# Supplementary material for: Genomic insight into domestication of rubber tree
Source: Nat Commun. 2023 Aug 2;14:4651. doi: 10.1038/s41467-023-40304-y (PMC10397287; doi:10.1038/s41467-023-40304-y)
Supplement: Supplementary file 4 — Supplementary Data 1 [file 41467_2023_40304_MOESM4_ESM.xlsx]

## Sheet: Sheet1
Supplementary Data 1. Global statistical comparison between CATAS8-79 assembly and available rubber tree genomes.
	CATAS8-79 (The present study)	GT1 (Liu et al. 2020)	BPM24 (Pootakham et al. 2017)	CATAS7-33-97 (Tang et al. 2016)	RRIM600 (Lau et al. 2016)	RRIM600 (Rahman et al. 2013)
Assembled genome size	1.58 Gb	1.47 Gb	1.25 Gb	1.37 Gb	1.55 Gb	1.1 Gb
Number of contigs	1058	16023	n.a.	84285	262709	1223364
N50 contig length	11213.67 kb	152.7 kb	96.8 kb	30.6 kb	20.75 kb	2.9 kb
Number of scaffolds	776	600	592580	7453	189316	608017
Longest scaffold	112.33 Mb	n.a.	2.03 Mb	6.41 Mb	0.87 Mb	0.53 Mb
Gap number	282	15306	81022	n.a.	n.a.	n.a.
LTR/Copia	229.07 Mb	187.34 Mb	128.59 Mb	104.86 Mb	182.00 Mb	n.a.
LTR/Gypsy	686.20 Mb	585.69 Mb	474.27 Mb	594.07 Mb	675.58 Mb	n.a.
