# Supplementary material for: Genomic insight into domestication of rubber tree
Source: Nat Commun. 2023 Aug 2;14:4651. doi: 10.1038/s41467-023-40304-y (PMC10397287; doi:10.1038/s41467-023-40304-y)
Supplement: Supplementary file 5 — Supplementary Data 2 [file 41467_2023_40304_MOESM5_ESM.xlsx]

## Sheet: Sheet1
Supplementary Data 2. Paired-end transcriptome sequencing data for seven tissues of CATAS8-79.
Sample	Total_reads	Paired_reads	Alignment_reads	%	Unique_hits	%	Multi_hits	%	Not_align	%
Cambium region	63196182	63196182	58910843	0.9322	57176134	0.9047	1734709	0.0274	4285339	0.0678
Tapped latex	65079124	65079124	62491034	0.9602	59907154	0.9205	2583880	0.0397	2588090	0.0398
Virgin latex	65313584	65313584	62380374	0.9551	59751530	0.9148	2628844	0.0402	2933210	0.0449
Male flower	65488134	65488134	61445184	0.9383	59575286	0.9097	1869898	0.0286	4042950	0.0617
Inner bark	62900878	62900878	59765617	0.9502	58669336	0.9327	1096281	0.0174	3135261	0.0498
Female flower	67506420	67506420	63472829	0.9402	61358198	0.9089	2114631	0.0313	4033591	0.0598
Leaf	65706350	65706350	62164372	0.9461	60054877	0.914	2109495	0.0321	3541978	0.0539
