# Supplementary material for: Genomic insight into domestication of rubber tree
Source: Nat Commun. 2023 Aug 2;14:4651. doi: 10.1038/s41467-023-40304-y (PMC10397287; doi:10.1038/s41467-023-40304-y)
Supplement: Supplementary file 6 — Supplementary Data 3 [file 41467_2023_40304_MOESM6_ESM.xlsx]

## Sheet: Sheet1
Supplementary Data 3. Summary of gene families in 12 species.
Species	H.brasiliensis	A.thaliana	C.papaya	C.sinensis	F.vesca	M.esculenta	M.truncatula	O.sativa	P.trichocarpa	R.communis	T.kok	V.vitis
Number of genes	38578	27654	27775	25379	33538	33849	50894	39049	42950	31221	46734	31845
Number of genes in orthogroups	36721	25282	23159	23711	30030	32086	43711	30355	37129	24177	41885	27443
Number of unassigned genes	1857	2372	4616	1668	3508	1763	7183	8694	5821	7044	4849	4402
Percentage of genes in orthogroups	95.2	91.4	83.4	93.4	89.5	94.8	85.9	77.7	86.4	77.4	89.6	86.2
Percentage of unassigned genes	4.8	8.6	16.6	6.6	10.5	5.2	14.1	22.3	13.6	22.6	10.4	13.8
Number of orthogroups containing species	16512	13188	13869	13898	14668	14787	15672	13833	15302	15108	14764	14941
Number of species-specific orthogroups	233	699	497	257	1207	187	1994	2194	772	664	2027	775
Number of genes in species-specific orthogroups	1894	3542	2117	971	6181	774	12633	9905	2982	2066	12011	2725
Percentage of genes in species-specific orthogroups	4.9	12.8	7.6	3.8	18.4	2.3	24.8	25.4	6.9	6.6	25.7	8.6
