# Supplementary material for: Genomic insight into domestication of rubber tree
Source: Nat Commun. 2023 Aug 2;14:4651. doi: 10.1038/s41467-023-40304-y (PMC10397287; doi:10.1038/s41467-023-40304-y)
Supplement: Supplementary file 7 — Supplementary Data 4 [file 41467_2023_40304_MOESM7_ESM.xlsx]

## Sheet: Sheet1
Supplementary Data 4. Genes related to natural rubber biosynthesis, JA and ETH signaling pathways, and their expression patterns in seven tissues.
Transcript ID	Gene name	FPKM (different tissues)
		Cambium Region	Inner Bark	Virgin Latex	Tapped Latex	Female Flower	Male Flower	Leaf
Natural rubber biosynthesis
Acetyl coenzyme A acyltransferase (ACAT)
Hb12g019220	ACAT1	16.9411	1.02991	15.3476	7.97416	13.3481	15.3986	15.9156
Hb12g019340	ACAT2	2.98595	0.0493602	2.65594	1.27582	2.37724	3.2635	2.47468
Hb13g009080	ACAT3	22.6754	6.39152	42.5173	137.303	33.6533	40.8086	13.2618
Hb16g049420	ACAT4	2.08376	0.489271	1.7102	1.34832	0.971041	0.563654	1.48465
Hb18g009310	ACAT5	93.5571	27.4925	200.042	786.804	112.949	177.92	29.5149
Hydroxymethylglutaryl-CoA synthase (HMGS)
Hb06g041140	HMGS1	60.4596	7.11812	115.482	343.721	113.668	107.692	8.44092
Hb08g004270	HMGS2	37.2212	13.09	38.7186	56.9682	99.5593	86.7351	48.539
3-hydroxy-3-methylglutaryl-coenzyme A reductase (HMGR)
Hb03g050480	HMGR1	1.15848	49.5521	1.70053	3.63508	20.1442	25.7026	0.167847
Hb05g000420	HMGR2	34.7188	35.2793	361.915	634.944	176.679	120.138	3.495
Hb08g015090	HMGR3	3.03709	0.0441999	0.0195794	0.117183	51.927	151.832	0.462921
Hb09g000500	HMGR4	0.681468	6.62374	2.93395	12.3009	12.2286	11.037	0.272625
Hb11g015150	HMGR5	13.0229	13.1304	5.68742	5.35705	21.0682	22.1836	12.8121
Mevalonate kinase (MVK)
Hb12g003140	MVK1	18.2094	20.5124	13.1307	72.8966	40.1447	40.5629	6.45706
Hb16g062150	MVK2	7.49543	12.0756	1.08601	12.6829	27.1475	25.7983	3.65133
Phosphomevalonate kinase (PMK)
Hb05g056740	PMK1	5.10717	4.9076	31.5788	50.5604	11.5326	12.8705	2.82412
Hb06g057830	PMK2	0.265657	1.74709	4.36017	10.9098	4.2721	5.30373	0.428766
Diphosphomevalonate decarboxylase (MVD)
Hb01g024440	MVD1	6.34456	7.62946	5.12536	6.6703	12.2805	15.6954	5.26861
Hb17g011980	MVD2	14.9945	2.93036	7.13033	54.5193	28.7965	25.3507	10.0195
Isopentenyl phosphate kinase (IPK)
Hb06g003640	IPK	7.81253	3.8812	35.1832	74.6454	10.059	11.6479	19.8017
Isopentenyl-diphosphate Delta-isomerase (IPPI)
Hb13g000820	IPPI1	13.8428	11.5171	14.0204	10.1821	18.5809	23.0713	16.4662
Hb18g000810	IPPI2	70.1213	90.0677	30.0346	86.1443	51.2438	59.491	79.2029
Geranyl pyrophosphate synthase (GPS)
Hb03g054660	GPS1	13.6724	8.90683	11.0231	13.9255	21.5369	23.282	14.3946
Hb11g009490	GPS2	0	0.0480314	0	0	0.0816675	0.250525	0
Hb11g013440	GPS3	0.512526	0.104273	8.03719	12.4501	0.923814	0.770631	0.173751
Hb11g013460	GPS4	0.862004	0	11.1592	22.2048	0.645403	1.48289	0.115968
Farnesyl pyrophosphate synthase (FPS)
Hb03g063200	FPS1	42.2625	225.626	2.70603	4.13033	11.5451	25.2544	28.0146
Hb12g018870	FPS2	24.9251	34.3866	21.6861	59.9553	56.2712	66.0185	14.7496
Hb16g050330	FPS3	1.74606	0.697285	2.34032	6.80853	7.94801	8.63442	0.676782
Geranylgeranyl pyrophosphate synthase (GGPS)
Hb02g017300	GGPS1	9.96724	2.9221	1.22301	3.41773	12.3064	12.4828	10.9068
Hb06g048510	GGPS2	0	0	0	0.130794	1.41675	2.00289	0.540826
Hb08g010490	GGPS3	0	0	0	0	0.147859	0.982271	0.670123
Hb13g050390	GGPS4	85.9169	29.008	30.7123	61.1369	79.8093	75.8977	113.773
Hb18g059330	GGPS5	2.21569	0.22178	0.0550112	0.48295	1.09595	0.976418	1.48035
cis-prenyltransferase (CPT)
Hb06g053140	CPT1	2.34563	1.62377	0.573337	0.533309	2.48978	5.01391	2.78293
Hb06g053160	CPT2	0	0	0	0	0.464091	0.678067	0
Hb06g053970	CPT3	0.3417	0	0.0401997	0.0400039	23.2919	36.9696	38.6351
Hb14g025160	CPT4	0.583855	0.320259	0	0.0808917	0.106224	9.1755	0.108649
Hb14g025180	CPT5	1.21348	0.094072	1.16168	2.50236	35.8417	36.4466	0.352225
Hb14g025290	CPT6	47.4605	0.241601	152.671	293.858	65.4439	51.1484	3.37781
Hb14g025370	CPT7	11.4216	0.132744	28.7464	52.8117	31.5175	23.3156	0.346983
Hb14g025380	CPT8	0.4276	0	97.5727	178.186	0.717475	0.736719	0
Hb17g005330	CPT9	20.18	11.4492	0.0446707	2.15933	15.8413	21.0681	49.8594
Rubber elongation factor (REF)
Hb12g002570	REF1	257.659	3.21853	2241.63	4492.37	256.058	250.42	26.1138
Hb12g002580	REF2	0.525546	0.180581	6.43602	31.1941	3.81743	7.57333	0.831879
Hb12g002590	REF3	1.29128	0	28.9709	47.6291	3.28647	3.16709	0.37858
Hb12g002620	REF4	0.650107	0	3.03478	10.1529	1.60082	4.81161	0.816011
Hb12g002630	REF5	112.961	1.712	1154.73	4859.64	177.578	159.939	13.6624
Hb12g002660	REF6	0.0692736	0	0	0.380607	0.18993	0	0
Hb12g002680	REF7	52.1138	0.485693	167.887	430.164	92.852	67.5706	4.66422
Hb12g002685	REF8	0.974642	364.406	1.65894	40.9397	448.57	319.191	32.8535
Hb18g052635	REF9	17.0903	0	0	0	0	0	0
Small rubber particle protein (SRPP)
Hb05g060870	SRPP1	3.73344	1.38685	0.226292	0.059074	7.21585	11.3457	4.17044
Hb06g061110	SRPP2	0.972047	0.241594	0.275051	0.314791	0.423338	0.239534	0.43598
Hb12g002530	SRPP3	206.186	1.38691	6.35689	11.6006	408.496	409.826	19.6221
Hb12g002540	SRPP4	22.3925	0.144478	157.822	9.75019	54.9262	44.1801	2.35506
Hb12g002550	SRPP5	290.849	2.93807	1380.01	8114.58	708.986	601.289	45.3943
Hb12g002555	SRPP6	7.3752	365.376	5848.27	10508.5	312.19	302.022	30.6776
Hb16g061720	SRPP7	97.0402	220.28	282.099	279.22	86.2072	103.998	29.7291
Hb18g001550	SRPP8	9.80863	62.6154	6.67871	5.5421	6.75264	7.75124	5.35017
JA signaling pathway
Linoleate 13S-lipoxygenase (LOX)
Hb01g063020	LOX1	0	0.0263676	0	0.0238547	0	0	0.0242808
Hb01g063030	LOX2	0	0	0	0	0	0	0
Hb01g063040	LOX3	0	0.0283355	0	0	0	0.0142456	0.0277751
Hb01g063050	LOX4	0	0	0	0	0	0	0
Hb02g002400	LOX5	4.60696	3.99037	0.0117522	0.0219854	14.3658	24.4094	6.49347
Hb02g002420	LOX6	0	0	0	0	0	0	0
Hb03g068430	LOX7	4.37083	11.7979	0.280888	0.577342	20.5987	42.3855	5.16683
Hb04g047930	LOX8	0	0	0	0.040345	5.95808	6.19282	0.0508816
Hb04g047970	LOX9	0.0655822	0.113451	0.0252985	0.336974	1.67964	0.688137	0.0370086
Hb07g044560	LOX10	0	0	0	0	0	0.22622	0.2248
Hb10g034580	LOX11	0	0	0	0	0	0	0
Hb11g003480	LOX12	22.1408	10.6548	1.32175	1.57379	7.65959	12.2179	37.9534
Hb12g002870	LOX13	14.6278	33.3504	1.66322	3.47972	17.8678	13.8978	40.0192
Hb12g005350	LOX14	0.469735	2.11765	0	0.0231872	12.2883	35.6599	2.74069
Hb13g001780	LOX15	0	0	0	0	0	0	0
Hb13g001790	LOX16	17.6573	1.15324	0.915939	0.884745	37.8013	30.1827	2.31264
Hb14g039120	LOX17	5.28412	0.872577	0.0584131	0.726184	116.955	19.2365	85.9821
Hb14g039140	LOX18	0.427483	0.267041	0.0733578	2.36635	15.4118	0.708497	68.0253
Hb15g048790	LOX19	0.878068	4.4759	0.117537	0.405133	1.4057	1.60284	2.183
Hb15g061140	LOX20	1.06265	38.5751	0.0334643	0.0265802	46.7843	34.0585	36.0467
Hb16g061990	LOX21	34.0817	1.63093	0.0333866	0.0540407	5.13632	14.2367	3.14909
Hb17g054940	LOX22	1.07232	0.0370885	0	0	6.2873	6.81047	6.28353
Hb17g055040	LOX23	0.0233644	0.0373334	0	0.00736672	0.0237039	0.0291196	0.021797
Allene oxide synthase (AOS)
Hb05g004730	AOS1	41.5176	36.7254	0.131309	0.0991749	70.0572	66.204	78.9119
Hb09g004160	AOS2	12.9073	3.45693	0	0.0340837	57.4011	27.2223	1.67452
Hb11g019450	AOS3	0.033752	0.034673	0	0	105.649	75.953	3.07027
Hb11g019480	AOS4	0	0.068962	0	0	0	0	0
Allene oxide cyclase (AOC)
Hb06g047070	AOC1	97.2433	177.345	0.32363	0.267283	229.073	101.756	16.8475
Hb07g033220	AOC2	3.61123	0	0	0	6.82184	16.7195	26.2222
Hb08g009250	AOC3	18.7043	15.5309	0.0740345	0.180884	187.185	47.8555	0.397485
12-oxophytodienoate reductase (OPR)
Hb03g004870	OPR1	17.9388	52.5373	7.16799	7.54112	53.3837	48.1643	7.85688
Hb04g006040	OPR2	0.676934	0.639511	0	0	0.0773764	0.262516	0
Hb05g000790	OPR3	5.66937	2.84236	0	0.035988	1.99076	3.673	5.38997
Hb09g022980	OPR4	0	0	0	0	0	0	0.057249
Hb09g023000	OPR5	0	0.120134	0	0	0	0.0326024	0.161792
Hb09g023030	OPR6	0.0414845	0.0404875	0	0	0	0	0.0971817
Hb09g023050	OPR7	3.07271	1.77324	1.52073	1.44456	13.3352	9.32479	8.12628
Hb09g023120	OPR8	0	0.708411	0	0	0.111227	0.139041	0.320203
Hb09g023140	OPR9	0	0	0	0	0	0	0
Hb09g023170	OPR10	0.740081	0.806863	0	0.0611981	3.39384	3.59852	1.78859
Coronatine-insensitive protein (COI)
Hb01g002770	COI1	35.0505	20.0221	14.1227	22.3154	26.4908	20.4881	27.5755
Hb01g002810	COI2	27.2478	10.2753	23.8737	24.169	17.7812	12.9242	17.133
Hb01g062790	COI3	0	0.135899	0	0	0.0943895	0	0
Hb02g011340	COI4	86.425	21.8247	216.429	57.5036	76.8138	60.7038	47.3347
Hb04g049460	COI5	8.61378	1.60447	3.77511	4.29748	17.0131	17.107	1.20943
Hb05g060340	COI6	4.95539	2.81483	2.23853	3.06956	8.63802	7.05626	34.0604
Hb06g060700	COI7	5.6584	9.1727	2.20483	3.72459	16.1118	17.3491	18.1538
Hb09g008190	COI8	33.302	17.0559	3.11123	0.131419	28.7664	21.9782	12.6184
Hb10g035460	COI9	19.3055	4.16687	2.85192	2.70343	17.5024	12.3251	5.35565
Hb15g050790	COI10	19.2815	6.00614	32.7706	13.2279	16.3398	10.4804	12.9559
Hb15g051170	COI11	23.6076	10.8064	32.8134	13.3556	19.7324	15.0689	13.5541
Hb17g003060	COI12	135.146	41.2796	108.423	112.099	50.7455	48.7819	79.9245
Hb17g045420	COI13	0	0	0	0	0	0	0
Jasmonates ZIM-domain protein (JAZ)
Hb01g059360	JAZ1	0.0557818	0	0	0	0	3.16626	0
Hb02g002230	JAZ2	0.133948	14.1631	0	0.711343	131.364	73.2532	0.126589
Hb03g005370	JAZ3	2.73539	65.2975	3.15837	23.0111	51.9011	22.5671	2.28947
Hb03g005890	JAZ4	204.807	41.0063	80.2897	185.876	221.068	87.3103	178.678
Hb04g006610	JAZ5	18.8632	295.509	62.7734	115.786	108.118	60.4612	4.89971
Hb04g007710	JAZ6	28.1919	104.215	40.635	56.0325	217.012	89.853	17.5989
Hb10g029130	JAZ7	44.4163	35.3651	86.2931	27.3626	144.335	62.8866	39.0857
Hb10g030690	JAZ8	0	0	0	0	1.82542	0.342525	0
Hb10g030700	JAZ9	0	0.711441	0	0	2.61399	1.26817	0
Hb11g016380	JAZ10	0	8.85481	0	0.64815	23.9774	13.4447	0
Hb11g016390	JAZ11	0.440898	6.12635	0.266675	23.5489	70.8839	62.8658	0.0595262
Hb11g017550	JAZ12	108.881	63.2273	125.207	19.9049	145.781	93.3477	34.6801
Hb12g000820	JAZ13	0.724464	187.42	0.274723	7.41568	11.9323	11.3748	1.86657
Hb14g000530	JAZ14	0.689767	0.0537541	1.68867	1.76462	33.1012	27.3506	8.51613
Hb15g061300	JAZ15	0.363385	12.0414	0	0.0304673	27.8501	9.67714	0.0934655
Hb16g059560	JAZ16	0.20963	57.5318	0	1.63677	88.7064	22.5918	0.657114
Myelocytomatosis (MYC)
Hb04g006420	MYC1	3.41374	0.457964	43.6059	755.169	14.5486	8.64303	0.573427
Hb05g005670	MYC2	2.56229	0.089441	13.1091	42.2427	12.8357	8.54418	0.374122
Hb05g057670	MYC3	1.2903	0.203716	7.41815	4.69635	0.936158	0.497336	0.657701
Hb05g059610	MYC4	3.49861	1.61651	0.421251	0.970748	3.84296	4.16756	2.02157
Hb05g063640	MYC5	0.0267314	0.17211	0	1.63318	18.9837	3.45569	0.24921
Hb05g064130	MYC6	18.4119	14.9379	126.374	46.1873	31.8304	19.6249	19.9554
Hb06g031400	MYC7	6.17688	0	3.78884	0.744208	4.80173	2.81509	0.0812583
Hb06g032690	MYC8	0	0	0	0.050059	0.952978	0.465411	0
Hb06g039010	MYC9	9.00022	6.78642	0.0171956	0	13.2043	14.0305	1.98759
Hb06g058490	MYC10	16.9939	3.02622	24.0519	37.4831	16.7195	12.3096	12.9748
Hb06g063810	MYC11	33.8119	1.26258	4.0364	8.13522	24.9448	3.35082	19.6002
Hb06g064330	MYC12	3.5015	2.37779	20.4202	11.2109	4.5838	5.72935	2.43492
Hb06g065840	MYC13	16.8386	14.9677	0.0233126	0.0365979	16.1781	17.9133	7.95821
Hb08g000550	MYC14	37.0418	0.215678	962.483	270.703	40.5745	32.1532	2.71287
Hb08g000560	MYC15	0	0	0	0.584642	0.048034	0	0
Hb08g000800	MYC16	2.10774	2.80937	0.067618	0.218875	3.04957	4.138	3.65771
Hb08g002550	MYC17	3.02404	8.69259	0.0193779	0.018722	25.3734	12.4361	7.53791
Hb10g009050	MYC18	19.7844	46.2454	69.5075	55.4346	13.0434	19.2757	15.9249
Hb11g034390	MYC19	25.7477	18.5285	46.9235	20.626	30.527	15.9626	11.6618
Hb12g013400	MYC20	18.4402	9.06124	7.5514	12.5787	24.0945	30.7758	14.7159
Hb13g003570	MYC21	0.0324967	0.0933444	0	0.53997	0.29694	0.765609	0.122514
Hb13g004040	MYC22	7.38232	3.49572	1.3608	3.84728	6.64123	12.2732	4.69666
Hb15g046130	MYC23	0.0354871	0.0340319	0.0170358	0	0.0164239	40.5422	0
Hb16g055270	MYC24	12.3201	2.89728	5.20731	9.13501	20.5176	15.8619	10.8531
Hb17g039840	MYC25	0.797789	0.029407	13.3987	72.58	6.40306	3.43876	0.0830259
Hb18g004390	MYC26	8.86604	7.7003	3.02379	6.21346	11.0106	10.3344	3.91534
Histone deacetylase (HDA)
HB01G006380	HAD1	0.131754	0.0280518	0	0	0	0.0357946	0.0726109
HB02G059210	HAD2	21.0051	65.0602	211.409	38.2917	28.6352	27.5594	23.1958
HB02G059790	HAD3	0.492744	0.545347	0.248839	0.500658	0.254725	0.7822	0
HB03G008020	HAD4	5.1371	9.42708	0.525483	1.78344	7.07492	5.1255	11.7954
HB03G008940	HAD5	0	0	0	0	0	0	0
HB03G050820	HAD6	40.9046	56.7335	25.9083	17.8842	56.0291	58.9642	54.1422
HB05G052430	HAD7	2.38116e-08	0.204066	0	0	0.0517082	0.0976566	4.3159e-09
HB05G055250	HAD8	0	0.107309	0	0	0	0.0969048	0
HB06G005680	HAD9	4.78408	8.94268	7.45656	3.43821	13.6652	11.6347	5.94258
HB06G039330	HAD10	0	0.0750758	0	0	0.143775	0.522011	0.0488591
HB06G053680	HAD11	1.13089	16.9352	25.269	28.2463	13.7493	10.957	30.5225
HB06G066530	HAD12	94.344	130.826	644.72	341.491	122.213	147.317	83.2124
HB07G037710	HAD13	3.34256	10.8359	0.662507	1.03693	20.6679	14.6169	13.0039
HB08G004380	HAD14	3.65773	1.54206	0.651149	2.35743	0.857137	1.54601	2.02446
HB08G029760	HAD15	0	0	0	0	0	0	0
HB11G015020	HAD16	4.45267	8.316	1.1761	3.91004	20.4252	18.6554	19.3387
HB12G061620	HAD17	30.2439	61.8211	32.0281	14.289	96.9223	81.0383	41.6631
HB13G014180	HAD18	0.0240427	0	0	0	0	0	0.12562
HB13G064710	HAD19	0.940621	5.558	0	0	2.3793	1.57325	10.6998
HB13G064720	HAD20	0.168232	2.41954	0	0.0481259	0.801442	0.635114	4.57646
HB13G065180	HAD21	1.02153	5.33258	0.577511	1.14207	4.04938	2.85523	21.5618
HB14G029410	HAD22	17.0307	29.1144	43.472	40.6711	44.0982	44.6487	16.9457
HB15G001000	HAD23	8.89949	15.5232	12.6955	14.7879	19.7307	15.9164	16.0947
HB15G001400	HAD24	12.6278	20.4064	7.65779	7.81898	55.7981	41.5786	29.3374
HB17G039680	HAD25	9.39323	3.93529	9.5687	17.5786	6.42234	6.39977	2.67255
HB17G039690	HAD26	1.17154	8.96439	31.1422	19.309	8.33959	12.0682	3.16778
HB17G054890	HAD27	0.103919	0	0	0	0	0	0
Histone acetyltransferase (HAT)
HB02G009630	HAT1	0.124938	0.198433	0	0	0.284513	0.274364	0.0931902
HB03G002140	HAT2	2.08264	1.98431	4.71011	5.8336	2.22856	1.8327	1.53579
HB03G003560	HAT3	0	0	0	0.0582254	0.715078	0.118282	0.301368
HB04G002680	HAT4	4.62587	6.20032	10.8569	14.0243	9.47861	7.2378	3.42843
HB04G004700	HAT5	7.26278	10.7173	14.8006	5.71921	20.5614	23.8485	12.0443
HB05G058290	HAT6	4.58942	10.9618	2.62927	2.81351	18.7187	17.7759	8.42158
HB06G047010	HAT7	1.58266	6.09299	0.435371	1.01439	5.029	5.268	6.84252
HB06G059010	HAT8	1.24482	3.18827	0.376985	1.49873	1.79585	1.37227	1.82562
HB07G045600	HAT9	13.2493	17.0114	5.91225	6.69914	15.2884	17.6417	14.6397
HB08G020200	HAT10	5.15513	8.91528	8.94838	7.10204	7.87596	8.30482	4.88327
HB09G009970	HAT11	7.95422	20.8125	19.0374	12.4486	13.8428	15.9344	8.55099
HB12G008420	HAT12	4.12325	1.91848	0.773357	3.06072	4.33137	3.53032	2.15447
HB12G060870	HAT13	17.7527	7.72641	19.2975	21.2638	4.60557	6.07883	5.00441
HB12G063050	HAT14	1.57265	0.267773	0.950643	1.50805	0.126932	0.312358	0
HB12G063180	HAT15	0	0	0.559469	0.185016	0.572105	0	0
HB14G040200	HAT16	12.1757	29.4507	15.0159	12.9398	13.106	13.613	51.5767
HB17G052490	HAT17	0.188591	0.309286	0.0962414	0.488709	0.887745	0.60244	1.47458
HB18G000840	HAT18	0.0998573	13.7496	0	0	0.637775	0.547274	53.6173
MAPKKK		#N/A	#N/A	#N/A	#N/A	#N/A	#N/A	#N/A
HB01G009250	MAPKKK1	0	0	0	0	0	0	0
HB01G060860	MAPKKK2	2.31731	11.9294	1.43088	0.568813	3.84816	2.7285	3.95213
HB02G029260	MAPKKK3	0.439982	5.82644	2.66938	2.68945	6.56356	6.32326	3.88721
HB02G029280	MAPKKK4	0.754162	4.83941	1.94572	0.727145	3.83152	4.92891	3.65051
HB02G043370	MAPKKK5	0	0	0	0	0	0	0
HB02G043380	MAPKKK6	0	0	0	0	0.0191406	0	0
HB02G043400	MAPKKK7	0	0	0	0	0	0	0.0443487
HB02G043410	MAPKKK8	0	0	0	0	0	0	0
HB02G043430	MAPKKK9	0.0222897	0	0	0	0	0	0
HB02G043440	MAPKKK10	0	0	0	0	0	0	0
HB02G043510	MAPKKK11	0	0	0	0	0	0	0
HB02G043520	MAPKKK12	0	0	0	0	0	0	0
HB02G043580	MAPKKK13	0	0	0	0	0	0	0
HB03G061670	MAPKKK14	2.12989	0.208508	0.27429	0.0128876	0.644796	1.04315	0.0260407
HB03G063080	MAPKKK15	0	0	0	0	0	0.0789381	0
HB03G068650	MAPKKK16	0.8121	1.23387	1.45452	2.86111	2.16334	2.49461	0.553491
HB04G053780	MAPKKK17	0.0566577	0.556649	0	0	0.318791	0.986497	0
HB05G005570	MAPKKK18	5.75944	5.18091	1.4989	3.61498	10.9598	9.69238	4.82701
HB06G036910	MAPKKK19	4.18094	3.76375	3.20892	8.74675	3.62369	3.72747	2.54741
HB06G039160	MAPKKK20	1.02753	5.30636	0.515431	1.65758	8.58081	5.65938	6.05954
HB06G054810	MAPKKK21	0.0649736	0.0707588	0	0	0.20108	0.0656225	0
HB07G042540	MAPKKK22	2.54399	14.4137	5.09017	6.18282	14.4136	20.8253	18.2316
HB08G002700	MAPKKK23	0.0630254	0.30901	0	0.0318484	0.585343	0.570387	0.493636
HB08G002720	MAPKKK24	0.113464	1.18229	0	0.0276288	0.781759	0.543021	0.307991
HB08G002750	MAPKKK25	6.92687	11.8731	0.55194	0.599397	7.4941	7.28536	3.48103
HB08G016370	MAPKKK26	0	0	0	0	0	0	0.133484
HB08G020250	MAPKKK27	31.6162	22.1656	30.2009	22.2588	24.9189	27.3362	18.8655
HB08G022180	MAPKKK28	1.12005	1.66909	0.0256202	0.198038	0.257273	0.0729267	2.08399
HB09G004550	MAPKKK29	1.90245	0.927522	0.486274	1.6649	2.82126	2.7381	0.649741
HB09G010000	MAPKKK30	31.5001	20.2247	13.7512	15.2362	21.2734	21.6009	16.4911
HB09G018910	MAPKKK31	0.0853063	0	0	0	0.0509511	0	0.0501799
HB10G037260	MAPKKK32	0.277462	0.326475	0.481407	1.29212	0.716387	0.553113	0.089179
HB11G000770	MAPKKK33	0.636573	1.47312	0.357239	0.534353	1.48839	2.10585	0.613818
HB11G003250	MAPKKK34	1.2312	0.312899	0.145043	0.167693	1.19495	1.4985	0.283612
HB11G009370	MAPKKK35	1.04087	2.02954	0.1303	0.759693	0.47174	0.233061	0.168202
HB12G002990	MAPKKK36	0.547405	0.183104	0.0706318	0.052647	0.462864	0.636046	0.104687
HB12G003180	MAPKKK37	0	0	0	0	0	0	0.0170253
HB12G003290	MAPKKK38	0	0	0	0	0	0	0
HB13G012920	MAPKKK39	2.70665	0.111736	0	0	0.576304	0.0682504	0.394824
HB13G052520	MAPKKK40	8.79045	5.64404	5.1339	6.83233	4.5363	5.37841	2.23007
HB13G053840	MAPKKK41	73.6623	9.49635	2.11127	5.13184	17.9677	9.69808	0.200727
HB13G064550	MAPKKK42	3.82867	4.75199	1.57846	3.58472	6.44315	5.00333	4.41349
HB14G002270	MAPKKK43	0.130199	0	0	0	0	0	0
HB14G002280	MAPKKK44	0	0	0	0	0	0	0
HB14G002290	MAPKKK45	0	0	0	0	0.172576	0	0
HB14G002310	MAPKKK46	0.0539501	0	0	0	0	0	0
HB14G002330	MAPKKK47	0	0	0	0.132697	0	0	0
HB14G002350	MAPKKK48	0	0	0	0.0267346	0.0268777	0	0.0532058
HB14G002370	MAPKKK49	0	2.93832e-08	0	0.0174429	0	0	2.98359e-08
HB14G002410	MAPKKK50	0	0	0	0	0	0	0
HB14G002430	MAPKKK51	0	0	0	0	0	0	0
HB14G002440	MAPKKK52	0	0	0	0	0	0	0
HB15G055430	MAPKKK53	0	0	0.741082	0.120252	0	0	0
HB16G062060	MAPKKK54	1.78945	0.0854528	0.0363324	0.121712	0.745444	0.764037	0.0268448
HB17G051800	MAPKKK55	1.82974	0.971627	2.45496	2.91214	1.15337	1.00281	0.908737
HB18G014290	MAPKKK56	27.9462	6.84016	0.0614906	0.114238	17.2867	5.14057	0.0856436
HB18G057770	MAPKKK57	27.2426	4.39281	0.973198	3.38427	14.3053	6.62591	0.285214
HB18G058440	MAPKKK58	4.59538	2.89774	0.59984	6.46753	5.19856	4.61397	5.89481
MAPKK
HB03G003230	MAPKK1	6.23152	43.6674	49.4862	21.8361	16.9701	16.0326	7.76219
HB03G004310	MAPKK2	19.2066	23.644	6.78787	6.00845	26.1254	21.0148	20.2769
HB04G005500	MAPKK3	11.6036	53.5591	62.3083	38.7784	51.2221	44.7954	34.7887
HB04G041930	MAPKK4	34.2908	21.2147	30.2921	15.5611	24.3421	22.643	13.0743
HB07G000810	MAPKK5	17.8129	153.234	2.43925	19.0222	45.6277	69.9354	96.2649
HB10G017020	MAPKK6	0	0	0	0	0.460432	0.20274	0
HB13G002570	MAPKK7	0	0	0	0	0	0	0
HB14G000390	MAPKK8	3.07448	3.4217	0	0	2.85919	1.402	2.13815
HB15G011300	MAPKK9	8.08207	23.3129	5.83022	10.8365	18.1264	15.4404	25.0554
HB17G046690	MAPKK10	11.6042	19.6504	1.31478	1.97722	17.8764	16.5975	13.0755
HB18G002750	MAPKK11	0.039801	0	0	0	0	0	0
MAPK
HB02G056390	MAPK1	6.14552	0.868698	0.075164	0.221336	2.99594	3.73865	0.186982
HB03G069050	MAPK2	16.1161	15.8376	0.543961	4.34444	54.1372	53.3318	18.9168
HB05G003240	MAPK3	10.016	36.802	13.4278	14.6769	33.5471	39.0264	17.8099
HB05G050810	MAPK4	42.7018	38.297	128.243	175.131	34.9447	34.2737	31.5389
HB05G065050	MAPK5	6.15236	9.77449	12.0662	4.85055	8.98094	9.29771	4.29804
HB06G009690	MAPK6	0.77509	2.34651	0.729853	1.0606	3.23593	3.42276	1.51092
HB06G049650	MAPK7	82.5885	12.2973	6.38758	21.5689	26.4621	19.0017	13.7865
HB06G065450	MAPK8	20.2041	87.306	175.302	43.8203	37.5707	40.9288	37.2126
HB07G002280	MAPK9	1.39328	6.41264	3.83921	8.00493	12.1136	10.3829	10.9958
HB08G002400	MAPK10	4.04189	5.86446	10.9115	13.1059	10.1879	6.56565	17.8764
HB08G011410	MAPK11	29.5425	17.9783	8.05612	4.83975	21.0095	21.8408	20.3805
HB09G003150	MAPK12	8.99568	38.3225	18.7669	33.6168	22.123	27.2283	22.4102
HB10G029850	MAPK13	6.75991	6.22895	2.88192	10.3205	20.5762	13.4194	31.0942
HB11G002920	MAPK14	157.909	88.1055	81.1274	102.548	158.553	99.6253	104.451
HB11G013370	MAPK15	46.8209	13.6678	0.77372	4.03371	28.4074	25.5022	12.8922
HB11G017000	MAPK16	27.0527	16.6911	0.737843	9.45417	63.1923	30.557	39.7714
HB14G000850	MAPK17	4.94331	9.8024	41.8546	39.4166	27.3272	23.3196	13.9463
HB15G003490	MAPK18	57.7828	37.6501	25.6279	7.63541	30.4992	20.3474	127.654
ETH signaling pathway
S-adenosylmethionine synthetase (SAMS)
Hb05g062670	SAMS1	26.2683	1167.19	7.4979	6.39132	181.668	164.676	26.4016
Hb06g043540	SAMS2	0.854216	0.622587	0.450144	0.250547	0.440552	1.24056	0.19779
Hb06g062880	SAMS3	70.6847	1929.36	1.59885	2.58977	177.52	123.64	36.185
Hb12g063300	SAMS4	0.56533	138.94	0	0.0533755	1.77985	4.76131	0.488698
Hb15g002070	SAMS5	3.28229	0.815882	1.77648	2.04306	3.58576	3.19305	2.58339
Hb16g001540	SAMS6	6.60538	238.347	5.81138	3.22425	74.1147	63.7646	10.9165
Hb16g060310	SAMS7	28.8997	1062.7	4.35227	4.53708	182.626	190.025	10.2962
1-aminocyclopropane-1-carboxylate synthase (ACS)
Hb03g003640	ACS1	0.0837632	0	0	0	0.461978	0.118295	0
Hb04g004770	ACS2	0.0336483	0.0316255	0	0	0.0523276	0.0800918	0.0320056
Hb05g010320	ACS3	0	3.60587	0	0	0	0	0.0481926
Hb05g064940	ACS4	0.0643475	0	0	0.0202677	0.139612	0.599445	0.264913
Hb06g038670	ACS5	0.198946	0.755401	0	0	7.276	4.24413	0.229635
Hb06g065200	ACS6	0	0	0	0.056822	0	0	0.0570973
Hb07g041170	ACS7	13.5674	1.25282	14.8821	11.0196	4.91068	4.83973	14.3322
Hb08g002360	ACS8	0.12917	1.60831	0	0.0403443	1.04444	3.74387	1.03144
Hb08g004600	ACS9	6.10533	0.0718523	5.67497	2.59024	3.70593	4.34522	16.0972
Hb08g004610	ACS10	7.03731	0.324819	4.7149	1.96822	3.44655	4.52017	13.2805
Hb09g006670	ACS11	0	0.0281941	0	0	0.0273467	0.0561736	0.0568149
Hb13g056620	ACS12	0	0	0	0	0	0.0325865	0.0161216
Hb18g055910	ACS13	0.0273244	0.0535452	0	0	0.0248997	0	0.0511548
1-aminocyclopropane-1-carboxylate oxidase (ACO)
Hb03g003910	ACO1	0.0405162	212.25	0.0384073	1.89138	0.184475	1.21007	0.380679
Hb03g066540	ACO2	1.15206	3.06495	0.043578	0.371498	2.48786	3.45881	1.02873
Hb03g066550	ACO3	0	0	0	0	0	0	0
Hb03g066570	ACO4	0	0	0	0	0	0	0
Hb03g066590	ACO5	0	0	0	0	0	0	0
Hb03g066630	ACO6	0	0	0	0	0	0	0
Hb03g066700	ACO7	52.6587	1.64536	2.53874	4.68202	17.6464	23.0354	31.958
Hb03g066710	ACO8	31.9624	0.0429405	0.0425398	0.0436258	7.21062	10.5516	8.76113
Hb04g054090	ACO9	99.5297	1.55203	0.0218303	0	284.002	85.1936	9.75234
Hb08g021440	ACO10	0.143175	0.0285874	0	0.0536462	1.2165	2.50369	1.25933
Hb09g011140	ACO11	0	0	0	0	0.0694601	1.54614	0
Hb09g011690	ACO12	0.0539216	0.367601	0.638599	1.63859	0	0.0479328	0.0484135
Hb10g028940	ACO13	0.500714	8.22216	0	0.0230064	69.9524	33.7239	0.618652
Hb10g028980	ACO14	2.84187	1.10778	2.77509	18.6813	1.32574	3.00696	1.54261
Hb10g037530	ACO15	19.1814	0.148947	0	0	8.18669	9.57321	3.91241
Hb11g005160	ACO16	6.94737	0.387958	0.0384071	0.374822	2.13035	2.0627	12.4432
Hb11g005220	ACO17	46.4475	3.37366	3.52411	5.31712	3.80937	7.03131	80.2716
Hb11g005230	ACO18	0.460796	0.113231	0	0	0.623466	1.83612	1.16484
Hb11g005260	ACO19	0	0.183436	0.72551	3.92314	0	0.372072	0
Hb11g017630	ACO20	21.9099	5.62115	0.354993	0.310597	10.3875	26.7357	28.429
Hb12g060570	ACO21	2.85269	2.1101	0	0.0649632	14.0008	23.2237	0.901065
Hb12g060590	ACO22	0	0.152078	0	0	0	0	0
Hb13g003550	ACO23	0	0	0	0	0	0	0
Hb13g011590	ACO24	1.19139	157.312	0.037801	0.220506	9.56578	21.8339	5.25923
Hb13g011600	ACO25	0	0	0	0	0	0	0
Hb13g011630	ACO26	0.0504389	0.360414	0	0	2.43048	3.0813	0.235367
Hb15g058600	ACO27	3.42901	6.99136	1.74386	4.77875	5.80967	8.75255	1.68506
Hb18g004000	ACO28	4.01409	0.211298	0.0344335	0	1.64744	4.58028	6.4937
Hb18g004380	ACO29	2.75157	0.818242	4.4855e-91	4.37341e-124	8.43262	0.759324	7.45702
Hb18g012960	ACO30	1.96316	42.9456	0.104106	0.0771632	53.6524	103.187	403.514
Ethylene receptor (ETR)
Hb01g007160	ETR1	21.6627	18.3695	13.6076	11.3529	29.807	27.5014	20.1174
Hb05g061480	ETR2	24.1655	9.87482	20.3568	23.1632	14.2617	13.9891	11.2721
Hb11g005040	ETR3	55.4356	17.8018	0.68227	7.41419	9.28688	9.20899	4.6196
Hb17g007200	ETR4	25.6093	16.1936	17.0971	13.7958	41.7582	30.1655	16.206
Ethylene insensitive (EIN)
Hb12g063760	EIN2-1	21.5306	5.05498	25.9114	16.7815	23.5928	19.3243	17.2192
Hb12g063800	EIN2-2	0	0	0.126536	0	0	0	0
Hb16g001150	EIN2-3	50.2957	30.7271	105.75	72.3204	76.9973	57.9079	39.1816
Hb02g046650	EIN3-1	291.693	37.2797	218.082	149.358	207.895	125.889	85.6797
Hb04g047240	EIN3-2	0	0	0	0	0	0	0
Hb15g013420	EIN3-3	41.1966	4.03053	6.57175	4.30831	70.5998	32.9618	12.8968
Hb18g051470	EIN3-4	0	0	0	0	0	0	0
Hb12g005060	EIN4-1	6.20625	1.76287	18.2636	8.88241	4.83317	4.09734	4.77815
Hb16g063810	EIN4-2	25.7144	6.85513	7.69336	13.6789	13.4744	10.1843	18.0475
Constitutive triple response (CTR)
Hb05g028550	CTR1-1	1.69717	1.7285	9.12069	5.54737	2.16715	7.47	2.20549
Hb09g007590	CTR1-2	1.32879	0.138011	0.448017	0.561719	21	2.25748	0.562095
Hb12g061540	CTR1-3	8.82204	5.92963	21.3303	14.1156	9.89319	12.7093	8.1804
Hb16g003040	CTR1-4	11.3338	13.721	14.5167	10.0845	14.9312	16.1456	8.56468
Hb17g010270	CTR1-5	28.3151	8.97944	0.987796	3.83628	15.0804	16.5994	22.5823
Ethylene-responsive transcription factor (ERF)
HB01G001330	ERF1	0	0	0	0	0	0	0
HB01G004690	ERF2	135.311	15.9818	3.08934	4.67708	13.0116	9.64646	5.2872
HB01G012350	ERF3	0	1.51738	10.0042	14.773	4.68329	4.91037	0.0931571
HB01G013230	ERF4	0.610731	0.177806	3.97372	6.01607	2.56196	2.67601	0.0555281
HB01G043220	ERF5	46.4637	2.46831	0	0.0957481	14.2544	1.59899	0.0478208
HB02G002550	ERF6	0	0	0	0	1.08749	3.35683	0
HB02G004550	ERF7	0.281395	6.84686	0	0	1.84412	6.79517	0.73277
HB02G007200	ERF8	0	0	0	0	8.86556	0.967224	0
HB02G008900	ERF9	0.260285	0.399677	5.30255	0.425907	0.109857	0.109235	0.106923
HB02G009050	ERF10	27.7609	1.89892	0	0	2.88815	3.90575	3.62498
HB02G010060	ERF11	0.415632	0.685656	0	0	3.78316	4.93284	0.0256119
HB02G010890	ERF12	0.227268	0.14731	0	0	0	0.750329	0.139337
HB02G011050	ERF13	1.06947	0.379209	11.0988	22.1149	0.894668	0.29225	0.219426
HB02G056480	ERF14	20.3696	32.8983	0.859779	6.79164	6.83358	2.69165	4.2447
HB03G001380	ERF15	3.46147	1.93775	50.2513	3.18926	3.28895	8.82543	0.182147
HB03G001810	ERF16	0.117989	0.0403698	0	0	4.16475	2.83834	0.262378
HB03G002830	ERF17	15.6127	2.93138	0	0	3.86796	1.2766	0.500376
HB03G005530	ERF18	45.2271	15.9691	0	0.0514422	22.3937	1.7629	0.855425
HB03G006070	ERF19	54.0461	40.0349	0	0.103891	21.4944	1.76846	0.206405
HB03G053450	ERF20	0.554726	0	0	0	0.0577922	0	0
HB03G057380	ERF21	52.1476	32.965	9.77863	8.78729	13.7947	4.99157	17.101
HB03G061880	ERF22	56.0665	18.3719	33.9097	39.7151	29.1928	37.1919	13.0588
HB03G063680	ERF23	0.0172649	0.12069	0	0	0.098827	0.176256	0.243041
HB03G066390	ERF24	0.390597	1.05082	0	0.228627	0.0652886	0	0
HB03G066410	ERF25	0	0	0	0	0	0.0933946	0
HB03G066460	ERF26	0	0	0	0	0	0.0780966	0.229664
HB03G070760	ERF27	7.69703	3.08362	0	0.948888	15.6987	20.4668	6.94976
HB04G001670	ERF28	2.97085	0.046034	0.0869016	0.0434639	3.12457	3.57876	0.525463
HB04G002250	ERF29	0.269339	0.224584	0.0316022	0	7.93559	5.57636	0.0525784
HB04G006890	ERF30	25.8329	29.9682	0.524551	1.09998	19.9977	4.46678	0.857597
HB04G006930	ERF31	2.74496	1.87944	24.3507	44.2562	10.8339	9.84569	0.824844
HB04G007900	ERF32	2.147	0	0	0	0.594347	0	0
HB04G046990	ERF33	0	0	0	0	0.363869	0.107023	0
HB04G047420	ERF34	57.365	39.7632	34.1402	16.4609	21.2849	15.1085	3.01942
HB04G047450	ERF35	13.1957	7.78609	0.0993317	0.0959453	20.1527	16.8407	6.47789
HB05G007210	ERF36	2.03387	32.3053	32.363	9.87821	9.87282	6.00657	16.6409
HB05G010150	ERF37	0.147344	2.09203	3.42551	0.251234	4.24321	5.19517	0.162114
HB05G061460	ERF38	3.45918	2.40599	0.316513	0.421621	1.60212	0.755171	0.752683
HB05G064110	ERF39	0.218344	0	0	0	0.047358	0	0
HB05G064590	ERF40	0.312775	0	0	0	1.06543	1.45046	0
HB05G067290	ERF41	0.0761347	5.95729	0	0	1.35202	2.83459	0.399394
HB05G067530	ERF42	0	0	0	0	0	0.0855253	0
HB05G067560	ERF43	0	0	0	0	0	0.177531	0
HB05G067580	ERF44	0	0	0	0	0	0.0634107	0
HB06G006700	ERF45	8.67942	30.3766	1.96327	4.16121	8.85454	8.35051	11.9277
HB06G036230	ERF46	0.649708	0.571484	0	0.0445	5.54999	6.41652	0
HB06G037070	ERF47	0.16279	0.0955939	0	0	0.0463024	0.13574	0.134451
HB06G041020	ERF48	1.14415	0	0	0	0.0908918	0.447595	0.0905046
HB06G043320	ERF49	4.8338	11.1694	0.281387	0.113191	5.90241	77.711	1.10963
HB06G043660	ERF50	0.444835	0.39601	0	0	0.462174	0.0281149	0.143068
HB06G044930	ERF51	0.0626756	0.824188	0	0	0.186179	0	0.183067
HB06G061720	ERF52	79.7462	9.01265	8.75456	30.4599	5.21285	5.26865	12.1818
HB06G064290	ERF53	0.306766	0	0	0	3.86451	2.78928	0.440996
HB06G064800	ERF54	2.95108	0.0583597	0	0	0.888171	0.919518	1.3629
HB06G067980	ERF55	0.0442163	0	0	0	0	0.0364128	0.0732188
HB06G067990	ERF56	0.195192	0.06247	0	0.0585535	0	0	0.404986
HB07G025000	ERF57	0	0	0	0	0	0	0.0338793
HB07G029800	ERF58	0	0.0692558	0	0	9.2242	4.60826	0.0654604
HB07G032820	ERF59	2.78333	16.3637	7.60584	4.16477	11.2428	11.7385	12.3966
HB07G039740	ERF60	0	0.141126	0	0	0.6363	0.191554	0.0440796
HB07G040290	ERF61	3.79836	7.19379	0	0.0564675	4.58589	2.40464	2.07904
HB07G040300	ERF62	33.424	43.7095	1.09326	0.957997	14.9017	3.18878	8.2002
HB07G041780	ERF63	8.51718	0.676713	0	0	0.66086	0	0
HB07G043270	ERF64	1.8829	0.0357889	0.168348	0.475142	0.54119	1.05176	0
HB07G044350	ERF65	41.3538	37.2692	49.7197	93.6129	23.5676	26.8152	15.61
HB08G001520	ERF66	4.17718	1.93485	0.243097	0.315262	16.2363	25.9773	9.90778
HB08G001820	ERF67	0.254052	0.832927	0.0432051	0	2.99129	1.60834	0.217318
HB08G006000	ERF68	0	1.97361	0	0.0471111	0.335317	5.17937	0.724764
HB08G006170	ERF69	0.389349	1.44213	0.220867	0.145608	0.737557	0.191319	0.10346
HB08G006180	ERF70	0.198887	0.248069	0.0419172	0.0198479	0.181755	0.0767919	0.042454
HB08G006190	ERF71	0.772846	0.931214	0	0	0.518388	0.229661	0.886746
HB08G006200	ERF72	1.41213	3.17489	0.863351	1.00984	1.5565	0.526479	0.220955
HB08G006220	ERF73	0.612621	5.61431	0	0.0462265	1.71471	0.557406	3.36001
HB08G006240	ERF74	37.5143	0.711335	0	0.0683927	6.81087	3.72352	0.266659
HB08G019550	ERF75	47.7388	44.0983	37.6043	18.3177	30.2053	29.7283	20.4064
HB08G023340	ERF76	0.403661	0.559418	0	1.94483	2.23653	3.65028	0.16676
HB09G005380	ERF77	7.82133	60.9822	0.110481	0	9.49507	1.61456	11.7906
HB09G006560	ERF78	0.711678	3.76248	0.557235	0.56796	5.78846	2.98236	0.632195
HB09G009500	ERF79	50.0997	16.7775	2.38447	0.966623	21.6955	14.7642	8.40569
HB09G010500	ERF80	0.359648	0.511899	0	0	0.877398	6.00977	0.0815088
HB09G013190	ERF81	0.817547	0.185113	11.6748	2.33254	0.140713	0.373631	0.174091
HB09G013430	ERF82	2.39122	0.634129	47.4498	6.95602	0.711601	1.14508	0.109453
HB09G014230	ERF83	0	0	0	0	0	0	0
HB09G022340	ERF84	4.35211	0	2.03544	0.583054	0.202404	0.205013	0
HB09G022390	ERF85	1.97316	0	0	0	0	0	0
HB09G022660	ERF86	0	0	0	0	0	0	0.147708
HB09G022700	ERF87	0	0	0	0	0.422205	0	0.103814
HB09G022710	ERF88	0	0	0	0	0.079091	0.209685	1.9388e-06
HB10G019550	ERF89	0	0	0	0	0	0	0.0303984
HB10G033900	ERF90	0	0	0	0	0	0	0
HB10G034290	ERF91	85.3045	91.6242	107.134	99.7203	59.4046	59.3013	34.6683
HB11G001600	ERF92	3.86202	111.789	4.02681	55.7863	58.2039	90.9695	1.65864
HB11G002270	ERF93	0	0.0366437	0	0	0.0678691	0.0736489	0
HB11G005360	ERF94	0	0	0	1.91744	0	0	0
HB11G005370	ERF95	0	0.547768	0	0	0	0	0.102188
HB11G005390	ERF96	3.83535	26.2839	0	10.6287	4.06955	2.27313	1.5686
HB11G007310	ERF97	0	0.123739	0	0	1.1251	0.681937	0
HB11G009110	ERF98	165.236	31.7786	91.7821	38.4943	33.775	37.5659	14.5382
HB11G012020	ERF99	177.265	59.6413	6.89275	5.41911	70.1861	32.0931	11.6391
HB11G012380	ERF100	0.226685	0	0	0.109458	0.219899	0.106257	0.106399
HB11G014530	ERF101	2.01597	0	0	0	0.0631722	0	0
HB11G026220	ERF102	0.0887178	0.0933151	0	0	0.0290505	0	0.174787
HB12G000400	ERF103	0	0	0	0	0.0385173	0	0
HB12G000570	ERF104	0.0490964	1.00835	7.84336	0.856196	20.3453	18.3094	0.392271
HB12G005110	ERF105	0	0	0	0	0	0	0
HB12G006470	ERF106	0	0	0	0	0	0	0
HB12G053570	ERF107	2.13267	17.5542	46.1347	6.66478	8.35439	6.86186	4.70986
HB12G061450	ERF108	1.86154	0.0810151	0	0	0	0	0.0764053
HB13G000520	ERF109	0.038885	0	0	0	0	0.0179199	0.0925329
HB13G002830	ERF110	0	0	0	0	0.0386503	0.0760203	0
HB13G004160	ERF111	0	0	0	0	0	0	0
HB13G004170	ERF112	0	1.09077	0	0	0.232714	0.0377564	0.603764
HB13G006580	ERF113	2.06018	1.69291	0.334302	0.130477	1.50073	0.825053	1.48291
HB13G034230	ERF114	2.64581	1.32644	0.191894	0.931388	0.997235	0.613682	3.90255
HB13G056480	ERF115	0.629669	2.23359	0	0	1.79973	1.96465	0.210065
HB13G058620	ERF116	0.0722613	0.0877955	0.732656	0.0659812	0.217054	0.32423	0.0662122
HB13G060710	ERF117	44.4726	97.4417	19.0923	5.65482	29.8621	21.282	42.9851
HB13G062460	ERF118	5.74432	2.64078	0.0770064	0	2.48835	2.30313	0.380826
HB14G002960	ERF119	1.23508	4.23766	0.0811292	2.39849	2.64517	8.01146	0.497857
HB14G022510	ERF120	0	0	0.113446	0.0376894	3.42584	0.744348	0
HB14G026800	ERF121	12.2288	35.9379	47.9237	22.0623	12.415	12.9274	17.4076
HB14G034710	ERF122	9.43662	57.3128	1.32036	0.867211	14.8357	15.8084	43.9808
HB14G035950	ERF123	34.2554	1.41628	0.847223	0.34707	17.0687	2.47011	0.192336
HB14G037600	ERF124	1.78765	1.99492	0	0.0685766	0.479575	0.859948	0.949663
HB14G038850	ERF125	0.149546	0.0998088	14.4476	14.3864	0.121031	0.0261478	0.107061
HB15G003540	ERF126	18.5958	2.45023	0.0321486	0.0221091	4.82443	6.90257	0.326222
HB15G051420	ERF127	0	0.243273	0	0	0	0	0.0565602
HB15G051750	ERF128	0	0	0	0	0	0	0
HB15G053340	ERF129	0	1.27707	5.86005	17.3666	8.42745	6.46311	0.17351
HB15G053930	ERF130	3.77289	0	0	0	1.52197	1.31018	0
HB15G055660	ERF131	0.0831946	0	0	0	6.72829	5.91815	0
HB15G060880	ERF132	0	0.0832995	0	0	0.0194725	0.112254	0
HB15G061560	ERF133	38.5927	50.9002	16.7078	61.6332	51.5864	50.2246	15.7683
HB16G003130	ERF134	3.50712	0.0699412	0	0	0	0.0657098	0
HB16G059010	ERF135	0.210124	0	0	0	0	0.199799	0
HB16G059300	ERF136	0.414647	4.41025	5.89378	1.92655	11.3918	14.9714	0.375545
HB16G063860	ERF137	0	0	0	0	0	0	0
HB17G001630	ERF138	0.0854789	0	0	0	0.231295	0	0
HB17G033730	ERF139	60.166	0	0	0	6.68811	0.171919	0
HB17G033760	ERF140	63.6184	0.125297	0	0	8.50885	0.118939	0
HB18G000480	ERF141	0	0.0166792	0	0	0.0309906	0	0.0156639
HB18G002940	ERF142	4.92616	0.365149	0	0	0.314087	0.0339077	0
HB18G004480	ERF143	0.60016	0.232078	0	0	0	0.215318	0.439395
HB18G004490	ERF144	0	0	0	0	0	0	0.184
HB18G004500	ERF145	0.310745	0.155261	0	0	0	0.146492	0.439589
HB18G004510	ERF146	0.131145	19.6682	0	0	3.76121	2.57871	3.05387
HB18G006560	ERF147	10.5249	11.0854	5.15328	26.7607	9.5283	8.01752	6.23421
HB18G047900	ERF148	0.369794	0.0354548	0	0.550101	0.437992	0.13029	0.335703
HB18G051510	ERF149	13.3992	44.5273	40.5031	5.0073	7.75222	13.8138	11.6385
HB18G054390	ERF150	2.27492	3.67093	3.97445	2.28975	2.01904	2.41728	1.68123
HB18G056030	ERF151	0.682303	2.66734	0	0	1.15694	1.53708	0.121387
HB18G057460	ERF152	7.88514	8.00645	3.65169	6.6733	4.89803	9.8086	6.82248
HB18G058040	ERF153	0	0.176705	0	0	0	0	0
HB18G061290	ERF154	11.7993	2.80961	2.21829	1.85888	4.83161	1.83997	3.76098
ROS Scavenging
Glutathione S transferase (GST)
HB01G005480	GST1	3.28847	2.29867	0.330139	2.58018	3.74733	3.38717	0.590658
HB01G057360	GST2	0.41782	1.21227	0.14709	0.281484	4.50533	1.25364	2.83576
HB02G006130	GST3	1.04886	0.0290672	0	0	6.40467	9.19878	0.0631755
HB02G006570	GST4	0	0.231294	0	0	0.0689722	0	0.363085
HB03G054290	GST5	156.795	137.48	164.63	187.11	246.152	280.27	197.672
HB03G064530	GST6	0.200437	0.204649	0	0	9.3361	6.71397	0.446262
HB03G065940	GST7	1.47305	0.125156	0.0599133	0	2.51497	0.579073	0.290107
HB04G047320	GST8	0.428551	0.289435	0.0681222	3.99463	7.06696	3.18745	7.16656
HB05G048750	GST9	0	0	0	0	0	0	0
HB05G048880	GST10	0	0	0	0	0	0	0
HB05G056270	GST11	4.24013	17.2378	0.0282151	0	71.249	38.4958	24.2684
HB05G056280	GST12	4.87112	13.2417	0.0134863	0	23.4717	18.3813	12.0066
HB06G007170	GST13	0.149361	0	0	0	0	0	0.153005
HB06G039700	GST14	12.0555	44.2586	18.1492	12.2971	40.3325	24.6837	51.4805
HB06G054610	GST15	0	4.64272	1.2612e-08	3.68565e-10	21.2148	7.99031	3.46785
HB06G056930	GST16	0.0671706	0.0700806	0	0.264733	0.463871	0.19313	0.098057
HB06G060970	GST17	0.418124	2.77607	51.9376	6.73147	1.84049	1.74462	0.906038
HB06G066850	GST18	11.9311	17.8099	21.4505	29.906	15.4103	12.9847	20.9706
HB07G043490	GST19	0	0	0	0	0	0	0
HB08G003110	GST20	8.05671	9.25746	1.20641	4.84773	9.5404	11.5137	2.91628
HB08G003140	GST21	0.489467	0	1.20948e-276	0.0511497	0.437318	0.147827	1.02499e-139
HB08G010480	GST22	0.790366	0	0	0	0.0900951	0.532179	0.178563
HB08G011050	GST23	0.426911	0.53664	0.861664	2.41758	1.44516	2.83382	0.323571
HB08G011150	GST24	0	0	0	0	0	0	0
HB08G016150	GST25	0	0	0	0	0	0	0
HB08G016170	GST26	0.145661	10.4851	0	0.0937379	18.7638	6.48852	63.3739
HB08G016190	GST27	0.402234	0	0	0	0.197899	0	0.202815
HB08G016200	GST28	0.879959	2.32695	0.021596	0	25.9859	14.1483	4.65384
HB08G016210	GST29	0	0.220855	0	0	0	0	0.459742
HB08G016220	GST30	0	0	0	0	0.855215	0	0
HB08G018690	GST31	1.2258	11.2685	0.144991	0.284928	3.34008	1.01463	1.12337
HB08G021540	GST32	4.30872	2.06151	2.11767	2.3176	1.61625	0.911769	1.02972
HB08G035850	GST33	0.0459059	0	0.0982889	0.141777	19.4127	10.4294	0.0471671
HB09G001460	GST34	0.690537	27.5233	0.0613652	0.196348	13.053	6.22988	129.086
HB09G008240	GST35	0.912271	0.345392	0	0	11.9393	19.7467	4.14587
HB10G028800	GST36	4.31831	8.52301	2.79215	4.13929	11.7305	8.44255	29.4847
HB11G005560	GST37	0	0.338025	11.4581	30.7535	0.634454	1.12147	0
HB11G013620	GST38	0.0518886	58.9721	0	0.0482049	16.4492	6.93586	525.18
HB12G007790	GST39	1.61184	0.273459	0	0	0.163363	0.450095	0.199872
HB12G008080	GST40	9.54136	20.7229	12.3255	6.5253	18.7863	17.442	10.3447
HB12G012880	GST41	1.03619	1.00441	24.429	4.30225	2.97602	1.12108	0.266299
HB12G054410	GST42	0	0	0	0	0.0903555	0.133154	0
HB12G064430	GST43	4.82649	25.0676	4.06238	6.84878	81.5715	40.5517	14.2569
HB13G005420	GST44	1.5609	0.139484	0	0	0.725855	0.0644146	1.94474
HB13G005640	GST45	3.90675	0.765656	0	0.126937	2.22802	0.900273	6.55721
HB14G001200	GST46	0.747171	3.36275	0.0604751	0.807264	12.2205	6.23353	6.74896
HB15G056690	GST47	16.7646	4.76652	0.19632	1.00177	36.0114	31.1228	1.78975
HB16G000290	GST48	1.48412	7.20449	0.967455	7.89768	9.55345	6.50218	7.81477
HB16G065480	GST49	0	0	0	0.0319894	2.86652	2.88247	0
HB17G005950	GST50	52.0603	153.338	24.0557	66.2872	202.179	195.738	95.1747
HB17G014660	GST51	0.922594	0	0	0	0.718052	0.317328	0
HB17G014700	GST52	0.225405	0	0	0	11.8122	3.90042	0
HB17G046430	GST53	0.171644	0.234892	0	0	1.75023	1.84887	0.521872
HB17G046480	GST54	0.267292	0	0	0	0.919412	0.76483	0.0916638
HB17G046560	GST55	0.234555	4.34597	0	0	6.6437	4.10842	4.38319
HB17G046630	GST56	0.0617073	5.68396	0	0	11.0607	6.56957	11.6098
HB17G046650	GST57	0	0	0	0	0	0	0
HB18G005600	GST58	0	0	0	0	0.0488142	0.0961894	0.0486261
HB18G007310	GST59	0	0	0	0	0	0	0
Peroxidase (POD)
HB01G000610	POD1	0.102985	0.0518912	0	0	0.197602	1.74666	0
HB01G000650	POD2	0.188761	3.407	0	0.165076	21.5223	18.8734	11.794
HB01G007390	POD3	0	0	0	0	0	0.0998839	0
HB02G006030	POD4	0.0767651	0.0258028	0	0	1.11893	0.189719	0.0243455
HB02G008560	POD5	0	0	0	0	0	0	0
HB02G011000	POD6	0	0.722098	0	0	0.268138	1.48848	0.547666
HB02G048290	POD7	0	0	0	0	0.280098	0.582559	0
HB02G054240	POD8	10.5706	0.310286	0.217351	0.857523	0.474867	0.486944	0.132611
HB03G052230	POD9	0	0	0	0	0.0603625	0.354596	0
HB03G054940	POD10	0	0.0601931	0	0	9.01187	1.81051	0.0284853
HB03G069560	POD11	0.244331	0	0	0	0.106187	0	0.101024
HB04G019960	POD12	1.18586	0.073246	0	0	0.0343097	0	0
HB04G035770	POD13	0.0421214	0	0	0	0	0	0
HB04G046940	POD14	1.11836	0.885196	0.279346	0.276657	0.967482	0.676354	0.464282
HB04G052270	POD15	0	0	0	0	0	0	0
HB04G052280	POD16	0	0	0	0	0	0	0
HB04G053300	POD17	69.4855	698.826	1.95578	10.4829	628.169	1704.73	25.4756
HB05G001680	POD18	0.0888123	0.444719	0	0	0.549425	0.164331	0
HB05G003150	POD19	0.711562	0.0774405	0	0.144724	48.4234	3.31722	0.800232
HB05G047060	POD20	0	0	0	0	0	0	0
HB05G054370	POD21	4.34942	0	0	0.0297356	0.272533	0.175804	0
HB05G054390	POD22	0.44815	0	0	0	0.967728	1.02177	0
HB05G056770	POD23	0.212025	0	0	0	3.14943	0.0900106	0.190259
HB05G062610	POD24	0	0	0	0	0	0	0
HB06G000620	POD25	0.0493739	0.886426	0	0	2.50835	1.06007	1.03189
HB06G003690	POD26	0	0	0	0	0.442669	0.158815	0
HB06G003780	POD27	0	0	0	0	0	0	0
HB06G040210	POD28	0	0	0	0	0	0	0
HB06G040230	POD29	0	0	0	0	0	0	0
HB06G040260	POD30	0	0	0	0.0397626	0.741946	0.0890517	0.779636
HB06G051220	POD31	0.281929	0.108279	0	0	1.53225	2.76985	0
HB06G052520	POD32	44.4685	2.60256	0.266988	4.77738	14.8973	44.3087	0.306168
HB07G008550	POD33	0	0.0379296	0	0	0.863591	0.423803	0.0357131
HB07G034090	POD34	0.240322	0.0319042	0.0303862	0	12.854	4.75228	0.0300842
HB07G036760	POD35	0	0.605255	0	0	2.53139	2.40801	0
HB07G039990	POD36	1.81961	9.85221	3.2305	3.16837	12.9142	10.7515	12.7037
HB07G041530	POD37	10.8794	0	0	0	7.87612	5.38339	0.0455598
HB08G003750	POD38	0	0	0	0	0.517341	0.222042	0
HB08G003770	POD39	0	0	0	0	0.093415	0	0
HB08G003780	POD40	0.0480889	0.0540668	0	0	6.75669	1.61198	0.300979
HB08G013190	POD41	0.843709	3.35304	3.27517	3.82183	6.59907	2.38854	2.46879
HB08G022300	POD42	0.282585	0.0370288	0	0	1.50192	0.96328	0.664816
HB08G023420	POD43	34.344	147.71	0.207952	0.323819	237.946	226.165	226.792
HB08G023440	POD44	1.2646	93.2051	0.0316176	0	61.801	44.8161	10.4308
HB08G023820	POD45	0.263093	0	0	0.035651	0.0486404	0.59598	0.0404361
HB09G013230	POD46	0	0	0	0	0.0548634	0.376356	0
HB09G013240	POD47	0.427897	0	0	0	1.34182	6.19767	0.0758789
HB09G013460	POD48	353.371	3.39412	0.0275086	0.0744363	3.75813	9.09901	2.79823
HB09G027520	POD49	0	6.76791	0	0	4.90316	0.709042	9.50887
HB09G027700	POD50	4.8734e-07	5.24338e-09	6.96436e-08	7.75247e-08	6.45595e-07	5.19751e-09	7.54813e-09
HB10G012940	POD51	10.7538	0.0409002	0	0	5.76204	0.661496	0
HB10G021980	POD52	24.2831	0.124767	0	0.0565037	10.019	15.9109	0.34982
HB10G025670	POD53	0.0655866	0.16306	0	0.0495224	0.869119	0.2535	0.51163
HB10G027210	POD54	1.16859	18.9924	0.177785	0.254651	2.22203	1.38096	9.76013
HB10G033820	POD55	0	0	0	0	0.312045	0.115205	0
HB10G036300	POD56	0	0	0	0	0	0	0
HB10G036930	POD57	12.7126	32.1684	0.142266	0.138016	101.349	186.506	6.7133
HB11G000630	POD58	2.49424e-88	0	0	0	72.0621	0	0.108042
HB11G002040	POD59	0.100622	0.585842	0	0	0.489047	0.318031	0.324289
HB11G002050	POD60	0.0669479	0.068122	0	0	0.708643	0.62808	0.128161
HB11G002630	POD61	22.8472	0.901338	0	0	1.97942	0.536924	0.69656
HB11G013910	POD62	4.6724	36.1435	0.0411254	0.45883	161.739	67.5882	1.67179
HB11G013920	POD63	0.785948	0	0	0.0540336	21.4225	70.1536	2.87532
HB11G016590	POD64	0	0	0	0	0	0.0683511	0
HB11G018850	POD65	0.0838722	0	0	0	0	0	0.115997
HB11G018880	POD66	0.800207	0.0530033	0	0	5.53669	0.847411	0.0870025
HB11G019090	POD67	0.154797	0.387544	0	0	0.705809	0.685992	0.0414471
HB11G021800	POD68	0.101652	0	0	0	0.165593	0.160977	0.0332959
HB11G028840	POD69	117.256	3.47781	9.89004	3.19058	28.8355	41.9813	1.03941
HB12G009860	POD70	0	0	0	0	0.128567	0	0
HB12G009910	POD71	0	0.137174	0	0	0.132733	0.0323807	0.0502072
HB12G009930	POD72	0	0.194631	0	0.121678	0	0	0.0614839
HB12G009950	POD73	0	0	0	0	0.260816	0.307102	0.0515023
HB12G009970	POD74	0.0466276	0.0952873	0.179976	0.0436759	1.83662	0.789195	0.447185
HB12G010000	POD75	0	0	0	0	1.41245	0.131657	0.471758
HB12G064050	POD76	0.91901	26.6971	97.7237	63.2766	8.29243	3.65822	7.54811
HB13G015240	POD77	10.8959	9.50746	0.25457	0.374837	207.101	130.663	2.91333
HB13G015280	POD78	0.348376	0.206113	0	0	1.86043	1.62525	0.241715
HB13G055690	POD79	3.23781	28.333	0.0138479	0	59.8158	37.5298	0.662182
HB13G057880	POD80	0	0	0	0	0	0	0
HB13G059370	POD81	0	2.94113	0	0	0.732742	0.808492	0
HB14G003950	POD82	0	0.0369047	0	0	0	0	0
HB14G022530	POD83	4.53776	3.03131	0	0	2.17341	1.26552	0.641328
HB14G028080	POD84	5.37798	5.10529	1.10065	10.6049	14.6778	12.0183	12.7961
HB14G031120	POD85	0	0	0	0	5.09911	0	0
HB15G054440	POD86	0.13219	0	0	0	0.163448	0.0778237	0
HB15G054450	POD87	1.2931	0	0	0	0.483988	0.156271	0
HB15G056700	POD88	1.43395	0.14548	0	0	1.70528	1.47955	0.171369
HB16G007490	POD89	9.05607	9.13404	1.60958	0.38083	20.9147	8.48829	37.9023
HB16G035780	POD90	0	0.120411	0	0	0	0	0
HB16G066200	POD91	0	0.124101	0	0	0	0	0
HB18G016260	POD92	0.070439	19.6982	0	0	0.565173	0.0662347	74.2902
HB18G016440	POD93	1.0154	6.5823	0	0	9.57038	14.3378	0.18909
HB18G053610	POD94	1.07792	14.7487	1.67721	0.910277	13.174	12.9744	1.9976
HB18G056800	POD95	0.268346	0.258008	0	0	0.588566	0.304491	0.0698368
Glutathione peroxidase (GSH-Px)
HB02G049730	GSH-Px1	14.989	60.9522	130.435	74.1748	52.0264	36.3188	30.6701
HB06G039570	GSH-Px2	0.153169	0.964407	0.272348	0.074291	0.672338	1.81913	0.0833138
HB06G039590	GSH-Px3	1.60395	2.731	2.85573	1.30595	0.496594	2.54575	0.199261
HB06G039630	GSH-Px4	1.83682	2.19213	1.18077	0.516134	0.642322	2.5849	0.285333
HB15G007640	GSH-Px5	0	0	0	0	0.234676	0.119112	0
Ascorbate peroxidase (APX)
HB02G056520	APX1	195.727	410.191	6.67521	11.8541	309.712	253.34	156.269
HB04G002220	APX2	0.892653	6.89165	0.706563	0.825728	4.57922	2.34285	18.1475
HB06G052140	APX3	0.130043	0.668694	0	0.582569	4.18123	2.88574	0.470044
HB09G010820	APX4	8.62442	8.77067	6.15044	8.94142	20.7477	18.7129	6.13282
HB15G003510	APX5	441.279	868.467	8.83559	44.4445	905.665	690.718	345.79
HB15G046800	APX6	29.903	46.6136	9.25157	21.8895	51.0583	40.6455	176.721
HB16G000440	APX7	1.09822	0.430181	0.0861245	1.55714	0.0459241	0.136459	0.0807392
Peroxiredoxin (Prx)
HB03G002580	Prx1	104.295	39.6938	33.0587	56.0836	103.73	164.229	26.5625
HB04G003420	Prx2	698.136	358.534	272.038	251.153	365.041	354.407	254.836
HB12G059760	Prx3	39.4058	104.809	22.1357	30.0569	92.9213	69.4472	242.962
HB12G059770	Prx4	8.53732	61.699	15.5472	20.6135	44.1286	38.3394	127.966
Superoxide dismutase (SOD)
HB01G000430	SOD1	113.311	72.7304	109.928	217.785	213.467	205.502	75.5065
HB07G040000	SOD2	6.26498	5.66473	2.45565	2.28413	25.6362	36.9788	8.50155
HB12G003960	SOD3	1275.51	259.524	4.24936	59.5391	823.528	478.964	288.016
HB15G001850	SOD4	15.0353	86.1414	5.14102	7.31631	97.7616	80.8169	276.559
HB16G062690	SOD5	44.7935	46.097	72.9675	73.0449	57.0319	51.3313	6.88669
HB16G066600	SOD6	9.35312	32.9431	17.7863	46.4465	22.2713	18.6361	47.4234
Catalase (CAT)
HB05G000930	CAT1	102.996	108.009	283.697	74.5803	588.94	580.566	149.088
HB06G053120	CAT2	0.218654	42.6684	23.1501	44.3179	7.57077	5.73618	609.167
HB08G014720	CAT3	0	13.1685	0.229204	0.0499493	5.07285	2.3726	353.05
HB09G000910	CAT4	63.3378	1488.55	86.5183	43.6785	497.819	510.126	372.794
