# Supplementary material for: Genomic insight into domestication of rubber tree
Source: Nat Commun. 2023 Aug 2;14:4651. doi: 10.1038/s41467-023-40304-y (PMC10397287; doi:10.1038/s41467-023-40304-y)
Supplement: Supplementary file 9 — Supplementary Data 6 [file 41467_2023_40304_MOESM9_ESM.xlsx]

## Sheet: Sheet1
Supplementary Data 6. Information of re-sequenced rubber tree accessions.
Name	Accession name	Origin	Description	Clean read	Clean base	Mapping read	Mapping ratio	Mean depth	*Coverage	Excluded based on phylogenetic analysis	Exclulsion of the individuals with Tjir1's or PR107's pedigree
Outgroup	Hevea spruceana	Brazil		266028998	26602899800	264285304	0.9819	17.1141	0.8089	Yes
Cul-1	RRIC103	Sri Lanka	Secondaryt clone, RRIC52 x PB86	278986768	27898676800	273313376	0.9764	17.9476	0.8226
Cul-2	RRIC110	Sri Lanka	Secondary clone, LCB1320 x RRIC7	360817514	36081751400	353080573	0.9756	23.2119	0.8391
Cul-3	RRIC121	Sri Lanka	Ternary clone, PB28/59 x IAN873	316605298	31660529800	309719056	0.9734	20.3677	0.8131	Yes
Cul-4	RRIC52	Sri Lanka	Primary clone	212287138	21228713800	206371751	0.9674	13.6568	0.7963	Yes
Cul-5	RRIC6	Sri Lanka	Secondary clone, PB86 x Unknown	325417304	32541730400	319321134	0.9778	20.9346	0.8125
Cul-6	RRIC89	Sri Lanka	Secondary clone, PB16 x Unknown	305994908	30599490800	297423120	0.9684	19.6851	0.8251
Cul-7	RRII105	India	Secondary clone, Tjir1 x GL1	281781500	28178150000	276477983	0.9772	18.1274	0.8077
Cul-8	RRII118	India	Secondary clone, MIL3/2 x HIL28	261402086	26140208600	255125544	0.9725	16.8164	0.8049
Cul-9	RRIM513	Malaysia	Secondary clone, PilB16 × PilA44	311652496	31165249600	304668755	0.9747	20.0491	0.8294
Cul-10	RRIM600	Malaysia	Secondary clone, Tjir1 × PB86	679043690	67904369000	662080409	0.9716	43.6839	0.8371		Yes
Cul-11	RRIM703	Malaysia	Ternary clone, RRIM600 × RRIM500	295898812	29589881200	290599430	0.9787	19.0356	0.8171		Yes
Cul-12	RRIM707	Malaysia	Ternary clone, RRIM632 × RRIM501	482827970	48282797000	472901625	0.9761	31.0611	0.8355
Cul-13	RRIM717	Malaysia	Ternary clone, PB49 × RRIM603	220249034	22024903400	216724942	0.9803	14.169	0.7976
Cul-14	RRIM722	Malaysia	Ternary clone, RRIM600 x TK14	220066578	22006657800	214943177	0.9731	14.1572	0.8102		Yes
Cul-15	CATAS87-6-5	China,Hainan	Quaternary clone, CATAS88-13 ×IAN873	218385524	21838552400	214003270	0.9767	14.0491	0.8145
Cul-16	Nan Niu Tian 1-1China Hainan	China,Hainan	Primary clone	266948658	26694865800	261859883	0.9777	17.1732	0.8261
Cul-17	CATAS8-12-2	China,Hainan		226727292	22672729200	221866830	0.9753	14.5857	0.8106
Cul-18	Hai Ken 1	China,Hainan		299335620	29933562000	293314386	0.9765	19.2567	0.8109
Cul-19	CATASyuce 24	China,Hainan		269447602	26944760200	264237078	0.9772	17.334	0.8108
Cul-20	CATAS56-5	China,Hainan		265816106	26581610600	261937430	0.982	17.1004	0.8095
Cul-21	CATAS7-18-55	China,Hainan	Secondary clone, RRIM600 × PR107	314273876	31427387600	307029869	0.9737	20.2177	0.8207
Cul-22	CATAS0-18-2	China,Hainan		293309742	29330974200	282031903	0.9583	18.8691	0.8195
Cul-23	CATAS8-18	China,Hainan		295572642	29557264200	289609356	0.9765	19.0146	0.8231
Cul-24	CATASB259	China,Hainan		245976168	24597616800	240619547	0.975	15.824	0.8209
Cul-25	CATAS61	China,Hainan		255353458	25535345800	251129334	0.9801	16.4273	0.8198
Cul-26	CATAS87-4-51	China,Hainan	Quaternary clone, CATAS88-13 × CATAS217	256900986	25690098600	251367669	0.975	16.5268	0.8078
Cul-27	CATAS10-14-38	China,Hainan		337459674	33745967400	324565349	0.9585	21.7093	0.8194
Cul-28	CATASB148	China,Hainan		300618658	30061865800	291033611	0.9649	19.3393	0.8251
Cul-29	CATAS11-23-65	China,Hainan		300609452	30060945200	294588523	0.9768	19.3387	0.8277
Cul-30	CATAS99-2	China,Hainan		326476862	32647686200	320038710	0.977	21.0028	0.8243
Cul-31	CATAS38-5	China,Hainan		294070904	29407090400	286651577	0.9714	18.918	0.8158
Cul-32	Tai 1	Thailand		327140950	32714095000	318907736	0.9716	21.0455	0.824
Cul-33	93-114	China,Guangdong	Secondary clone, Tian Ren 31-45 × He Kou 3-11	349800442	34980044200	351103545	0.9763	22.5032	0.8089
Cul-34	Wen Chang 11	China,Hainan	Ternary clone, RRIM600 × PR107	522075572	52207557200	508303199	0.9704	33.5859	0.8349		Yes
Cul-35	Xu Yu 3	China,Guangdong	Ternary clone, PB5/51 × RRIM600	348934002	34893400200	339679270	0.9705	22.4475	0.8346		Yes
Cul-36	Yin Ni 1	Indonesia		368370152	36837015200	359538413	0.9725	23.6978	0.8182
Cul-37	Yin Ni 2	Indonesia		271947332	27194733200	264988072	0.9709	17.4948	0.8115
Cul-38	Yin Ni 7	Indonesia		269221524	26922152400	263741963	0.9756	17.3194	0.8106	Yes
Cul-39	Yue 390-1	China,Guangdong		293941678	29394167800	285328857	0.9676	18.9097	0.8331
Cul-40	Yun Yan 01-2	China,Yunnan		316556128	31655612800	309131117	0.973	20.3645	0.8123
Cul-41	Yun Yan 666-8	China,Yunnan		233558820	23355882000	228400674	0.9746	15.0252	0.8116
Cul-42	Yun Yan 68-266	China,Yunnan		239414808	23941480800	234910050	0.9779	15.4019	0.8161
Cul-43	Zhan Shi 327-13	China,Guangdong	Ternary clone, 93-114 x PR107	280714926	28071492600	274944732	0.9761	18.0588	0.8168		Yes
Cul-44	Zhan Shi 393-2	China,Guangdong	Ternary clone, GT1 × Hai Ken 2	328667914	32866791400	321545695	0.975	21.1437	0.8224
Cul-45	Zhan Shi 511-1	China,Guangdong	Ternary clone, IAN873 × Zhan Shi 336-2	295491974	29549197400	289828855	0.9759	19.0095	0.8065	Yes
Cul-46	Zhan Shi 511-2	China,Guangdong	Ternary clone, IAN873 × Zhan Shi 336-2	354077474	35407747400	348032121	0.9777	22.7783	0.8056	Yes
Cul-47	AV255	Indonesia	Secondary clone, AV36 x Unknown	349010468	34901046800	341840881	0.9754	22.4524	0.8139
Cul-48	AV385	Indonesia	Secondary clone, AV157 × AV161	256333714	25633371400	251524717	0.9778	16.4903	0.8216
Cul-49	Bao Ting 155	China,Hainan	Ternary clone, RRIM600 × PR107	573902718	57390271800	564019431	0.9796	36.92	0.8539		Yes
Cul-50	CATAS14-14	China,Hainan	Ternary clone, RRIM600 × PR107	367851172	36785117200	359659822	0.9748	23.6644	0.8357		Yes
Cul-51	CATAS2-14-39	China,Hainan	Ternary clone, RRIM600 × RRIM612	289833316	28983331600	283510010	0.9748	18.6454	0.8265		Yes
Cul-52	CATAS2-73	China,Hainan	Ternary clone, Guang Xi 6-68 × CATAS7-18-55	261027444	26102744400	255421430	0.9752	16.7923	0.821
Cul-53	CATAS4-67	China,Hainan		333098554	33309855400	325461082	0.974	21.4287	0.8247
Cul-54	CATAS49	China,Hainan		356825654	35682565400	348068575	0.9722	22.9551	0.8201
Cul-55	CATAS50	China,Hainan		244436054	24443605400	239331110	0.9761	15.7249	0.8147
Cul-56	CATAS6-18	China,Hainan	Ternary clone, RRIM600 × PR107	513631742	51363174200	501681457	0.9736	33.0427	0.8463		Yes
Cul-57	CATAS6-231	China,Hainan	Ternary clone, RRIM600 × PR107	637655758	63765575800	627789160	0.9811	41.0214	0.8512		Yes
Cul-58	CATAS7-20-59	China,Hainan	Ternary clone, RRIM600 × PR107	293369912	29336991200	287319602	0.9756	18.8729	0.8246		Yes
Cul-59	CATAS7-33-97	China,Hainan	Ternary clone, RRIM600 × PR107	565361324	56536132400	554950100	0.9782	36.3706	0.847		Yes
Cul-60	CATAS8-333	China,Hainan	Quaternary clone, CATAS88-13 × CATAS217	499483050	49948305000	489945134	0.9779	32.1325	0.8662		Yes
Cul-61	CATAS87-4-19	China,Hainan	Quaternary clone, CATAS88-13 × CATAS217	336356912	33635691200	330821243	0.9805	21.6384	0.8434		Yes
Cul-62	CATAS88-13	China,Hainan	Ternary clone, RRIM600 × PilB84	678606394	67860639400	659481506	0.9689	43.6558	0.8595		Yes
Cul-63	Da Feng 318	China,Hainan	Secondary clone, RRIM600 × PR107	290436046	29043604600	282675627	0.97	18.6842	0.8282		Yes
Cul-64	Da Feng 78-184	China,Hainan	Ternary clone, RRIM600 × Da Feng 359	291132988	29113298800	279027114	0.9553	18.729	0.8243		Yes
Cul-65	Da Feng 78-25	China,Hainan	Ternary clone, RRIM600 × PR107	492624370	49262437000	483421673	0.9778	31.6913	0.8411		Yes
Cul-66	Da Feng 95	China,Hainan	Secondary clone, PB86 × PR107	308369148	30836914800	301053496	0.9726	19.8379	0.8164		Yes
Cul-67	Da Ling 17-155	China,Hainan	Ternary clone, PB86 × PB5/63	282474116	28247411600	277008194	0.9774	18.172	0.8084
Cul-68	Da Ling 21-65	China,Hainan	Ternary clone, RRIM600 × PR107	632256576	63225657600	621915851	0.9805	40.674	0.8496		Yes
Cul-69	Da Ling 68-35	China,Hainan	Ternary clone, Qiaozhi42-67 × PB86	222096568	22209656800	209059970	0.9381	14.2878	0.8055
Cul-70	Da Ling 68-38	China,Hainan	Secondary clone, He Kou 3-11 × Liang Tong 1-80	344680736	34468073600	338245544	0.9783	22.1738	0.8179
Cul-71	G Shuang 174	China,Guangdong		327545572	32754557200	320843193	0.9759	21.0715	0.8187
Cul-72	Gui Fu Ai No.1	China,Guangxi		304747290	30474729000	298751731	0.9768	19.6049	0.8145
Cul-73	Gui Yan 77-1	China,Guangxi		343591574	34359157400	332285321	0.9635	22.1038	0.8149
Cul-74	Hai Ken 2	China,Hainan	Secondary clone, PB86 × PR107	350195754	35019575400	341761235	0.9723	22.5286	0.8218		Yes
Cul-75	Hai Ken 4	China,Hainan		250150240	25015024000	241902473	0.9636	16.0925	0.8072
Cul-76	Hai Ken 6	China,Hainan	Secondary clone, PB86 × PR107	311271590	31127159000	306558758	0.9809	20.0246	0.8317		Yes
Cul-77	He Kou 3-11	China,Yunnan	Primary clone	295855084	29585508400	289927659	0.9764	19.0328	0.8157	Yes
Cul-78	Hong Xing 1	China,Guangdong	Primary clone	210331598	21033159800	204579556	0.9694	13.531	0.7941	Yes
Cul-79	Hua Zhou 38-26	China,Guangdong	Secondary clone, Tian Ren 31-45 × He Kou 3-11	320893468	32089346800	315467954	0.9795	20.6436	0.8095
Cul-80	Huo Xing 9-1	China,Guangdong		336025136	33602513600	326665292	0.9688	21.617	0.8053
Cul-81	KRS13	Thailand		302936196	30293619600	296251836	0.9749	19.4884	0.826
Cul-82	KRS156	Thailand		457699822	45769982200	449426860	0.9783	29.4445	0.8332
Cul-83	KRS33	Thailand		304783802	30478380200	297050930	0.971	19.6072	0.821
Cul-84	Min Lin 71-211	China,Fujian		284576814	28457681400	278857768	0.9768	18.3073	0.8191
Cul-85	Nab17	Sri Lanka	Secondary clone, TJir1 x Unknown	309766520	30976652000	304258257	0.9788	19.9278	0.8233		Yes
Cul-86	Nan Feng 37	China,Hainan		273451578	27345157800	268411873	0.9778	17.5916	0.8194
Cul-87	Nan Feng 76-1	China,Hainan		261199162	26119916200	256037661	0.9767	16.8033	0.81
Cul-88	Nan Hua 1	China,Guangdong	Primary clone	281866482	28186648200	274725498	0.9709	18.1329	0.8187
Cul-89	PB217	Malaysia	Ternary clone, PB5/51 × PB6/9	286164692	28616469200	279165905	0.972	18.4094	0.8202
Cul-90	PR107	Indonesia	Primary clone	591647692	59164769200	576674324	0.9712	38.0616	0.8493
Cul-91	PR305	Indonesia	Secondary clone, Tjir1 × BR2	325016408	32501640800	314217372	0.9633	20.9088	0.816		Yes
Cul-92	Re Ken 523	Malaysia	Ternary clone, IAN873 × PB260	207768040	20776804000	204891491	0.9822	13.366	0.7987	Yes
Cul-93	Re Ken 628	Malaysia	Ternary clone, IAN873 × PB235	532957526	53295752600	523451688	0.9771	34.286	0.8331	Yes
Cul-94	CATAS78-2	China,Hainan		598445176	59844517600	584083465	0.9715	38.4989	0.8396
Cul-95	Bao Ting 235	China,Hainan	Ternary clone, RRIM600 × PR107	653850368	65385036800	643124611	0.9798	42.0632	0.8522		Yes
Cul-96	Bao Ting 3410	China,Hainan	Ternary clone, RRIM600 × PR107	570558684	57055868400	563379327	0.9841	36.7049	0.8508		Yes
Cul-97	CATAS217	China,Hainan	Ternary clone, RRIM513 × PR107	599789744	59978974400	591897102	0.9838	38.5854	0.8577		Yes
Cul-98	CATAS25	China,Hainan		285898660	28589866000	280011021	0.9762	18.3923	0.8281
Cul-99	CATAS4	China,Hainan	Ternary clone, RRIM600 × PB5/51	299587038	29958703800	294284497	0.9784	19.2729	0.8158
Cul-100	CATAS87426	China,Hainan	Quaternary clone, CATAS88-13 × CATAS217	598683386	59868338600	584871773	0.974	38.5142	0.8717		Yes
Cul-101	Da Ling 21-38	China,Hainan	Ternary clone, RRIM600 × PR107	626405716	62640571600	615725762	0.9791	40.2976	0.8507		Yes
Cul-102	Da Ling 64-21-30	China,Hainan	Ternary clone, RRIM600 × PR107	223641200	22364120000	219494703	0.9784	14.3872	0.8174
Cul-103	Da Ling 64-36-100	China,Hainan	Ternary clone, PB5/63 × PR107	213427472	21342747200	208893688	0.9756	13.7301	0.807		Yes
Cul-104	KRS46	Thailand		223199874	22319987400	217893792	0.9722	14.3588	0.8135
Cul-105	Ma Ai	China,Hainan		297183708	29718370800	292983384	0.9824	19.1183	0.8199
Cul-106	Nan Feng1-97	China,Hainan		330621130	33062113000	318751903	0.9602	21.2694	0.8074
Cul-107	Nan Qiang 1-97	China,Guangdong	Primary clone	241138478	24113847800	235909367	0.9749	15.5128	0.8306
Cul-108	PB260	Malaysia	Ternary clone, PB5/51 × PB49	340348358	34034835800	329912919	0.9656	21.8951	0.8118
Cul-109	PR303	Indonesia	Secondary clone, Tjir1 × PR107	288871174	28887117400	285091964	0.9829	18.5835	0.8184		Yes
Cul-110	Re Ken 165	Malaysia	Ternary clone, PB5/51 × RRIM600	358391430	35839143000	350502161	0.9748	23.0559	0.824		Yes
Cul-111	Re Ken 501	Malaysia	Quaternary clone, RRIM600 × PB260	251810370	25181037000	245743241	0.9727	16.1993	0.8125		Yes
Cul-112	RRIC102	Sri Lanka	Secondary clone, RRIC52 x RRIC7	307768246	30776824600	299464041	0.9695	19.7992	0.8171
Cul-113	RRIM712	Malaysia	Ternary clone, RRIM605 x RRIM71	347972870	34797287000	341192804	0.9774	22.3856	0.8151
Cul-114	RRIM725	Malaysia	Ternary clone, FX25 x Illegitimate	212969142	21296914200	206162166	0.9639	13.7006	0.7957	Yes
Cul-115	CATAS66	China,Hainan		207971534	20797153400	204668008	0.9795	13.3791	0.7849	Yes
Cul-116	CATAS9-4	China,Hainan		299407050	29940705000	293481556	0.9768	19.2613	0.8266
Cul-117	CATAS35	China,Hainan		212596886	21259688600	206491833	0.9681	13.6767	0.8116
Cul-118	CATAS70	China,Hainan		286710528	28671052800	282146658	0.9805	18.4445	0.8174
Cul-119	CATAS7-31-89	China,Hainan		206023072	20602307200	200790919	0.9711	13.2538	0.8041
Cul-120	CATAS11-22-63	China,Hainan		286712828	28671282800	281595267	0.9788	18.4447	0.8143
Cul-121	CATAS9-3	China,Hainan		266580706	26658070600	260982945	0.9758	17.1495	0.8095
Cul-122	CATAS73	China,Hainan		312755434	31275543400	306781381	0.9771	20.12	0.8131
Cul-123	CATAS302	China,Hainan		212411386	21241138600	206108389	0.967	13.6648	0.8017
Cul-124	CATAS7-45	China,Hainan		225347946	22534794600	220181113	0.9738	14.497	0.8137
Cul-125	CATAS87-11-66	China,Hainan		242771370	24277137000	239248290	0.9823	15.6179	0.8215
Cul-126	Yun Yan 258-9	China,Yunnan		379193978	37919397800	372379461	0.978	24.3941	0.8237
Cul-127	Zhen Xuan 1	China,Hainan	Ternary clone, PB28/59 × RRIM600	211950384	21195038400	206824856	0.9727	13.6351	0.8072		Yes
WAC-1	AC 57	Brazil,Acre		294501316	29450131600	288490748	0.9726	18.9457	0.7034
WAC-2	AC/AB/15 54/283	Brazil,Acre,Assis-Brasil		323389884	32338988400	318027077	0.9764	20.8042	0.6974
WAC-3	AC/AB/15 54/485	Brazil,Acre,Assis-Brasil		290903352	29090335200	283151576	0.9666	18.7143	0.6982
WAC-4	AC/AB/15 54/54	Brazil,Acre,Assis-Brasil		310046182	31004618200	302768976	0.9697	19.9457	0.6957
WAC-5	AC/B/19 56/23	Brazil,Acre,Brasileia		264220106	26422010600	260324248	0.9782	16.9977	0.6843
WAC-6	AC/B/19 56/263	Brazil,Acre,Brasileia		322780894	32278089400	319790095	0.9835	20.765	0.6976
WAC-7	AC/B/19 56/302	Brazil,Acre,Brasileia		277086072	27708607200	272193977	0.9756	17.8254	0.6861
WAC-8	AC/B/19 56/388	Brazil,Acre,Brasileia		265954410	26595441000	260921623	0.9741	17.1093	0.6819
WAC-9	AC/F/6B 40/204	Brazil,Acre,Feijo		327699428	32769942800	321125364	0.9731	21.0814	0.6967
WAC-10	AC/S/10 37/362	Brazil,Acre,Sena Madureira		286188576	28618857600	281202096	0.9755	18.411	0.6927
WAC-11	AC/S/10 37/403	Brazil,Acre,Sena Madureira		222672940	22267294000	217129788	0.9686	14.3249	0.6777
WAC-12	AC/S/10 37/473	Brazil,Acre,Sena Madureira		266931962	26693196200	260240155	0.9714	17.1721	0.8128	Yes
WAC-13	AC/S/11 41/129	Brazil,Acre,Sena Madureira		231446854	23144685400	227017710	0.974	14.8893	0.6852
WAC-14	AC/S/11 41/188	Brazil,Acre,Sena Madureira		335517050	33551705000	329457652	0.9749	21.5843	0.6899
WAC-15	AC/S/11 41/253	Brazil,Acre,Sena Madureira		283085624	28308562400	277016547	0.9717	18.2113	0.6916
WAC-16	AC/S/12 42/64	Brazil,Acre,Sena Madureira		282571866	28257186600	277800101	0.9761	18.1783	0.6963
WAC-17	AC/S/8 35/13	Brazil,Acre,Sena Madureira		204805266	20480526600	200956305	0.9744	13.1754	0.6797
WAC-18	AC/S/8 35/144	Brazil,Acre,Sena Madureira		306191604	30619160400	298197484	0.9669	19.6978	0.6966
WAC-19	AC/S/8 35/221	Brazil,Acre,Sena Madureira		246566144	24656614400	240810466	0.9698	15.862	0.6848
WAC-20	AC/S/8 35/32	Brazil,Acre,Sena Madureira		272677342	27267734200	266662778	0.9709	17.5418	0.6972
WAC-21	AC/S/8 35/623	Brazil,Acre,Sena Madureira		204574162	20457416200	200801779	0.9747	13.1606	0.6719
WAC-22	AC/S/8 35/777	Brazil,Acre,Sena Madureira		311351898	31135189800	308608305	0.9839	20.0297	0.693
WAC-23	AC/S/8 35/778	Brazil,Acre,Sena Madureira		248932886	24893288600	244667381	0.9755	16.0142	0.6825
WAC-24	AC/S/8 35/920	Brazil,Acre,Sena Madureira		293058404	29305840400	288354564	0.9766	18.8529	0.6907
WAC-25	AC/S/9 39/128	Brazil,Acre,Sena Madureira		265879746	26587974600	260515557	0.9729	17.1045	0.6945
WAC-26	AC/S/9 39/82	Brazil,Acre,Sena Madureira		335010096	33501009600	329183715	0.9793	21.5517	0.8256	Yes
WAC-27	AC/T/1 5/135	Brazil,Acre,Tarauaca		314662686	31466268600	311445455	0.9824	20.2427	0.6899
WAC-28	AC/T/1 5/42	Brazil,Acre,Tarauaca		304764782	30476478200	298871621	0.9739	19.606	0.6932
WAC-29	AC/X/21 64/182	Brazil,Acre,Xapuri		244223358	24422335800	237178930	0.9643	15.7113	0.6856
WAC-30	AC/X/21 64/38	Brazil,Acre,Xapuri		264033466	26403346600	259055063	0.974	16.9857	0.6831
WAC-31	AC/X/21 64/4	Brazil,Acre,Xapuri		291066714	29106671400	285315481	0.9734	18.7248	0.6913
WAC-32	AC/X/21 64/56	Brazil,Acre,Xapuri		273336644	27333664400	269789908	0.98	17.5842	0.7023
WAC-33	AC/X/21 64/83	Brazil,Acre,Xapuri		226573814	22657381400	222454453	0.975	14.5758	0.6785
WAC-34	AC/AB/15 54/921	Brazil,Acre,Assis-Brasil		295227694	29522769400	291679157	0.9807	18.9925	0.701
WAC-35	AC/B/19 56/247	Brazil,Acre,Brasileia		278000132	27800013200	272682143	0.9739	17.8842	0.6917
WAC-36	AC/F/7 38/228	Brazil,Acre,Feijo		234424666	23442466600	229766819	0.9768	15.0809	0.8142	Yes
WAC-37	AC/S/11 41/342	Brazil,Acre,Sena Madureira		255498110	25549811000	250730235	0.9743	16.4366	0.6879
WAC-38	AC/S/12 42/307	Brazil,Acre,Sena Madureira		234720004	23472000400	223125416	0.9474	15.0999	0.8031	Yes
WAC-39	AC/S/8 35/21	Brazil,Acre,Sena Madureira		213028624	21302862400	206966938	0.9648	13.7045	0.671
WAC-40	AC/S/8 35/680	Brazil,Acre,Sena Madureira		282087756	28208775600	276063496	0.9719	18.1471	0.6937
WAC-41	AC/S/8 35/76	Brazil,Acre,Sena Madureira		306520698	30652069800	299037196	0.9687	19.7189	0.695
WAC-42	AC/S/8 35/807	Brazil,Acre,Sena Madureira		219230830	21923083000	214822580	0.9729	14.1035	0.6959	Yes
WAC-43	AC/T/1 5/92	Brazil,Acre,Tarauaca		248370812	24837081200	242526490	0.9696	15.9781	0.6829
WAC-44	AC/T/1 5/94	Brazil,Acre,Tarauaca		238326034	23832603400	235340440	0.9801	15.3319	0.6797
WAC-45	AC/X/21 64/216	Brazil,Acre,Xapuri		289287354	28928735400	284198204	0.9755	18.6103	0.6925
WAC-46	AC/X/21 64/45	Brazil,Acre,Xapuri		225270070	22527007000	220171007	0.9705	14.492	0.6814
WRO-1	RO/A/7 25/187	Brazil,Rondonia,Ariquemes		316311806	31631180600	312600090	0.9812	20.3488	0.7039
WRO-2	RO/A/7 25/204	Brazil,Rondonia,Ariquemes		257398924	25739892400	252221918	0.9731	16.5589	0.698
WRO-3	RO/A/7 25/210	Brazil,Rondonia,Ariquemes		229497138	22949713800	225487648	0.9758	14.7639	0.6919
WRO-4	RO/A/7 25/225	Brazil,Rondonia,Ariquemes		290140896	29014089600	283551933	0.9707	18.6652	0.7021
WRO-5	RO/A/7 25/273	Brazil,Rondonia,Ariquemes		267513916	26751391600	263833315	0.9791	17.2096	0.701
WRO-6	RO/A/7 25/299	Brazil,Rondonia,Ariquemes		239251030	23925103000	235219105	0.9764	15.3914	0.7083
WRO-7	RO/C/8 24/175	Brazil,Rondonia,Calama		266208440	26620844000	262953095	0.9787	17.1256	0.6987	Yes
WRO-8	RO/C/8 24/423	Brazil,Rondonia,Calama		301783438	30178343800	294828879	0.9701	19.4142	0.7094
WRO-9	RO/C/8 24/78	Brazil,Rondonia,Calama		343362082	34336208200	335644371	0.9733	22.089	0.8027	Yes
WRO-10	RO/C/9 23/202	Brazil,Rondonia,Calama		212033724	21203372400	208900108	0.9788	13.6405	0.7035	Yes
WRO-11	RO/C/9 23/366	Brazil,Rondonia,Calama		279453364	27945336400	272788528	0.9693	17.9777	0.6889	Yes
WRO-12	RO/C/9 23/374	Brazil,Rondonia,Calama		219878072	21987807200	216279218	0.9768	14.1451	0.6883	Yes
WRO-13	RO/C/9 23/413	Brazil,Rondonia,Calama		330272794	33027279400	325694850	0.977	21.247	0.7013	Yes
WRO-14	RO/CM/10 44/18	Brazil,Rondonia,Costa Marques		202555790	20255579000	197388824	0.9679	13.0307	0.6848
WRO-15	RO/CM/10 44/268	Brazil,Rondonia,Costa Marques		286001388	28600138800	280002979	0.9724	18.3989	0.7055
WRO-16	RO/CM/10 44/271	Brazil,Rondonia,Costa Marques		238683484	23868348400	234247838	0.9746	15.3549	0.6998
WRO-17	RO/CM/10 44/287	Brazil,Rondonia,Costa Marques		357421482	35742148200	350327659	0.9736	22.9935	0.7197
WRO-18	RO/CM/10 44/334	Brazil,Rondonia,Costa Marques		276814262	27681426200	270608664	0.9706	17.8079	0.7079
WRO-19	RO/CM/10 44/360	Brazil,Rondonia,Costa Marques		227164700	22716470000	222784931	0.9742	14.6139	0.7051
WRO-20	RO/CM/10 44/414	Brazil,Rondonia,Costa Marques		331888552	33188855200	326998170	0.9781	21.3509	0.7097
WRO-21	RO/CM/10 44/441	Brazil,Rondonia,Costa Marques		318871556	31887155600	310491260	0.9672	20.5135	0.7185
WRO-22	RO/CM/10 44/444	Brazil,Rondonia,Costa Marques		286904024	28690402400	278726094	0.965	18.457	0.702
WRO-23	RO/CM/10 44/470	Brazil,Rondonia,Costa Marques		259751968	25975196800	254197803	0.9719	16.7102	0.6995
WRO-24	RO/CM/10 44/59	Brazil,Rondonia,Costa Marques		219026248	21902624800	215029430	0.9751	14.0903	0.6994
WRO-25	RO/CM/10 44/627	Brazil,Rondonia,Costa Marques		235291336	23529133600	231422157	0.9766	15.1367	0.6766	Yes
WRO-26	RO/CM/10 44/67	Brazil,Rondonia,Costa Marques		294101476	29410147600	287401146	0.9706	18.92	0.7132
WRO-27	RO/CM/10 44/700	Brazil,Rondonia,Costa Marques		313915374	31391537400	305532807	0.9677	20.1947	0.8204
WRO-28	RO/CM/10 44/749	Brazil,Rondonia,Costa Marques		377082910	37708291000	367879451	0.9689	24.2583	0.7202
WRO-29	RO/CM/10 44/759	Brazil,Rondonia,Costa Marques		249759284	24975928400	245697108	0.9771	16.0674	0.7063
WRO-30	RO/CM/10 44/90	Brazil,Rondonia,Costa Marques		208308676	20830867600	204331635	0.9744	13.4008	0.6932
WRO-31	RO/CM/11 63/13	Brazil,Rondonia,Costa Marques		215808706	21580870600	210275444	0.9678	13.8833	0.6875
WRO-32	RO/CM/11 63/179	Brazil,Rondonia,Costa Marques		329560732	32956073200	324706533	0.978	21.2011	0.7063	Yes
WRO-33	RO/CM/11 63/190	Brazil,Rondonia,Costa Marques		308691352	30869135200	304112857	0.9782	19.8586	0.713
WRO-34	RO/CM/11 63/205	Brazil,Rondonia,Costa Marques		337124668	33712466800	330400386	0.9733	21.6877	0.7136
WRO-35	RO/CM/11 63/224	Brazil,Rondonia,Costa Marques		352143018	35214301800	346116565	0.9758	22.6539	0.7187
WRO-36	RO/CM/11 63/245	Brazil,Rondonia,Costa Marques		307810688	30781068800	303212235	0.9785	19.8019	0.7059
WRO-37	RO/CM/11 63/49	Brazil,Rondonia,Costa Marques		252904418	25290441800	246891444	0.9698	16.2697	0.698
WRO-38	RO/CM/11 63/80	Brazil,Rondonia,Costa Marques		248245612	24824561200	243732415	0.9753	15.97	0.7
WRO-39	RO/CM/12 62/122	Brazil,Rondonia,Costa Marques		254538230	25453823000	251322919	0.9806	16.3748	0.7153
WRO-40	RO/CM/12 62/177	Brazil,Rondonia,Costa Marques		304762314	30476231400	295565211	0.9634	19.6058	0.7136
WRO-41	RO/CM/12 62/81	Brazil,Rondonia,Costa Marques		322641552	32264155200	317552717	0.9775	20.756	0.7187
WRO-42	RO/CM/12 62/95	Brazil,Rondonia,Costa Marques		314879312	31487931200	308559535	0.9733	20.2567	0.7149
WRO-43	RO/I/115 118	Brazil,Rondonia		215980546	21598054600	212481547	0.9744	13.8944	0.6893	Yes
WRO-44	RO/J/6 32/56	Brazil,Rondonia,Jaru		321079668	32107966800	314186870	0.9721	20.6555	0.7204
WRO-45	RO/J/6 32/93	Brazil,Rondonia,Jaru		298105744	29810574400	292014990	0.9728	19.1776	0.7009
WRO-46	RO/JP/3 22/313	Brazil,Rondonia,Ji-Parana		297289638	29728963800	292086049	0.9758	19.1251	0.7066
WRO-47	RO/JP/3 22/351	Brazil,Rondonia,Ji-Parana		300020076	30002007600	296024125	0.98	19.3008	0.7146
WRO-48	RO/JP/3 22/372	Brazil,Rondonia,Ji-Parana		288980418	28898041800	285198238	0.9803	18.5906	0.7034
WRO-49	RO/JP/3 22/516	Brazil,Rondonia,Ji-Parana		235407368	23540736800	230913029	0.9744	15.1441	0.697
WRO-50	RO/OP/4 20/17	Brazil,Rondonia,Ouro Preto d'Oeste		226518144	22651814400	222244214	0.9775	14.5723	0.8009	Yes
WRO-51	RO/OP/4 20/227	Brazil,Rondonia,Ouro Preto d'Oeste		307661646	30766164600	303831725	0.9839	19.7923	0.8101	Yes
WRO-52	RO/PB/2 3/110	Brazil,Rondonia,Pimenta Bueno		253751338	25375133800	247890046	0.9718	16.3242	0.7432	Yes
WRO-53	RO/PB/2 3/296	Brazil,Rondonia,Pimenta Bueno		317760008	31776000800	310433618	0.9718	20.442	0.7757	Yes
WRO-54	RO/A/7 25/290	Brazil,Rondonia,Ariquemes		248582554	24858255400	244511941	0.9768	15.9917	0.7029
WRO-55	RO/A/7 25/33	Brazil,Rondonia,Ariquemes		257358312	25735831200	252520282	0.9742	16.5563	0.7069
WRO-56	RO/A/7 25/369	Brazil,Rondonia,Ariquemes		349083272	34908327200	343526026	0.9774	22.4571	0.7181
WRO-57	RO/A/7 25/476	Brazil,Rondonia,Ariquemes		316431058	31643105800	312359704	0.9801	20.3565	0.7116
WRO-58	RO/C/8 24/105	Brazil,Rondonia,Calama		295804006	29580400600	289655093	0.9724	19.0295	0.722
WRO-59	RO/C/8 24/137	Brazil,Rondonia,Calama		301908950	30190895000	297064201	0.9771	19.4223	0.7091
WRO-60	RO/C/8 24/163	Brazil,Rondonia,Calama		296561482	29656148200	292334685	0.9788	19.0783	0.7191
WRO-61	RO/C/8 24/216	Brazil,Rondonia,Calama		269563500	26956350000	265975677	0.98	17.3414	0.7013
WRO-62	RO/C/8 24/381	Brazil,Rondonia,Calama		265569420	26556942000	261073822	0.9762	17.0845	0.7058
WRO-63	RO/C/8 24/55	Brazil,Rondonia,Calama		285782936	28578293600	278980443	0.9697	18.3849	0.7043
WRO-64	RO/C/9 23/394	Brazil,Rondonia,Calama		231599402	23159940200	226591250	0.9716	14.8991	0.6766	Yes
WRO-65	RO/CM/10 44/211	Brazil,Rondonia,Costa Marques		240936470	24093647000	237447530	0.9786	15.4998	0.6945
WRO-66	RO/CM/10 44/240	Brazil,Rondonia,Costa Marques		306968734	30696873400	302937493	0.9802	19.7478	0.7068
WRO-67	RO/CM/10 44/296	Brazil,Rondonia,Costa Marques		247492704	24749270400	243419313	0.9768	15.9216	0.7087
WRO-68	RO/CM/10 44/309	Brazil,Rondonia,Costa Marques		216959638	21695963800	212312759	0.9719	13.9573	0.6928
WRO-69	RO/CM/10 44/335	Brazil,Rondonia,Costa Marques		231209776	23120977600	226345377	0.9721	14.8741	0.692
WRO-70	RO/CM/10 44/344	Brazil,Rondonia,Costa Marques		268357762	26835776200	264052274	0.9772	17.2639	0.7122
WRO-71	RO/CM/10 44/449	Brazil,Rondonia,Costa Marques		208398460	20839846000	206095128	0.9823	13.4066	0.6886
WRO-72	RO/CM/10 44/461	Brazil,Rondonia,Costa Marques		280984402	28098440200	277786678	0.9818	18.0762	0.7111
WRO-73	RO/CM/10 44/536	Brazil,Rondonia,Costa Marques		213222570	21322257000	208995965	0.9763	13.7169	0.7841	Yes
WRO-74	RO/CM/10 44/95	Brazil,Rondonia,Costa Marques		255947554	25594755400	251978807	0.9778	16.4655	0.7104
WRO-75	RO/CM/11 63/263	Brazil,Rondonia,Costa Marques		347332644	34733264400	341638702	0.977	22.3444	0.7161
WRO-76	RO/CM/11 63/265	Brazil,Rondonia,Costa Marques		263712892	26371289200	258528917	0.9737	16.9651	0.7137
WRO-77	RO/CM/11 63/344	Brazil,Rondonia,Costa Marques		296227496	29622749600	290644875	0.9745	19.0568	0.7095
WRO-78	RO/J/6 32/24	Brazil,Rondonia,Jaru		326170672	32617067200	314594539	0.958	20.9831	0.7272
WRO-79	RO/JP/3 22/223	Brazil,Rondonia,Ji-Parana		445482504	44548250400	438059953	0.977	28.6586	0.7285
WRO-80	RO/JP/3 22/360	Brazil,Rondonia,Ji-Parana		227000948	22700094800	222468986	0.9761	14.6033	0.792	Yes
WRO-81	RO/PB/2 3/59	Brazil,Rondonia,Pimenta Bueno		270109772	27010977200	266076735	0.978	17.3766	0.6863	Yes
WMG-1	MT/A/21 48/47	Brazil,Mato Grosso,Aracatuba		424813348	42481334800	418425669	0.9808	27.3289	0.7959
WMG-2	MT/C/1 18/2	Brazil,Mato Grosso,Juruena		289175370	28917537000	281507975	0.9695	18.6031	0.7976
WMG-3	MT/C/2 10/123	Brazil,Mato Grosso,Juruena		325258132	32525813200	319029037	0.9771	20.9244	0.8114	Yes
WMG-4	MT/C/2 10/142	Brazil,Mato Grosso,Juruena		290791766	29079176600	285564698	0.9788	18.7071	0.8261	Yes
WMG-5	MT/C/2 10/22	Brazil,Mato Grosso,Juruena		361261160	36126116000	354661730	0.9777	23.2405	0.7997
WMG-6	MT/C/2 10/8	Brazil,Mato Grosso,Juruena		297526198	29752619800	293263766	0.9815	19.1403	0.7831
WMG-7	MT/C/3 16/35	Brazil,Mato Grosso,Juruena		268639088	26863908800	263399368	0.9768	17.282	0.803	Yes
WMG-8	MT/C/5 12/131	Brazil,Mato Grosso,Juruena		233011754	23301175400	227784504	0.9733	14.99	0.7811
WMG-9	MT/C/7 8/41	Brazil,Mato Grosso,Juruena		364189544	36418954400	357011127	0.9737	23.4289	0.7222	Yes
WMG-10	MT/C/9 15/35	Brazil,Mato Grosso,Juruena		309763244	30976324400	303227900	0.9752	19.9275	0.8131	Yes
WMG-11	MT/IT/12 26/127	Brazil,Mato Grosso,Itaúba		222662464	22266246400	217822229	0.972	14.3242	0.6952	Yes
WMG-12	MT/IT/12 26/128	Brazil,Mato Grosso,Itaúba		249241886	24924188600	245716528	0.9818	16.0341	0.7926
WMG-13	MT/IT/12 26/8	Brazil,Mato Grosso,Itaúba		218726574	21872657400	213449431	0.9726	14.071	0.803	Yes
WMG-14	MT/IT/12 26/98	Brazil,Mato Grosso,Itaúba		282094762	28209476200	277237304	0.9789	18.1476	0.8033
WMG-15	MT/IT/13 29/37	Brazil,Mato Grosso,Itaúba		309799174	30979917400	304086665	0.9775	19.9299	0.7961
WMG-16	MT/IT/13 29/96	Brazil,Mato Grosso,Itaúba		399676616	39967661600	389679216	0.9709	25.7118	0.7959
WMG-17	MT/IT/15 28/100	Brazil,Mato Grosso,Itaúba		323812870	32381287000	315603914	0.9707	20.8314	0.8051
WMG-18	MT/IT/15 28/65	Brazil,Mato Grosso,Itaúba		299199238	29919923800	293813803	0.9779	19.2479	0.8033
WMG-19	MT/IT/15 28/80	Brazil,Mato Grosso,Itaúba		319173636	31917363600	312473231	0.9747	20.5329	0.8123
WMG-20	MT/IT/16 34/110	Brazil,Mato Grosso,Itaúba		296129078	29612907800	290626933	0.9776	19.0504	0.7933
WMG-21	MT/IT/16 34/140	Brazil,Mato Grosso,Itaúba		327726980	32772698000	320488890	0.9738	21.0832	0.7882
WMG-22	MT/IT/16 34/145	Brazil,Mato Grosso,Itaúba		344943032	34494303200	334947023	0.967	22.1907	0.7968
WMG-23	MT/IT/16 34/188	Brazil,Mato Grosso,Itaúba		294030372	29403037200	288841996	0.9783	18.9154	0.8009
WMG-24	MT/IT/16 34/80	Brazil,Mato Grosso,Itaúba		267344206	26734420600	262000635	0.9764	17.1987	0.8047	Yes
WMG-25	MT/IT/18 31/110	Brazil,Mato Grosso,Itaúba		316206872	31620687200	308410080	0.9713	20.3421	0.7969
WMG-26	MT/IT/18 31/46	Brazil,Mato Grosso,Itaúba		238300980	23830098000	232102799	0.9703	15.3303	0.7938
WMG-27	MT/IT/18 31/53	Brazil,Mato Grosso,Itaúba		289658570	28965857000	281513415	0.9679	18.6342	0.7993
WMG-28	MT/VB/25A 57/75	Brazil,Mato Grosso,Vila Bela da Santissima Trindade		213361592	21336159200	207581621	0.9668	13.7259	0.6852	Yes
WMG-29	MT/VB/25A 57/85	Brazil,Mato Grosso,Vila Bela da Santissima Trindade		245171820	24517182000	240614171	0.9751	15.7723	0.722	Yes
WMG-30	MT/A/21 48/30	Brazil,Mato Grosso,Aracatuba		324466516	32446651600	317715886	0.9749	20.8734	0.7769
WMG-31	MT/A/21 48/7	Brazil,Mato Grosso,Aracatuba		300189100	30018910000	294156474	0.9757	19.3116	0.7914
WMG-32	MT/A/23 50/15	Brazil,Mato Grosso,Aracatuba		415429236	41542923600	408352601	0.9786	26.7252	0.7952
WMG-33	MT/A/23 50/35	Brazil,Mato Grosso,Aracatuba		292251972	29225197200	287679570	0.9801	18.801	0.7929
WMG-34	MT/A/23 50/6	Brazil,Mato Grosso,Aracatuba		319409586	31940958600	312498448	0.9742	20.5481	0.7894
WMG-35	MT/C/1 18/61	Brazil,Mato Grosso,Juruena		302566506	30256650600	297290383	0.9781	19.4646	0.7966
WMG-36	MT/C/10 17/79	Brazil,Mato Grosso,Juruena		261894616	26189461600	257876942	0.9779	16.8481	0.7105	Yes
WMG-37	MT/C/11 9/10	Brazil,Mato Grosso,Juruena		276781186	27678118600	272394673	0.9798	17.8058	0.8016
WMG-38	MT/C/11 9/33	Brazil,Mato Grosso,Juruena		292396114	29239611400	285047732	0.9706	18.8103	0.7923
WMG-39	MT/C/11 9/46	Brazil,Mato Grosso,Juruena		274803044	27480304400	269041217	0.9746	17.6785	0.7755
WMG-40	MT/C/11 9/70	Brazil,Mato Grosso,Juruena		273767694	27376769400	269212694	0.979	17.6119	0.7858
WMG-41	MT/C/2 10/169	Brazil,Mato Grosso,Juruena		256032882	25603288200	251258902	0.977	16.471	0.7911
WMG-42	MT/C/2 10/3	Brazil,Mato Grosso,Juruena		296707042	29670704200	289171073	0.9703	19.0876	0.8003
WMG-43	MT/C/2 10/53	Brazil,Mato Grosso,Juruena		285671412	28567141200	279483244	0.9741	18.3777	0.8008
WMG-44	MT/C/2 10/54	Brazil,Mato Grosso,Juruena		261508476	26150847600	256697184	0.9772	16.8232	0.7987
WMG-45	MT/C/3 16/38	Brazil,Mato Grosso,Juruena		268445092	26844509200	262628498	0.9739	17.2695	0.7962
WMG-46	MT/C/4 7/190	Brazil,Mato Grosso,Juruena		280666008	28066600800	276442428	0.9806	18.0557	0.8015
WMG-47	MT/C/4 7/57	Brazil,Mato Grosso,Juruena		271078174	27107817400	266294074	0.9778	17.4389	0.7976
WMG-48	MT/C/5 12/129	Brazil,Mato Grosso,Juruena		249240478	24924047800	244660545	0.9772	16.034	0.7904
WMG-49	MT/C/5 12/36	Brazil,Mato Grosso,Juruena		257283292	25728329200	253088856	0.9795	16.5514	0.7941
WMG-50	MT/C/5 12/74	Brazil,Mato Grosso,Juruena		278756522	27875652200	273719237	0.9776	17.9328	0.7942
WMG-51	MT/C/5 12/85	Brazil,Mato Grosso,Juruena		289203296	28920329600	284935782	0.9809	18.6049	0.799
WMG-52	MT/C/6 11/130	Brazil,Mato Grosso,Juruena		300832362	30083236200	295820187	0.9788	19.353	0.7961
WMG-53	MT/C/9 15/15	Brazil,Mato Grosso,Juruena		266327004	26632700400	261178646	0.9765	17.1332	0.8024
WMG-54	MT/I/10 19	Brazil,Mato Grosso		271156562	27115656200	267894691	0.9844	17.4439	0.8139	Yes
WMG-55	MT/I/16 22	Brazil,Mato Grosso		276490874	27649087400	271242915	0.9769	17.7871	0.8032
WMG-56	MT/I/21 24	Brazil,Mato Grosso		257988332	25798833200	253437482	0.9782	16.5968	0.798
WMG-57	MT/I/24 27	Brazil,Mato Grosso		258764582	25876458200	254538748	0.9795	16.6467	0.7923
WMG-58	MT/I/25 28	Brazil,Mato Grosso		279581630	27958163000	274102225	0.9763	17.9859	0.7969
WMG-59	MT/I/36 34	Brazil,Mato Grosso		265924050	26592405000	260434888	0.9751	17.1073	0.7864
WMG-60	MT/I/39A 38	Brazil,Mato Grosso		280631228	28063122800	277268479	0.9814	18.0534	0.7258	Yes
WMG-61	MT/I/40A 40	Brazil,Mato Grosso		259307714	25930771400	255597877	0.979	16.6817	0.7075	Yes
WMG-62	MT/I/45A 44	Brazil,Mato Grosso		326561852	32656185200	318782372	0.9697	21.0082	0.7135	Yes
WMG-63	MT/IT/12 26/3	Brazil,Mato Grosso,Itaúba		314799026	31479902600	309704555	0.9765	20.2515	0.7031	Yes
WMG-64	MT/IT/12 26/61	Brazil,Mato Grosso,Itaúba		289593500	28959350000	284412201	0.9777	18.63	0.7943
WMG-65	MT/IT/12 26/75	Brazil,Mato Grosso,Itaúba		284594128	28459412800	279556141	0.978	18.3084	0.7987
WMG-66	MT/IT/13 29/1	Brazil,Mato Grosso,Itaúba		273238150	27323815000	269478026	0.9827	17.5778	0.8175	Yes
WMG-67	MT/IT/13 29/33	Brazil,Mato Grosso,Itaúba		272817188	27281718800	268052135	0.9784	17.5507	0.8017
WMG-68	MT/IT/14 30/135	Brazil,Mato Grosso,Itaúba		275418966	27541896600	271442557	0.9814	17.7181	0.7886
WMG-69	MT/IT/14 30/167	Brazil,Mato Grosso,Itaúba		296746934	29674693400	291874576	0.9793	19.0902	0.8014
WMG-70	MT/IT/14 30/170	Brazil,Mato Grosso,Itaúba		289931914	28993191400	285171057	0.9794	18.6518	0.8003
WMG-71	MT/IT/14 30/72	Brazil,Mato Grosso,Itaúba		277582402	27758240200	273188278	0.98	17.8573	0.7994
WMG-72	MT/IT/15 28/121	Brazil,Mato Grosso,Itaúba		283182892	28318289200	277878212	0.977	18.2176	0.7957
WMG-73	MT/IT/15 28/155	Brazil,Mato Grosso,Itaúba		266909080	26690908000	262151819	0.9781	17.1707	0.8002
WMG-74	MT/IT/15 28/161	Brazil,Mato Grosso,Itaúba		219404908	21940490800	215769839	0.98	14.1147	0.8189	Yes
WMG-75	MT/IT/15 28/186	Brazil,Mato Grosso,Itaúba		260224814	26022481400	254203268	0.9732	16.7407	0.8086	Yes
WMG-76	MT/IT/15 28/55	Brazil,Mato Grosso,Itaúba		270823514	27082351400	265733613	0.977	17.4225	0.8013
WMG-77	MT/IT/17 27/106	Brazil,Mato Grosso,Itaúba		274184172	27418417200	269143336	0.9774	17.6387	0.7962
WMG-78	MT/IT/17 27/34	Brazil,Mato Grosso,Itaúba		265985910	26598591000	261988125	0.9815	17.1113	0.8309	Yes
WMG-79	MT/IT/17 27/45	Brazil,Mato Grosso,Itaúba		278123108	27812310800	272543231	0.9758	17.8921	0.8003
WMG-80	MT/IT/17 27/81	Brazil,Mato Grosso,Itaúba		279232390	27923239000	274820805	0.9774	17.9634	0.7088	Yes
WMG-81	MT/VB/25A 57/16	Brazil,Mato Grosso,Vila Bela da Santissima Trindade		289701380	28970138000	284106784	0.9742	18.6369	0.7155	Yes
*Coverage: the low-mapping quality (MAQ<30) reads are excluded before coverage statistics.
