# Supplementary material for: Genomic insight into domestication of rubber tree
Source: Nat Commun. 2023 Aug 2;14:4651. doi: 10.1038/s41467-023-40304-y (PMC10397287; doi:10.1038/s41467-023-40304-y)
Supplement: Supplementary file 10 — Supplementary Data 7 [file 41467_2023_40304_MOESM10_ESM.xlsx]

## Sheet: Sheet1
Supplementary Data 7. The number of laticifer ring (NLR) and latex production phenotype identification of 208 cultivated and wild germplasms.
Accessions No.	Rep.	NLR	Latex production (mL)
Cul-1	Rep1	6.5	366.667
	Rep2	9.5	250
	Rep3	na	na
	Ave.	8	308.33
Cul-2	Rep1	9	283.333
	Rep2	12	200
	Rep3	na	110
	Ave.	10.5	197.78
Cul-3	Rep1	11	70
	Rep2	11	180
	Rep3	18	80
	Ave.	13.3333	110
Cul-4	Rep1	9	100
	Rep2	na	90
	Rep3	na	na
	Ave.	9	95
Cul-5	Rep1	10	103.333
	Rep2	14	170
	Rep3	11.5	93.3333
	Ave.	11.8333	122.222
Cul-6	Rep1	16	300
	Rep2	na	300
	Rep3	na	250
	Ave.	16	283.33
Cul-7	Rep1	8	93.3333
	Rep2	na	73.3333
	Rep3	na	na
	Ave.	8	83.33
Cul-8	Rep1	10	130
	Rep2	na	110
	Rep3	na	na
	Ave.	10	120
Cul-9	Rep1	15	195
	Rep2	9	95
	Rep3	na	160
	Ave.	12	150
Cul-10	Rep1	8	283.333
	Rep2	na	140
	Rep3	na	133.333
	Ave.	8	185.56
Cul-11	Rep1	15	235
	Rep2	12	270
	Rep3	14	200
	Ave.	13.6667	235
Cul-12	Rep1	6.5	20
	Rep2	na	50
	Rep3	na	na
	Ave.	6.5	35
Cul-13	Rep1	8	250
	Rep2	9	245
	Rep3	13	330
	Ave.	10	275
Cul-14	Rep1	6	80
	Rep2	na	80
	Rep3	na	85
	Ave.	6	81.67
Cul-15	Rep1	6	12.5
	Rep2	na	7.5
	Rep3	na	na
	Ave.	6	10
Cul-16	Rep1	12.5	25
	Rep2	12	25
	Rep3	13	45
	Ave.	12.5	31.6667
Cul-17	Rep1	8.5	86.6667
	Rep2	na	na
	Rep3	na	na
	Ave.	8.5	86.6667
Cul-18	Rep1	10	103.333
	Rep2	4	110
	Rep3	10	96.6667
	Ave.	8	103.333
Cul-19	Rep1	6	13.3333
	Rep2	5	8.33333
	Rep3	4	96.6667
	Ave.	5	39.4444
Cul-20	Rep1	7	75
	Rep2	8	75
	Rep3	na	na
	Ave.	7.5	75
Cul-21	Rep1	9.5	70
	Rep2	6	50
	Rep3	7	85
	Ave.	7.5	68.3333
Cul-22	Rep1	6	180
	Rep2	na	na
	Rep3	na	na
	Ave.	6	180
Cul-23	Rep1	6	25
	Rep2	na	na
	Rep3	na	na
	Ave.	6	25
Cul-24	Rep1	7	60
	Rep2	12	86.6667
	Rep3	na	na
	Ave.	9.5	73.33
Cul-25	Rep1	4	2
	Rep2	na	na
	Rep3	na	na
	Ave.	4	2
Cul-26	Rep1	14	90
	Rep2	10	70
	Rep3	12	51.6667
	Ave.	12	70.5556
Cul-27	Rep1	17	316.667
	Rep2	na	na
	Rep3	na	na
	Ave.	17	316.667
Cul-28	Rep1	7	1
	Rep2	na	na
	Rep3	na	na
	Ave.	7	1
Cul-29	Rep1	8.5	156.667
	Rep2	na	na
	Rep3	na	na
	Ave.	8.5	156.667
Cul-30	Rep1	8	12.5
	Rep2	na	na
	Rep3	na	na
	Ave.	8	12.5
Cul-31	Rep1	9	96.6667
	Rep2	10	123.333
	Rep3	7	80
	Ave.	8.66667	100
Cul-32	Rep1	13	20
	Rep2	na	na
	Rep3	na	na
	Ave.	13	20
Cul-33	Rep1	7.5	133.333
	Rep2	na	116.667
	Rep3	na	na
	Ave.	7.5	133.333
Cul-34	Rep1	9	340
	Rep2	11	420
	Rep3	8	na
	Ave.	9.33333	380
Cul-35	Rep1	14	440
	Rep2	16	310
	Rep3	na	360
	Ave.	15	370
Cul-36	Rep1	8.5	155
	Rep2	na	145
	Rep3	na	na
	Ave.	8.5	150
Cul-37	Rep1	7	200
	Rep2	8	na
	Rep3	na	na
	Ave.	7.5	200
Cul-38	Rep1	11	150
	Rep2	na	na
	Rep3	na	na
	Ave.	11	150
Cul-39	Rep1	11	310
	Rep2	9	105
	Rep3	na	100
	Ave.	10	171.67
Cul-40	Rep1	13	200
	Rep2	9	na
	Rep3	na	166.667
	Ave.	11	183.33
Cul-41	Rep1	13	na
	Rep2	9	103.33
	Rep3	10	na
	Ave.	10.6667	103.33
Cul-42	Rep1	17	303.333
	Rep2	na	na
	Rep3	na	na
	Ave.	17	303.333
Cul-43	Rep1	10	173.333
	Rep2	na	193.333
	Rep3	na	200
	Ave.	10	188.89
Cul-44	Rep1	6.5	95
	Rep2	11	180
	Rep3	na	na
	Ave.	8.75	137.5
Cul-45	Rep1	13	125
	Rep2	na	98.05
	Rep3	na	93.5
	Ave.	13	105.5
Cul-46	Rep1	7	103.333
	Rep2	9	93.3333
	Rep3	na	na
	Ave.	8	98.3333
Cul-47	Rep1	8	20
	Rep2	na	36.6667
	Rep3	na	na
	Ave.	8	28.33
Cul-48	Rep1	6	360
	Rep2	na	96.6667
	Rep3	na	293.333
	Ave.	6	250
Cul-49	Rep1	14	290
	Rep2	na	190
	Rep3	na	na
	Ave.	14	240
Cul-50	Rep1	11	66.6667
	Rep2	11	75
	Rep3	7	190
	Ave.	9.66667	110.556
Cul-51	Rep1	9	48.3333
	Rep2	9	100
	Rep3	na	na
	Ave.	9	74.1667
Cul-52	Rep1	14	250
	Rep2	na	266.667
	Rep3	na	320
	Ave.	14	278.889
Cul-53	Rep1	20	250
	Rep2	14	275
	Rep3	21	225
	Ave.	18.3333	250
Cul-54	Rep1	13	150
	Rep2	15	300
	Rep3	na	250
	Ave.	14	233.333
Cul-55	Rep1	10	133.333
	Rep2	na	150
	Rep3	na	na
	Ave.	10	141.667
Cul-56	Rep1	4	120
	Rep2	18	115
	Rep3	na	100
	Ave.	11	111.667
Cul-57	Rep1	8	70
	Rep2	12	175
	Rep3	na	na
	Ave.	10	122.5
Cul-58	Rep1	15	353.333
	Rep2	7	233.333
	Rep3	na	300
	Ave.	11	295.556
Cul-59	Rep1	12	166.667
	Rep2	10	200
	Rep3	na	193.333
	Ave.	11	186.667
Cul-60	Rep1	18	225
	Rep2	na	275
	Rep3	na	205
	Ave.	18	235
Cul-61	Rep1	12	283.333
	Rep2	na	183.333
	Rep3	na	233.333
	Ave.	12	233.333
Cul-62	Rep1	11	246.667
	Rep2	10	290
	Rep3	na	210
	Ave.	10.5	248.889
Cul-63	Rep1	19	500
	Rep2	16	350
	Rep3	na	na
	Ave.	17.5	425
Cul-64	Rep1	12	145
	Rep2	11	215
	Rep3	na	220
	Ave.	11.5	193.333
Cul-65	Rep1	11	425
	Rep2	13	375
	Rep3	12	250
	Ave.	12	350
Cul-66	Rep1	18	326.667
	Rep2	14	236.667
	Rep3	na	na
	Ave.	16	281.667
Cul-67	Rep1	11	483.333
	Rep2	na	na
	Rep3	na	na
	Ave.	11	483.333
Cul-68	Rep1	14	543.333
	Rep2	na	300
	Rep3	na	na
	Ave.	14	421.667
Cul-69	Rep1	10	483.333
	Rep2	14	300
	Rep3	na	750
	Ave.	12	511.111
Cul-70	Rep1	17	450
	Rep2	12	500
	Rep3	na	266.667
	Ave.	14.5	405.556
Cul-71	Rep1	12	166.667
	Rep2	12	206.667
	Rep3	na	na
	Ave.	12	186.667
Cul-72	Rep1	10	183.333
	Rep2	na	186.667
	Rep3	na	na
	Ave.	10	185
Cul-73	Rep1	5	65
	Rep2	na	50
	Rep3	na	20
	Ave.	5	45
Cul-74	Rep1	16	300
	Rep2	na	375
	Rep3	na	na
	Ave.	16	337.5
Cul-75	Rep1	7	380
	Rep2	13	260
	Rep3	na	290
	Ave.	10	310
Cul-76	Rep1	16	415
	Rep2	20	250
	Rep3	na	400
	Ave.	18	355
Cul-77	Rep1	11	240
	Rep2	5	200
	Rep3	10	275
	Ave.	8.66667	238.333
Cul-78	Rep1	14	156.667
	Rep2	18	80
	Rep3	na	na
	Ave.	16	118.333
Cul-79	Rep1	16.5	210
	Rep2	9	176.667
	Rep3	12	190
	Ave.	12.5	192.222
Cul-80	Rep1	6	76.6667
	Rep2	na	103.333
	Rep3	na	60
	Ave.	6	80
Cul-81	Rep1	8	110
	Rep2	15	140
	Rep3	na	95
	Ave.	11.5	115
Cul-82	Rep1	14	200
	Rep2	9	283.333
	Rep3	na	200
	Ave.	11.5	227.778
Cul-83	Rep1	17	280
	Rep2	na	316.667
	Rep3	na	na
	Ave.	17	298.333
Cul-84	Rep1	9	450
	Rep2	na	na
	Rep3	na	na
	Ave.	9	450
Cul-85	Rep1	12	33.3333
	Rep2	na	na
	Rep3	na	na
	Ave.	12	33.3333
Cul-86	Rep1	18	400
	Rep2	na	na
	Rep3	na	na
	Ave.	18	400
Cul-87	Rep1	7	116.667
	Rep2	8	176.667
	Rep3	na	96.6667
	Ave.	7.5	130
Cul-88	Rep1	16	150
	Rep2	na	90
	Rep3	na	100
	Ave.	16	113.333
Cul-89	Rep1	6	180
	Rep2	10	280
	Rep3	10.5	226.667
	Ave.	8.83333	228.889
Cul-90	Rep1	10	173.333
	Rep2	16	110
	Rep3	na	93.3333
	Ave.	13	125.556
Cul-91	Rep1	11	150
	Rep2	na	na
	Rep3	na	na
	Ave.	11	150
Cul-92	Rep1	16	175
	Rep2	na	na
	Rep3	na	na
	Ave.	16	175
Cul-93	Rep1	11	225
	Rep2	12	270
	Rep3	7	na
	Ave.	10	247.5
WAC-1	Rep1	2	6
	Rep2	3	5
	Rep3	na	na
	Ave.	2.5	5.5
WAC-2	Rep1	8	7.5
	Rep2	na	7.5
	Rep3	na	6.5
	Ave.	8	7.16667
WAC-3	Rep1	5	45
	Rep2	na	na
	Rep3	na	30
	Ave.	5	37.5
WAC-4	Rep1	2.5	12.5
	Rep2	3	6
	Rep3	na	na
	Ave.	2.75	9.25
WAC-5	Rep1	3	5
	Rep2	na	na
	Rep3	na	na
	Ave.	3	5
WAC-6	Rep1	3	2
	Rep2	4	2
	Rep3	5	2
	Ave.	4	2
WAC-7	Rep1	5	3.5
	Rep2	na	na
	Rep3	na	na
	Ave.	5	3.5
WAC-8	Rep1	5	1
	Rep2	na	na
	Rep3	na	na
	Ave.	5	1
WAC-9	Rep1	2	4
	Rep2	na	na
	Rep3	na	na
	Ave.	2	4
WAC-10	Rep1	4	3.5
	Rep2	4	5
	Rep3	3	3.5
	Ave.	3.66667	4
WAC-11	Rep1	5	10
	Rep2	na	na
	Rep3	na	na
	Ave.	5	10
WAC-12	Rep1	4	20
	Rep2	na	na
	Rep3	na	na
	Ave.	4	20
WAC-13	Rep1	2	4
	Rep2	3.5	3.5
	Rep3	na	3.5
	Ave.	2.75	3.66667
WAC-14	Rep1	3	1.5
	Rep2	5	1.5
	Rep3	4	1.5
	Ave.	4	1.5
WAC-15	Rep1	4	4
	Rep2	na	na
	Rep3	na	na
	Ave.	4	4
WAC-16	Rep1	6	2
	Rep2	na	6
	Rep3	na	3.5
	Ave.	6	3.83333
WAC-17	Rep1	4	30
	Rep2	3	25
	Rep3	na	40
	Ave.	3.5	31.6667
WAC-18	Rep1	4	3.5
	Rep2	na	na
	Rep3	na	na
	Ave.	4	3.5
WAC-19	Rep1	2	7.5
	Rep2	2	3.5
	Rep3	2	2
	Ave.	2	4.33333
WAC-20	Rep1	3	2
	Rep2	3	2
	Rep3	4	2
	Ave.	3.33333	2
WAC-21	Rep1	6	8.5
	Rep2	2.5	5
	Rep3	7	7.5
	Ave.	5.16667	7
WAC-22	Rep1	3	1
	Rep2	2.5	1
	Rep3	4	1
	Ave.	3.16667	1
WAC-23	Rep1	5	3.5
	Rep2	6	20
	Rep3	4	3.5
	Ave.	5	9
WAC-24	Rep1	3	12.5
	Rep2	3	10
	Rep3	na	20
	Ave.	3	14.1667
WAC-25	Rep1	5	2
	Rep2	6	20
	Rep3	4	2
	Ave.	5	8
WAC-26	Rep1	4	4
	Rep2	7	4
	Rep3	6	3.5
	Ave.	5.66667	3.83333
WAC-27	Rep1	3	2
	Rep2	2	2
	Rep3	na	na
	Ave.	2.5	2
WAC-28	Rep1	2	5
	Rep2	3	2
	Rep3	2	2
	Ave.	2.33333	3
WAC-29	Rep1	3	9
	Rep2	1	10
	Rep3	3	9
	Ave.	2.33333	9.33333
WAC-30	Rep1	3	1
	Rep2	4	1
	Rep3	na	1
	Ave.	3.5	1
WAC-31	Rep1	3	7.5
	Rep2	3	5
	Rep3	3	5
	Ave.	3	5.83333
WAC-32	Rep1	5	25
	Rep2	3	20
	Rep3	4	30
	Ave.	4	25
WAC-33	Rep1	3	4
	Rep2	2	10
	Rep3	2	4
	Ave.	2.33333	6
WMG-1	Rep1	3	8.5
	Rep2	na	7
	Rep3	na	7
	Ave.	3	7.5
WMG-2	Rep1	3	2
	Rep2	3	7
	Rep3	na	na
	Ave.	3	4.5
WMG-3	Rep1	20	30
	Rep2	11	33.3333
	Rep3	9	33.3333
	Ave.	13.3333	32.2222
WMG-4	Rep1	9	206.667
	Rep2	6.5	260
	Rep3	na	na
	Ave.	7.75	233.333
WMG-5	Rep1	4	45
	Rep2	4	30
	Rep3	na	na
	Ave.	4	37.5
WMG-6	Rep1	3.5	20
	Rep2	3.5	na
	Rep3	na	na
	Ave.	3.5	20
WMG-7	Rep1	3	2.5
	Rep2	4	3.5
	Rep3	3	3.5
	Ave.	3.33333	3.16667
WMG-8	Rep1	4	17.5
	Rep2	na	na
	Rep3	na	na
	Ave.	4	17.5
WMG-9	Rep1	3	7.5
	Rep2	na	na
	Rep3	na	na
	Ave.	3	7.5
WMG-10	Rep1	6	3.5
	Rep2	4	5
	Rep3	5	5
	Ave.	5	4.5
WMG-11	Rep1	4	7.5
	Rep2	4	10
	Rep3	na	7.5
	Ave.	4	8.33333
WMG-12	Rep1	na	2
	Rep2	4	2
	Rep3	na	7.5
	Ave.	4	3.83333
WMG-13	Rep1	2	1
	Rep2	3	1
	Rep3	5	1
	Ave.	3.33333	1
WMG-14	Rep1	7	35
	Rep2	na	na
	Rep3	na	na
	Ave.	7	35
WMG-15	Rep1	7	11
	Rep2	11	25
	Rep3	9	2
	Ave.	9	12.6667
WMG-16	Rep1	7	25
	Rep2	6	50
	Rep3	5	17.5
	Ave.	6	30.8333
WMG-17	Rep1	3	15
	Rep2	4	20
	Rep3	4.5	11
	Ave.	3.83333	15.3333
WMG-18	Rep1	3	11
	Rep2	na	na
	Rep3	na	na
	Ave.	3	11
WMG-19	Rep1	3	2
	Rep2	na	11
	Rep3	na	na
	Ave.	3	6.5
WMG-20	Rep1	7.5	1
	Rep2	2	1
	Rep3	5	1
	Ave.	4.83333	1
WMG-21	Rep1	3	1.5
	Rep2	na	na
	Rep3	na	na
	Ave.	3	1.5
WMG-22	Rep1	4	2
	Rep2	na	na
	Rep3	na	na
	Ave.	4	2
WMG-23	Rep1	4	2
	Rep2	na	2
	Rep3	na	na
	Ave.	4	2
WMG-24	Rep1	4	5
	Rep2	5	4
	Rep3	na	6
	Ave.	4.5	5
WMG-25	Rep1	2	12.5
	Rep2	na	20
	Rep3	na	12.5
	Ave.	2	15
WMG-26	Rep1	4.5	10
	Rep2	na	15
	Rep3	na	5
	Ave.	4.5	10
WMG-27	Rep1	2	2.5
	Rep2	3	4
	Rep3	na	na
	Ave.	2.5	3.25
WMG-28	Rep1	2	2
	Rep2	3	3.5
	Rep3	5	1
	Ave.	3.33333	2.16667
WMG-29	Rep1	3	12.5
	Rep2	1.5	6
	Rep3	na	na
	Ave.	2.25	9.25
WRO-1	Rep1	2	2
	Rep2	na	na
	Rep3	na	na
	Ave.	2	2
WRO-2	Rep1	2	5
	Rep2	2	5
	Rep3	3	5
	Ave.	2.33333	5
WRO-3	Rep1	5	2.5
	Rep2	4	3.5
	Rep3	na	na
	Ave.	4.5	3
WRO-4	Rep1	4	5
	Rep2	5.5	5
	Rep3	5	7.5
	Ave.	4.83333	5.83333
WRO-5	Rep1	5	10
	Rep2	4.5	3.5
	Rep3	6	7.5
	Ave.	5.16667	7
WRO-6	Rep1	7	12.5
	Rep2	7.5	10
	Rep3	6	15
	Ave.	6.83333	12.5
WRO-7	Rep1	1.5	1
	Rep2	na	1
	Rep3	na	na
	Ave.	1.5	1
WRO-8	Rep1	5	9
	Rep2	5	7.5
	Rep3	na	na
	Ave.	5	8.25
WRO-9	Rep1	3.2	12.5
	Rep2	4	7.5
	Rep3	3	9
	Ave.	3.4	9.66667
WRO-10	Rep1	3	6
	Rep2	3	10
	Rep3	na	10
	Ave.	3	8.66667
WRO-11	Rep1	5	2
	Rep2	na	6.5
	Rep3	na	3.5
	Ave.	5	4
WRO-12	Rep1	3.5	17.5
	Rep2	2	12.5
	Rep3	2	12.5
	Ave.	2.5	14.1667
WRO-13	Rep1	3	1
	Rep2	na	1
	Rep3	na	1
	Ave.	3	1
WRO-14	Rep1	2	3.5
	Rep2	2	4
	Rep3	na	5
	Ave.	2	4.16667
WRO-15	Rep1	2	5
	Rep2	3	2
	Rep3	2.2	5
	Ave.	2.4	4
WRO-16	Rep1	3	2
	Rep2	3	2
	Rep3	na	2
	Ave.	3	2
WRO-17	Rep1	4	20
	Rep2	3	17.5
	Rep3	3.5	17.5
	Ave.	3.5	18.3333
WRO-18	Rep1	3	5
	Rep2	3	8.5
	Rep3	4	11
	Ave.	3.33333	8.16667
WRO-19	Rep1	2	2
	Rep2	2	2
	Rep3	2	3
	Ave.	2	2.33333
WRO-20	Rep1	5	3.5
	Rep2	4	3.5
	Rep3	na	na
	Ave.	4.5	3.5
WRO-21	Rep1	2	3.5
	Rep2	1	7.5
	Rep3	2.2	5
	Ave.	1.73333	5.33333
WRO-22	Rep1	3	7.5
	Rep2	5	7.5
	Rep3	3	6.5
	Ave.	3.66667	7.16667
WRO-23	Rep1	3	2.5
	Rep2	4	2
	Rep3	3	6.5
	Ave.	3.33333	3.66667
WRO-24	Rep1	2	2
	Rep2	3	2
	Rep3	na	na
	Ave.	2.5	2
WRO-25	Rep1	4	20
	Rep2	na	na
	Rep3	na	na
	Ave.	4	20
WRO-26	Rep1	2.5	5
	Rep2	3	5
	Rep3	3	3.5
	Ave.	2.83333	4.5
WRO-27	Rep1	1	1.5
	Rep2	2	3
	Rep3	2	3
	Ave.	1.66667	2.5
WRO-28	Rep1	2	1
	Rep2	3	1
	Rep3	2	1
	Ave.	2.33333	1
WRO-29	Rep1	2	10
	Rep2	na	2
	Rep3	2	3.5
	Ave.	2	5.16667
WRO-30	Rep1	2	17.5
	Rep2	2	10
	Rep3	3	6.5
	Ave.	2.33333	11.3333
WRO-31	Rep1	3	9
	Rep2	na	2
	Rep3	na	2.5
	Ave.	3	4.5
WRO-32	Rep1	5.5	7
	Rep2	na	na
	Rep3	na	na
	Ave.	5.5	7
WRO-33	Rep1	1	10
	Rep2	2.3	6.5
	Rep3	na	na
	Ave.	1.65	8.25
WRO-34	Rep1	2	3.66667
	Rep2	na	na
	Rep3	na	na
	Ave.	2	3.66667
WRO-35	Rep1	na	7.5
	Rep2	2	7.5
	Rep3	1.5	10
	Ave.	1.75	8.33333
WRO-36	Rep1	3	2
	Rep2	3	3.5
	Rep3	3	3.5
	Ave.	3	3
WRO-37	Rep1	3	2
	Rep2	2	2.5
	Rep3	1	4
	Ave.	2	2.83333
WRO-38	Rep1	2	2
	Rep2	na	5
	Rep3	na	2
	Ave.	2	3
WRO-39	Rep1	2	5
	Rep2	3	10
	Rep3	4	15
	Ave.	3	10
WRO-40	Rep1	2	15
	Rep2	na	7.5
	Rep3	na	5
	Ave.	2	9.16667
WRO-41	Rep1	2	3.5
	Rep2	2	8.5
	Rep3	3	2
	Ave.	2.33333	4.66667
WRO-42	Rep1	2	12.5
	Rep2	3	12.5
	Rep3	3	11.5
	Ave.	2.66667	12.1667
WRO-43	Rep1	4	9.5
	Rep2	2.5	5.5
	Rep3	na	8
	Ave.	3.25	7.66667
WRO-44	Rep1	2	2
	Rep2	3	2
	Rep3	3.5	2.5
	Ave.	2.83333	2.16667
WRO-45	Rep1	3	4
	Rep2	4	4
	Rep3	4	6.5
	Ave.	3.66667	4.83333
WRO-46	Rep1	6	10
	Rep2	na	na
	Rep3	na	na
	Ave.	6	10
WRO-47	Rep1	4	2.5
	Rep2	4	2.5
	Rep3	6	5
	Ave.	4.66667	3.33333
WRO-48	Rep1	3	5
	Rep2	na	na
	Rep3	na	na
	Ave.	3	5
WRO-49	Rep1	4.5	15
	Rep2	na	7.5
	Rep3	na	7.5
	Ave.	4.5	10
WRO-50	Rep1	5	2
	Rep2	7	3.5
	Rep3	na	na
	Ave.	6	2.75
WRO-51	Rep1	2	1
	Rep2	3	1
	Rep3	na	na
	Ave.	2.5	1
WRO-52	Rep1	8	30
	Rep2	4.5	30
	Rep3	6	35
	Ave.	6.16667	31.6667
WRO-53	Rep1	2	20
	Rep2	3	10
	Rep3	4	10
	Ave.	3	13.3333
