# Supplementary material for: Genomic insight into domestication of rubber tree
Source: Nat Commun. 2023 Aug 2;14:4651. doi: 10.1038/s41467-023-40304-y (PMC10397287; doi:10.1038/s41467-023-40304-y)
Supplement: Supplementary file 11 — Supplementary Data 8 [file 41467_2023_40304_MOESM11_ESM.xlsx]

## Sheet: Sheet1
Supplementary Data 8. List of selected genes in the selective sweeps by Fst method.
Chromosome	Start	Eed	Fst score	gene ID	NRID	NR_function
Chr1	4140001	4160000	0.366235	Hb01g003970	XP_021656017.1	AT-hook motif nuclear-localized protein 15-like [Hevea brasiliensis]
				Hb01g003980	XP_021656006.1	LOB domain-containing protein 33-like [Hevea brasiliensis]
Chr1	4300001	4320000	0.359856	Hb01g004130	-	-
				Hb01g004140	-	-
				Hb01g004150	XP_021692889.1	uncharacterized protein LOC110673946 isoform X2 [Hevea brasiliensis]
Chr1	4320001	4340000	0.327007	Hb01g004160	OAY29925.1	hypothetical protein MANES_15G182600 [Manihot esculenta]
				Hb01g004170	OAY46117.1	hypothetical protein MANES_07G117800 [Manihot esculenta]
Chr1	4860001	4880000	0.342195	Hb01g004640	XP_021659120.1	B3 domain-containing transcription factor VRN1-like [Hevea brasiliensis]
				Hb01g004650	XP_021659123.1	B3 domain-containing transcription factor VRN1-like [Hevea brasiliensis]
Chr1	4880001	4900000	0.328227	Hb01g004660	XP_021659118.1	uncharacterized protein LOC110649028 [Hevea brasiliensis]
				Hb01g004670	XP_021659117.1	heat shock cognate 70 kDa protein 2 isoform X2 [Hevea brasiliensis]
Chr1	5720001	5740000	0.337791	Hb01g005370	XP_021677490.1	uncharacterized protein LOC110662720 [Hevea brasiliensis]
Chr1	6620001	6640000	0.483672	Hb01g006080	XP_021662504.1	ABC transporter G family member 6-like isoform X2 [Hevea brasiliensis]
Chr1	6640001	6660000	0.474232	Hb01g006090	XP_021661731.1	uncharacterized protein LOC110650895 [Hevea brasiliensis]
				Hb01g006100	XP_021663078.1	N-lysine methyltransferase setd6-like isoform X2 [Hevea brasiliensis]
Chr1	6660001	6680000	0.366761	Hb01g006110	KAA8522862.1	hypothetical protein F0562_009285 [Nyssa sinensis]
				Hb01g006100	XP_021663078.1	N-lysine methyltransferase setd6-like isoform X2 [Hevea brasiliensis]
Chr1	6760001	6780000	0.385174	Hb01g006150	XP_021639726.1	putative lipid-transfer protein DIR1 [Hevea brasiliensis]
Chr1	6780001	6800000	0.403063	Hb01g006160	XP_021638844.1	receptor-like protein 12 [Hevea brasiliensis]
				Hb01g006170	XP_021658984.1	LRR receptor-like serine/threonine-protein kinase GSO1 [Hevea brasiliensis]
Chr1	8040001	8060000	0.342452	Hb01g007080	XP_021659727.1	nuclear transcription factor Y subunit B-1-like isoform X1 [Hevea brasiliensis]
Chr1	8880001	8900000	0.338477	Hb01g007650	XP_021685655.1	patatin-like protein 6 [Hevea brasiliensis]
Chr1	9800001	9820000	0.319747	Hb01g008370	XP_012482875.1	PREDICTED: uncharacterized protein LOC105797448 [Gossypium raimondii]
Chr1	11560001	11580000	0.333417	Hb01g009620	-	-
Chr1	11580001	11600000	0.329147	Hb01g009620	-	-
Chr1	11720001	11740000	0.346385	Hb01g009690	XP_030443756.1	uncharacterized protein LOC115666104 [Syzygium oleosum]
Chr1	11800001	11820000	0.336908	Hb01g009770	-	-
Chr1	12160001	12180000	0.445985	Hb01g010000	XP_021690268.1	zinc finger protein ZAT5-like [Hevea brasiliensis]
				Hb01g010020	XP_021690260.1	monocopper oxidase-like protein SKU5 [Hevea brasiliensis]
Chr1	12420001	12440000	0.421966	Hb01g010180	XP_021676680.1	NAC domain-containing protein 78-like [Hevea brasiliensis]
				Hb01g010190	OAY46301.1	hypothetical protein MANES_07G133100 [Manihot esculenta]
Chr1	12480001	12500000	0.325734	Hb01g010240	XP_021683667.1	4-coumarate--CoA ligase-like 5 [Hevea brasiliensis]
Chr1	12520001	12540000	0.35982	Hb01g010270	-	-
Chr1	13680001	13700000	0.361705	Hb01g010920	XP_021689932.1	SEC12-like protein 1 isoform X1 [Hevea brasiliensis]
Chr1	75680001	75700000	0.451839	Hb01g043910	XP_021645421.1	uncharacterized protein LOC110638984 [Hevea brasiliensis]
Chr1	76660001	76680000	0.372808	Hb01g044580	XP_021671237.1	glutamic acid-rich protein-like [Hevea brasiliensis]
Chr1	81740001	81760000	0.319375	Hb01g048000	-	-
Chr1	82400001	82420000	0.418285	Hb01g048520	XP_021651981.1	alpha-L-fucosidase 2-like [Hevea brasiliensis]
Chr1	83960001	83980000	0.392005	Hb01g049520	XP_021688126.1	leucine-rich repeat protein 2-like isoform X1 [Hevea brasiliensis]
Chr1	89280001	89300000	0.327879	Hb01g053260	XP_021656620.1	WAT1-related protein At5g07050-like [Hevea brasiliensis]
Chr1	92800001	92820000	0.346193	Hb01g055970	XP_021685049.1	uncharacterized protein LOC110668204 [Hevea brasiliensis]
				Hb01g055980	XP_021670018.1	uncharacterized protein LOC110657199 isoform X2 [Hevea brasiliensis]
Chr1	92820001	92840000	0.34388	Hb01g055990	XP_021643981.1	ankyrin repeat-containing protein BDA1-like [Hevea brasiliensis]
				Hb01g056000	GAV74091.1	PP2C domain-containing protein, partial [Cephalotus follicularis]
Chr1	93300001	93320000	0.36489	Hb01g056460	XP_021644020.1	ATP-dependent RNA helicase DEAH11, chloroplastic-like [Hevea brasiliensis]
				Hb01g056470	-	-
Chr1	94400001	94420000	0.324375	Hb01g057210	XP_027071803.1	zinc finger MYM-type protein 1-like [Coffea arabica]
Chr1	95140001	95160000	0.44581	Hb01g057710	XP_021678833.1	E3 ubiquitin-protein ligase UPL5-like isoform X2 [Hevea brasiliensis]
Chr1	95440001	95460000	0.391007	Hb01g058040	XP_021661513.1	uncharacterized protein LOC110650718 [Hevea brasiliensis]
				Hb01g058050	KAB5574489.1	hypothetical protein DKX38_001683 [Salix brachista]
				Hb01g058060	XP_021661517.1	pentatricopeptide repeat-containing protein At1g10270-like [Hevea brasiliensis]
				Hb01g058070	XP_021661522.1	uncharacterized protein LOC110650723 isoform X2 [Hevea brasiliensis]
Chr1	96080001	96100000	0.338199	Hb01g058660	XP_021661512.1	pentatricopeptide repeat-containing protein At5g66520-like [Hevea brasiliensis]
				Hb01g058670	XP_021661512.1	pentatricopeptide repeat-containing protein At5g66520-like [Hevea brasiliensis]
				Hb01g058680	XP_021663577.1	disease resistance protein RPS2-like [Hevea brasiliensis]
Chr1	96680001	96700000	0.344625	Hb01g059210	XP_021650267.1	bromodomain-containing protein 4A [Hevea brasiliensis]
				Hb01g059200	XP_021650304.1	leucine-rich repeat receptor-like serine/threonine-protein kinase BAM3 [Hevea brasiliensis]
Chr2	980001	1000000	0.371339	Hb02g001170	XP_021658292.1	uncharacterized protein LOC110648389 [Hevea brasiliensis]
				Hb02g001180	XP_021637334.1	glutamate receptor 2.2-like [Hevea brasiliensis]
Chr2	1180001	1200000	0.317181	Hb02g001420	XP_021639416.1	dr1-associated corepressor homolog [Hevea brasiliensis]
				Hb02g001410	XP_021639384.1	cytokinin hydroxylase-like isoform X1 [Hevea brasiliensis]
Chr2	1280001	1300000	0.425133	Hb02g001510	OAY36279.1	hypothetical protein MANES_11G009200 [Manihot esculenta]
				Hb02g001520	TKS09180.1	hypothetical protein D5086_0000095840 [Populus alba]
				Hb02g001530	XP_021639377.1	pentatricopeptide repeat-containing protein At1g11290, chloroplastic [Hevea brasiliensis]
				Hb02g001540	XP_021639421.1	uncharacterized protein At2g29880-like [Hevea brasiliensis]
				Hb02g001560	XP_021639358.1	caffeic acid 3-O-methyltransferase-like [Hevea brasiliensis]
				Hb02g001550	XP_021639436.1	caffeic acid 3-O-methyltransferase-like [Hevea brasiliensis]
Chr2	1360001	1380000	0.323152	Hb02g001640	XP_021639442.1	CO(2)-response secreted protease-like [Hevea brasiliensis]
				Hb02g001650	XP_021639357.1	histone-lysine N-methyltransferase, H3 lysine-9 specific SUVH3-like [Hevea brasiliensis]
Chr2	1420001	1440000	0.410002	Hb02g001710	XP_021639363.1	uncharacterized protein LOC110634602 [Hevea brasiliensis]
Chr2	1440001	1460000	0.404869	Hb02g001740	PPR84446.1	hypothetical protein GOBAR_AA36262 [Gossypium barbadense]
Chr2	1460001	1480000	0.389826	Hb02g001750	-	-
				Hb02g001760	XP_021639361.1	uncharacterized protein LOC110634600 [Hevea brasiliensis]
Chr2	1480001	1500000	0.410069	Hb02g001760	XP_021639361.1	uncharacterized protein LOC110634600 [Hevea brasiliensis]
				Hb02g001770	XP_021639448.1	protein STRUBBELIG-RECEPTOR FAMILY 6-like isoform X1 [Hevea brasiliensis]
Chr2	1500001	1520000	0.40568	Hb02g001780	GER28351.1	26S protease regulatory subunit 7 [Striga asiatica]
				Hb02g001790	XP_021639383.1	FACT complex subunit SPT16-like [Hevea brasiliensis]
				Hb02g001800	XP_021639383.1	FACT complex subunit SPT16-like [Hevea brasiliensis]
				Hb02g001770	XP_021639448.1	protein STRUBBELIG-RECEPTOR FAMILY 6-like isoform X1 [Hevea brasiliensis]
Chr2	1540001	1560000	0.467504	Hb02g001830	XP_021639427.1	pumilio homolog 23-like [Hevea brasiliensis]
				Hb02g001840	XP_021639399.1	uncharacterized protein LOC110634634 [Hevea brasiliensis]
Chr2	1700001	1720000	0.396947	Hb02g001950	XP_021671467.1	GDSL esterase/lipase-like [Hevea brasiliensis]
Chr2	1800001	1820000	0.367884	Hb02g002040	XP_021680954.1	reticuline oxidase-like [Hevea brasiliensis]
				Hb02g002030	XP_021680555.1	GDSL esterase/lipase 1-like [Hevea brasiliensis]
Chr2	1820001	1840000	0.474889	Hb02g002050	XP_021680513.1	phosphoinositide phosphatase SAC2-like isoform X1 [Hevea brasiliensis]
Chr2	1840001	1860000	0.439216	Hb02g002070	XP_021680946.1	uncharacterized protein LOC110665225 [Hevea brasiliensis]
				Hb02g002060	XP_021680536.1	40S ribosomal protein SA-like isoform X1 [Hevea brasiliensis]
Chr2	1840001	1860000	0.439216	Hb02g002050	XP_021680513.1	phosphoinositide phosphatase SAC2-like isoform X1 [Hevea brasiliensis]
Chr2	1980001	2000000	0.345377	Hb02g002190	XP_021680296.1	nuclear receptor coactivator 2-like isoform X1 [Hevea brasiliensis]
				Hb02g002180	XP_021679386.1	zinc finger CCCH domain-containing protein 62-like [Hevea brasiliensis]
				Hb02g002200	XP_021680284.1	nuclear pore complex protein NUP107 [Hevea brasiliensis]
Chr2	2600001	2620000	0.326515	Hb02g002900	XP_021649957.1	eukaryotic initiation factor 4A-14 [Hevea brasiliensis]
Chr2	2600001	2620000	0.326515	Hb02g002910	XP_021649960.1	uncharacterized protein LOC110642284 [Hevea brasiliensis]
				Hb02g002930	XP_021649984.1	probable phospholipid-transporting ATPase 4 isoform X1 [Hevea brasiliensis]
Chr2	7160001	7180000	0.374604	Hb02g006400	XP_021635752.1	uncharacterized protein LOC110631990 [Hevea brasiliensis]
Chr2	7560001	7580000	0.349992	Hb02g006710	OAY52889.1	hypothetical protein MANES_04G119500 [Manihot esculenta]
				Hb02g006720	XP_021638773.1	uncharacterized protein LOC110634158 [Hevea brasiliensis]
				Hb02g006730	XP_021652169.1	molybdate transporter 2-like [Hevea brasiliensis]
				Hb02g006740	XP_021652158.1	uncharacterized protein LOC110643928 [Hevea brasiliensis]
Chr2	7580001	7600000	0.328167	Hb02g006760	KAB1218630.1	Plastidic ATP/ADP-transporter [Morella rubra]
Chr2	10920001	10940000	0.43845	Hb02g009670	XP_021653505.1	putative cyclic nucleotide-gated ion channel 7 isoform X1 [Hevea brasiliensis]
				Hb02g009680	RDY06937.1	hypothetical protein CR513_09010, partial [Mucuna pruriens]
				Hb02g009690	XP_021653500.1	LOW QUALITY PROTEIN: leucine-rich repeat receptor protein kinase EMS1-like [Hevea brasiliensis]
				Hb02g009700	XP_021653500.1	LOW QUALITY PROTEIN: leucine-rich repeat receptor protein kinase EMS1-like [Hevea brasiliensis]
Chr2	10960001	10980000	0.354259	Hb02g009740	XP_021653499.1	putative receptor-like protein kinase At1g80870 isoform X2 [Hevea brasiliensis]
Chr2	12240001	12260000	0.327198	Hb02g010930	XP_021661765.1	uncharacterized protein LOC110650921 isoform X2 [Hevea brasiliensis]
				Hb02g010940	XP_021661769.1	histidine biosynthesis bifunctional protein hisIE, chloroplastic isoform X2 [Hevea brasiliensis]
Chr2	13880001	13900000	0.338356	Hb02g012090	XP_021653897.1	AAA-ATPase At3g50940-like [Hevea brasiliensis]
				Hb02g012100	XP_021653888.1	bifunctional dihydrofolate reductase-thymidylate synthase-like [Hevea brasiliensis]
Chr2	13920001	13940000	0.453388	Hb02g012140	XP_021644794.1	uncharacterized protein LOC110638518, partial [Hevea brasiliensis]
				Hb02g012130	XP_021662244.1	phosphatidylinositol/phosphatidylcholine transfer protein SFH8-like [Hevea brasiliensis]
Chr2	14520001	14540000	0.329673	Hb02g012570	XP_021663710.1	protein SHI RELATED SEQUENCE 1-like [Hevea brasiliensis]
Chr2	14900001	14920000	0.39301	Hb02g012810	CAN62460.1	hypothetical protein VITISV_035911 [Vitis vinifera]
				Hb02g012830	XP_021669922.1	eukaryotic translation initiation factor 3 subunit A-like [Hevea brasiliensis]
Chr2	14920001	14940000	0.472711	Hb02g012840	XP_021652419.1	protein FMP32, mitochondrial-like [Hevea brasiliensis]
				Hb02g012830	XP_021669922.1	eukaryotic translation initiation factor 3 subunit A-like [Hevea brasiliensis]
Chr2	15780001	15800000	0.33368	Hb02g013340	XP_021672743.1	BURP domain-containing protein BNM2C-like isoform X2 [Hevea brasiliensis]
Chr2	15820001	15840000	0.390562	Hb02g013380	AKN79686.1	X-intrisic protein subfamily member 2;1 [Hevea brasiliensis]
Chr2	17400001	17420000	0.375479	Hb02g014590	XP_021692219.1	auxin transporter-like protein 5 isoform X3 [Hevea brasiliensis]
Chr2	19320001	19340000	0.328718	Hb02g015890	XP_021648849.1	probable protein phosphatase 2C 46 [Hevea brasiliensis]
Chr2	19360001	19380000	0.322946	Hb02g015930	-	-
Chr2	20100001	20120000	0.392033	Hb02g016340	XP_021682395.1	INO80 complex subunit C-like isoform X2 [Hevea brasiliensis]
Chr2	20120001	20140000	0.46636	Hb02g016350	XP_021682392.1	transportin-1-like [Hevea brasiliensis]
Chr2	20140001	20160000	0.463455	Hb02g016350	XP_021682392.1	transportin-1-like [Hevea brasiliensis]
Chr2	20160001	20180000	0.32941	Hb02g016360	XP_021648931.1	uncharacterized protein LOC110641506 [Hevea brasiliensis]
Chr2	20180001	20200000	0.438445	Hb02g016380	XP_021682380.1	serine/threonine protein phosphatase 2A 57 kDa regulatory subunit B' alpha isoform-like [Hevea brasiliensis]
Chr2	20360001	20380000	0.477901	Hb02g016530	XP_021652001.1	uncharacterized protein LOC110643814 [Hevea brasiliensis]
Chr2	20440001	20460000	0.463583	Hb02g016580	-	-
Chr2	20460001	20480000	0.460789	Hb02g016580	-	-
Chr2	20660001	20680000	0.479771	Hb02g016680	XP_012077716.1	uncharacterized protein LOC105638508 [Jatropha curcas]
Chr2	20720001	20740000	0.52167	Hb02g016710	XP_021656579.1	histone-lysine N-methyltransferase SUVR4-like [Hevea brasiliensis]
Chr2	25460001	25480000	0.402298	Hb02g019390	KAA0061889.1	DNA/RNA polymerases superfamily protein [Cucumis melo var. makuwa]
Chr2	25520001	25540000	0.398137	Hb02g019420	XP_021671220.1	uncharacterized protein At1g04910-like [Hevea brasiliensis]
Chr2	26360001	26380000	0.445244	Hb02g019830	XP_021683370.1	cytochrome P450 87A3-like [Hevea brasiliensis]
				Hb02g019840	XP_021683370.1	cytochrome P450 87A3-like [Hevea brasiliensis]
Chr2	26380001	26400000	0.43391	Hb02g019840	XP_021683370.1	cytochrome P450 87A3-like [Hevea brasiliensis]
Chr2	26520001	26540000	0.439541	Hb02g019930	XP_021636087.1	gibberellic acid methyltransferase 2-like [Hevea brasiliensis]
Chr2	27220001	27240000	0.375666	Hb02g020370	XP_021638854.1	cytochrome P450 86B1-like [Hevea brasiliensis]
Chr2	27240001	27260000	0.359961	Hb02g020370	XP_021638854.1	cytochrome P450 86B1-like [Hevea brasiliensis]
				Hb02g020380	OAY52236.1	hypothetical protein MANES_04G067400 [Manihot esculenta]
Chr2	43780001	43800000	0.387892	Hb02g028950	XP_021669551.1	ENHANCER OF AG-4 protein 2-like isoform X2 [Hevea brasiliensis]
Chr2	45820001	45840000	0.351587	Hb02g029690	XP_021676378.1	nucleolin 1 isoform X1 [Hevea brasiliensis]
				Hb02g029700	XP_021676385.1	endoglucanase 5 isoform X2 [Hevea brasiliensis]
Chr2	59780001	59800000	0.417368	Hb02g037000	-	-
				Hb02g037010	XP_021661498.1	uncharacterized protein LOC110650701 isoform X1 [Hevea brasiliensis]
Chr2	75060001	75080000	0.586382	Hb02g045600	XP_021667845.1	T-complex protein 1 subunit eta [Hevea brasiliensis]
				Hb02g045610	XP_021667844.1	probable apyrase 6 [Hevea brasiliensis]
Chr2	75080001	75100000	0.615968	Hb02g045610	XP_021667844.1	probable apyrase 6 [Hevea brasiliensis]
Chr2	75100001	75120000	0.401365	Hb02g045630	XP_021674345.1	uncharacterized protein LOC110660361 [Hevea brasiliensis]
Chr2	75180001	75200000	0.382277	Hb02g045650	XP_021667843.1	geranylgeranyl diphosphate reductase, chloroplastic-like [Hevea brasiliensis]
Chr2	75200001	75220000	0.344749	Hb02g045670	XP_021667843.1	geranylgeranyl diphosphate reductase, chloroplastic-like [Hevea brasiliensis]
				Hb02g045660	XP_021667823.1	protein ACCELERATED CELL DEATH 6-like [Hevea brasiliensis]
Chr2	77580001	77600000	0.443241	Hb02g047200	XP_021691518.1	uncharacterized protein LOC110672903 [Hevea brasiliensis]
Chr2	77600001	77620000	0.433034	Hb02g047200	XP_021691518.1	uncharacterized protein LOC110672903 [Hevea brasiliensis]
Chr2	77720001	77740000	0.31855	Hb02g047290	-	-
				Hb02g047280	-	-
Chr2	79220001	79240000	0.381034	Hb02g048280	XP_021672091.1	uncharacterized protein LOC110658671 [Hevea brasiliensis]
				Hb02g048290	XP_021691816.1	peroxidase 5-like [Hevea brasiliensis]
				Hb02g048300	XP_021648488.1	mitochondrial import inner membrane translocase subunit PAM16 like 2-like isoform X2 [Hevea brasiliensis]
Chr2	79480001	79500000	0.388837	Hb02g048490	XP_021665697.1	probable methyltransferase PMT19 [Hevea brasiliensis]
Chr2	79520001	79540000	0.342714	Hb02g048510	-	-
				Hb02g048520	-	-
Chr2	79540001	79560000	0.523727	Hb02g048550	VVA23262.1	Hypothetical predicted protein, partial [Prunus dulcis]
Chr2	80460001	80480000	0.330162	Hb02g049190	XP_019160758.1	PREDICTED: uncharacterized protein LOC109157313 [Ipomoea nil]
Chr2	80500001	80520000	0.331319	Hb02g049230	XP_021679565.1	rust resistance kinase Lr10-like [Hevea brasiliensis]
Chr2	81120001	81140000	0.415707	Hb02g049750	XP_021663469.1	inositol transporter 1-like [Hevea brasiliensis]
Chr2	82720001	82740000	0.352928	Hb02g050940	XP_021681067.1	probable leucine-rich repeat receptor-like protein kinase At1g35710 [Hevea brasiliensis]
Chr2	83820001	83840000	0.366224	Hb02g051670	XP_012065155.1	eIF-2-alpha kinase GCN2 isoform X1 [Jatropha curcas]
				Hb02g051660	XP_021661673.1	zinc finger BED domain-containing protein RICESLEEPER 2-like [Hevea brasiliensis]
Chr2	83840001	83860000	0.365757	Hb02g051680	XP_021662713.1	uncharacterized protein LOC110651637 [Hevea brasiliensis]
Chr2	85960001	85980000	0.395595	Hb02g053420	XP_021641909.1	uncharacterized protein LOC110636491 [Hevea brasiliensis]
Chr2	86120001	86140000	0.334223	Hb02g053580	-	-
Chr2	87080001	87100000	0.381776	Hb02g054240	XP_021689354.1	probable peroxidase 61 [Hevea brasiliensis]
				Hb02g054250	XP_021689317.1	small G protein signaling modulator 1-like isoform X1 [Hevea brasiliensis]
Chr2	89420001	89440000	0.340272	Hb02g056200	XP_021655694.1	putative zinc finger protein CONSTANS-LIKE 11 [Hevea brasiliensis]
Chr2	89540001	89560000	0.32093	Hb02g056320	XP_021666139.1	phototropin-1 isoform X1 [Hevea brasiliensis]
				Hb02g056310	XP_021666135.1	BTB/POZ domain-containing protein At5g60050 [Hevea brasiliensis]
Chr2	90680001	90700000	0.337056	Hb02g057290	XP_021681108.1	fasciclin-like arabinogalactan protein 12 [Hevea brasiliensis]
Chr2	91160001	91180000	0.35696	Hb02g057620	XP_021650023.1	calcium-transporting ATPase 1, endoplasmic reticulum-type-like [Hevea brasiliensis]
				Hb02g057610	XP_021650032.1	uncharacterized protein LOC110642339 [Hevea brasiliensis]
Chr2	91360001	91380000	0.320476	Hb02g057760	XP_021690305.1	LOW QUALITY PROTEIN: uncharacterized protein LOC110671973 [Hevea brasiliensis]
Chr2	91940001	91960000	0.38437	Hb02g058250	XP_021690615.1	transcription factor RAX2-like [Hevea brasiliensis]
				Hb02g058230	XP_021690625.1	lactoylglutathione lyase [Hevea brasiliensis]
Chr2	94440001	94460000	0.439445	Hb02g060440	XP_021678054.1	uncharacterized protein LOC110663124 [Hevea brasiliensis]
				Hb02g060450	-	-
				Hb02g060460	XP_021678053.1	NAC domain-containing protein 90-like [Hevea brasiliensis]
				Hb02g060470	OMO91806.1	hypothetical protein CCACVL1_07019 [Corchorus capsularis]
Chr2	94480001	94500000	0.318221	Hb02g060490	OAY38230.1	hypothetical protein MANES_11G164100 [Manihot esculenta]
				Hb02g060500	XP_021678037.1	nicalin-1 isoform X1 [Hevea brasiliensis]
Chr2	94620001	94640000	0.33096	Hb02g060640	OAY38245.1	hypothetical protein MANES_11G165200 [Manihot esculenta]
				Hb02g060650	XP_021678024.1	transcription factor E2FB-like isoform X6 [Hevea brasiliensis]
Chr2	94720001	94740000	0.38492	Hb02g060720	XP_021654357.1	serine/threonine-protein kinase Nek5 [Hevea brasiliensis]
				Hb02g060730	XP_021674620.1	serine/threonine-protein kinase Nek5-like isoform X1 [Hevea brasiliensis]
				Hb02g060740	XP_021674623.1	apoptosis-inducing factor 2-like [Hevea brasiliensis]
Chr2	94740001	94760000	0.459862	Hb02g060740	XP_021674623.1	apoptosis-inducing factor 2-like [Hevea brasiliensis]
				Hb02g060760	XP_021674624.1	receptor protein kinase TMK1-like [Hevea brasiliensis]
Chr3	1	20000	0.45139	Hb03g000010	XP_021676655.1	uncharacterized protein At2g24330-like [Hevea brasiliensis]
				Hb03g000020	XP_021676652.1	uncharacterized protein LOC110662085 [Hevea brasiliensis]
Chr3	100001	120000	0.48455	Hb03g000070	XP_021691353.1	glucan endo-1,3-beta-glucosidase 5 isoform X1 [Hevea brasiliensis]
				Hb03g000090	XP_021691348.1	beta-amyrin 28-oxidase-like [Hevea brasiliensis]
				Hb03g000080	XP_021691349.1	DDB1- and CUL4-associated factor homolog 1 [Hevea brasiliensis]
Chr3	120001	140000	0.407453	Hb03g000100	XP_021691347.1	calcium homeostasis endoplasmic reticulum protein-like [Hevea brasiliensis]
				Hb03g000110	XP_021691340.1	uncharacterized protein LOC110672779 isoform X1 [Hevea brasiliensis]
Chr3	140001	160000	0.454459	Hb03g000110	XP_021691340.1	uncharacterized protein LOC110672779 isoform X1 [Hevea brasiliensis]
Chr3	160001	180000	0.363167	Hb03g000130	XP_021691344.1	oligouridylate-binding protein 1-like isoform X1 [Hevea brasiliensis]
Chr3	240001	260000	0.53826	Hb03g000220	XP_021684144.1	U-box domain-containing protein 35-like [Hevea brasiliensis]
Chr3	260001	280000	0.453287	Hb03g000220	XP_021684144.1	U-box domain-containing protein 35-like [Hevea brasiliensis]
Chr3	280001	300000	0.337883	Hb03g000260	XP_021655989.1	uncharacterized protein LOC110646756 [Hevea brasiliensis]
Chr3	300001	320000	0.387319	Hb03g000260	XP_021655989.1	uncharacterized protein LOC110646756 [Hevea brasiliensis]
				Hb03g000270	XP_021670147.1	uncharacterized protein LOC110657301 [Hevea brasiliensis]
				Hb03g000280	THG00955.1	hypothetical protein TEA_001358 [Camellia sinensis var. sinensis]
Chr3	1360001	1380000	0.420352	Hb03g001340	XP_021640853.1	zinc finger protein 3-like [Hevea brasiliensis]
Chr3	1660001	1680000	0.331795	Hb03g001630	PNS92300.1	hypothetical protein POPTR_018G025800 [Populus trichocarpa]
				Hb03g001640	XP_021665561.1	PX domain-containing protein EREL1-like isoform X1 [Hevea brasiliensis]
Chr3	1840001	1860000	0.66408	Hb03g001840	XP_021665605.1	lysM domain receptor-like kinase 3 [Hevea brasiliensis]
Chr3	1860001	1880000	0.366989	Hb03g001860	XP_021665608.1	AFG1-like ATPase [Hevea brasiliensis]
				Hb03g001870	XP_021665610.1	EG45-like domain containing protein 2 [Hevea brasiliensis]
				Hb03g001840	XP_021665605.1	lysM domain receptor-like kinase 3 [Hevea brasiliensis]
				Hb03g001850	XP_021665606.1	probable sugar phosphate/phosphate translocator At5g25400 [Hevea brasiliensis]
Chr3	2260001	2280000	0.479929	Hb03g002220	XP_021665656.1	pleiotropic drug resistance protein 1-like isoform X1 [Hevea brasiliensis]
				Hb03g002230	XP_021665658.1	probable protein phosphatase 2C 22 isoform X1 [Hevea brasiliensis]
Chr3	2740001	2760000	0.409949	Hb03g002670	XP_021645426.1	auxin-responsive protein IAA27-like [Hevea brasiliensis]
				Hb03g002680	XP_021645405.1	methyltransferase-like protein 5 isoform X2 [Hevea brasiliensis]
Chr3	3380001	3400000	0.330381	Hb03g003260	XP_021668208.1	glucan endo-1,3-beta-glucosidase 13-like isoform X2 [Hevea brasiliensis]
				Hb03g003280	XP_021655708.1	profilin-1 [Hevea brasiliensis]
Chr3	3680001	3700000	0.363742	Hb03g003550	XP_021641079.1	zinc protease PQQL-like [Hevea brasiliensis]
				Hb03g003560	ASU54203.1	histone acetyltransferase [Hevea brasiliensis]
Chr3	3700001	3720000	0.466494	Hb03g003560	ASU54203.1	histone acetyltransferase [Hevea brasiliensis]
				Hb03g003570	XP_021638114.1	F-box/LRR-repeat protein At4g29420-like [Hevea brasiliensis]
				Hb03g003580	XP_021638115.1	40S ribosomal protein S15a-5 [Hevea brasiliensis]
				Hb03g003590	KZN03248.1	hypothetical protein DCAR_012004 [Daucus carota subsp. sativus]
Chr3	3740001	3760000	0.413276	Hb03g003620	XP_021640146.1	uncharacterized protein LOC110635208 [Hevea brasiliensis]
Chr3	3960001	3980000	0.454913	Hb03g003820	XP_021646329.1	inactive protein kinase SELMODRAFT_444075-like [Hevea brasiliensis]
				Hb03g003830	XP_021646331.1	probable acyl-[acyl-carrier-protein]--UDP-N-acetylglucosamine O-acyltransferase, mitochondrial isoform X1 [Hevea brasiliensis]
Chr3	3980001	4000000	0.346872	Hb03g003830	XP_021646331.1	probable acyl-[acyl-carrier-protein]--UDP-N-acetylglucosamine O-acyltransferase, mitochondrial isoform X1 [Hevea brasiliensis]
				Hb03g003840	XP_021646317.1	transcription factor MYBS3-like [Hevea brasiliensis]
Chr3	4080001	4100000	0.344632	Hb03g003940	XP_021646311.1	ectonucleotide pyrophosphatase/phosphodiesterase family member 3-like [Hevea brasiliensis]
				Hb03g003930	XP_021646310.1	thioredoxin-like 2, chloroplastic [Hevea brasiliensis]
Chr3	4120001	4140000	0.332247	Hb03g003960	GAY56158.1	hypothetical protein CUMW_169720 [Citrus unshiu]
				Hb03g003980	XP_021646316.1	putative GATA transcription factor 22 [Hevea brasiliensis]
				Hb03g003970	XP_021646325.1	uncharacterized protein LOC110639610 isoform X3 [Hevea brasiliensis]
Chr3	4220001	4240000	0.325572	Hb03g004050	XP_021660638.1	zinc finger CCCH domain-containing protein 64 isoform X1 [Hevea brasiliensis]
				Hb03g004040	XP_021662681.1	receptor-like serine/threonine-protein kinase ALE2 isoform X1 [Hevea brasiliensis]
Chr3	4300001	4320000	0.34568	Hb03g004110	XP_021650173.1	ATP-dependent zinc metalloprotease FTSH 5, mitochondrial-like [Hevea brasiliensis]
Chr3	4420001	4440000	0.48158	Hb03g004240	EEF48090.1	Lycopene epsilon cyclase, chloroplast precursor, putative [Ricinus communis]
				Hb03g004250	XP_021642371.1	uncharacterized protein LOC110636834 [Hevea brasiliensis]
				Hb03g004260	XP_021650208.1	disease resistance protein RPS2 [Hevea brasiliensis]
				Hb03g004220	XP_021650170.1	telomere repeat-binding factor 4-like [Hevea brasiliensis]
				Hb03g004230	XP_021650169.1	glycylpeptide N-tetradecanoyltransferase 1-like isoform X2 [Hevea brasiliensis]
Chr3	4540001	4560000	0.633981	Hb03g004340	XP_021641166.1	60S ribosomal protein L18a-like protein isoform X2 [Hevea brasiliensis]
				Hb03g004350	-	-
				Hb03g004360	OAY27089.1	hypothetical protein MANES_16G098900 [Manihot esculenta]
				Hb03g004380	THG15119.1	hypothetical protein TEA_005479 [Camellia sinensis var. sinensis]
				Hb03g004370	OAY27087.1	hypothetical protein MANES_16G098700 [Manihot esculenta]
Chr3	5020001	5040000	0.32141	Hb03g004770	XP_021642458.1	40S ribosomal protein S3-3-like isoform X2 [Hevea brasiliensis]
Chr3	6600001	6620000	0.473656	Hb03g006120	XP_021676882.1	3beta-hydroxysteroid-dehydrogenase/decarboxylase [Hevea brasiliensis]
Chr3	6660001	6680000	0.408734	Hb03g006160	XP_021666510.1	uncharacterized protein LOC110654727 [Hevea brasiliensis]
Chr3	14540001	14560000	0.346806	Hb03g011870	XP_021604068.1	serine/threonine-protein phosphatase 7 long form homolog [Manihot esculenta]
Chr3	14640001	14660000	0.377924	Hb03g011960	XP_021670337.1	eukaryotic translation initiation factor 3 subunit C-like [Hevea brasiliensis]
Chr3	16420001	16440000	0.382177	Hb03g013090	XP_021678711.1	probable sulfate transporter 3.5 isoform X1 [Hevea brasiliensis]
Chr3	84860001	84880000	0.355508	Hb03g050160	XP_021690365.1	monosaccharide-sensing protein 2-like [Hevea brasiliensis]
Chr3	85240001	85260000	0.360441	Hb03g050360	XP_021680844.1	uncharacterized protein LOC110665144 isoform X1 [Hevea brasiliensis]
Chr3	85320001	85340000	0.369403	Hb03g050410	XP_021680850.1	aminoacylase-1 isoform X2 [Hevea brasiliensis]
Chr3	85500001	85520000	0.321312	Hb03g050470	XP_021648498.1	brefeldin A-inhibited guanine nucleotide-exchange protein 1-like isoform X1 [Hevea brasiliensis]
Chr3	92000001	92020000	0.32683	Hb03g054590	XP_021654687.1	60S ribosomal protein L18a-like protein [Hevea brasiliensis]
Chr3	92080001	92100000	0.337391	Hb03g054660	XP_021654686.1	solanesyl diphosphate synthase 3, chloroplastic/mitochondrial-like [Hevea brasiliensis]
Chr3	92560001	92580000	0.35331	Hb03g055010	XP_021637614.1	protein AE7 isoform X1 [Hevea brasiliensis]
				Hb03g055020	XP_021637624.1	uncharacterized protein LOC110633362 [Hevea brasiliensis]
Chr3	94000001	94020000	0.365378	Hb03g056000	XP_021653642.1	uncharacterized protein LOC110644971 [Hevea brasiliensis]
				Hb03g056010	XP_021653648.1	G-type lectin S-receptor-like serine/threonine-protein kinase SD2-5 [Hevea brasiliensis]
Chr3	97440001	97460000	0.353648	Hb03g058720	XP_021650604.1	myosin-2-like [Hevea brasiliensis]
Chr3	101580001	101600000	0.333348	Hb03g062200	XP_021680926.1	uncharacterized protein LOC110665209 [Hevea brasiliensis]
				Hb03g062210	RXH82743.1	hypothetical protein DVH24_003241 [Malus domestica]
Chr3	101580001	101600000	0.333348	Hb03g062220	XP_021680928.1	heterogeneous nuclear ribonucleoprotein 1-like [Hevea brasiliensis]
Chr3	102140001	102160000	0.416162	Hb03g062780	XP_021653752.1	fasciclin-like arabinogalactan protein 1 [Hevea brasiliensis]
				Hb03g062770	XP_021669733.1	inactive beta-amylase 4, chloroplastic [Hevea brasiliensis]
Chr3	102480001	102500000	0.361457	Hb03g063040	XP_021641803.1	uncharacterized protein LOC110636411 [Hevea brasiliensis]
				Hb03g063050	XP_021641834.1	SEC14 cytosolic factor-like isoform X1 [Hevea brasiliensis]
				Hb03g063030	XP_021641783.1	WEB family protein At5g55860-like [Hevea brasiliensis]
Chr3	102600001	102620000	0.355428	Hb03g063200	XP_021646672.1	Farnesyl diphosphate synthase 1 [Hevea brasiliensis]
Chr3	102620001	102640000	0.394791	Hb03g063200	XP_021646672.1	Farnesyl diphosphate synthase 1 [Hevea brasiliensis]
				Hb03g063210	-	-
Chr3	102660001	102680000	0.386915	Hb03g063240	XP_021653730.1	adenosylhomocysteinase [Hevea brasiliensis]
				Hb03g063250	XP_021653731.1	serine hydroxymethyltransferase 4-like [Hevea brasiliensis]
				Hb03g063260	XP_021653725.1	DNA repair protein RAD50 isoform X1 [Hevea brasiliensis]
Chr3	103320001	103340000	0.391151	Hb03g063870	XP_021681896.1	glycine-rich protein 5-like [Hevea brasiliensis]
Chr3	104960001	104980000	0.386493	Hb03g065350	-	-
Chr3	105980001	106000000	0.407514	Hb03g066170	XP_021654882.1	uncharacterized protein LOC110645913 isoform X2 [Hevea brasiliensis]
				Hb03g066180	XP_021654882.1	uncharacterized protein LOC110645913 isoform X2 [Hevea brasiliensis]
Chr3	106080001	106100000	0.485943	Hb03g066240	XP_021654882.1	uncharacterized protein LOC110645913 isoform X2 [Hevea brasiliensis]
				Hb03g066230	XP_021679404.1	TMV resistance protein N-like [Hevea brasiliensis]
Chr3	106100001	106120000	0.39482	Hb03g066250	XP_021675656.1	early nodulin-75-like [Hevea brasiliensis]
Chr3	106140001	106160000	0.366101	Hb03g066310	EOY09126.1	Uncharacterized protein TCM_024518 [Theobroma cacao]
Chr3	107980001	108000000	0.370443	Hb03g068170	XP_021665678.1	transcription repressor OFP12-like [Hevea brasiliensis]
				Hb03g068190	XP_021663043.1	uncharacterized protein LOC110651880 [Hevea brasiliensis]
				Hb03g068180	RVW49285.1	Transposon Ty3-I Gag-Pol polyprotein [Vitis vinifera]
				Hb03g068200	XP_021687948.1	uncharacterized protein LOC110670278 [Hevea brasiliensis]
Chr3	108000001	108020000	0.387069	Hb03g068200	XP_021687948.1	uncharacterized protein LOC110670278 [Hevea brasiliensis]
Chr3	108020001	108040000	0.335854	Hb03g068210	XP_021665728.1	preprotein translocase subunit SECE1 [Hevea brasiliensis]
				Hb03g068220	XP_021665731.1	probable prefoldin subunit 2 [Hevea brasiliensis]
				Hb03g068230	XP_021665726.1	FRIGIDA-like protein 4a isoform X2 [Hevea brasiliensis]
Chr3	108780001	108800000	0.402916	Hb03g068960	-	-
Chr3	109380001	109400000	0.380374	Hb03g069610	XP_021639149.1	chromatin structure-remodeling complex protein SYD isoform X2 [Hevea brasiliensis]
				Hb03g069600	XP_021635687.1	bifunctional 3-dehydroquinate dehydratase/shikimate dehydrogenase, chloroplastic-like [Hevea brasiliensis]
Chr3	110060001	110080000	0.330916	Hb03g070350	XP_021637246.1	translocase of chloroplast 159, chloroplastic [Hevea brasiliensis]
				Hb03g070360	XP_021637246.1	translocase of chloroplast 159, chloroplastic [Hevea brasiliensis]
				Hb03g070370	XP_021637233.1	uncharacterized protein LOC110633075 [Hevea brasiliensis]
				Hb03g070340	XP_021637199.1	isoleucine--tRNA ligase, chloroplastic/mitochondrial [Hevea brasiliensis]
Chr3	111720001	111740000	0.436758	Hb03g072160	XP_021640228.1	pyruvate dehydrogenase (acetyl-transferring) kinase, mitochondrial [Hevea brasiliensis]
				Hb03g072150	XP_021640195.1	novel plant SNARE 13-like isoform X1 [Hevea brasiliensis]
				Hb03g072170	XP_021640225.1	uncharacterized protein LOC110635266 isoform X1 [Hevea brasiliensis]
Chr3	111800001	111820000	0.323326	Hb03g072250	XP_021640182.1	uncharacterized protein LOC110635243 isoform X1 [Hevea brasiliensis]
				Hb03g072260	XP_021640243.1	protein TRIGALACTOSYLDIACYLGLYCEROL 4, chloroplastic [Hevea brasiliensis]
				Hb03g072270	XP_021640241.1	cytosolic purine 5'-nucleotidase [Hevea brasiliensis]
Chr4	300001	320000	0.354393	Hb04g000310	XP_021651146.1	basic leucine zipper 9-like [Hevea brasiliensis]
				Hb04g000320	XP_021651147.1	calmodulin-like protein 7 [Hevea brasiliensis]
				Hb04g000330	XP_021651127.1	uncharacterized protein LOC110643172 isoform X1 [Hevea brasiliensis]
Chr4	340001	360000	0.426505	Hb04g000370	XP_021651155.1	RNA-binding KH domain-containing protein PEPPER-like [Hevea brasiliensis]
Chr4	380001	400000	0.322259	Hb04g000400	XP_021660987.1	pre-mRNA-splicing factor ATP-dependent RNA helicase DEAH7 [Hevea brasiliensis]
Chr4	400001	420000	0.332453	Hb04g000410	XP_021660992.1	flowering-promoting factor 1-like protein 2 [Hevea brasiliensis]
Chr4	500001	520000	0.38713	Hb04g000510	-	-
				Hb04g000520	XP_021671945.1	protein ACTIVITY OF BC1 COMPLEX KINASE 1, chloroplastic isoform X3 [Hevea brasiliensis]
Chr4	540001	560000	0.44654	Hb04g000530	PWZ22184.1	Craniofacial development protein 2 [Zea mays]
				Hb04g000540	XP_021671905.1	uncharacterized protein LOC110658540 [Hevea brasiliensis]
				Hb04g000550	XP_021671885.1	cytoplasmic 60S subunit biogenesis factor REI1 homolog 1-like [Hevea brasiliensis]
				Hb04g000560	XP_021671880.1	protein KAKU4-like isoform X3 [Hevea brasiliensis]
Chr4	560001	580000	0.503003	Hb04g000570	XP_021671864.1	COP9 signalosome complex subunit 5b-like [Hevea brasiliensis]
				Hb04g000560	XP_021671880.1	protein KAKU4-like isoform X3 [Hevea brasiliensis]
Chr4	580001	600000	0.437394	Hb04g000570	XP_021671864.1	COP9 signalosome complex subunit 5b-like [Hevea brasiliensis]
				Hb04g000580	EEF46783.1	H(\+)-transporting atpase plant/fungi plasma membrane type, putative [Ricinus communis]
Chr4	700001	720000	0.327229	Hb04g000770	XP_021673389.1	trifunctional UDP-glucose 4,6-dehydratase/UDP-4-keto-6-deoxy-D-glucose 3,5-epimerase/UDP-4-keto-L-rhamnose-reductase RHM1-like [Hevea brasiliensis]
				Hb04g000780	XP_021689937.1	cytochrome P450 714A1-like isoform X1 [Hevea brasiliensis]
Chr4	720001	740000	0.381126	Hb04g000780	XP_021689937.1	cytochrome P450 714A1-like isoform X1 [Hevea brasiliensis]
				Hb04g000800	XP_021689962.1	probable xyloglucan glycosyltransferase 5 isoform X1 [Hevea brasiliensis]
				Hb04g000790	XP_021689947.1	probable cyclic nucleotide-gated ion channel 14 [Hevea brasiliensis]
Chr4	960001	980000	0.3541	Hb04g001010	XP_021689784.1	aspartyl protease AED1-like [Hevea brasiliensis]
				Hb04g001020	XP_021689889.1	aspartyl protease family protein At5g10770-like [Hevea brasiliensis]
				Hb04g001040	XP_021649797.1	formin-like protein 13 [Hevea brasiliensis]
Chr4	1040001	1060000	0.350921	Hb04g001150	XP_021692781.1	ubiquitin carboxyl-terminal hydrolase 22-like [Hevea brasiliensis]
				Hb04g001140	XP_021689587.1	monogalactosyldiacylglycerol synthase, chloroplastic-like isoform X1 [Hevea brasiliensis]
Chr4	1200001	1220000	0.396359	Hb04g001340	XP_021692840.1	chorismate mutase 2 isoform X2 [Hevea brasiliensis]
				Hb04g001350	XP_021692836.1	protein POLAR LOCALIZATION DURING ASYMMETRIC DIVISION AND REDISTRIBUTION [Hevea brasiliensis]
				Hb04g001360	XP_021692833.1	formin-like protein 18 isoform X1 [Hevea brasiliensis]
Chr4	1220001	1240000	0.417821	Hb04g001360	XP_021692833.1	formin-like protein 18 isoform X1 [Hevea brasiliensis]
				Hb04g001370	XP_021692842.1	probable WRKY transcription factor 40 [Hevea brasiliensis]
				Hb04g001380	XP_021664515.1	probable WRKY transcription factor 60 [Hevea brasiliensis]
Chr4	2080001	2100000	0.318961	Hb04g002220	XP_021671006.1	putative L-ascorbate peroxidase 6 isoform X4 [Hevea brasiliensis]
				Hb04g002230	XP_021671002.1	protein WVD2-like 5 [Hevea brasiliensis]
Chr4	2840001	2860000	0.433283	Hb04g003090	XP_021690086.1	polyol transporter 5-like [Hevea brasiliensis]
				Hb04g003100	XP_021660256.1	probable chlorophyll(ide) b reductase NYC1, chloroplastic [Hevea brasiliensis]
Chr4	2980001	3000000	0.340825	Hb04g003260	XP_021679860.1	rho guanine nucleotide exchange factor 8-like [Hevea brasiliensis]
				Hb04g003270	XP_021679855.1	probable protein ABIL5 isoform X1 [Hevea brasiliensis]
Chr4	3000001	3020000	0.39098	Hb04g003280	XP_021679857.1	probable protein ABIL5 isoform X2 [Hevea brasiliensis]
Chr4	4440001	4460000	0.330942	Hb04g004500	XP_021655072.1	G-type lectin S-receptor-like serine/threonine-protein kinase At1g61370 [Hevea brasiliensis]
Chr4	5280001	5300000	0.377354	Hb04g005330	XP_021659065.1	uncharacterized protein LOC110648985 [Hevea brasiliensis]
				Hb04g005340	OAY27111.1	hypothetical protein MANES_16G100400 [Manihot esculenta]
Chr4	5280001	5300000	0.377354	Hb04g005320	XP_021668477.1	BTB/POZ domain and ankyrin repeat-containing protein NPR1-like [Hevea brasiliensis]
Chr4	6620001	6640000	0.387979	Hb04g006600	XP_021636533.1	probable polygalacturonase [Hevea brasiliensis]
				Hb04g006610	ADI39634.1	plastid jasmonates ZIM-domain protein [Hevea brasiliensis]
Chr4	6680001	6700000	0.320928	Hb04g006670	OAY27017.1	hypothetical protein MANES_16G092900 [Manihot esculenta]
Chr4	6780001	6800000	0.338805	Hb04g006760	XP_021678919.1	probable flavin-containing monooxygenase 1 [Hevea brasiliensis]
Chr4	7700001	7720000	0.413144	Hb04g007620	XP_021641979.1	alpha-aminoadipic semialdehyde synthase-like isoform X1 [Hevea brasiliensis]
Chr4	8120001	8140000	0.458686	Hb04g008070	XP_028201350.1	guanine nucleotide-binding protein alpha-2 subunit-like isoform X1 [Glycine soja]
Chr4	9780001	9800000	0.552878	Hb04g009500	OAY54111.1	hypothetical protein MANES_03G049100 [Manihot esculenta]
Chr4	9800001	9820000	0.494915	Hb04g009500	OAY54111.1	hypothetical protein MANES_03G049100 [Manihot esculenta]
Chr4	10980001	11000000	0.399108	Hb04g010370	XP_021655405.1	nicotinate phosphoribosyltransferase 2-like [Hevea brasiliensis]
Chr4	13180001	13200000	0.363175	Hb04g012050	KAA8525295.1	hypothetical protein F0562_007150 [Nyssa sinensis]
Chr4	17820001	17840000	0.346545	Hb04g015070	XP_016670024.1	PREDICTED: uncharacterized protein LOC107890009 [Gossypium hirsutum]
Chr4	21320001	21340000	0.339725	Hb04g017070	XP_021689473.1	hemK methyltransferase family member 2 [Hevea brasiliensis]
Chr4	21720001	21740000	0.403096	Hb04g017330	XP_019069536.1	uncharacterized protein LOC104647306 [Solanum lycopersicum]
				Hb04g017340	GAV80122.1	hypothetical protein CFOL_v3_23584 [Cephalotus follicularis]
				Hb04g017320	-	-
Chr4	21740001	21760000	0.387878	Hb04g017340	GAV80122.1	hypothetical protein CFOL_v3_23584 [Cephalotus follicularis]
Chr4	66860001	66880000	0.513344	Hb04g040700	XP_021681085.1	protein argonaute 2 isoform X2 [Hevea brasiliensis]
Chr4	67080001	67100000	0.359934	Hb04g040800	XP_021672401.1	uncharacterized protein LOC110658922 [Hevea brasiliensis]
				Hb04g040810	XP_021635884.1	probable E3 ubiquitin-protein ligase ARI11 [Hevea brasiliensis]
Chr4	67100001	67120000	0.353999	Hb04g040830	XP_021635887.1	uncharacterized protein LOC110632088 [Hevea brasiliensis]
				Hb04g040810	XP_021635884.1	probable E3 ubiquitin-protein ligase ARI11 [Hevea brasiliensis]
Chr4	67760001	67780000	0.370397	Hb04g041170	-	-
				Hb04g041160	XP_021616793.1	small nuclear ribonucleoprotein E-like isoform X1 [Manihot esculenta]
Chr4	68060001	68080000	0.399784	Hb04g041350	XP_021684518.1	ent-kaur-16-ene synthase, chloroplastic isoform X2 [Hevea brasiliensis]
Chr4	68080001	68100000	0.377337	Hb04g041360	OAY26464.1	hypothetical protein MANES_16G049500 [Manihot esculenta]
Chr4	68300001	68320000	0.358493	Hb04g041560	-	-
Chr4	68380001	68400000	0.383282	Hb04g041600	XP_021664989.1	uncharacterized protein LOC110653585 [Hevea brasiliensis]
Chr4	68860001	68880000	0.423501	Hb04g041860	XP_021684465.1	DEAD-box ATP-dependent RNA helicase 46 [Hevea brasiliensis]
				Hb04g041850	XP_021684457.1	beta-glucuronosyltransferase GlcAT14A-like [Hevea brasiliensis]
Chr4	68940001	68960000	0.359121	Hb04g041920	XP_021668151.1	retinoblastoma-related protein-like [Hevea brasiliensis]
Chr4	73740001	73760000	0.360801	Hb04g045160	XP_021652819.1	protein LIGHT-DEPENDENT SHORT HYPOCOTYLS 10-like [Hevea brasiliensis]
				Hb04g045170	-	-
				Hb04g045180	XP_021652809.1	putative lipase YDR444W isoform X1 [Hevea brasiliensis]
Chr4	77080001	77100000	0.341136	Hb04g047620	XP_021651708.1	dof zinc finger protein PBF-like [Hevea brasiliensis]
Chr4	77160001	77180000	0.328458	Hb04g047680	XP_021664128.1	uncharacterized protein LOC110652825 [Hevea brasiliensis]
				Hb04g047690	XP_021667355.1	VQ motif-containing protein 4-like [Hevea brasiliensis]
Chr4	79020001	79040000	0.364659	Hb04g049280	XP_021636723.1	B3 domain-containing protein Os07g0563300-like isoform X1 [Hevea brasiliensis]
				Hb04g049270	XP_021636738.1	syntaxin-124-like [Hevea brasiliensis]
Chr4	80460001	80480000	0.324961	Hb04g050340	-	-
Chr4	80660001	80680000	0.402524	Hb04g050510	XP_021679932.1	LOW QUALITY PROTEIN: uncharacterized protein LOC110664515 [Hevea brasiliensis]
Chr4	80760001	80780000	0.44617	Hb04g050550	XP_021679931.1	G-type lectin S-receptor-like serine/threonine-protein kinase RKS1 [Hevea brasiliensis]
Chr4	80880001	80900000	0.353374	Hb04g050640	XP_021596334.1	G-type lectin S-receptor-like serine/threonine-protein kinase RKS1 [Manihot esculenta]
Chr4	80920001	80940000	0.347705	Hb04g050660	XP_021679947.1	U-box domain-containing protein 8-like [Hevea brasiliensis]
Chr4	80980001	81000000	0.391797	Hb04g050700	XP_021675838.1	LOW QUALITY PROTEIN: uncharacterized protein LOC110661495, partial [Hevea brasiliensis]
				Hb04g050710	XP_021685896.1	uncharacterized protein LOC110668821 [Hevea brasiliensis]
Chr4	81360001	81380000	0.370215	Hb04g051070	-	-
Chr4	82600001	82620000	0.331393	Hb04g052090	XP_006449119.2	uncharacterized protein LOC18052709 [Citrus clementina]
Chr4	82640001	82660000	0.337144	Hb04g052140	XP_021670390.1	cysteine-rich receptor-like protein kinase 25 [Hevea brasiliensis]
Chr4	83500001	83520000	0.381168	Hb04g052900	XP_021662657.1	uncharacterized protein LOC110651591 [Hevea brasiliensis]
				Hb04g052880	XP_021662658.1	polyadenylate-binding protein RBP45-like isoform X1 [Hevea brasiliensis]
Chr4	83520001	83540000	0.375671	Hb04g052900	XP_021662657.1	uncharacterized protein LOC110651591 [Hevea brasiliensis]
				Hb04g052920	XP_021662661.1	uncharacterized protein LOC110651594 [Hevea brasiliensis]
				Hb04g052930	XP_021667977.1	protein DETOXIFICATION 40-like [Hevea brasiliensis]
				Hb04g052910	AIU41658.1	ABC transporter family protein [Hevea brasiliensis]
Chr4	84100001	84120000	0.359947	Hb04g053370	XP_021646161.1	uncharacterized protein LOC110639487 [Hevea brasiliensis]
				Hb04g053360	XP_021646161.1	uncharacterized protein LOC110639487 [Hevea brasiliensis]
Chr4	84720001	84740000	0.321845	Hb04g054030	XP_021635642.1	probable 26S proteasome regulatory subunit 10B isoform X2 [Hevea brasiliensis]
				Hb04g054020	XP_021635644.1	plant UBX domain-containing protein 4-like [Hevea brasiliensis]
				Hb04g054040	XP_021669319.1	LOW QUALITY PROTEIN: uncharacterized protein LOC110656716 [Hevea brasiliensis]
Chr5	400001	420000	0.438865	Hb05g000440	XP_021661355.1	uncharacterized protein LOC110650606 isoform X1 [Hevea brasiliensis]
Chr5	1640001	1660000	0.323713	Hb05g001820	XP_021692675.1	protein FREE1-like [Hevea brasiliensis]
				Hb05g001830	XP_021692695.1	probable LRR receptor-like serine/threonine-protein kinase At4g30520 isoform X1 [Hevea brasiliensis]
Chr5	1640001	1660000	0.323713	Hb05g001840	XP_021692699.1	uncharacterized protein LOC110673804 isoform X1 [Hevea brasiliensis]
Chr5	2100001	2120000	0.429248	Hb05g002350	XP_021692690.1	uncharacterized protein LOC110673798 [Hevea brasiliensis]
				Hb05g002360	XP_021692640.1	uncharacterized protein LOC110673761 isoform X1 [Hevea brasiliensis]
Chr5	2160001	2180000	0.340308	Hb05g002420	XP_021667020.1	protein IQ-DOMAIN 32-like [Hevea brasiliensis]
Chr5	2900001	2920000	0.322607	Hb05g003060	AEC03320.1	thioredoxin H-type 5 [Hevea brasiliensis]
Chr5	3520001	3540000	0.367551	Hb05g003710	XP_021644257.1	dihydrofolate reductase-like [Hevea brasiliensis]
Chr5	6160001	6180000	0.339561	Hb05g005880	XP_021666459.1	uncharacterized protein LOC110654689 isoform X1 [Hevea brasiliensis]
				Hb05g005890	-	-
Chr5	6280001	6300000	0.361025	Hb05g005980	XP_021666451.1	phosphatidate phosphatase PAH2-like isoform X1 [Hevea brasiliensis]
Chr5	6320001	6340000	0.324131	Hb05g006010	XP_021666448.1	uncharacterized protein LOC110654683 [Hevea brasiliensis]
				Hb05g006020	XP_021666448.1	uncharacterized protein LOC110654683 [Hevea brasiliensis]
Chr5	6360001	6380000	0.368946	Hb05g006070	XP_021666447.1	uncharacterized protein LOC110654682 [Hevea brasiliensis]
				Hb05g006080	XP_021649220.1	uncharacterized protein LOC110641708 [Hevea brasiliensis]
Chr5	6380001	6400000	0.37345	Hb05g006080	XP_021649220.1	uncharacterized protein LOC110641708 [Hevea brasiliensis]
				Hb05g006100	KDO84207.1	hypothetical protein CISIN_1g039346mg [Citrus sinensis]
				Hb05g006090	XP_021659520.1	uncharacterized protein LOC110649310, partial [Hevea brasiliensis]
Chr5	6520001	6540000	0.358362	Hb05g006180	XP_021644869.1	bromodomain-containing protein 4-like [Hevea brasiliensis]
Chr5	8720001	8740000	0.342605	Hb05g007940	XP_021645282.1	zinc finger protein 7-like [Hevea brasiliensis]
				Hb05g007930	XP_021645281.1	putative cyclin-A3-1 [Hevea brasiliensis]
Chr5	8940001	8960000	0.318748	Hb05g008120	XP_021665822.1	uncharacterized protein LOC110654216 [Hevea brasiliensis]
Chr5	8960001	8980000	0.458982	Hb05g008120	XP_021665822.1	uncharacterized protein LOC110654216 [Hevea brasiliensis]
Chr5	8980001	9000000	0.416713	Hb05g008140	TXG52501.1	hypothetical protein EZV62_021670 [Acer yangbiense]
Chr5	9040001	9060000	0.492986	Hb05g008150	XP_021691631.1	cytochrome P450 81E8-like [Hevea brasiliensis]
				Hb05g008160	XP_021648805.1	uncharacterized protein LOC110641412 [Hevea brasiliensis]
Chr5	9060001	9080000	0.536592	Hb05g008160	XP_021648805.1	uncharacterized protein LOC110641412 [Hevea brasiliensis]
Chr5	9100001	9120000	0.408584	Hb05g008180	XP_021691621.1	metal transporter Nramp2-like [Hevea brasiliensis]
Chr5	9240001	9260000	0.36183	Hb05g008290	-	-
				Hb05g008280	XP_021691622.1	aspartic proteinase CDR1-like [Hevea brasiliensis]
Chr5	10100001	10120000	0.364852	Hb05g008890	-	-
Chr5	14300001	14320000	0.348959	Hb05g011780	XP_021671221.1	receptor protein-tyrosine kinase CEPR1-like isoform X1 [Hevea brasiliensis]
Chr5	19540001	19560000	0.318818	Hb05g014750	XP_020262231.1	uncharacterized protein LOC109838180 [Asparagus officinalis]
Chr5	19880001	19900000	0.446784	Hb05g014950	VAH08675.1	unnamed protein product [Triticum turgidum subsp. durum]
Chr5	39280001	39300000	0.351299	Hb05g025430	-	-
Chr5	40800001	40820000	0.360865	Hb05g026210	XP_021664782.1	protein SABRE-like [Hevea brasiliensis]
Chr5	47220001	47240000	0.458692	Hb05g029420	XP_021643696.1	VIN3-like protein 2 [Hevea brasiliensis]
Chr5	51480001	51500000	0.492088	Hb05g031560	XP_012479953.1	PREDICTED: uncharacterized protein LOC105795045 [Gossypium raimondii]
Chr5	60120001	60140000	0.322232	Hb05g035990	XP_021603926.1	uncharacterized protein LOC110608955 [Manihot esculenta]
Chr5	62180001	62200000	0.34415	Hb05g037200	-	-
Chr5	62900001	62920000	0.352815	Hb05g037530	XP_021676386.1	stromal processing peptidase, chloroplastic isoform X1 [Hevea brasiliensis]
Chr5	64520001	64540000	0.354357	Hb05g038540	XP_021679432.1	uncharacterized protein LOC110664168 [Hevea brasiliensis]
Chr5	66900001	66920000	0.355925	Hb05g039780	XP_021681519.1	probable acyl-activating enzyme 16, chloroplastic isoform X4 [Hevea brasiliensis]
Chr5	66940001	66960000	0.335976	Hb05g039790	XP_021681515.1	probable acyl-activating enzyme 16, chloroplastic isoform X1 [Hevea brasiliensis]
Chr5	77080001	77100000	0.436254	Hb05g045430	XP_022734315.1	uncharacterized protein LOC111287893 [Durio zibethinus]
Chr5	77180001	77200000	0.387973	Hb05g045520	XP_021661991.1	actin-related protein 8 isoform X1 [Hevea brasiliensis]
Chr5	77200001	77220000	0.418564	Hb05g045520	XP_021661991.1	actin-related protein 8 isoform X1 [Hevea brasiliensis]
Chr5	78180001	78200000	0.445222	Hb05g046000	XP_021643230.1	zinc finger MYM-type protein 1-like [Hevea brasiliensis]
Chr5	78380001	78400000	0.389865	Hb05g046100	XP_021657402.1	uncharacterized protein LOC110647744 [Hevea brasiliensis]
Chr5	84480001	84500000	0.356581	Hb05g049610	XP_021642244.1	la-related protein 6B-like isoform X1 [Hevea brasiliensis]
Chr5	84580001	84600000	0.406146	Hb05g049680	OAY59167.1	hypothetical protein MANES_01G010100 [Manihot esculenta]
Chr5	84600001	84620000	0.349093	Hb05g049680	OAY59167.1	hypothetical protein MANES_01G010100 [Manihot esculenta]
Chr5	84660001	84680000	0.378768	Hb05g049710	XP_021654900.1	ankyrin repeat-containing protein At5g02620-like isoform X2 [Hevea brasiliensis]
				Hb05g049700	XP_021654895.1	type I inositol polyphosphate 5-phosphatase 13-like isoform X1 [Hevea brasiliensis]
Chr5	88060001	88080000	0.509193	Hb05g051930	XP_021676473.1	uncharacterized protein LOC110661943 isoform X1 [Hevea brasiliensis]
Chr5	89200001	89220000	0.532335	Hb05g052670	XP_021656137.1	oleosin 1-like isoform X5 [Hevea brasiliensis]
				Hb05g052680	XP_021656131.1	protein CHUP1, chloroplastic-like isoform X1 [Hevea brasiliensis]
				Hb05g052700	XP_021656125.1	uncharacterized protein LOC110646860 isoform X1 [Hevea brasiliensis]
				Hb05g052690	XP_021656127.1	LOW QUALITY PROTEIN: translation initiation factor eIF-2B subunit delta-like [Hevea brasiliensis]
Chr5	89220001	89240000	0.381634	Hb05g052700	XP_021656125.1	uncharacterized protein LOC110646860 isoform X1 [Hevea brasiliensis]
				Hb05g052710	XP_021656130.1	uncharacterized protein LOC110646865 [Hevea brasiliensis]
				Hb05g052720	XP_021656128.1	uncharacterized protein LOC110646862 isoform X1 [Hevea brasiliensis]
Chr5	89240001	89260000	0.388025	Hb05g052730	XP_021647612.1	single-stranded DNA-binding protein, mitochondrial-like [Hevea brasiliensis]
Chr5	89260001	89280000	0.360887	Hb05g052740	XP_021647587.1	peptidyl-prolyl cis-trans isomerase CYP26-2, chloroplastic [Hevea brasiliensis]
				Hb05g052750	XP_021647585.1	kinesin-like protein KIN-8A [Hevea brasiliensis]
				Hb05g052730	XP_021647612.1	single-stranded DNA-binding protein, mitochondrial-like [Hevea brasiliensis]
Chr5	91540001	91560000	0.324467	Hb05g054680	XP_021692036.1	vesicle transport v-SNARE 12-like [Hevea brasiliensis]
				Hb05g054700	XP_021692014.1	serine/threonine-protein kinase STY46-like isoform X2 [Hevea brasiliensis]
Chr5	93060001	93080000	0.318197	Hb05g056050	XP_021661644.1	probable serine/threonine-protein kinase PIX7 [Hevea brasiliensis]
				Hb05g056040	XP_025013285.1	uncharacterized protein LOC8287016 [Ricinus communis]
Chr5	96380001	96400000	0.323734	Hb05g058710	XP_021654536.1	protein TIFY 4B-like isoform X1 [Hevea brasiliensis]
				Hb05g058720	XP_021654522.1	uncharacterized protein LOC110645614 [Hevea brasiliensis]
Chr5	96660001	96680000	0.385377	Hb05g059000	OAY61649.1	hypothetical protein MANES_01G205700 [Manihot esculenta]
				Hb05g059010	XP_021680579.1	non-specific lipid-transfer protein-like protein At2g13820 [Hevea brasiliensis]
				Hb05g059020	XP_021680580.1	non-specific lipid-transfer protein-like protein At2g13820 [Hevea brasiliensis]
Chr5	96820001	96840000	0.338806	Hb05g059170	XP_021680557.1	transcription repressor OFP16-like [Hevea brasiliensis]
				Hb05g059180	KDP21443.1	hypothetical protein JCGZ_21914 [Jatropha curcas]
				Hb05g059190	XP_021688078.1	AAA-ATPase At3g50940-like [Hevea brasiliensis]
Chr5	97020001	97040000	0.404762	Hb05g059370	OAY61669.1	hypothetical protein MANES_01G207500 [Manihot esculenta]
				Hb05g059380	XP_021653163.1	cyclin-P3-1-like [Hevea brasiliensis]
				Hb05g059360	XP_021653165.1	ARM REPEAT PROTEIN INTERACTING WITH ABF2-like isoform X2 [Hevea brasiliensis]
Chr5	99040001	99060000	0.355001	Hb05g061490	RVW59972.1	ATP-dependent RNA helicase DEAH13 [Vitis vinifera]
				Hb05g061500	XP_021672834.1	fumarate hydratase 1, mitochondrial [Hevea brasiliensis]
Chr5	99140001	99160000	0.352731	Hb05g061540	XP_021672830.1	uncharacterized protein LOC110659259 [Hevea brasiliensis]
Chr5	100980001	101000000	0.326577	Hb05g063590	XP_021675262.1	CBL-interacting serine/threonine-protein kinase 9-like isoform X1 [Hevea brasiliensis]
				Hb05g063600	XP_021675265.1	probable protein S-acyltransferase 12 isoform X1 [Hevea brasiliensis]
Chr5	101040001	101060000	0.332605	Hb05g063670	XP_021675276.1	auxin-responsive protein SAUR32-like [Hevea brasiliensis]
				Hb05g063660	XP_021675274.1	CDPK-related kinase 3-like isoform X1 [Hevea brasiliensis]
Chr5	101240001	101260000	0.56967	Hb05g063870	XP_021678873.1	U-box domain-containing protein 44-like [Hevea brasiliensis]
Chr5	101260001	101280000	0.48648	Hb05g063870	XP_021678873.1	U-box domain-containing protein 44-like [Hevea brasiliensis]
				Hb05g063880	XP_021678874.1	pentatricopeptide repeat-containing protein At5g08510 [Hevea brasiliensis]
				Hb05g063890	XP_021678871.1	calcium-transporting ATPase, endoplasmic reticulum-type-like isoform X1 [Hevea brasiliensis]
				Hb05g063900	XP_021678895.1	uncharacterized protein LOC110663789 [Hevea brasiliensis]
Chr5	101380001	101400000	0.357975	Hb05g064030	XP_021678848.1	laccase-6-like [Hevea brasiliensis]
				Hb05g064020	XP_021678850.1	pyridoxine/pyridoxamine 5'-phosphate oxidase 2 isoform X2 [Hevea brasiliensis]
Chr5	101680001	101700000	0.334779	Hb05g064340	XP_021664640.1	putative RING-H2 finger protein ATL21A [Hevea brasiliensis]
				Hb05g064350	XP_021664629.1	protein SDE2 homolog [Hevea brasiliensis]
				Hb05g064370	XP_021664598.1	cyclic nucleotide-gated ion channel 1-like [Hevea brasiliensis]
				Hb05g064330	XP_021664659.1	uncharacterized protein LOC110653362 isoform X1 [Hevea brasiliensis]
				Hb05g064360	XP_022770573.1	beclin-1-like protein isoform X3 [Durio zibethinus]
Chr5	101700001	101720000	0.318876	Hb05g064370	XP_021664598.1	cyclic nucleotide-gated ion channel 1-like [Hevea brasiliensis]
				Hb05g064390	XP_021664575.1	uncharacterized protein LOC110653294 [Hevea brasiliensis]
Chr5	101980001	102000000	0.344208	Hb05g064610	XP_021653792.1	putative glucose-6-phosphate 1-epimerase [Hevea brasiliensis]
				Hb05g064620	XP_021653790.1	common plant regulatory factor 1-like isoform X1 [Hevea brasiliensis]
Chr5	102220001	102240000	0.436564	Hb05g064910	-	-
				Hb05g064920	XP_021644135.1	exocyst complex component SEC10b-like isoform X2 [Hevea brasiliensis]
Chr5	102240001	102260000	0.348954	Hb05g064940	AJT35545.1	1-aminocyclopropane-1-carboxylic acid synthase [Hevea brasiliensis]
				Hb05g064920	XP_021644135.1	exocyst complex component SEC10b-like isoform X2 [Hevea brasiliensis]
Chr5	103460001	103480000	0.429002	Hb05g066260	XP_021686221.1	BEACH domain-containing protein C2-like isoform X1 [Hevea brasiliensis]
Chr5	103480001	103500000	0.378274	Hb05g066260	XP_021686221.1	BEACH domain-containing protein C2-like isoform X1 [Hevea brasiliensis]
				Hb05g066270	PNT03460.1	hypothetical protein POPTR_014G072100 [Populus trichocarpa]
Chr6	300001	320000	0.339344	Hb06g000290	XP_021681686.1	UNC93-like protein 1 [Hevea brasiliensis]
Chr6	8120001	8140000	0.388585	Hb06g006350	-	-
Chr6	11100001	11120000	0.433031	Hb06g008710	XP_021636461.1	uncharacterized protein LOC110632514 isoform X2 [Hevea brasiliensis]
Chr6	12780001	12800000	0.574971	Hb06g009780	EOY21678.1	DNA/RNA polymerases superfamily protein [Theobroma cacao]
				Hb06g009790	-	-
Chr6	12800001	12820000	0.619476	Hb06g009810	-	-
				Hb06g009820	XP_021651120.1	LOW QUALITY PROTEIN: formin-like protein 2 [Hevea brasiliensis]
Chr6	20100001	20120000	0.475691	Hb06g014660	XP_021690555.1	uncharacterized protein At4g26450-like isoform X1 [Hevea brasiliensis]
Chr6	20160001	20180000	0.525421	Hb06g014690	KAA0059678.1	gag/pol protein [Cucumis melo var. makuwa]
Chr6	20920001	20940000	0.431176	Hb06g015190	XP_021645107.1	probable protein phosphatase 2C 6 [Hevea brasiliensis]
Chr6	23780001	23800000	0.317047	Hb06g017040	XP_021674331.1	long-chain-fatty-acid--[acyl-carrier-protein] ligase AEE15, chloroplastic-like [Hevea brasiliensis]
				Hb06g017050	XP_021654080.1	LOW QUALITY PROTEIN: LRR receptor-like serine/threonine-protein kinase GSO2 [Hevea brasiliensis]
Chr6	23800001	23820000	0.331275	Hb06g017050	XP_021654080.1	LOW QUALITY PROTEIN: LRR receptor-like serine/threonine-protein kinase GSO2 [Hevea brasiliensis]
				Hb06g017060	-	-
Chr6	23820001	23840000	0.322409	Hb06g017070	-	-
Chr6	23900001	23920000	0.322147	Hb06g017100	XP_021688557.1	probable acyl-activating enzyme 16, chloroplastic [Hevea brasiliensis]
Chr6	25080001	25100000	0.359819	Hb06g017690	XP_021635029.1	LOW QUALITY PROTEIN: LRR receptor-like serine/threonine-protein kinase, partial [Hevea brasiliensis]
Chr6	33860001	33880000	0.408573	Hb06g022840	XP_021677055.1	uncharacterized protein LOC110662407 [Hevea brasiliensis]
Chr6	57060001	57080000	0.347434	Hb06g035380	XP_021692689.1	F-box protein SKIP8-like [Hevea brasiliensis]
Chr6	57080001	57100000	0.379531	Hb06g035380	XP_021692689.1	F-box protein SKIP8-like [Hevea brasiliensis]
Chr6	57100001	57120000	0.352879	Hb06g035400	-	-
Chr6	57140001	57160000	0.333548	Hb06g035430	XP_021686005.1	calcineurin B-like protein 4 isoform X2 [Hevea brasiliensis]
				Hb06g035420	XP_021642633.1	uncharacterized protein At4g10930 isoform X1 [Hevea brasiliensis]
Chr6	58760001	58780000	0.416892	Hb06g036530	XP_021600697.1	LOW QUALITY PROTEIN: uncharacterized protein LOC110606254 [Manihot esculenta]
				Hb06g036540	XP_021689733.1	probable WRKY transcription factor 53 [Hevea brasiliensis]
Chr6	59000001	59020000	0.319535	Hb06g036670	XP_021653772.1	cucumisin-like [Hevea brasiliensis]
Chr6	63760001	63780000	0.345039	Hb06g040040	XP_021649404.1	uncharacterized protein LOC110641854 [Hevea brasiliensis]
				Hb06g040050	XP_021669682.1	uncharacterized protein LOC110656975 [Hevea brasiliensis]
				Hb06g040060	XP_021666337.1	uncharacterized protein LOC110654617 [Hevea brasiliensis]
Chr6	63780001	63800000	0.431704	Hb06g040070	XP_021669685.1	general transcription factor IIE subunit 2-like [Hevea brasiliensis]
				Hb06g040060	XP_021666337.1	uncharacterized protein LOC110654617 [Hevea brasiliensis]
				Hb06g040080	XP_021597289.1	probable RNA-dependent RNA polymerase 5 isoform X2 [Manihot esculenta]
Chr6	64820001	64840000	0.320219	Hb06g041080	XP_021666590.1	nucleoporin NUP152-like isoform X1 [Hevea brasiliensis]
				Hb06g041090	XP_021666588.1	calcium-dependent protein kinase 26-like [Hevea brasiliensis]
Chr6	66700001	66720000	0.329431	Hb06g042620	XP_021674401.1	adenine phosphoribosyltransferase 3-like isoform X4 [Hevea brasiliensis]
				Hb06g042630	-	-
				Hb06g042650	XP_021674402.1	probable lipid phosphate phosphatase beta isoform X1 [Hevea brasiliensis]
Chr6	66980001	67000000	0.321339	Hb06g042820	XP_021648090.1	14 kDa proline-rich protein DC2.15-like [Hevea brasiliensis]
Chr6	67000001	67020000	0.328201	Hb06g042830	XP_021648095.1	NADH dehydrogenase [ubiquinone] 1 beta subcomplex subunit 8, mitochondrial-like [Hevea brasiliensis]
Chr6	69120001	69140000	0.350801	Hb06g044750	XP_021667573.1	polypyrimidine tract-binding protein homolog 1 isoform X3 [Hevea brasiliensis]
Chr6	69220001	69240000	0.364294	Hb06g044820	XP_021678979.1	transcription factor MYB16-like isoform X1 [Hevea brasiliensis]
Chr6	69240001	69260000	0.364601	Hb06g044840	XP_021678968.1	cystathionine gamma-synthase 1, chloroplastic-like [Hevea brasiliensis]
				Hb06g044870	XP_021678940.1	uncharacterized protein At5g39570-like [Hevea brasiliensis]
				Hb06g044850	XP_021678953.1	SPX domain-containing protein 4-like [Hevea brasiliensis]
Chr6	70380001	70400000	0.408262	Hb06g045940	XP_021686100.1	receptor-like protein kinase FERONIA [Hevea brasiliensis]
				Hb06g045950	XP_021686100.1	receptor-like protein kinase FERONIA [Hevea brasiliensis]
Chr6	70420001	70440000	0.49192	Hb06g045970	OAY60299.1	hypothetical protein MANES_01G102000 [Manihot esculenta]
Chr6	70440001	70460000	0.424474	Hb06g045980	XP_021686099.1	receptor-like protein kinase FERONIA [Hevea brasiliensis]
Chr6	70560001	70580000	0.385258	Hb06g046070	PPS07646.1	hypothetical protein GOBAR_AA13019 [Gossypium barbadense]
Chr6	70920001	70940000	0.389757	Hb06g046360	PNX96337.1	retrovirus-related Pol polyprotein from transposon TNT 1-94, partial [Trifolium pratense]
				Hb06g046350	OAY60303.1	hypothetical protein MANES_01G102400 [Manihot esculenta]
Chr6	74000001	74020000	0.432462	Hb06g049260	PON92906.1	Zinc knuckle CX2CX4HX4C [Trema orientale]
				Hb06g049270	XP_021643535.1	coatomer subunit delta-like isoform X1 [Hevea brasiliensis]
Chr6	74040001	74060000	0.321263	Hb06g049290	XP_021645166.1	uncharacterized protein LOC110638789 isoform X1 [Hevea brasiliensis]
				Hb06g049310	XP_021645209.1	anaphase-promoting complex subunit 5 isoform X2 [Hevea brasiliensis]
				Hb06g049300	XP_021645181.1	NAC domain-containing protein 86-like isoform X1 [Hevea brasiliensis]
Chr6	75340001	75360000	0.347785	Hb06g050570	XP_021680669.1	maf-like protein DDB_G0281937 isoform X1 [Hevea brasiliensis]
				Hb06g050590	XP_021680668.1	U1 small nuclear ribonucleoprotein 70 kDa-like [Hevea brasiliensis]
				Hb06g050600	XP_021680666.1	sulfite exporter TauE/SafE family protein 3-like [Hevea brasiliensis]
Chr6	76020001	76040000	0.323438	Hb06g051260	XP_021646291.1	folate transporter 1, chloroplastic isoform X1 [Hevea brasiliensis]
				Hb06g051270	XP_021646259.1	uncharacterized protein LOC110639564 [Hevea brasiliensis]
				Hb06g051280	XP_021646273.1	D-2-hydroxyglutarate dehydrogenase, mitochondrial [Hevea brasiliensis]
Chr6	76920001	76940000	0.319806	Hb06g052160	XP_021679062.1	myb-related protein 308-like isoform X1 [Hevea brasiliensis]
				Hb06g052170	XP_021679060.1	histidine kinase 1-like [Hevea brasiliensis]
Chr6	77140001	77160000	0.367285	Hb06g052420	XP_021639912.1	F-box protein At4g35930 [Hevea brasiliensis]
				Hb06g052430	XP_021639937.1	protein MID1-COMPLEMENTING ACTIVITY 1 [Hevea brasiliensis]
Chr6	77160001	77180000	0.371258	Hb06g052430	XP_021639937.1	protein MID1-COMPLEMENTING ACTIVITY 1 [Hevea brasiliensis]
				Hb06g052440	RWR77072.1	Peptidase C1A [Cinnamomum micranthum f. kanehirae]
Chr6	77220001	77240000	0.328738	Hb06g052480	XP_021649853.1	la-related protein 1C-like isoform X2 [Hevea brasiliensis]
				Hb06g052490	XP_030975490.1	uncharacterized protein LOC115995173 [Quercus lobata]
Chr6	77800001	77820000	0.400938	Hb06g053200	XP_021691443.1	uncharacterized protein LOC110672845 [Hevea brasiliensis]
Chr6	80600001	80620000	0.319316	Hb06g056220	XP_021653380.1	receptor-like protein 12 [Hevea brasiliensis]
				Hb06g056210	XP_021653411.1	uncharacterized protein LOC110644777 [Hevea brasiliensis]
Chr6	80840001	80860000	0.48893	Hb06g056490	XP_021644877.1	scarecrow-like protein 3 isoform X1 [Hevea brasiliensis]
				Hb06g056520	XP_021644928.1	GDSL esterase/lipase At4g10955-like [Hevea brasiliensis]
Chr6	81080001	81100000	0.369545	Hb06g056700	XP_021654592.1	uncharacterized protein LOC110645673 [Hevea brasiliensis]
				Hb06g056720	XP_021658003.1	interaptin-like isoform X1 [Hevea brasiliensis]
Chr6	81100001	81120000	0.38175	Hb06g056730	ADR71257.1	U6 snRNA-associated Sm-like protein LSm8 [Hevea brasiliensis]
				Hb06g056740	XP_021658005.1	uncharacterized protein At4g00950-like [Hevea brasiliensis]
				Hb06g056750	XP_021658006.1	protein RKD4-like [Hevea brasiliensis]
				Hb06g056720	XP_021658003.1	interaptin-like isoform X1 [Hevea brasiliensis]
Chr6	81220001	81240000	0.340657	Hb06g056860	XP_021640096.1	uncharacterized protein LOC110635173 isoform X2 [Hevea brasiliensis]
				Hb06g056870	-	-
				Hb06g056880	XP_021597347.1	zinc-finger homeodomain protein 11-like [Manihot esculenta]
				Hb06g056890	XP_021640089.1	TATA box-binding protein-associated factor RNA polymerase I subunit B [Hevea brasiliensis]
				Hb06g056900	XP_021640172.1	uncharacterized protein LOC110635232 [Hevea brasiliensis]
Chr6	81280001	81300000	0.436487	Hb06g056970	KZV20862.1	hypothetical protein F511_41026 [Dorcoceras hygrometricum]
Chr6	82400001	82420000	0.322235	Hb06g058020	XP_021635825.1	snakin-2-like [Hevea brasiliensis]
				Hb06g058030	XP_021635818.1	UDP-glycosyltransferase 74B1-like [Hevea brasiliensis]
				Hb06g058040	XP_021651378.1	DEAD-box ATP-dependent RNA helicase 22 [Hevea brasiliensis]
				Hb06g058050	XP_021651378.1	DEAD-box ATP-dependent RNA helicase 22 [Hevea brasiliensis]
				Hb06g058060	XP_021635827.1	DNA polymerase lambda isoform X1 [Hevea brasiliensis]
Chr6	82420001	82440000	0.42321	Hb06g058070	XP_021635872.1	uncharacterized protein LOC110632068 isoform X1 [Hevea brasiliensis]
				Hb06g058060	XP_021635827.1	DNA polymerase lambda isoform X1 [Hevea brasiliensis]
Chr6	82440001	82460000	0.38251	Hb06g058080	XP_021635881.1	cyclin-D1-1-like [Hevea brasiliensis]
				Hb06g058090	XP_021635878.1	protein PLASTID REDOX INSENSITIVE 2-like isoform X1 [Hevea brasiliensis]
				Hb06g058100	XP_021635877.1	uncharacterized protein LOC110632074 [Hevea brasiliensis]
Chr6	82520001	82540000	0.429252	Hb06g058190	XP_021635839.1	WAT1-related protein At5g40240-like isoform X1 [Hevea brasiliensis]
				Hb06g058200	XP_020541121.1	WAT1-related protein At5g40240 isoform X3 [Jatropha curcas]
Chr6	82620001	82640000	0.530258	Hb06g058270	XP_021635857.1	RING-H2 finger protein ATL47-like isoform X2 [Hevea brasiliensis]
				Hb06g058280	XP_021635826.1	AP-1 complex subunit gamma-2-like [Hevea brasiliensis]
Chr6	82640001	82660000	0.448412	Hb06g058280	XP_021635826.1	AP-1 complex subunit gamma-2-like [Hevea brasiliensis]
				Hb06g058290	ALN13339.1	trehalose-6-phosphate synthase-6 [Hevea brasiliensis]
Chr6	82660001	82680000	0.446228	Hb06g058290	ALN13339.1	trehalose-6-phosphate synthase-6 [Hevea brasiliensis]
Chr6	82920001	82940000	0.451548	Hb06g058600	XP_021635902.1	flowering locus K homology domain-like [Hevea brasiliensis]
Chr6	83000001	83020000	0.378064	Hb06g058640	XP_021672674.1	uncharacterized protein LOC110659121 [Hevea brasiliensis]
Chr6	83300001	83320000	0.329684	Hb06g058990	XP_021681276.1	LOW QUALITY PROTEIN: light-inducible protein CPRF2-like [Hevea brasiliensis]
Chr6	83420001	83440000	0.476025	Hb06g059100	XP_021678233.1	uncharacterized protein LOC110663277 [Hevea brasiliensis]
Chr6	84460001	84480000	0.327915	Hb06g060160	XP_021672112.1	adenylate isopentenyltransferase 3, chloroplastic-like [Hevea brasiliensis]
				Hb06g060170	XP_021672102.1	uncharacterized protein LOC110658685 [Hevea brasiliensis]
				Hb06g060190	XP_021681339.1	protein ROOT PRIMORDIUM DEFECTIVE 1 [Hevea brasiliensis]
				Hb06g060140	XP_021651859.1	uncharacterized protein LOC110643708 isoform X3 [Hevea brasiliensis]
				Hb06g060180	XP_021672169.1	kininogen-1-like [Hevea brasiliensis]
Chr6	84840001	84860000	0.419717	Hb06g060570	XP_021672230.1	U1 small nuclear ribonucleoprotein C-like [Hevea brasiliensis]
				Hb06g060590	XP_021660539.1	F-box protein At3g56470-like [Hevea brasiliensis]
Chr6	85100001	85120000	0.394893	Hb06g060790	XP_021671100.1	glutaredoxin-C11-like [Hevea brasiliensis]
				Hb06g060800	XP_021671123.1	OTU domain-containing protein 6B-like [Hevea brasiliensis]
Chr6	85480001	85500000	0.34808	Hb06g061120	XP_021637087.1	translocase of chloroplast 159, chloroplastic-like [Hevea brasiliensis]
				Hb06g061130	XP_021637044.1	uncharacterized protein LOC110632953 isoform X3 [Hevea brasiliensis]
Chr6	85500001	85520000	0.339329	Hb06g061150	RDX66835.1	hypothetical protein CR513_54360, partial [Mucuna pruriens]
				Hb06g061160	XP_021675105.1	thiamine pyrophosphokinase 1-like isoform X1 [Hevea brasiliensis]
				Hb06g061130	XP_021637044.1	uncharacterized protein LOC110632953 isoform X3 [Hevea brasiliensis]
Chr6	85540001	85560000	0.392988	Hb06g061190	XP_021637019.1	uncharacterized protein OsI_027940-like isoform X3 [Hevea brasiliensis]
				Hb06g061180	XP_021637017.1	WD repeat-containing protein 89 homolog isoform X1 [Hevea brasiliensis]
				Hb06g061200	XP_021637011.1	ABC transporter C family member 14-like [Hevea brasiliensis]
Chr6	85560001	85580000	0.374679	Hb06g061210	XP_021637123.1	probable E3 ubiquitin-protein ligase BAH1-like 1 [Hevea brasiliensis]
				Hb06g061200	XP_021637011.1	ABC transporter C family member 14-like [Hevea brasiliensis]
				Hb06g061220	XP_021637094.1	E3 ubiquitin-protein ligase RFI2 [Hevea brasiliensis]
Chr6	86380001	86400000	0.425189	Hb06g062190	XP_021670787.1	universal stress protein PHOS32-like [Hevea brasiliensis]
				Hb06g062200	XP_021665049.1	E3 ubiquitin-protein ligase MARCH8-like [Hevea brasiliensis]
				Hb06g062210	XP_021665047.1	DNA mismatch repair protein MSH6 [Hevea brasiliensis]
Chr6	86440001	86460000	0.436567	Hb06g062260	XP_021646628.1	histidine kinase CKI1-like, partial [Hevea brasiliensis]
Chr6	86460001	86480000	0.383913	Hb06g062280	XP_021646634.1	ribosomal RNA small subunit methyltransferase-like [Hevea brasiliensis]
				Hb06g062290	XP_021646585.1	bromodomain and WD repeat-containing protein 3 [Hevea brasiliensis]
Chr6	86500001	86520000	0.364464	Hb06g062310	XP_021646593.1	vacuolar protein sorting-associated protein 51 homolog [Hevea brasiliensis]
				Hb06g062320	XP_021646618.1	bZIP transcription factor 53-like [Hevea brasiliensis]
				Hb06g062330	XP_021646586.1	calvin cycle protein CP12-1, chloroplastic-like [Hevea brasiliensis]
Chr6	87260001	87280000	0.349277	Hb06g063070	XP_021664679.1	probable WRKY transcription factor 47 [Hevea brasiliensis]
				Hb06g063050	KAA3462382.1	Proline--tRNA ligase [Gossypium australe]
				Hb06g063060	XP_021664680.1	protein S-acyltransferase 18-like [Hevea brasiliensis]
Chr6	87840001	87860000	0.350984	Hb06g063670	XP_021691263.1	vacuolar protein sorting-associated protein 8 homolog [Hevea brasiliensis]
Chr6	88740001	88760000	0.462429	Hb06g064530	XP_021688215.1	probable trehalose-phosphate phosphatase 4 [Hevea brasiliensis]
				Hb06g064550	XP_021688171.1	uncharacterized protein LOC110670434 isoform X2 [Hevea brasiliensis]
				Hb06g064540	XP_021688174.1	DEAD-box ATP-dependent RNA helicase 31-like [Hevea brasiliensis]
Chr7	760001	780000	0.349145	Hb07g000610	XP_021650840.1	ankyrin repeat-containing protein NPR4-like [Hevea brasiliensis]
				Hb07g000620	-	-
				Hb07g000630	XP_021649797.1	formin-like protein 13 [Hevea brasiliensis]
Chr7	2900001	2920000	0.321755	Hb07g002370	XP_021670611.1	peroxisome biogenesis protein 3-2-like [Hevea brasiliensis]
				Hb07g002380	XP_021670610.1	chaperone protein dnaJ A6, chloroplastic-like [Hevea brasiliensis]
Chr7	8080001	8100000	0.395206	Hb07g006290	XP_021687341.1	uncharacterized protein LOC110669829 [Hevea brasiliensis]
				Hb07g006280	-	-
Chr7	9760001	9780000	0.348836	Hb07g007390	XP_021669911.1	uncharacterized protein LOC110657132 isoform X1 [Hevea brasiliensis]
				Hb07g007400	XP_021663830.1	uncharacterized protein LOC110652533 [Hevea brasiliensis]
Chr7	10060001	10080000	0.334749	Hb07g007590	XP_021671561.1	oxysterol-binding protein-related protein 4B-like, partial [Hevea brasiliensis]
				Hb07g007600	XP_021671560.1	uncharacterized protein LOC110658314 [Hevea brasiliensis]
Chr7	10080001	10100000	0.358899	Hb07g007600	XP_021671560.1	uncharacterized protein LOC110658314 [Hevea brasiliensis]
Chr7	10140001	10160000	0.336319	Hb07g007650	-	-
Chr7	10180001	10200000	0.431656	Hb07g007670	XP_021623882.1	uncharacterized protein LOC110623266 [Manihot esculenta]
Chr7	10280001	10300000	0.340843	Hb07g007740	-	-
Chr7	10400001	10420000	0.32855	Hb07g007830	XP_021679948.1	putative inactive cadmium/zinc-transporting ATPase HMA3 isoform X1 [Hevea brasiliensis]
Chr7	29300001	29320000	0.482639	Hb07g018920	-	-
Chr7	29720001	29740000	0.405161	Hb07g019140	XP_021686325.1	preprotein translocase subunit SCY1, chloroplastic [Hevea brasiliensis]
Chr7	47160001	47180000	0.334998	Hb07g029350	XP_021760764.1	uncharacterized protein LOC110725604 isoform X2 [Chenopodium quinoa]
Chr7	51880001	51900000	0.347681	Hb07g033080	XP_021665335.1	transcription factor TGA2.3-like isoform X1 [Hevea brasiliensis]
				Hb07g033090	XP_021665349.1	CTL-like protein DDB_G0274487 isoform X5 [Hevea brasiliensis]
Chr7	52000001	52020000	0.454829	Hb07g033190	XP_021665285.1	zinc finger protein WIP6-like [Hevea brasiliensis]
Chr7	52040001	52060000	0.405318	Hb07g033220	XP_021649908.1	allene oxide cyclase, chloroplastic-like [Hevea brasiliensis]
				Hb07g033230	XP_021649627.1	methionine aminopeptidase 1B, chloroplastic isoform X3 [Hevea brasiliensis]
Chr7	52360001	52380000	0.382565	Hb07g033420	OAY47358.1	hypothetical protein MANES_06G073000 [Manihot esculenta]
Chr7	52400001	52420000	0.371417	Hb07g033440	XP_021655414.1	uncharacterized protein LOC110646322 [Hevea brasiliensis]
				Hb07g033450	XP_021655417.1	uncharacterized protein At1g26090, chloroplastic isoform X1 [Hevea brasiliensis]
				Hb07g033460	XP_021655416.1	protein CHUP1, chloroplastic [Hevea brasiliensis]
Chr7	53740001	53760000	0.394615	Hb07g034650	RDX82101.1	hypothetical protein CR513_37151, partial [Mucuna pruriens]
				Hb07g034670	XP_021674753.1	COBRA-like protein 4 [Hevea brasiliensis]
Chr7	55360001	55380000	0.434413	Hb07g036210	CAN66563.1	hypothetical protein VITISV_024931 [Vitis vinifera]
Chr7	55740001	55760000	0.32126	Hb07g036600	XP_021671295.1	two-component response regulator ARR5-like [Hevea brasiliensis]
				Hb07g036610	XP_021671290.1	zinc finger CCCH domain-containing protein 13-like isoform X1 [Hevea brasiliensis]
				Hb07g036590	XP_021671296.1	protein EDS1-like [Hevea brasiliensis]
				Hb07g036620	OAY30947.1	hypothetical protein MANES_14G071000 [Manihot esculenta]
Chr7	56420001	56440000	0.489658	Hb07g037260	ADM67612.1	iron-sulfur cluster scaffold protein [Hevea brasiliensis]
				Hb07g037250	XP_021669870.1	pantothenate kinase 2-like isoform X2 [Hevea brasiliensis]
Chr7	56500001	56520000	0.340253	Hb07g037340	XP_021684922.1	uncharacterized protein LOC110668129 isoform X1 [Hevea brasiliensis]
Chr7	57500001	57520000	0.351831	Hb07g038350	XP_021638596.1	callose synthase 10 isoform X1 [Hevea brasiliensis]
Chr7	57700001	57720000	0.317835	Hb07g038520	XP_021638579.1	glyceraldehyde-3-phosphate dehydrogenase, cytosolic-like isoform X3 [Hevea brasiliensis]
				Hb07g038530	XP_021638629.1	uncharacterized protein LOC110634050 isoform X1 [Hevea brasiliensis]
Chr7	58720001	58740000	0.344116	Hb07g039600	XP_021673391.1	chaperone protein ClpC, chloroplastic [Hevea brasiliensis]
				Hb07g039590	KZM88583.1	hypothetical protein DCAR_025658 [Daucus carota subsp. sativus]
Chr7	59160001	59180000	0.498282	Hb07g040050	EOY22720.1	Bifunctional inhibitor/lipid-transfer protein/seed storage 2S albumin superfamily protein [Theobroma cacao]
				Hb07g040060	XP_025014092.1	polyadenylate-binding protein 2 isoform X1 [Ricinus communis]
				Hb07g040040	XP_021667922.1	pectinesterase PPME1-like [Hevea brasiliensis]
Chr7	59180001	59200000	0.409402	Hb07g040070	XP_021667965.1	glutamate dehydrogenase 2 [Hevea brasiliensis]
				Hb07g040080	XP_021667956.1	uncharacterized protein LOC110655812 [Hevea brasiliensis]
				Hb07g040100	XP_021667964.1	U6 snRNA phosphodiesterase isoform X2 [Hevea brasiliensis]
				Hb07g040090	XP_021687089.1	ankyrin repeat-containing protein BDA1-like [Hevea brasiliensis]
Chr7	59460001	59480000	0.365871	Hb07g040430	-	-
				Hb07g040440	OAY48113.1	hypothetical protein MANES_06G132300 [Manihot esculenta]
				Hb07g040450	XP_021687012.1	probable isoaspartyl peptidase/L-asparaginase 3 isoform X1 [Hevea brasiliensis]
				Hb07g040460	XP_021687011.1	uncharacterized Rho GTPase-activating protein At5g61530 [Hevea brasiliensis]
				Hb07g040420	XP_021687015.1	ceramide kinase [Hevea brasiliensis]
Chr7	59880001	59900000	0.32371	Hb07g040840	XP_021687006.1	probable pectinesterase/pectinesterase inhibitor 59 [Hevea brasiliensis]
				Hb07g040850	XP_021687066.1	endoglucanase 8-like [Hevea brasiliensis]
Chr7	60700001	60720000	0.406054	Hb07g041830	XP_021691329.1	LOW QUALITY PROTEIN: serine/arginine-rich splicing factor RS31 [Hevea brasiliensis]
				Hb07g041820	XP_021691338.1	putative two-component response regulator ARR21 [Hevea brasiliensis]
Chr7	61460001	61480000	0.356109	Hb07g042710	XP_021651547.1	uncharacterized protein LOC110643477 [Hevea brasiliensis]
				Hb07g042720	XP_021651544.1	putative septum site-determining protein minD homolog, chloroplastic [Hevea brasiliensis]
				Hb07g042700	XP_021651545.1	uncharacterized protein LOC110643476 isoform X1 [Hevea brasiliensis]
Chr7	63260001	63280000	0.396792	Hb07g044550	GAU45777.1	hypothetical protein TSUD_24410 [Trifolium subterraneum]
Chr7	63260001	63280000	0.396792	Hb07g044540	XP_021658590.1	lysine-specific demethylase JMJ30-like isoform X1 [Hevea brasiliensis]
Chr7	63280001	63300000	0.436079	Hb07g044560	XP_021658579.1	linoleate 13S-lipoxygenase 2-1, chloroplastic-like [Hevea brasiliensis]
Chr8	3220001	3240000	0.492123	Hb08g003160	XP_021651615.1	serine racemase isoform X1 [Hevea brasiliensis]
				Hb08g003140	XP_021674985.1	glutathione S-transferase T1-like [Hevea brasiliensis]
				Hb08g003150	OAY56519.1	hypothetical protein MANES_02G023200 [Manihot esculenta]
Chr8	6100001	6120000	0.405265	Hb08g006030	XP_021655123.1	uncharacterized protein LOC110646097 [Hevea brasiliensis]
				Hb08g006040	XP_021669009.1	E3 ubiquitin-protein ligase HOS1-like [Hevea brasiliensis]
				Hb08g006050	KAB5561054.1	hypothetical protein DKX38_006011 [Salix brachista]
Chr8	6200001	6220000	0.343715	Hb08g006110	XP_021639123.1	protein IWS1 homolog [Hevea brasiliensis]
				Hb08g006120	XP_021639123.1	protein IWS1 homolog [Hevea brasiliensis]
Chr8	6240001	6260000	0.352319	Hb08g006150	XP_021639133.1	deSI-like protein At4g17486 isoform X3 [Hevea brasiliensis]
				Hb08g006160	XP_021639153.1	nudix hydrolase 8-like isoform X1 [Hevea brasiliensis]
				Hb08g006170	XP_021639103.1	ethylene-responsive transcription factor 6-like [Hevea brasiliensis]
Chr8	7240001	7260000	0.332482	Hb08g007220	XP_021679196.1	uncharacterized protein LOC110663991 [Hevea brasiliensis]
				Hb08g007240	XP_021682278.1	probable serine/threonine-protein kinase At1g54610 isoform X1 [Hevea brasiliensis]
				Hb08g007210	ANK58383.1	sucrose non-fermenting related kinase 1-1 [Hevea brasiliensis]
				Hb08g007230	XP_021678847.1	uncharacterized protein LOC110663730 isoform X2 [Hevea brasiliensis]
Chr8	7280001	7300000	0.326627	Hb08g007270	XP_021682314.1	lamin-like protein [Hevea brasiliensis]
				Hb08g007260	XP_021682282.1	uncharacterized protein LOC110666179 [Hevea brasiliensis]
				Hb08g007290	XP_021682284.1	chorismate mutase 1, chloroplastic-like [Hevea brasiliensis]
Chr8	7320001	7340000	0.318696	Hb08g007320	XP_021682286.1	UDP-glycosyltransferase 13-like [Hevea brasiliensis]
				Hb08g007330	XP_021682285.1	UDP-glycosyltransferase 708C1-like [Hevea brasiliensis]
				Hb08g007310	XP_021682297.1	uncharacterized protein LOC110666188 isoform X2 [Hevea brasiliensis]
Chr8	7340001	7360000	0.45827	Hb08g007350	XP_021665873.1	uncharacterized protein LOC110654257 [Hevea brasiliensis]
				Hb08g007360	XP_021678625.1	uncharacterized protein LOC110663572 isoform X1 [Hevea brasiliensis]
Chr8	7440001	7460000	0.638343	Hb08g007410	XP_021682290.1	cyclic nucleotide-gated ion channel 2-like isoform X1 [Hevea brasiliensis]
Chr8	7480001	7500000	0.521071	Hb08g007440	XP_021670722.1	uncharacterized protein LOC110657706 [Hevea brasiliensis]
				Hb08g007450	XP_021633660.1	uncharacterized protein LOC110630441 isoform X2 [Manihot esculenta]
Chr8	7500001	7520000	0.619723	Hb08g007460	-	-
				Hb08g007470	XP_021670725.1	EID1-like F-box protein 2 [Hevea brasiliensis]
				Hb08g007480	XP_021670727.1	pentatricopeptide repeat-containing protein At3g29290 [Hevea brasiliensis]
				Hb08g007450	XP_021633660.1	uncharacterized protein LOC110630441 isoform X2 [Manihot esculenta]
				Hb08g007490	XP_021670726.1	chaperone protein ClpB3, chloroplastic-like [Hevea brasiliensis]
Chr8	7580001	7600000	0.421718	Hb08g007580	XP_011013644.1	PREDICTED: alpha-1,4 glucan phosphorylase L isozyme, chloroplastic/amyloplastic-like isoform X3 [Populus euphratica]
				Hb08g007570	XP_021670740.1	BAG family molecular chaperone regulator 8, chloroplastic-like isoform X2 [Hevea brasiliensis]
				Hb08g007590	XP_021670744.1	sal-like protein 1 [Hevea brasiliensis]
Chr8	8120001	8140000	0.380844	Hb08g008170	XP_021690353.1	uncharacterized protein LOC110672005 [Hevea brasiliensis]
Chr8	8140001	8160000	0.443311	Hb08g008200	XP_021690815.1	uncharacterized protein LOC110672361 [Hevea brasiliensis]
				Hb08g008210	XP_021690832.1	receptor-like protein kinase FERONIA [Hevea brasiliensis]
Chr8	8340001	8360000	0.365606	Hb08g008440	-	-
Chr8	8340001	8360000	0.365606	Hb08g008450	XP_021690792.1	auxin transport protein BIG isoform X1 [Hevea brasiliensis]
Chr8	10220001	10240000	0.338894	Hb08g010250	XP_021672497.1	putative E3 ubiquitin-protein ligase SINA-like 6 [Hevea brasiliensis]
				Hb08g010240	XP_021672498.1	ATP-dependent Clp protease proteolytic subunit 3, chloroplastic-like [Hevea brasiliensis]
Chr8	10620001	10640000	0.353245	Hb08g010560	XP_021640728.1	uncharacterized protein LOC110635618 [Hevea brasiliensis]
				Hb08g010550	XP_021640685.1	LOW QUALITY PROTEIN: gamma-tubulin complex component 5-like [Hevea brasiliensis]
Chr8	10640001	10660000	0.334321	Hb08g010560	XP_021640728.1	uncharacterized protein LOC110635618 [Hevea brasiliensis]
				Hb08g010570	XP_021640717.1	myosin-binding protein 3-like [Hevea brasiliensis]
				Hb08g010590	XP_021640737.1	HMG-Y-related protein A-like [Hevea brasiliensis]
				Hb08g010580	XP_021689531.1	aldose 1-epimerase-like isoform X3 [Hevea brasiliensis]
Chr8	10700001	10720000	0.401635	Hb08g010640	XP_021640669.1	GDSL esterase/lipase At5g37690-like [Hevea brasiliensis]
Chr8	11040001	11060000	0.324953	Hb08g010920	XP_021642807.1	protein GAMETE EXPRESSED 1-like [Hevea brasiliensis]
				Hb08g010930	XP_021642806.1	importin subunit beta-3-like [Hevea brasiliensis]
Chr8	11200001	11220000	0.336187	Hb08g011030	XP_021642843.1	protein REVEILLE 1-like [Hevea brasiliensis]
				Hb08g011040	XP_021642846.1	autophagy protein 5-like [Hevea brasiliensis]
Chr8	11440001	11460000	0.435031	Hb08g011220	XP_021681741.1	two-component response regulator EHD1-like isoform X4 [Hevea brasiliensis]
				Hb08g011230	XP_021683246.1	auxin response factor 8-like [Hevea brasiliensis]
Chr8	11460001	11480000	0.329322	Hb08g011230	XP_021683246.1	auxin response factor 8-like [Hevea brasiliensis]
Chr8	12620001	12640000	0.3552	Hb08g012490	XP_021638961.1	U1 small nuclear ribonucleoprotein 70 kDa-like [Hevea brasiliensis]
				Hb08g012480	XP_021638955.1	proline-rich receptor-like protein kinase PERK4 [Hevea brasiliensis]
Chr8	15840001	15860000	0.329768	Hb08g015840	XP_021682467.1	protein GRAVITROPIC IN THE LIGHT 1-like isoform X1 [Hevea brasiliensis]
				Hb08g015850	XP_021682469.1	mitochondrial uncoupling protein 2-like isoform X1 [Hevea brasiliensis]
				Hb08g015860	XP_021682465.1	proliferating cell nuclear antigen-like [Hevea brasiliensis]
				Hb08g015870	XP_021682464.1	neutral ceramidase 1-like [Hevea brasiliensis]
Chr8	15860001	15880000	0.404729	Hb08g015870	XP_021682464.1	neutral ceramidase 1-like [Hevea brasiliensis]
Chr8	15900001	15920000	0.416686	Hb08g015900	XP_021682461.1	chromatin modification-related protein eaf-1-like [Hevea brasiliensis]
Chr8	18020001	18040000	0.35479	Hb08g017760	XP_021639087.1	uncharacterized protein LOC110634410 [Hevea brasiliensis]
				Hb08g017770	XP_021639071.1	exosome complex component RRP45A-like isoform X1 [Hevea brasiliensis]
				Hb08g017780	XP_021639074.1	F-box protein At4g18380-like [Hevea brasiliensis]
Chr8	22020001	22040000	0.319926	Hb08g021540	XP_021665970.1	glutathione S-transferase TCHQD [Hevea brasiliensis]
Chr8	22420001	22440000	0.514765	Hb08g021830	XP_010999841.1	PREDICTED: uncharacterized protein LOC105107569 [Populus euphratica]
Chr8	24180001	24200000	0.402267	Hb08g023230	XP_021681122.1	cellulose synthase A catalytic subunit 2 [UDP-forming]-like isoform X1 [Hevea brasiliensis]
Chr8	24260001	24280000	0.404961	Hb08g023280	XP_021681313.1	protein LIKE COV 2-like [Hevea brasiliensis]
				Hb08g023290	-	-
				Hb08g023300	XP_021681312.1	protein SLOW WALKER 1 [Hevea brasiliensis]
				Hb08g023310	XP_021681308.1	ribonucleoside-diphosphate reductase large subunit-like isoform X2 [Hevea brasiliensis]
Chr8	24840001	24860000	0.428981	Hb08g023860	OAY58532.1	hypothetical protein MANES_02G185300 [Manihot esculenta]
				Hb08g023870	KDP36037.1	hypothetical protein JCGZ_10003 [Jatropha curcas]
Chr8	26200001	26220000	0.343326	Hb08g024700	-	-
Chr8	26300001	26320000	0.450689	Hb08g024800	XP_021635102.1	G-type lectin S-receptor-like serine/threonine-protein kinase At1g34300 [Hevea brasiliensis]
Chr8	26340001	26360000	0.378626	Hb08g024820	XP_021635104.1	LOW QUALITY PROTEIN: probable WRKY transcription factor 25 [Hevea brasiliensis]
Chr8	26640001	26660000	0.403962	Hb08g025030	XP_021692430.1	uncharacterized protein LOC110673606 [Hevea brasiliensis]
Chr8	27140001	27160000	0.358775	Hb08g025420	XP_021648144.1	LOW QUALITY PROTEIN: probable terpene synthase 8 [Hevea brasiliensis]
Chr8	30020001	30040000	0.32269	Hb08g027440	XP_021635111.1	amino acid permease 8-like [Hevea brasiliensis]
				Hb08g027450	XP_021635108.1	uncharacterized protein LOC110631548 isoform X1 [Hevea brasiliensis]
Chr8	33660001	33680000	0.461805	Hb08g029960	XP_021657610.1	uncharacterized protein LOC110647890 [Hevea brasiliensis]
				Hb08g029980	XP_021686761.1	sugar carrier protein C-like [Hevea brasiliensis]
				Hb08g029970	XP_021686791.1	uncharacterized protein LOC110669429, partial [Hevea brasiliensis]
Chr8	52400001	52420000	0.401362	Hb08g040670	-	-
Chr8	52440001	52460000	0.468938	Hb08g040700	KAA8548198.1	hypothetical protein F0562_004541 [Nyssa sinensis]
				Hb08g040690	XP_021670852.1	DNA-binding protein RHL1 isoform X1 [Hevea brasiliensis]
Chr8	52500001	52520000	0.550369	Hb08g040720	XP_021670848.1	plastid division protein CDP1, chloroplastic isoform X1 [Hevea brasiliensis]
Chr8	52520001	52540000	0.479518	Hb08g040720	XP_021670848.1	plastid division protein CDP1, chloroplastic isoform X1 [Hevea brasiliensis]
Chr8	52660001	52680000	0.407671	Hb08g040840	XP_021642330.1	rab3 GTPase-activating protein catalytic subunit isoform X4 [Hevea brasiliensis]
Chr8	55960001	55980000	0.336878	Hb08g042730	-	-
Chr8	56040001	56060000	0.520486	Hb08g042780	-	-
				Hb08g042790	-	-
Chr8	60980001	61000000	0.330456	Hb08g045980	-	-
Chr8	61000001	61020000	0.33526	Hb08g046010	XP_021673313.1	probable LIM domain-containing serine/threonine-protein kinase DDB_G0287001 [Hevea brasiliensis]
Chr8	62600001	62620000	0.349063	Hb08g046960	XP_021687161.1	uncharacterized protein LOC110669705 [Hevea brasiliensis]
Chr8	62620001	62640000	0.440026	Hb08g046970	XP_021662368.1	uncharacterized protein LOC110651364 isoform X1 [Hevea brasiliensis]
Chr8	62640001	62660000	0.340275	Hb08g046970	XP_021662368.1	uncharacterized protein LOC110651364 isoform X1 [Hevea brasiliensis]
Chr8	63440001	63460000	0.319293	Hb08g047410	XP_021663856.1	uncharacterized protein LOC110652556 [Hevea brasiliensis]
				Hb08g047420	-	-
Chr8	64860001	64880000	0.328498	Hb08g048210	XP_009600180.1	PREDICTED: uncharacterized protein LOC104095702 [Nicotiana tomentosiformis]
Chr8	67560001	67580000	0.394071	Hb08g049890	XP_021646472.1	TORTIFOLIA1-like protein 2 [Hevea brasiliensis]
Chr8	67600001	67620000	0.381153	Hb08g049910	XP_021680605.1	probable serine/threonine-protein kinase PBL17 isoform X2 [Hevea brasiliensis]
Chr8	67640001	67660000	0.428745	Hb08g049920	XP_021651325.1	uncharacterized protein LOC110643296 [Hevea brasiliensis]
Chr8	67680001	67700000	0.379537	Hb08g049940	XP_021648334.1	protein ECERIFERUM 1-like isoform X2 [Hevea brasiliensis]
				Hb08g049950	XP_021675908.1	uncharacterized protein LOC110661558 [Hevea brasiliensis]
Chr9	1100001	1120000	0.34134	Hb09g001090	XP_021666037.1	uncharacterized protein LOC110654381 [Hevea brasiliensis]
				Hb09g001100	XP_021666034.1	WD repeat-containing protein DWA2-like isoform X2 [Hevea brasiliensis]
Chr9	1380001	1400000	0.39935	Hb09g001330	KAB1201724.1	T-complex protein 1 subunit beta [Morella rubra]
Chr9	1640001	1660000	0.369709	Hb09g001610	XP_021675231.1	uncharacterized protein LOC110661038 [Hevea brasiliensis]
				Hb09g001620	XP_021635960.1	transportin-1-like isoform X1 [Hevea brasiliensis]
Chr9	2920001	2940000	0.422988	Hb09g003060	XP_021672006.1	inositol-pentakisphosphate 2-kinase-like isoform X1 [Hevea brasiliensis]
				Hb09g003080	XP_021672009.1	phosphatidylinositol/phosphatidylcholine transfer protein SFH6-like isoform X2 [Hevea brasiliensis]
				Hb09g003050	XP_021671967.1	abscisic acid 8'-hydroxylase 4 [Hevea brasiliensis]
				Hb09g003070	XP_021672001.1	bifunctional dihydrofolate reductase-thymidylate synthase-like isoform X3 [Hevea brasiliensis]
Chr9	3160001	3180000	0.375613	Hb09g003270	XP_021667048.1	BEL1-like homeodomain protein 7 [Hevea brasiliensis]
				Hb09g003280	XP_021667062.1	cytokinin dehydrogenase 5-like isoform X2 [Hevea brasiliensis]
				Hb09g003290	XP_021667079.1	pentatricopeptide repeat-containing protein At1g19720 [Hevea brasiliensis]
Chr9	3200001	3220000	0.523841	Hb09g003320	AEC03317.1	thioredoxin H-type 3 [Hevea brasiliensis]
				Hb09g003330	XP_021667128.1	dihydroflavonol 4-reductase-like [Hevea brasiliensis]
Chr9	3240001	3260000	0.343952	Hb09g003350	XP_021667152.1	dihydroflavonol 4-reductase-like [Hevea brasiliensis]
Chr9	3260001	3280000	0.369846	Hb09g003360	OAY50701.1	hypothetical protein MANES_05G157200 [Manihot esculenta]
				Hb09g003370	XP_021667175.1	auxilin-like protein 1 [Hevea brasiliensis]
Chr9	3840001	3860000	0.563074	Hb09g004020	AQK93973.1	Retrovirus-related Pol polyprotein LINE-1 [Zea mays]
Chr9	3880001	3900000	0.348151	Hb09g004040	-	-
Chr9	6420001	6440000	0.323564	Hb09g006470	XP_021687357.1	basic leucine zipper 4-like [Hevea brasiliensis]
				Hb09g006480	XP_021687229.1	kinesin-like protein KIN-7N [Hevea brasiliensis]
Chr9	10240001	10260000	0.401247	Hb09g009950	XP_021656563.1	vacuolar protein sorting-associated protein 9A-like [Hevea brasiliensis]
				Hb09g009960	XP_021656553.1	uncharacterized protein LOC110647150 [Hevea brasiliensis]
				Hb09g009940	XP_021656591.1	beta-1,3-galactosyltransferase 7-like [Hevea brasiliensis]
				Hb09g009970	XP_021656526.1	histone acetyltransferase of the MYST family 1-like isoform X1 [Hevea brasiliensis]
Chr9	10260001	10280000	0.41682	Hb09g009970	XP_021656526.1	histone acetyltransferase of the MYST family 1-like isoform X1 [Hevea brasiliensis]
				Hb09g009980	XP_021656489.1	uncharacterized protein LOC110647110 isoform X2 [Hevea brasiliensis]
Chr9	11400001	11420000	0.343488	Hb09g010990	-	-
				Hb09g011010	XP_021667312.1	replication factor C subunit 2-like isoform X1 [Hevea brasiliensis]
				Hb09g011020	XP_021667309.1	cyclin-A1-1-like [Hevea brasiliensis]
				Hb09g011000	XP_021667310.1	pentatricopeptide repeat-containing protein At1g77405 [Hevea brasiliensis]
Chr9	11560001	11580000	0.38079	Hb09g011150	XP_021636597.1	NAD kinase 2, chloroplastic isoform X1 [Hevea brasiliensis]
				Hb09g011160	XP_021636611.1	uncharacterized protein LOC110632635 isoform X4 [Hevea brasiliensis]
Chr9	12920001	12940000	0.522262	Hb09g012360	XP_021641754.1	protein LAZ1 homolog 1-like [Hevea brasiliensis]
				Hb09g012370	XP_021641766.1	pathogen-related protein-like [Hevea brasiliensis]
Chr9	12940001	12960000	0.692942	Hb09g012400	XP_021641696.1	protein LAZ1 homolog 1-like [Hevea brasiliensis]
				Hb09g012410	XP_021641695.1	pathogen-related protein-like [Hevea brasiliensis]
				Hb09g012390	XP_021641740.1	uncharacterized protein C57A10.07-like [Hevea brasiliensis]
Chr9	12960001	12980000	0.599134	Hb09g012420	XP_021641740.1	uncharacterized protein C57A10.07-like [Hevea brasiliensis]
				Hb09g012430	OAY23569.1	hypothetical protein MANES_18G088700 [Manihot esculenta]
				Hb09g012440	XP_021641745.1	glycolipid transfer protein 3-like isoform X2 [Hevea brasiliensis]
Chr9	16680001	16700000	0.340615	Hb09g015470	XP_021661676.1	uncharacterized protein At1g04910-like isoform X1 [Hevea brasiliensis]
Chr9	18880001	18900000	0.406166	Hb09g017190	XP_021659771.1	dynamin-2A-like [Hevea brasiliensis]
				Hb09g017170	XP_021600956.1	disease resistance protein RML1A-like [Manihot esculenta]
Chr9	18920001	18940000	0.400334	Hb09g017190	XP_021659771.1	dynamin-2A-like [Hevea brasiliensis]
Chr9	19940001	19960000	0.425578	Hb09g017860	XP_021672717.1	TMV resistance protein N-like [Hevea brasiliensis]
Chr9	21220001	21240000	0.319248	Hb09g018750	XP_021661700.1	B3 domain-containing protein At2g33720-like, partial [Hevea brasiliensis]
Chr9	23900001	23920000	0.360976	Hb09g020330	XP_021665828.1	O-acyltransferase WSD1-like isoform X1 [Hevea brasiliensis]
				Hb09g020390	XP_021665829.1	O-acyltransferase WSD1-like isoform X2 [Hevea brasiliensis]
Chr9	23980001	24000000	0.413035	Hb09g020390	XP_021665829.1	O-acyltransferase WSD1-like isoform X2 [Hevea brasiliensis]
Chr9	24240001	24260000	0.336581	Hb09g020610	XP_021687948.1	uncharacterized protein LOC110670278 [Hevea brasiliensis]
				Hb09g020600	XP_021635161.1	O-acyltransferase WSD1-like isoform X1 [Hevea brasiliensis]
Chr9	24300001	24320000	0.379061	Hb09g020640	XP_021635153.1	LOW QUALITY PROTEIN: histidine--tRNA ligase, cytoplasmic-like [Hevea brasiliensis]
				Hb09g020650	XP_021635149.1	probable protein phosphatase 2C 74 isoform X2 [Hevea brasiliensis]
Chr9	27060001	27080000	0.317525	Hb09g022470	XP_021672872.1	LOW QUALITY PROTEIN: pentatricopeptide repeat-containing protein At1g71490 [Hevea brasiliensis]
Chr9	27820001	27840000	0.331323	Hb09g023050	XP_021683846.1	putative 12-oxophytodienoate reductase 11 isoform X1 [Hevea brasiliensis]
Chr9	27900001	27920000	0.360317	Hb09g023090	XP_021647527.1	uncharacterized protein LOC110640511 [Hevea brasiliensis]
Chr9	27940001	27960000	0.316929	Hb09g023120	XP_021646145.1	putative 12-oxophytodienoate reductase 11 [Hevea brasiliensis]
				Hb09g023130	XP_021692546.1	serine/threonine-protein phosphatase 7 long form homolog [Hevea brasiliensis]
				Hb09g023140	GAY64105.1	hypothetical protein CUMW_231020 [Citrus unshiu]
Chr9	33660001	33680000	0.358986	Hb09g027020	XP_021657293.1	EPIDERMAL PATTERNING FACTOR-like protein 6 isoform X1 [Hevea brasiliensis]
Chr9	62580001	62600000	0.343415	Hb09g043810	XP_021684442.1	uncharacterized protein LOC110667780 [Hevea brasiliensis]
Chr10	1960001	1980000	0.336546	Hb10g001360	-	-
Chr10	4520001	4540000	0.345893	Hb10g003160	-	-
Chr10	4680001	4700000	0.388788	Hb10g003290	-	-
Chr10	4700001	4720000	0.422044	Hb10g003320	-	-
Chr10	4780001	4800000	0.413643	Hb10g003370	XP_021662880.1	uncharacterized protein LOC110651777 [Hevea brasiliensis]
Chr10	4840001	4860000	0.433744	Hb10g003390	XP_021662345.1	uncharacterized protein LOC110651350 [Hevea brasiliensis]
Chr10	4860001	4880000	0.31917	Hb10g003460	XP_024632745.1	uncharacterized protein LOC112419363 [Medicago truncatula]
				Hb10g003440	-	-
Chr10	5520001	5540000	0.349885	Hb10g003870	XP_021640034.1	uncharacterized protein LOC110635127 isoform X2 [Hevea brasiliensis]
Chr10	5560001	5580000	0.433771	Hb10g003870	XP_021640034.1	uncharacterized protein LOC110635127 isoform X2 [Hevea brasiliensis]
Chr10	10220001	10240000	0.331676	Hb10g007070	-	-
Chr10	10460001	10480000	0.375034	Hb10g007200	XP_021665482.1	uncharacterized protein LOC110653975 [Hevea brasiliensis]
Chr10	11100001	11120000	0.422839	Hb10g007570	-	-
Chr10	12300001	12320000	0.330918	Hb10g008420	XP_021665693.1	mitochondrial carnitine/acylcarnitine carrier-like protein [Hevea brasiliensis]
Chr10	12320001	12340000	0.344729	Hb10g008420	XP_021665693.1	mitochondrial carnitine/acylcarnitine carrier-like protein [Hevea brasiliensis]
Chr10	12640001	12660000	0.346743	Hb10g008590	-	-
Chr10	13060001	13080000	0.328585	Hb10g008930	XP_021675755.1	uncharacterized protein LOC110661430 [Hevea brasiliensis]
Chr10	13700001	13720000	0.423342	Hb10g009330	EOY13858.1	Uncharacterized protein TCM_032543 [Theobroma cacao]
Chr10	30080001	30100000	0.344183	Hb10g018230	KAA8525957.1	hypothetical protein F0562_007943 [Nyssa sinensis]
Chr10	36880001	36900000	0.432788	Hb10g023200	XP_021649506.1	probable galactinol--sucrose galactosyltransferase 5 [Hevea brasiliensis]
Chr10	37360001	37380000	0.529575	Hb10g023600	XP_021686678.1	germin-like protein subfamily 1 member 13 [Hevea brasiliensis]
				Hb10g023610	XP_021686678.1	germin-like protein subfamily 1 member 13 [Hevea brasiliensis]
Chr10	37380001	37400000	0.399582	Hb10g023620	XP_021686626.1	phosphoenolpyruvate/phosphate translocator 2, chloroplastic-like [Hevea brasiliensis]
Chr10	38740001	38760000	0.4689	Hb10g024610	XP_021684065.1	uncharacterized protein LOC110667506 [Hevea brasiliensis]
Chr10	40560001	40580000	0.319645	Hb10g026300	XP_021659056.1	putative polyol transporter 1 [Hevea brasiliensis]
Chr10	45060001	45080000	0.365755	Hb10g030410	XP_021671233.1	uncharacterized protein LOC110658068 [Hevea brasiliensis]
Chr10	47140001	47160000	0.325072	Hb10g032330	-	-
				Hb10g032340	-	-
				Hb10g032320	ARQ16483.1	HbMADS-box protein [Hevea brasiliensis]
Chr10	47740001	47760000	0.372578	Hb10g032850	XP_031253638.1	cellulose synthase A catalytic subunit 8 [UDP-forming] [Pistacia vera]
Chr10	51300001	51320000	0.364544	Hb10g036430	RXI03592.1	hypothetical protein DVH24_004244 [Malus domestica]
				Hb10g036440	RZC65592.1	hypothetical protein C5167_009281, partial [Papaver somniferum]
				Hb10g036450	RDX89943.1	Cysteine-rich PDZ-binding protein, partial [Mucuna pruriens]
				Hb10g036470	XP_021642114.1	LOW QUALITY PROTEIN: pentatricopeptide repeat-containing protein At4g21170-like, partial [Hevea brasiliensis]
				Hb10g036480	XP_021642115.1	probable dolichyl-diphosphooligosaccharide--protein glycosyltransferase subunit 3B [Hevea brasiliensis]
				Hb10g036460	XP_021642071.1	probable xyloglucan endotransglucosylase/hydrolase protein 8 [Hevea brasiliensis]
Chr11	1920001	1940000	0.379126	Hb11g001950	XP_021634994.1	kinesin-like protein KIN-13A [Hevea brasiliensis]
Chr11	1920001	1940000	0.379126	Hb11g001960	XP_021692912.1	uncharacterized protein LOC110673968 isoform X1 [Hevea brasiliensis]
Chr11	1940001	1960000	0.329537	Hb11g001970	XP_021692881.1	translocase of chloroplast 159, chloroplastic-like isoform X2 [Hevea brasiliensis]
				Hb11g001990	XP_021692881.1	translocase of chloroplast 159, chloroplastic-like isoform X2 [Hevea brasiliensis]
				Hb11g002000	XP_021634953.1	xyloglucan 6-xylosyltransferase 2-like [Hevea brasiliensis]
				Hb11g001960	XP_021692912.1	uncharacterized protein LOC110673968 isoform X1 [Hevea brasiliensis]
				Hb11g001980	XP_021692881.1	translocase of chloroplast 159, chloroplastic-like isoform X2 [Hevea brasiliensis]
Chr11	2340001	2360000	0.334073	Hb11g002460	XP_021656979.1	double-stranded RNA-binding protein 2-like [Hevea brasiliensis]
				Hb11g002470	XP_021656992.1	uncharacterized protein LOC110647458 isoform X1 [Hevea brasiliensis]
				Hb11g002480	XP_021656994.1	uncharacterized protein LOC110647458 isoform X3 [Hevea brasiliensis]
Chr11	5900001	5920000	0.31895	Hb11g006210	XP_021648347.1	uncharacterized protein LOC110641061 [Hevea brasiliensis]
				Hb11g006220	XP_021653385.1	uncharacterized protein LOC110644765 [Hevea brasiliensis]
				Hb11g006230	-	-
Chr11	5940001	5960000	0.343619	Hb11g006270	-	-
Chr11	6000001	6020000	0.332741	Hb11g006330	OAY55477.1	hypothetical protein MANES_03G157200 [Manihot esculenta]
				Hb11g006340	XP_021648350.1	probable leucine-rich repeat receptor-like protein kinase At1g35710 [Hevea brasiliensis]
Chr11	7400001	7420000	0.320416	Hb11g007620	XP_021641445.1	inorganic phosphate transporter 1-4-like [Hevea brasiliensis]
				Hb11g007630	XP_021641521.1	pre-mRNA-splicing factor 38B-like [Hevea brasiliensis]
				Hb11g007610	XP_021641434.1	uncharacterized protein LOC110636175 [Hevea brasiliensis]
Chr11	8660001	8680000	0.347975	Hb11g008960	XP_021655466.1	V-type proton ATPase subunit e1 [Hevea brasiliensis]
				Hb11g008980	XP_021655465.1	syntaxin-52-like [Hevea brasiliensis]
				Hb11g008990	XP_024023687.1	transcription initiation factor TFIID subunit 6 [Morus notabilis]
Chr11	10080001	10100000	0.481494	Hb11g010560	XP_021651081.1	multiple organellar RNA editing factor 9, chloroplastic-like [Hevea brasiliensis]
Chr11	10240001	10260000	0.31812	Hb11g010670	XP_021664655.1	G-type lectin S-receptor-like serine/threonine-protein kinase At4g27290 isoform X1 [Hevea brasiliensis]
Chr11	10240001	10260000	0.31812	Hb11g010700	-	-
Chr11	10260001	10280000	0.42903	Hb11g010710	XP_021664658.1	calcium-binding protein PBP1-like [Hevea brasiliensis]
Chr11	10280001	10300000	0.431626	Hb11g010720	-	-
Chr11	10340001	10360000	0.380901	Hb11g010760	XP_024447942.1	uncharacterized protein LOC18095699 [Populus trichocarpa]
Chr11	10480001	10500000	0.33578	Hb11g010930	XP_021664638.1	transcription factor MYB102-like [Hevea brasiliensis]
Chr11	10660001	10680000	0.341839	Hb11g011080	XP_021651918.1	uncharacterized protein LOC110643747 [Hevea brasiliensis]
				Hb11g011100	XP_021651942.1	uncharacterized protein LOC110643771 [Hevea brasiliensis]
				Hb11g011090	XP_021651922.1	probable ADP-ribosylation factor GTPase-activating protein AGD5 isoform X1 [Hevea brasiliensis]
Chr11	10700001	10720000	0.430127	Hb11g011140	XP_021651944.1	protein ULTRAPETALA 2-like [Hevea brasiliensis]
Chr11	10720001	10740000	0.342349	Hb11g011190	XP_021651911.1	receptor-like protein kinase THESEUS 1 isoform X2 [Hevea brasiliensis]
				Hb11g011180	XP_021651935.1	uncharacterized protein LOC110643765 [Hevea brasiliensis]
Chr11	11760001	11780000	0.353998	Hb11g012330	XP_021688093.1	transcription factor GTE3, chloroplastic-like [Hevea brasiliensis]
				Hb11g012340	XP_021688092.1	malate dehydrogenase, mitochondrial [Hevea brasiliensis]
				Hb11g012350	XP_021687988.1	tRNA dimethylallyltransferase 9-like isoform X1 [Hevea brasiliensis]
Chr11	12700001	12720000	0.366331	Hb11g013210	XP_021662552.1	linamarin synthase 2-like [Hevea brasiliensis]
				Hb11g013220	XP_021662550.1	uncharacterized protein LOC110651502 [Hevea brasiliensis]
Chr11	14660001	14680000	0.440149	Hb11g014830	XP_021636159.1	E3 ubiquitin-protein ligase SIRP1-like isoform X2 [Hevea brasiliensis]
				Hb11g014820	XP_021636197.1	2-oxoisovalerate dehydrogenase subunit beta 1, mitochondrial [Hevea brasiliensis]
Chr11	14740001	14760000	0.530589	Hb11g014920	XP_021636174.1	uncharacterized protein LOC110632306 [Hevea brasiliensis]
				Hb11g014930	XP_021636141.1	kinesin-like protein KIN-14T [Hevea brasiliensis]
				Hb11g014940	XP_021636145.1	pentatricopeptide repeat-containing protein At5g56310 [Hevea brasiliensis]
Chr11	14820001	14840000	0.346882	Hb11g015020	ASU54228.1	histone deacetylase [Hevea brasiliensis]
				Hb11g015010	XP_021636105.1	chloride channel protein CLC-e [Hevea brasiliensis]
Chr11	14860001	14880000	0.424963	Hb11g015040	OAY54712.1	hypothetical protein MANES_03G096100 [Manihot esculenta]
				Hb11g015050	XP_021636170.1	AP-1 complex subunit sigma-2-like [Hevea brasiliensis]
Chr11	16620001	16640000	0.376792	Hb11g016690	XP_021648295.1	hydroxyproline O-galactosyltransferase GALT2-like [Hevea brasiliensis]
Chr11	17400001	17420000	0.476399	Hb11g017280	XP_021687171.1	kirola-like [Hevea brasiliensis]
				Hb11g017290	XP_021687172.1	MLP-like protein 328 [Hevea brasiliensis]
Chr11	20840001	20860000	0.336621	Hb11g020340	XP_021669107.1	GDSL esterase/lipase At5g14450-like [Hevea brasiliensis]
Chr11	21220001	21240000	0.550487	Hb11g020650	XP_021669143.1	SAC3 family protein A-like [Hevea brasiliensis]
				Hb11g020660	XP_021669144.1	mitochondrial inner membrane protease ATP23 [Hevea brasiliensis]
Chr11	21300001	21320000	0.535727	Hb11g020740	XP_021671758.1	uncharacterized protein LOC110658447 [Hevea brasiliensis]
				Hb11g020750	XP_021671760.1	pectate lyase-like isoform X1 [Hevea brasiliensis]
				Hb11g020760	XP_021671762.1	zinc finger protein CONSTANS-LIKE 8-like [Hevea brasiliensis]
				Hb11g020770	OAY29559.1	hypothetical protein MANES_15G154400 [Manihot esculenta]
Chr11	21620001	21640000	0.419407	Hb11g021060	XP_021685256.1	glyceraldehyde-3-phosphate dehydrogenase 2, cytosolic-like [Hevea brasiliensis]
Chr11	25020001	25040000	0.401421	Hb11g023680	XP_021667110.1	probable 60S ribosomal protein L14 [Hevea brasiliensis]
				Hb11g023670	XP_021670368.1	protein LOL1 isoform X1 [Hevea brasiliensis]
Chr11	25480001	25500000	0.443082	Hb11g023980	XP_021661099.1	protein IWS1 homolog 1 [Hevea brasiliensis]
Chr11	25500001	25520000	0.456829	Hb11g024010	XP_021661146.1	uncharacterized protein LOC110650481 [Hevea brasiliensis]
Chr11	26420001	26440000	0.402941	Hb11g024780	XP_021659480.1	regulator of nonsense transcripts 1 homolog isoform X1 [Hevea brasiliensis]
Chr11	27140001	27160000	0.400193	Hb11g025220	XP_021688584.1	homeobox-leucine zipper protein ATHB-20-like [Hevea brasiliensis]
Chr11	29340001	29360000	0.384295	Hb11g026400	XP_021680582.1	uncharacterized protein LOC110664972 [Hevea brasiliensis]
Chr11	32680001	32700000	0.454061	Hb11g028030	XP_021666652.1	mannose-1-phosphate guanyltransferase alpha-like [Hevea brasiliensis]
				Hb11g028020	XP_021666650.1	alpha-mannosidase 2-like [Hevea brasiliensis]
Chr11	33860001	33880000	0.364432	Hb11g028640	XP_021653961.1	protein CREG1 [Hevea brasiliensis]
Chr11	34420001	34440000	0.345356	Hb11g029010	-	-
				Hb11g029000	XP_010683596.2	PREDICTED: uncharacterized protein LOC104898242 [Beta vulgaris subsp. vulgaris]
Chr11	39900001	39920000	0.34995	Hb11g032110	XP_021673973.1	uncharacterized protein LOC110660100 [Hevea brasiliensis]
				Hb11g032120	XP_021653518.1	uncharacterized protein LOC110644869 [Hevea brasiliensis]
Chr11	47020001	47040000	0.440854	Hb11g035860	XP_021665686.1	uncharacterized protein LOC110654108 [Hevea brasiliensis]
Chr11	51660001	51680000	0.369022	Hb11g038310	-	-
Chr11	51680001	51700000	0.388309	Hb11g038310	-	-
Chr11	59320001	59340000	0.497814	Hb11g042320	XP_021672071.1	ABC transporter G family member 14-like [Hevea brasiliensis]
Chr11	59340001	59360000	0.566037	Hb11g042320	XP_021672071.1	ABC transporter G family member 14-like [Hevea brasiliensis]
				Hb11g042340	-	-
Chr11	64320001	64340000	0.368343	Hb11g045170	XP_021637887.1	probable carotenoid cleavage dioxygenase 4, chloroplastic isoform X1 [Hevea brasiliensis]
				Hb11g045190	XP_021637885.1	pentatricopeptide repeat-containing protein At1g31790 [Hevea brasiliensis]
Chr11	65000001	65020000	0.523502	Hb11g045640	XP_021636442.1	light-mediated development protein DET1 isoform X1 [Hevea brasiliensis]
Chr11	65020001	65040000	0.546349	Hb11g045670	RVW31995.1	Transposon Tf2-12 polyprotein [Vitis vinifera]
Chr11	65040001	65060000	0.318064	Hb11g045680	KAA3484290.1	DNA/RNA polymerases superfamily protein [Gossypium australe]
				Hb11g045670	RVW31995.1	Transposon Tf2-12 polyprotein [Vitis vinifera]
Chr11	65060001	65080000	0.486585	Hb11g045710	-	-
Chr11	65120001	65140000	0.667813	Hb11g045760	-	-
Chr11	65140001	65160000	0.64669	Hb11g045780	-	-
Chr11	65220001	65240000	0.701322	Hb11g045830	XP_021686717.1	ubiquitin carboxyl-terminal hydrolase 2 [Hevea brasiliensis]
Chr11	65240001	65260000	0.538345	Hb11g045830	XP_021686717.1	ubiquitin carboxyl-terminal hydrolase 2 [Hevea brasiliensis]
Chr11	65260001	65280000	0.343504	Hb11g045870	XP_021686713.1	uncharacterized protein LOC110669378 [Hevea brasiliensis]
Chr11	65700001	65720000	0.327419	Hb11g046130	XP_021648335.1	uncharacterized protein LOC110641048 [Hevea brasiliensis]
Chr11	65760001	65780000	0.370667	Hb11g046160	XP_021640810.1	uncharacterized protein LOC110635688 [Hevea brasiliensis]
Chr11	65780001	65800000	0.330163	Hb11g046160	XP_021640810.1	uncharacterized protein LOC110635688 [Hevea brasiliensis]
Chr11	69180001	69200000	0.328453	Hb11g048570	XP_021643230.1	zinc finger MYM-type protein 1-like [Hevea brasiliensis]
Chr11	69200001	69220000	0.351037	Hb11g048570	XP_021643230.1	zinc finger MYM-type protein 1-like [Hevea brasiliensis]
Chr11	69560001	69580000	0.318389	Hb11g048850	XP_021675668.1	putative F-box/LRR-repeat protein At3g18150 [Hevea brasiliensis]
Chr11	69660001	69680000	0.388654	Hb11g048930	XP_021675670.1	pentatricopeptide repeat-containing protein At1g31920 [Hevea brasiliensis]
				Hb11g048940	XP_021675670.1	pentatricopeptide repeat-containing protein At1g31920 [Hevea brasiliensis]
				Hb11g048950	XP_021675671.1	26S proteasome non-ATPase regulatory subunit 13 homolog A [Hevea brasiliensis]
Chr11	69680001	69700000	0.396105	Hb11g048960	RLM55639.1	Methyltransferase-like protein 13 [Panicum miliaceum]
				Hb11g048950	XP_021675671.1	26S proteasome non-ATPase regulatory subunit 13 homolog A [Hevea brasiliensis]
Chr11	69820001	69840000	0.38336	Hb11g049090	RVW80579.1	Extra-large guanine nucleotide-binding protein 3 [Vitis vinifera]
Chr11	69840001	69860000	0.37216	Hb11g049090	RVW80579.1	Extra-large guanine nucleotide-binding protein 3 [Vitis vinifera]
Chr11	69860001	69880000	0.32197	Hb11g049100	XP_021672751.1	extra-large guanine nucleotide-binding protein 3-like [Hevea brasiliensis]
Chr11	69900001	69920000	0.377844	Hb11g049130	XP_021657402.1	uncharacterized protein LOC110647744 [Hevea brasiliensis]
Chr11	69960001	69980000	0.353862	Hb11g049170	XP_021679409.1	putative pentatricopeptide repeat-containing protein At1g74580 [Hevea brasiliensis]
				Hb11g049180	KAA3488171.1	DNA/RNA polymerases superfamily protein [Gossypium australe]
Chr11	69980001	70000000	0.340254	Hb11g049180	KAA3488171.1	DNA/RNA polymerases superfamily protein [Gossypium australe]
Chr11	70020001	70040000	0.327839	Hb11g049220	-	-
				Hb11g049230	-	-
Chr11	70120001	70140000	0.356086	Hb11g049280	-	-
Chr11	70140001	70160000	0.339707	Hb11g049300	XP_027124403.1	uncharacterized protein LOC113741122 [Coffea arabica]
				Hb11g049310	ACY01934.1	hypothetical protein [Beta vulgaris]
Chr11	70300001	70320000	0.321759	Hb11g049450	XP_021642966.1	uncharacterized protein LOC110637247 isoform X2 [Hevea brasiliensis]
				Hb11g049430	XP_021642957.1	uncharacterized protein LOC110637247 isoform X1 [Hevea brasiliensis]
Chr11	70320001	70340000	0.341497	Hb11g049460	XP_009600180.1	PREDICTED: uncharacterized protein LOC104095702 [Nicotiana tomentosiformis]
Chr11	70460001	70480000	0.320332	Hb11g049520	XP_021645972.1	RING-H2 finger protein ATL29 [Hevea brasiliensis]
				Hb11g049530	XP_021645973.1	zinc finger CCCH domain-containing protein 12 isoform X1 [Hevea brasiliensis]
Chr11	70740001	70760000	0.360031	Hb11g049720	PKI45187.1	hypothetical protein CRG98_034424 [Punica granatum]
Chr11	70920001	70940000	0.422201	Hb11g049880	XP_021602175.1	uncharacterized protein LOC110607384 [Manihot esculenta]
Chr11	71060001	71080000	0.41919	Hb11g049980	XP_021621553.1	uncharacterized protein LOC110621591 [Manihot esculenta]
Chr11	71100001	71120000	0.344498	Hb11g050000	XP_023871740.1	uncharacterized protein LOC111984341 [Quercus suber]
Chr11	71240001	71260000	0.327042	Hb11g050070	XP_028084506.1	uncharacterized protein LOC114285645 [Camellia sinensis]
Chr11	71340001	71360000	0.342942	Hb11g050130	XP_021679409.1	putative pentatricopeptide repeat-containing protein At1g74580 [Hevea brasiliensis]
Chr11	71360001	71380000	0.324357	Hb11g050130	XP_021679409.1	putative pentatricopeptide repeat-containing protein At1g74580 [Hevea brasiliensis]
Chr12	300001	320000	0.388886	Hb12g000340	XP_021645161.1	protein SRC2 homolog [Hevea brasiliensis]
				Hb12g000360	XP_021678664.1	probable protein S-acyltransferase 6 isoform X2 [Hevea brasiliensis]
Chr12	500001	520000	0.719526	Hb12g000580	XP_021657623.1	ubiquitin thioesterase otubain-like isoform X2 [Hevea brasiliensis]
				Hb12g000590	XP_021678691.1	protein MEI2-like 4 isoform X1 [Hevea brasiliensis]
Chr12	520001	540000	0.350906	Hb12g000610	OAY42564.1	hypothetical protein MANES_09G187800 [Manihot esculenta]
Chr12	1780001	1800000	0.412587	Hb12g002160	OAY43998.1	hypothetical protein MANES_08G114400 [Manihot esculenta]
				Hb12g002170	-	-
				Hb12g002150	XP_021645867.1	kinesin-like protein KIN-14I isoform X2 [Hevea brasiliensis]
Chr12	1820001	1840000	0.477304	Hb12g002200	XP_021645878.1	probable protein phosphatase 2C 34 [Hevea brasiliensis]
				Hb12g002210	XP_024455309.1	LOW QUALITY PROTEIN: uncharacterized protein LOC112327266 [Populus trichocarpa]
				Hb12g002220	XP_021645837.1	uncharacterized protein LOC110639271 [Hevea brasiliensis]
Chr12	4220001	4240000	0.330742	Hb12g004480	XP_021677280.1	trihelix transcription factor GTL2-like [Hevea brasiliensis]
				Hb12g004500	KZM96902.1	hypothetical protein DCAR_015736 [Daucus carota subsp. sativus]
Chr12	4240001	4260000	0.383437	Hb12g004510	OAY42112.1	hypothetical protein MANES_09G154000 [Manihot esculenta]
				Hb12g004520	XP_021677274.1	PITH domain-containing protein At3g04780 [Hevea brasiliensis]
				Hb12g004530	XP_021677178.1	probable aldo-keto reductase 1 [Hevea brasiliensis]
				Hb12g004500	KZM96902.1	hypothetical protein DCAR_015736 [Daucus carota subsp. sativus]
Chr12	6520001	6540000	0.41315	Hb12g006810	XP_021644658.1	LOW QUALITY PROTEIN: microfibrillar-associated protein 1-like, partial [Hevea brasiliensis]
				Hb12g006820	XP_021644691.1	protein EMSY-LIKE 4-like [Hevea brasiliensis]
Chr12	8360001	8380000	0.336209	Hb12g008420	XP_021656589.1	histone acetyltransferase MCC1 isoform X1 [Hevea brasiliensis]
Chr12	10820001	10840000	0.348182	Hb12g010320	XP_021638158.1	F-box/LRR-repeat protein 3 [Hevea brasiliensis]
				Hb12g010310	XP_021638145.1	solute carrier family 40 member 2-like isoform X1 [Hevea brasiliensis]
Chr12	11040001	11060000	0.380518	Hb12g010480	XP_021638147.1	macrophage migration inhibitory factor homolog [Hevea brasiliensis]
				Hb12g010500	XP_018851356.1	PREDICTED: macrophage migration inhibitory factor homolog isoform X1 [Juglans regia]
Chr12	12920001	12940000	0.32311	Hb12g012070	XP_021657260.1	UPF0503 protein At3g09070, chloroplastic-like [Hevea brasiliensis]
				Hb12g012090	XP_021648805.1	uncharacterized protein LOC110641412 [Hevea brasiliensis]
Chr12	12940001	12960000	0.424692	Hb12g012090	XP_021648805.1	uncharacterized protein LOC110641412 [Hevea brasiliensis]
Chr12	19820001	19840000	0.47883	Hb12g017060	XP_021642901.1	ras-related protein RABE1c-like [Hevea brasiliensis]
Chr12	21280001	21300000	0.323014	Hb12g018020	XP_021660996.1	ankyrin repeat-containing protein ITN1-like [Hevea brasiliensis]
Chr12	27460001	27480000	0.473935	Hb12g021560	OAY22074.1	hypothetical protein MANES_S031900 [Manihot esculenta]
Chr12	27460001	27480000	0.473935	Hb12g021570	XP_021640089.1	TATA box-binding protein-associated factor RNA polymerase I subunit B [Hevea brasiliensis]
Chr12	27520001	27540000	0.543094	Hb12g021630	KZV55099.1	hypothetical protein F511_07485 [Dorcoceras hygrometricum]
Chr12	27540001	27560000	0.551138	Hb12g021650	XP_021649846.1	uncharacterized protein LOC110642171 [Hevea brasiliensis]
Chr12	27820001	27840000	0.36014	Hb12g021790	XP_021654339.1	uncharacterized protein LOC110645461 [Hevea brasiliensis]
				Hb12g021800	XP_021687090.1	LOW QUALITY PROTEIN: ankyrin repeat-containing protein BDA1-like [Hevea brasiliensis]
				Hb12g021810	XP_021673070.1	fumarylacetoacetase isoform X2 [Hevea brasiliensis]
Chr12	27880001	27900000	0.42282	Hb12g021850	-	-
Chr12	28280001	28300000	0.365199	Hb12g022050	XP_016186100.1	uncharacterized protein LOC107627790 [Arachis ipaensis]
Chr12	60160001	60180000	0.348423	Hb12g037990	XP_021665482.1	uncharacterized protein LOC110653975 [Hevea brasiliensis]
Chr12	75720001	75740000	0.412297	Hb12g046290	-	-
Chr12	75800001	75820000	0.43824	Hb12g046360	XP_021653300.1	glycine-rich protein 5-like [Hevea brasiliensis]
Chr12	81820001	81840000	0.332696	Hb12g050260	XP_021650555.1	protein FAR-RED IMPAIRED RESPONSE 1-like [Hevea brasiliensis]
Chr12	91800001	91820000	0.381772	Hb12g057110	XP_021656751.1	non-structural maintenance of chromosomes element 4 homolog A-like isoform X1 [Hevea brasiliensis]
				Hb12g057120	XP_021657689.1	enoyl-[acyl-carrier-protein] reductase [NADH], chloroplastic-like [Hevea brasiliensis]
Chr12	92000001	92020000	0.347788	Hb12g057270	XP_021660855.1	metal tolerance protein C2 isoform X3 [Hevea brasiliensis]
Chr12	92040001	92060000	0.33991	Hb12g057290	KAA0059765.1	integrase [Cucumis melo var. makuwa]
				Hb12g057300	XP_009794641.1	PREDICTED: uncharacterized protein LOC104241402 [Nicotiana sylvestris]
Chr12	92080001	92100000	0.325071	Hb12g057330	XP_021678978.1	probable L-type lectin-domain containing receptor kinase S.5 [Hevea brasiliensis]
Chr12	92140001	92160000	0.355332	Hb12g057380	XP_021638611.1	uncharacterized protein LOC110634037 [Hevea brasiliensis]
				Hb12g057390	XP_021638612.1	uncharacterized protein LOC110634038 [Hevea brasiliensis]
Chr12	92560001	92580000	0.350405	Hb12g057760	XP_021638098.1	uncharacterized protein C18orf8 [Hevea brasiliensis]
Chr12	93500001	93520000	0.367441	Hb12g058490	XP_021680340.1	ubiquitin carboxyl-terminal hydrolase 12-like isoform X1 [Hevea brasiliensis]
Chr12	93780001	93800000	0.368338	Hb12g058770	XP_021652203.1	LOW QUALITY PROTEIN: uncharacterized protein LOC110643965 [Hevea brasiliensis]
Chr12	95640001	95660000	0.328537	Hb12g060510	XP_021658542.1	NAC domain-containing protein 90-like [Hevea brasiliensis]
Chr12	97920001	97940000	0.370367	Hb12g062480	XP_021677080.1	uncharacterized protein LOC110662431 [Hevea brasiliensis]
				Hb12g062470	ONM53611.1	Retrovirus-related Pol polyprotein LINE-1 [Zea mays]
Chr12	98120001	98140000	0.348286	Hb12g062630	XP_021636686.1	UDP-glycosyltransferase 73C1-like [Hevea brasiliensis]
				Hb12g062650	XP_021636684.1	UDP-glycosyltransferase 73D1-like [Hevea brasiliensis]
Chr12	98140001	98160000	0.470889	Hb12g062660	XP_021619746.1	myosin-11-like isoform X2 [Manihot esculenta]
Chr12	99540001	99560000	0.461962	Hb12g064070	XP_021647318.1	L-type lectin-domain containing receptor kinase VIII.1-like [Hevea brasiliensis]
Chr13	260001	280000	0.363762	Hb13g000230	PON46702.1	LSM domain/archaea-type [Parasponia andersonii]
				Hb13g000220	XP_021650503.1	sister chromatid cohesion 1 protein 4 isoform X1 [Hevea brasiliensis]
Chr13	1160001	1180000	0.339003	Hb13g001200	-	-
				Hb13g001210	PWZ22184.1	Craniofacial development protein 2 [Zea mays]
Chr13	1180001	1200000	0.402727	Hb13g001220	XP_021644300.1	truncated transcription factor CAULIFLOWER A-like isoform X2 [Hevea brasiliensis]
				Hb13g001230	XP_018627647.1	PREDICTED: uncharacterized protein LOC104100193 [Nicotiana tomentosiformis]
				Hb13g001240	XP_021644302.1	uncharacterized protein LOC110638158 [Hevea brasiliensis]
Chr13	1200001	1220000	0.406114	Hb13g001250	XP_021644306.1	uncharacterized protein LOC110638161 [Hevea brasiliensis]
				Hb13g001260	XP_021644268.1	calmodulin-binding transcription activator 4-like [Hevea brasiliensis]
Chr13	2860001	2880000	0.349527	Hb13g003260	KAA3483003.1	homeobox protein knotted-1-like 6 [Gossypium australe]
				Hb13g003270	XP_021692499.1	protein trichome birefringence-like 2 isoform X1 [Hevea brasiliensis]
				Hb13g003280	XP_021692498.1	protein NSP-INTERACTING KINASE 3 [Hevea brasiliensis]
Chr13	3800001	3820000	0.325932	Hb13g004210	XP_021643678.1	APO protein 3, mitochondrial isoform X2 [Hevea brasiliensis]
				Hb13g004220	XP_021656721.1	inorganic phosphate transporter 1-4-like [Hevea brasiliensis]
				Hb13g004200	KDO85807.1	hypothetical protein CISIN_1g031854mg [Citrus sinensis]
Chr13	4380001	4400000	0.699218	Hb13g004920	XP_021667739.1	probable inactive histone-lysine N-methyltransferase SUVR2 isoform X1 [Hevea brasiliensis]
				Hb13g004900	PPD77048.1	hypothetical protein GOBAR_DD26023 [Gossypium barbadense]
Chr13	4400001	4420000	0.68042	Hb13g004920	XP_021667739.1	probable inactive histone-lysine N-methyltransferase SUVR2 isoform X1 [Hevea brasiliensis]
				Hb13g004940	XP_021668558.1	vestitone reductase-like isoform X3 [Hevea brasiliensis]
				Hb13g004930	XP_021667740.1	probable inactive histone-lysine N-methyltransferase SUVR2 isoform X2 [Hevea brasiliensis]
Chr13	6780001	6800000	0.348725	Hb13g007190	XP_021682206.1	uncharacterized protein LOC110666129 [Hevea brasiliensis]
Chr13	7380001	7400000	0.326877	Hb13g007630	XP_021655375.1	uncharacterized protein LOC110646285 isoform X1 [Hevea brasiliensis]
Chr13	7820001	7840000	0.407746	Hb13g007900	XP_012074641.1	uncharacterized protein LOC105636080 [Jatropha curcas]
Chr13	7860001	7880000	0.320667	Hb13g007930	XP_021674814.1	uncharacterized protein LOC110660727 [Hevea brasiliensis]
Chr13	11580001	11600000	0.39676	Hb13g011210	XP_021679427.1	probable lipid-A-disaccharide synthase, mitochondrial isoform X1 [Hevea brasiliensis]
Chr13	12100001	12120000	0.356484	Hb13g011590	CAN85570.1	ACC oxidase 2 [Hevea brasiliensis]
Chr13	12300001	12320000	0.358323	Hb13g011740	XP_021650337.1	AUGMIN subunit 2-like [Hevea brasiliensis]
Chr13	14000001	14020000	0.318978	Hb13g012990	XP_025012689.1	LOW QUALITY PROTEIN: uncharacterized protein LOC107261069 [Ricinus communis]
				Hb13g012980	XP_021687419.1	DNA repair protein RAD16-like [Hevea brasiliensis]
Chr13	14020001	14040000	0.345227	Hb13g013010	XP_021687448.1	L-ascorbate oxidase homolog [Hevea brasiliensis]
Chr13	23040001	23060000	0.320493	Hb13g018800	XP_021688993.1	xyloglucan endotransglucosylase/hydrolase protein 9 [Hevea brasiliensis]
Chr13	23100001	23120000	0.345661	Hb13g018820	XP_021608353.1	uncharacterized protein LOC110612026 [Manihot esculenta]
Chr13	25800001	25820000	0.324012	Hb13g020450	XP_024025485.1	uncharacterized protein LOC112092766 [Morus notabilis]
Chr13	34900001	34920000	0.364639	Hb13g025370	RVW79892.1	Retrovirus-related Pol polyprotein from transposon RE2 [Vitis vinifera]
Chr13	38040001	38060000	0.379941	Hb13g027120	XP_021681813.1	probable transcription factor At5g61620 [Hevea brasiliensis]
Chr13	39160001	39180000	0.337308	Hb13g027640	XP_021684110.1	uncharacterized protein LOC110667468 isoform X2 [Hevea brasiliensis]
Chr13	42760001	42780000	0.325647	Hb13g029730	XP_021672069.1	calcium-dependent protein kinase SK5-like [Hevea brasiliensis]
Chr13	43180001	43200000	0.32042	Hb13g029950	XP_021672068.1	cleft lip and palate transmembrane protein 1 homolog isoform X2 [Hevea brasiliensis]
Chr13	68080001	68100000	0.441963	Hb13g043980	-	-
Chr13	74380001	74400000	0.347015	Hb13g047570	XP_021681098.1	cyclic nucleotide-gated cation channel beta-1-like [Hevea brasiliensis]
Chr13	74960001	74980000	0.338116	Hb13g047980	XP_021658128.1	receptor-like protein kinase HSL1 [Hevea brasiliensis]
Chr13	75480001	75500000	0.324446	Hb13g048310	XP_021684731.1	homeobox-leucine zipper protein ATHB-52-like [Hevea brasiliensis]
Chr13	75500001	75520000	0.483394	Hb13g048320	XP_021684723.1	protein-lysine N-methyltransferase rrg1 [Hevea brasiliensis]
				Hb13g048330	XP_021684740.1	zinc finger protein MAGPIE-like [Hevea brasiliensis]
Chr13	75520001	75540000	0.493352	Hb13g048340	XP_021645723.1	uncharacterized protein LOC110639191 [Hevea brasiliensis]
				Hb13g048350	XP_021645704.1	glutaredoxin-C9-like [Hevea brasiliensis]
Chr13	75580001	75600000	0.492825	Hb13g048380	XP_021645727.1	prohibitin-1, mitochondrial-like [Hevea brasiliensis]
Chr13	76460001	76480000	0.337588	Hb13g048990	XP_021674581.1	basic leucine zipper 61-like [Hevea brasiliensis]
Chr13	76560001	76580000	0.42717	Hb13g049070	XP_021686638.1	protein trichome birefringence-like 39 [Hevea brasiliensis]
				Hb13g049080	XP_021658143.1	LOW QUALITY PROTEIN: seed biotin-containing protein SBP65-like [Hevea brasiliensis]
Chr13	76940001	76960000	0.344796	Hb13g049350	EOY03326.1	DNA/RNA polymerases superfamily protein [Theobroma cacao]
Chr13	77100001	77120000	0.388646	Hb13g049440	-	-
Chr13	77260001	77280000	0.468522	Hb13g049560	XP_021685492.1	transcription factor TCP4-like [Hevea brasiliensis]
Chr13	78120001	78140000	0.408793	Hb13g050070	XP_021666699.1	uncharacterized protein LOC110654880 [Hevea brasiliensis]
				Hb13g050080	OAY26464.1	hypothetical protein MANES_16G049500 [Manihot esculenta]
Chr13	78360001	78380000	0.411063	Hb13g050240	XP_021651650.1	acyl-coenzyme A oxidase 3, peroxisomal-like [Hevea brasiliensis]
				Hb13g050250	CAA54612.1	UTP-glucose glucosyltransferase [Manihot esculenta]
Chr13	78820001	78840000	0.352464	Hb13g050600	XP_021639746.1	uncharacterized protein LOC110634904 [Hevea brasiliensis]
Chr13	78900001	78920000	0.327091	Hb13g050640	XP_021672117.1	probable vacuolar amino acid transporter YPQ1 isoform X1 [Hevea brasiliensis]
Chr13	80280001	80300000	0.463368	Hb13g051660	XP_021678135.1	uncharacterized protein LOC110663195 [Hevea brasiliensis]
Chr13	80500001	80520000	0.404096	Hb13g051810	XP_021690679.1	dof zinc finger protein DOF3.4-like [Hevea brasiliensis]
Chr13	81220001	81240000	0.50343	Hb13g052420	XP_021668032.1	transcription factor HHO5-like [Hevea brasiliensis]
				Hb13g052430	XP_010247056.1	PREDICTED: uncharacterized protein LOC104590196 [Nelumbo nucifera]
Chr13	81840001	81860000	0.379624	Hb13g052950	XP_021629198.1	precursor of CEP9-like [Manihot esculenta]
Chr13	84300001	84320000	0.354955	Hb13g055040	-	-
				Hb13g055050	RVW35763.1	Retrovirus-related Pol polyprotein from transposon TNT 1-94 [Vitis vinifera]
Chr13	84340001	84360000	0.431874	Hb13g055070	XP_030494963.1	uncharacterized protein LOC115710749 [Cannabis sativa]
				Hb13g055090	XP_021661466.1	MFP1 attachment factor 1-like [Hevea brasiliensis]
				Hb13g055100	XP_025983194.1	uncharacterized protein LOC113000726, partial [Glycine max]
				Hb13g055080	XP_021661468.1	probable receptor-like protein kinase At2g23200 [Hevea brasiliensis]
Chr13	84560001	84580000	0.357262	Hb13g055250	XP_021651493.1	WD40 repeat-containing protein HOS15-like isoform X2 [Hevea brasiliensis]
Chr13	84620001	84640000	0.350165	Hb13g055280	XP_021651490.1	indole-3-acetic acid-amido synthetase GH3.3-like [Hevea brasiliensis]
Chr13	85840001	85860000	0.337833	Hb13g056380	-	-
				Hb13g056390	OAY33592.1	hypothetical protein MANES_13G109700 [Manihot esculenta]
				Hb13g056400	XP_021682650.1	ACT domain-containing protein ACR1 [Hevea brasiliensis]
				Hb13g056420	OAY28874.1	hypothetical protein MANES_15G100900 [Manihot esculenta]
				Hb13g056430	XP_021682652.1	protein PHLOEM PROTEIN 2-LIKE A10-like [Hevea brasiliensis]
Chr13	85860001	85880000	0.384027	Hb13g056435	XP_021682678.1	phytosulfokines 3-like [Hevea brasiliensis]
				Hb13g056440	XP_021692283.1	uncharacterized protein LOC110673441 [Hevea brasiliensis]
Chr13	85900001	85920000	0.365643	Hb13g056450	XP_021682653.1	basic leucine zipper 4-like [Hevea brasiliensis]
				Hb13g056460	XP_021682620.1	growth-regulating factor 1-like [Hevea brasiliensis]
				Hb13g056470	XP_021682621.1	NADPH-dependent 1-acyldihydroxyacetone phosphate reductase-like [Hevea brasiliensis]
Chr13	85960001	85980000	0.356393	Hb13g056510	XP_021682656.1	squalene epoxidase 3-like isoform X1 [Hevea brasiliensis]
				Hb13g056520	XP_021646719.1	pentatricopeptide repeat-containing protein At3g49740-like [Hevea brasiliensis]
Chr13	85980001	86000000	0.418978	Hb13g056530	OAY26464.1	hypothetical protein MANES_16G049500 [Manihot esculenta]
				Hb13g056540	XP_021682667.1	putative pentatricopeptide repeat-containing protein At5g65820 isoform X2 [Hevea brasiliensis]
Chr13	91820001	91840000	0.323483	Hb13g062280	XP_021657186.1	uncharacterized protein LOC110647581 [Hevea brasiliensis]
Chr13	93160001	93180000	0.363322	Hb13g063610	OAY21441.1	hypothetical protein MANES_S086900 [Manihot esculenta]
				Hb13g063620	XP_021692380.1	TMV resistance protein N-like [Hevea brasiliensis]
				Hb13g063600	XP_023919559.1	uncharacterized protein LOC112031110 [Quercus suber]
Chr13	93200001	93220000	0.366821	Hb13g063680	XP_021692374.1	probable cinnamyl alcohol dehydrogenase 9 [Hevea brasiliensis]
				Hb13g063690	XP_021692368.1	uncharacterized protein LOC110673544 [Hevea brasiliensis]
Chr13	93220001	93240000	0.351642	Hb13g063690	XP_021692368.1	uncharacterized protein LOC110673544 [Hevea brasiliensis]
				Hb13g063710	XP_021692366.1	fasciclin-like arabinogalactan protein 19 [Hevea brasiliensis]
				Hb13g063720	XP_021692365.1	egg cell-secreted protein 1.4-like [Hevea brasiliensis]
				Hb13g063730	XP_021692381.1	trihelix transcription factor GT-2-like isoform X1 [Hevea brasiliensis]
				Hb13g063740	XP_021692403.1	protein BOLA2 [Hevea brasiliensis]
Chr13	93240001	93260000	0.413429	Hb13g063760	XP_021692391.1	carbamoyl-phosphate synthase small chain, chloroplastic-like [Hevea brasiliensis]
				Hb13g063770	THG00831.1	hypothetical protein TEA_017491 [Camellia sinensis var. sinensis]
				Hb13g063780	CBI37599.3	unnamed protein product, partial [Vitis vinifera]
				Hb13g063750	XP_021692392.1	uncharacterized protein LOC110673562 [Hevea brasiliensis]
Chr13	93980001	94000000	0.327065	Hb13g064550	XP_021662154.1	mitogen-activated protein kinase kinase kinase 3-like [Hevea brasiliensis]
Chr13	94140001	94160000	0.337785	Hb13g064720	XP_021652690.1	histone deacetylase 14 isoform X3 [Hevea brasiliensis]
				Hb13g064730	AIU41646.1	ABC transporter family protein [Hevea brasiliensis]
				Hb13g064740	XP_021652683.1	pentatricopeptide repeat-containing protein At2g13600-like [Hevea brasiliensis]
				Hb13g064750	XP_021652684.1	uncharacterized protein LOC110644293 isoform X1 [Hevea brasiliensis]
				Hb13g064760	XP_021652686.1	uncharacterized protein LOC110644294 [Hevea brasiliensis]
Chr13	94200001	94220000	0.442175	Hb13g064850	XP_021636305.1	serine/threonine-protein phosphatase 7 long form homolog [Hevea brasiliensis]
				Hb13g064860	XP_019174280.1	PREDICTED: uncharacterized protein LOC109169846 [Ipomoea nil]
Chr13	94240001	94260000	0.590262	Hb13g064910	AUO17238.1	lysophospholipase [Hevea brasiliensis]
				Hb13g064900	RXH97236.1	hypothetical protein DVH24_035904 [Malus domestica]
Chr13	94500001	94520000	0.44089	Hb13g065240	BBH02501.1	Regulator of chromosome condensation family protein, partial [Prunus dulcis]
				Hb13g065250	-	-
				Hb13g065260	XP_021683072.1	ultraviolet-B receptor UVR8 isoform X2 [Hevea brasiliensis]
Chr13	94580001	94600000	0.600692	Hb13g065290	CAN65144.1	hypothetical protein VITISV_026080 [Vitis vinifera]
				Hb13g065300	XP_021658392.1	beta-galactosidase 10 [Hevea brasiliensis]
Chr13	94600001	94620000	0.643385	Hb13g065310	PNY16257.1	copia protein (gag-int-pol protein) [Trifolium pratense]
				Hb13g065320	XP_021658385.1	uncharacterized protein LOC110648462 isoform X2 [Hevea brasiliensis]
Chr13	94620001	94640000	0.618852	Hb13g065330	XP_021647742.1	probable glucan 1,3-alpha-glucosidase [Hevea brasiliensis]
Chr13	94640001	94660000	0.573331	Hb13g065330	XP_021647742.1	probable glucan 1,3-alpha-glucosidase [Hevea brasiliensis]
				Hb13g065340	XP_021647742.1	probable glucan 1,3-alpha-glucosidase [Hevea brasiliensis]
Chr13	94660001	94680000	0.573299	Hb13g065380	XP_021647604.1	uncharacterized protein At1g10890-like [Hevea brasiliensis]
				Hb13g065390	XP_021647605.1	aldehyde dehydrogenase family 3 member H1-like isoform X1 [Hevea brasiliensis]
Chr13	94680001	94700000	0.558358	Hb13g065390	XP_021647605.1	aldehyde dehydrogenase family 3 member H1-like isoform X1 [Hevea brasiliensis]
Chr14	1040001	1060000	0.348294	Hb14g000860	XP_021660278.1	uncharacterized GPI-anchored protein At4g28100-like [Hevea brasiliensis]
				Hb14g000870	XP_021660276.1	GPI mannosyltransferase 1 isoform X1 [Hevea brasiliensis]
Chr14	1500001	1520000	0.457104	Hb14g001230	XP_021631810.1	uncharacterized protein LOC110629204 [Manihot esculenta]
				Hb14g001240	XP_028121690.1	uncharacterized protein LOC114318912 [Camellia sinensis]
Chr14	1520001	1540000	0.502879	Hb14g001260	XP_021646506.1	F-box/kelch-repeat protein At1g22040-like [Hevea brasiliensis]
				Hb14g001250	XP_021646507.1	aminotransferase ALD1-like [Hevea brasiliensis]
				Hb14g001270	XP_021664131.1	uncharacterized protein LOC110652828 [Hevea brasiliensis]
Chr14	2120001	2140000	0.425443	Hb14g001740	XP_021646696.1	calmodulin-binding transcription activator 2-like [Hevea brasiliensis]
Chr14	4900001	4920000	0.410025	Hb14g003870	XP_021658326.1	uncharacterized protein LOC110648414 [Hevea brasiliensis]
				Hb14g003880	XP_021658325.1	nifU-like protein 3, chloroplastic [Hevea brasiliensis]
Chr14	4940001	4960000	0.328253	Hb14g003920	XP_021661434.1	uncharacterized protein LOC110650664 isoform X3 [Hevea brasiliensis]
Chr14	5280001	5300000	0.382294	Hb14g004120	XP_021649718.1	probable terpene synthase 6 isoform X1 [Hevea brasiliensis]
Chr14	5460001	5480000	0.447011	Hb14g004320	XP_021680599.1	villin-4-like isoform X2 [Hevea brasiliensis]
Chr14	5500001	5520000	0.324682	Hb14g004340	XP_021680590.1	2-methoxy-6-polyprenyl-1,4-benzoquinol methylase, mitochondrial isoform X1 [Hevea brasiliensis]
Chr14	6240001	6260000	0.335683	Hb14g004810	XP_021637792.1	oxysterol-binding protein-related protein 4C-like isoform X1 [Hevea brasiliensis]
Chr14	6880001	6900000	0.342358	Hb14g005160	XP_021646930.1	transcription factor bHLH35 isoform X1 [Hevea brasiliensis]
Chr14	8040001	8060000	0.43529	Hb14g006010	-	-
Chr14	8820001	8840000	0.340217	Hb14g006570	-	-
Chr14	9820001	9840000	0.369662	Hb14g007330	XP_021650238.1	vegetative cell wall protein gp1-like [Hevea brasiliensis]
Chr14	15840001	15860000	0.320071	Hb14g011430	XP_021689276.1	eukaryotic translation initiation factor-like [Hevea brasiliensis]
Chr14	17600001	17620000	0.338747	Hb14g012630	RXH97351.1	hypothetical protein DVH24_036019 [Malus domestica]
Chr14	22040001	22060000	0.34047	Hb14g015050	XP_021669675.1	uncharacterized protein LOC110656969 [Hevea brasiliensis]
Chr14	29480001	29500000	0.358935	Hb14g019500	XP_021686980.1	uncharacterized protein LOC110669576 [Hevea brasiliensis]
Chr14	29500001	29520000	0.387923	Hb14g019500	XP_021686980.1	uncharacterized protein LOC110669576 [Hevea brasiliensis]
Chr14	29880001	29900000	0.374943	Hb14g019740	XP_021672280.1	probable E3 ubiquitin-protein ligase RHY1A [Hevea brasiliensis]
				Hb14g019750	XP_021672282.1	uncharacterized protein LOC110658833 [Hevea brasiliensis]
				Hb14g019760	XP_021672281.1	uncharacterized protein LOC110658832 [Hevea brasiliensis]
Chr14	30000001	30020000	0.391652	Hb14g019810	XP_021658199.1	large proline-rich protein bag6-like isoform X1 [Hevea brasiliensis]
Chr14	31100001	31120000	0.38689	Hb14g020510	XP_021656631.1	mediator of RNA polymerase II transcription subunit 13 isoform X1 [Hevea brasiliensis]
				Hb14g020510	XP_021656631.1	mediator of RNA polymerase II transcription subunit 13 isoform X1 [Hevea brasiliensis]
Chr14	34220001	34240000	0.35881	Hb14g022450	XP_021650873.1	pentatricopeptide repeat-containing protein At1g11710, mitochondrial-like [Hevea brasiliensis]
				Hb14g022440	XP_021667839.1	equilibrative nucleotide transporter 8 [Hevea brasiliensis]
Chr14	34620001	34640000	0.369764	Hb14g022900	XP_021667697.1	EG45-like domain containing protein [Hevea brasiliensis]
Chr14	36800001	36820000	0.43938	Hb14g024760	XP_021641010.1	uncharacterized protein LOC110635835 [Hevea brasiliensis]
Chr14	38400001	38420000	0.377087	Hb14g026060	KAA0045799.1	Thioredoxin-like protein YLS8 [Cucumis melo var. makuwa]
				Hb14g026070	XP_021674916.1	chaperone protein dnaJ C76, chloroplastic-like [Hevea brasiliensis]
				Hb14g026080	-	-
Chr14	41160001	41180000	0.355871	Hb14g028700	XP_021674854.1	uncharacterized protein LOC110660748 [Hevea brasiliensis]
				Hb14g028720	OAY31165.1	hypothetical protein MANES_14G089300 [Manihot esculenta]
				Hb14g028710	-	-
Chr14	41180001	41200000	0.451959	Hb14g028740	XP_021648471.1	uncharacterized protein LOC110641157 [Hevea brasiliensis]
				Hb14g028750	XP_021648491.1	uncharacterized protein LOC110641170 isoform X1 [Hevea brasiliensis]
Chr14	41200001	41220000	0.347586	Hb14g028760	XP_021634456.1	protein BREAKING OF ASYMMETRY IN THE STOMATAL LINEAGE-like [Manihot esculenta]
				Hb14g028770	XP_021648493.1	cytochrome P450 CYP736A12-like [Hevea brasiliensis]
				Hb14g028780	XP_021648493.1	cytochrome P450 CYP736A12-like [Hevea brasiliensis]
Chr14	42440001	42460000	0.360642	Hb14g030120	XP_021682245.1	uncharacterized protein LOC110666157 [Hevea brasiliensis]
				Hb14g030130	XP_021682247.1	cyclic dof factor 3 [Hevea brasiliensis]
Chr14	42720001	42740000	0.483745	Hb14g030420	XP_021683151.1	40S ribosomal protein S9-2-like [Hevea brasiliensis]
				Hb14g030430	OAY47642.1	hypothetical protein MANES_06G094400 [Manihot esculenta]
Chr14	42740001	42760000	0.448445	Hb14g030450	-	-
				Hb14g030460	XP_021651750.1	RINT1-like protein MAG2 [Hevea brasiliensis]
				Hb14g030470	XP_021677144.1	F-box/kelch-repeat protein At1g74510 [Hevea brasiliensis]
				Hb14g030430	OAY47642.1	hypothetical protein MANES_06G094400 [Manihot esculenta]
Chr14	44020001	44040000	0.327814	Hb14g031770	XP_021650642.1	homeobox protein knotted-1-like 6 [Hevea brasiliensis]
				Hb14g031780	XP_021650640.1	cysteine-rich receptor-like protein kinase 1 isoform X1 [Hevea brasiliensis]
				Hb14g031790	XP_019261739.1	PREDICTED: uncharacterized protein LOC109239608 [Nicotiana attenuata]
				Hb14g031800	XP_021650697.1	LRR receptor-like serine/threonine-protein kinase GSO1 [Hevea brasiliensis]
Chr14	44560001	44580000	0.346019	Hb14g032370	XP_021654866.1	lysM domain receptor-like kinase 4 [Hevea brasiliensis]
				Hb14g032360	XP_021655629.1	quinolinate synthase, chloroplastic-like [Hevea brasiliensis]
Chr14	45380001	45400000	0.349203	Hb14g033290	XP_021668780.1	exocyst complex component EXO70B1-like [Hevea brasiliensis]
				Hb14g033300	XP_021668778.1	uncharacterized protein LOC110656362 [Hevea brasiliensis]
				Hb14g033310	XP_021668779.1	snurportin-1 [Hevea brasiliensis]
				Hb14g033320	OAY47954.1	hypothetical protein MANES_06G119400 [Manihot esculenta]
Chr14	45760001	45780000	0.370318	Hb14g033680	EEF35570.1	glutamate-1-semialdehyde 2,1-aminomutase, putative [Ricinus communis]
				Hb14g033690	XP_021654381.1	uncharacterized protein LOC110645492 isoform X1 [Hevea brasiliensis]
				Hb14g033700	XP_021654377.1	RNA pseudouridine synthase 7-like isoform X3 [Hevea brasiliensis]
Chr14	47220001	47240000	0.456807	Hb14g035170	XP_021671617.1	endoglucanase 8-like [Hevea brasiliensis]
				Hb14g035180	XP_021671608.1	uncharacterized protein LOC110658339 [Hevea brasiliensis]
				Hb14g035190	VDC95755.1	unnamed protein product [Brassica oleracea]
				Hb14g035200	XP_021671541.1	pectinesterase inhibitor 4-like [Hevea brasiliensis]
Chr14	47240001	47260000	0.417728	Hb14g035190	VDC95755.1	unnamed protein product [Brassica oleracea]
Chr14	47260001	47280000	0.4645	Hb14g035210	XP_021657912.1	UMP-CMP kinase isoform X1 [Hevea brasiliensis]
				Hb14g035230	XP_021657909.1	uncharacterized protein LOC110648099 isoform X2 [Hevea brasiliensis]
Chr14	47260001	47280000	0.4645	Hb14g035240	XP_021657902.1	protein ODORANT1-like [Hevea brasiliensis]
Chr14	47280001	47300000	0.386857	Hb14g035250	XP_021657905.1	probable serine/threonine protein kinase IRE [Hevea brasiliensis]
				Hb14g035260	XP_021657897.1	probable mitochondrial intermediate peptidase, mitochondrial isoform X2 [Hevea brasiliensis]
Chr14	47300001	47320000	0.330299	Hb14g035270	XP_021657901.1	uncharacterized protein LOC110648094 [Hevea brasiliensis]
				Hb14g035260	XP_021657897.1	probable mitochondrial intermediate peptidase, mitochondrial isoform X2 [Hevea brasiliensis]
				Hb14g035280	XP_021657903.1	protein LOW PSII ACCUMULATION 2, chloroplastic [Hevea brasiliensis]
Chr14	47320001	47340000	0.371523	Hb14g035290	XP_021657906.1	protein EXORDIUM-like 3 [Hevea brasiliensis]
				Hb14g035280	XP_021657903.1	protein LOW PSII ACCUMULATION 2, chloroplastic [Hevea brasiliensis]
Chr14	48000001	48020000	0.364121	Hb14g035990	XP_021649065.1	uncharacterized protein LOC110641592 [Hevea brasiliensis]
Chr14	48720001	48740000	0.318644	Hb14g036800	XP_021678744.1	uncharacterized protein LOC110663664 [Hevea brasiliensis]
Chr14	48740001	48760000	0.328237	Hb14g036810	OAY30354.1	hypothetical protein MANES_14G024100 [Manihot esculenta]
				Hb14g036800	XP_021678744.1	uncharacterized protein LOC110663664 [Hevea brasiliensis]
				Hb14g036820	XP_021678743.1	methyltransferase-like protein 1 [Hevea brasiliensis]
Chr14	49460001	49480000	0.394334	Hb14g037610	XP_021643305.1	plastid division protein PDV1-like [Hevea brasiliensis]
				Hb14g037620	XP_021643352.1	inorganic phosphate transporter 1-11-like [Hevea brasiliensis]
Chr14	49480001	49500000	0.764578	Hb14g037630	XP_021643361.1	mitochondrial carrier protein MTM1-like [Hevea brasiliensis]
Chr14	49500001	49520000	0.511386	Hb14g037660	OAY48409.1	hypothetical protein MANES_06G156900 [Manihot esculenta]
				Hb14g037670	XP_012090121.1	dihydrofolate synthetase [Jatropha curcas]
Chr14	50900001	50920000	0.367217	Hb14g039000	XP_021645881.1	histone H3.2-like [Hevea brasiliensis]
				Hb14g039010	XP_021645892.1	IRK-interacting protein-like [Hevea brasiliensis]
Chr14	50940001	50960000	0.497279	Hb14g039070	XP_021658588.1	uncharacterized protein LOC110648607 isoform X1 [Hevea brasiliensis]
				Hb14g039060	XP_021645912.1	lysine-specific demethylase JMJ30-like [Hevea brasiliensis]
				Hb14g039080	OAY30223.1	hypothetical protein MANES_14G014200 [Manihot esculenta]
Chr14	50980001	51000000	0.471595	Hb14g039090	GAU45777.1	hypothetical protein TSUD_24410 [Trifolium subterraneum]
				Hb14g039110	XP_021642101.1	DNA topoisomerase 6 subunit B isoform X1 [Hevea brasiliensis]
				Hb14g039100	XP_021642110.1	uncharacterized protein YMR315W isoform X1 [Hevea brasiliensis]
Chr14	51280001	51300000	0.32721	Hb14g039350	XP_021644706.1	protein PAT1 homolog 1 isoform X1 [Hevea brasiliensis]
				Hb14g039360	OAY48611.1	hypothetical protein MANES_06G171400 [Manihot esculenta]
Chr15	800001	820000	0.390052	Hb15g000860	XP_021665747.1	cytochrome P450 94C1-like isoform X1 [Hevea brasiliensis]
				Hb15g000870	XP_021665690.1	subtilisin-like protease SBT4.15 [Hevea brasiliensis]
				Hb15g000880	XP_021665691.1	histidine-containing phosphotransfer protein 2-like [Hevea brasiliensis]
Chr15	820001	840000	0.398002	Hb15g000900	OAY51428.1	hypothetical protein MANES_04G006000 [Manihot esculenta]
				Hb15g000880	XP_021665691.1	histidine-containing phosphotransfer protein 2-like [Hevea brasiliensis]
				Hb15g000890	XP_021665749.1	DNA polymerase epsilon catalytic subunit A-like [Hevea brasiliensis]
Chr15	840001	860000	0.338467	Hb15g000890	XP_021665749.1	DNA polymerase epsilon catalytic subunit A-like [Hevea brasiliensis]
Chr15	860001	880000	0.389026	Hb15g000910	KEH40672.1	neurofilament heavy protein, putative [Medicago truncatula]
				Hb15g000890	XP_021665749.1	DNA polymerase epsilon catalytic subunit A-like [Hevea brasiliensis]
Chr15	1200001	1220000	0.327904	Hb15g001250	XP_021680143.1	putative phytosulfokines 6 [Hevea brasiliensis]
				Hb15g001260	XP_021680130.1	uncharacterized protein LOC110664672 [Hevea brasiliensis]
Chr15	1580001	1600000	0.336163	Hb15g001570	XP_021692076.1	agmatine coumaroyltransferase-2-like [Hevea brasiliensis]
Chr15	1900001	1920000	0.463289	Hb15g001850	XP_021692105.1	superoxide dismutase [Cu-Zn], chloroplastic isoform X1 [Hevea brasiliensis]
				Hb15g001860	XP_021692089.1	uncharacterized protein LOC110673305 isoform X1 [Hevea brasiliensis]
Chr15	1920001	1940000	0.31774	Hb15g001870	XP_021692137.1	cation/H(+) antiporter 11-like [Hevea brasiliensis]
				Hb15g001880	XP_021692121.1	uncharacterized protein LOC110673322 [Hevea brasiliensis]
				Hb15g001860	XP_021692089.1	uncharacterized protein LOC110673305 isoform X1 [Hevea brasiliensis]
Chr15	2300001	2320000	0.390145	Hb15g002220	XP_021656085.1	dolichol kinase EVAN isoform X1 [Hevea brasiliensis]
Chr15	3340001	3360000	0.346765	Hb15g002980	XP_021683823.1	protein indeterminate-domain 9-like [Hevea brasiliensis]
				Hb15g002990	XP_021644895.1	uncharacterized protein LOC110638601 [Hevea brasiliensis]
Chr15	3360001	3380000	0.366354	Hb15g002990	XP_021644895.1	uncharacterized protein LOC110638601 [Hevea brasiliensis]
Chr15	3480001	3500000	0.368813	Hb15g003120	XP_021683833.1	MLO-like protein 3 [Hevea brasiliensis]
Chr15	4000001	4020000	0.324274	Hb15g003570	OAY37916.1	hypothetical protein MANES_11G139100 [Manihot esculenta]
Chr15	4340001	4360000	0.360875	Hb15g003900	XP_021656242.1	chitinase 2-like [Hevea brasiliensis]
				Hb15g003910	-	-
				Hb15g003920	XP_021681099.1	chitinase 2-like, partial [Hevea brasiliensis]
Chr15	4500001	4520000	0.331873	Hb15g004070	XP_021668217.1	receptor-like protein kinase HERK 1 [Hevea brasiliensis]
				Hb15g004080	EOY21678.1	DNA/RNA polymerases superfamily protein [Theobroma cacao]
Chr15	4720001	4740000	0.319685	Hb15g004230	-	-
				Hb15g004240	XP_021681591.1	protein SODIUM POTASSIUM ROOT DEFECTIVE 2-like [Hevea brasiliensis]
Chr15	4740001	4760000	0.333119	Hb15g004270	-	-
Chr15	4740001	4760000	0.333119	Hb15g004260	XP_021665951.1	uncharacterized protein LOC110654324 [Hevea brasiliensis]
Chr15	6140001	6160000	0.337878	Hb15g005450	XP_021688975.1	selenoprotein F-like [Hevea brasiliensis]
Chr15	8420001	8440000	0.455386	Hb15g007160	EOX94130.1	DNA/RNA polymerases superfamily protein [Theobroma cacao]
Chr15	8440001	8460000	0.436673	Hb15g007180	XP_021645807.1	proline-rich extensin-like protein EPR1 [Hevea brasiliensis]
Chr15	8460001	8480000	0.424428	Hb15g007200	XP_021652719.1	disease resistance protein RPP8-like [Hevea brasiliensis]
Chr15	13760001	13780000	0.399728	Hb15g011240	OAY39818.1	hypothetical protein MANES_10G124500 [Manihot esculenta]
Chr15	14900001	14920000	0.347992	Hb15g012100	OMP01255.1	reverse transcriptase [Corchorus capsularis]
Chr15	14920001	14940000	0.361706	Hb15g012110	XP_021649689.1	uncharacterized protein C3orf26 homolog [Hevea brasiliensis]
Chr15	14960001	14980000	0.347731	Hb15g012140	XP_021691913.1	protein TIME FOR COFFEE-like isoform X2 [Hevea brasiliensis]
				Hb15g012150	XP_021649717.1	THO complex subunit 3 [Hevea brasiliensis]
Chr15	15120001	15140000	0.483624	Hb15g012240	-	-
Chr15	15140001	15160000	0.352635	Hb15g012250	-	-
Chr15	62540001	62560000	0.406194	Hb15g037670	XP_021677597.1	uncharacterized protein LOC110662796 isoform X1 [Hevea brasiliensis]
Chr15	63880001	63900000	0.335469	Hb15g038410	XP_021676656.1	beta-xylosidase/alpha-L-arabinofuranosidase 2-like [Hevea brasiliensis]
				Hb15g038420	OAY60954.1	hypothetical protein MANES_01G152600 [Manihot esculenta]
Chr15	65520001	65540000	0.4475	Hb15g039290	XP_021642941.1	uncharacterized protein LOC110637241 [Hevea brasiliensis]
Chr15	66460001	66480000	0.322778	Hb15g039810	-	-
Chr15	74840001	74860000	0.321547	Hb15g044440	XP_021667740.1	probable inactive histone-lysine N-methyltransferase SUVR2 isoform X2 [Hevea brasiliensis]
Chr15	82800001	82820000	0.347391	Hb15g050260	XP_021664254.1	serine/threonine-protein kinase PBS1-like isoform X1 [Hevea brasiliensis]
				Hb15g050270	XP_021655970.1	probable protein S-acyltransferase 7 [Hevea brasiliensis]
Chr15	83120001	83140000	0.341079	Hb15g050530	XP_021664255.1	serine/threonine-protein kinase PBS1-like isoform X2 [Hevea brasiliensis]
				Hb15g050540	XP_021668479.1	uncharacterized protein LOC110656165 [Hevea brasiliensis]
				Hb15g050550	XP_021655970.1	probable protein S-acyltransferase 7 [Hevea brasiliensis]
Chr15	83420001	83440000	0.339463	Hb15g050790	XP_021642165.1	protein AUXIN SIGNALING F-BOX 2-like isoform X1 [Hevea brasiliensis]
				Hb15g050780	EPS62306.1	hypothetical protein M569_12485 [Genlisea aurea]
Chr15	86180001	86200000	0.32604	Hb15g052940	XP_021653694.1	wall-associated receptor kinase-like 22 [Hevea brasiliensis]
Chr15	86180001	86200000	0.32604	Hb15g052950	XP_021659852.1	wall-associated receptor kinase-like 9 [Hevea brasiliensis]
Chr15	86660001	86680000	0.321938	Hb15g053260	XP_021636283.1	wall-associated receptor kinase-like 1 [Hevea brasiliensis]
Chr15	87040001	87060000	0.390408	Hb15g053610	XP_021647919.1	probable WRKY transcription factor 40 [Hevea brasiliensis]
				Hb15g053580	XP_021647931.1	photosynthetic NDH subunit of subcomplex B 1, chloroplastic [Hevea brasiliensis]
Chr15	87060001	87080000	0.398867	Hb15g053640	XP_021647927.1	uncharacterized protein LOC110640767 [Hevea brasiliensis]
Chr15	92580001	92600000	0.345101	Hb15g058200	CBI36131.3	unnamed protein product, partial [Vitis vinifera]
				Hb15g058210	XP_021654912.1	golgin candidate 5-like [Hevea brasiliensis]
Chr15	96440001	96460000	0.473314	Hb15g061710	XP_021654225.1	RING-H2 finger protein ATL3-like [Hevea brasiliensis]
				Hb15g061730	XP_021654259.1	bifunctional protein FolD 4, chloroplastic-like [Hevea brasiliensis]
				Hb15g061740	XP_021654243.1	uncharacterized protein LOC110645401 isoform X1 [Hevea brasiliensis]
				Hb15g061720	XP_021654238.1	uncharacterized protein LOC110645397 [Hevea brasiliensis]
Chr15	96460001	96480000	0.554214	Hb15g061740	XP_021654243.1	uncharacterized protein LOC110645401 isoform X1 [Hevea brasiliensis]
				Hb15g061750	XP_021654237.1	FACT complex subunit SPT16-like [Hevea brasiliensis]
				Hb15g061760	GER28351.1	26S protease regulatory subunit 7 [Striga asiatica]
				Hb15g061770	XP_021654256.1	protein STRUBBELIG-RECEPTOR FAMILY 6-like [Hevea brasiliensis]
Chr15	96480001	96500000	0.338738	Hb15g061770	XP_021654256.1	protein STRUBBELIG-RECEPTOR FAMILY 6-like [Hevea brasiliensis]
				Hb15g061780	EEF29057.1	triacylglycerol lipase, putative [Ricinus communis]
				Hb15g061790	XP_021654255.1	uncharacterized protein LOC110645407 [Hevea brasiliensis]
Chr16	800001	820000	0.355686	Hb16g000760	XP_021674003.1	zinc finger protein JACKDAW-like isoform X2 [Hevea brasiliensis]
Chr16	1300001	1320000	0.319842	Hb16g001250	XP_021660589.1	probable serine/threonine-protein kinase PBL19 isoform X1 [Hevea brasiliensis]
Chr16	1320001	1340000	0.375804	Hb16g001250	XP_021660589.1	probable serine/threonine-protein kinase PBL19 isoform X1 [Hevea brasiliensis]
				Hb16g001270	XP_021660612.1	transcription factor TCP11-like [Hevea brasiliensis]
				Hb16g001280	XP_021659049.1	high affinity nitrate transporter 2.4-like [Hevea brasiliensis]
				Hb16g001260	XP_021660602.1	OTU domain-containing protein DDB_G0284757-like [Hevea brasiliensis]
Chr16	1460001	1480000	0.386042	Hb16g001400	XP_021682361.1	zinc finger protein 593 [Hevea brasiliensis]
				Hb16g001390	XP_021669096.1	transcription factor-like protein DPB isoform X2 [Hevea brasiliensis]
				Hb16g001410	AIU41628.1	ABC transporter family protein [Hevea brasiliensis]
Chr16	1900001	1920000	0.319405	Hb16g001800	XP_021655930.1	transcription factor MYB27-like [Hevea brasiliensis]
				Hb16g001790	XP_021655929.1	serine/threonine protein phosphatase 2A 57 kDa regulatory subunit B' beta isoform-like [Hevea brasiliensis]
				Hb16g001810	XP_021655927.1	probable pectate lyase 12 [Hevea brasiliensis]
Chr16	5340001	5360000	0.368836	Hb16g004770	XP_021682922.1	proline-rich receptor-like protein kinase PERK2 [Hevea brasiliensis]
				Hb16g004780	-	-
				Hb16g004760	XP_021692463.1	extensin-like, partial [Hevea brasiliensis]
Chr16	5500001	5520000	0.349365	Hb16g004910	XP_021636680.1	40S ribosomal protein S17-4-like [Hevea brasiliensis]
				Hb16g004940	XP_021636654.1	uncharacterized protein LOC110632653 [Hevea brasiliensis]
				Hb16g004930	XP_021636674.1	TLD domain-containing protein 1 [Hevea brasiliensis]
Chr16	5580001	5600000	0.340757	Hb16g005010	KDP36146.1	hypothetical protein JCGZ_08790 [Jatropha curcas]
Chr16	5600001	5620000	0.602484	Hb16g005030	XP_021662677.1	probable CCR4-associated factor 1 homolog 11 [Hevea brasiliensis]
Chr16	5620001	5640000	0.331609	Hb16g005040	XP_021635776.1	transcription repressor OFP6 [Hevea brasiliensis]
				Hb16g005030	XP_021662677.1	probable CCR4-associated factor 1 homolog 11 [Hevea brasiliensis]
Chr16	6260001	6280000	0.423282	Hb16g005540	XP_021639525.1	aluminum-activated malate transporter 8-like [Hevea brasiliensis]
Chr16	6340001	6360000	0.491732	Hb16g005580	OAY40753.1	hypothetical protein MANES_09G045700 [Manihot esculenta]
Chr16	6460001	6480000	0.340863	Hb16g005710	XP_021688491.1	E3 ubiquitin-protein ligase PUB22-like [Hevea brasiliensis]
Chr16	6560001	6580000	0.357765	Hb16g005770	RDX80661.1	hypothetical protein CR513_38763 [Mucuna pruriens]
Chr16	6600001	6620000	0.411204	Hb16g005790	XP_021688489.1	secoisolariciresinol dehydrogenase-like [Hevea brasiliensis]
Chr16	7020001	7040000	0.633592	Hb16g006150	XP_021651346.1	protein MKS1-like [Hevea brasiliensis]
				Hb16g006160	XP_021661390.1	uncharacterized protein LOC110650636 [Hevea brasiliensis]
				Hb16g006170	XP_021650925.1	protein downstream neighbor of Son-like [Hevea brasiliensis]
				Hb16g006180	XP_021650932.1	pentatricopeptide repeat-containing protein At5g06540 [Hevea brasiliensis]
				Hb16g006190	XP_021650942.1	F-box protein At5g06550 [Hevea brasiliensis]
Chr16	7040001	7060000	0.639913	Hb16g006190	XP_021650942.1	F-box protein At5g06550 [Hevea brasiliensis]
Chr16	7080001	7100000	0.687185	Hb16g006240	XP_021650894.1	probable cation transporter HKT7 [Hevea brasiliensis]
Chr16	7180001	7200000	0.41666	Hb16g006290	XP_021650872.1	probable carboxylesterase 15 [Hevea brasiliensis]
Chr16	7360001	7380000	0.352407	Hb16g006410	XP_021682251.1	rhomboid-like protein 15 isoform X2 [Hevea brasiliensis]
Chr16	7360001	7380000	0.352407	Hb16g006400	XP_021682252.1	uncharacterized protein LOC110666162 isoform X1 [Hevea brasiliensis]
Chr16	8360001	8380000	0.42089	Hb16g007090	XP_021669209.1	activator of 90 kDa heat shock protein ATPase homolog [Hevea brasiliensis]
Chr16	8380001	8400000	0.327626	Hb16g007120	XP_021649759.1	uncharacterized protein LOC110642122 [Hevea brasiliensis]
				Hb16g007110	XP_021669210.1	DNA-3-methyladenine glycosylase [Hevea brasiliensis]
Chr16	8420001	8440000	0.435613	Hb16g007140	XP_021669213.1	E3 ubiquitin-protein ligase SINAT2 isoform X1 [Hevea brasiliensis]
Chr16	8520001	8540000	0.460599	Hb16g007230	XP_021685311.1	probable protein kinase At2g41970 [Hevea brasiliensis]
Chr16	8520001	8540000	0.460599	Hb16g007240	AMY26649.1	actin [Linum usitatissimum]
Chr16	8800001	8820000	0.431032	Hb16g007480	XP_021675929.1	uncharacterized protein LOC110661572 [Hevea brasiliensis]
Chr16	9140001	9160000	0.53663	Hb16g007710	XP_021649462.1	uncharacterized protein LOC110641896 [Hevea brasiliensis]
Chr16	9540001	9560000	0.379687	Hb16g008040	XP_021642307.1	FT-interacting protein 1-like [Hevea brasiliensis]
				Hb16g008050	XP_021642307.1	FT-interacting protein 1-like [Hevea brasiliensis]
				Hb16g008030	-	-
Chr16	9560001	9580000	0.356936	Hb16g008080	XP_021646054.1	uncharacterized protein LOC110639430 [Hevea brasiliensis]
				Hb16g008090	XP_021652203.1	LOW QUALITY PROTEIN: uncharacterized protein LOC110643965 [Hevea brasiliensis]
				Hb16g008100	XP_021676593.1	uncharacterized protein LOC110662037 [Hevea brasiliensis]
Chr16	9820001	9840000	0.392898	Hb16g008260	XP_021641624.1	cytochrome P450 93A2-like [Hevea brasiliensis]
Chr16	9840001	9860000	0.32314	Hb16g008270	-	-
Chr16	9840001	9860000	0.32314	Hb16g008290	-	-
Chr16	9860001	9880000	0.336344	Hb16g008290	-	-
Chr16	10400001	10420000	0.483833	Hb16g008790	ARK38347.1	ribosomal protein L33 (chloroplast) [Hevea brasiliensis]
				Hb16g008800	ARK38348.1	ribosomal protein S18 (chloroplast) [Hevea brasiliensis]
				Hb16g008830	XP_021665764.1	uncharacterized protein LOC110654171, partial [Hevea brasiliensis]
Chr16	10440001	10460000	0.347268	Hb16g008850	ABV66206.1	NADH-plastoquinone oxidoreductase subunit 6 (chloroplast) [Manihot esculenta]
				Hb16g008860	ARK38378.1	NADH-plastoquinone oxidoreductase subunit 4L (chloroplast) [Hevea brasiliensis]
				Hb16g008870	XP_021665389.1	uncharacterized protein LOC110653896 [Hevea brasiliensis]
				Hb16g008880	ARK38375.1	cytochrome c heme attachment protein (chloroplast) [Hevea brasiliensis]
				Hb16g008890	ARK37454.1	NADH-plastoquinone oxidoreductase subunit 5 (chloroplast) [Hevea brasiliensis]
				Hb16g008920	OTG35717.1	putative ribosomal protein S15 [Helianthus annuus]
				Hb16g008900	ADO33601.1	NADH dehydrogenase subunit 5 (chloroplast) [Hevea brasiliensis]
Chr16	11280001	11300000	0.338138	Hb16g009520	XP_021661730.1	disease resistance protein RGA2-like [Hevea brasiliensis]
Chr16	11300001	11320000	0.428062	Hb16g009520	XP_021661730.1	disease resistance protein RGA2-like [Hevea brasiliensis]
Chr16	11460001	11480000	0.351441	Hb16g009590	XP_021646043.1	heat stress transcription factor B-3-like [Hevea brasiliensis]
Chr16	16420001	16440000	0.363693	Hb16g012780	OAY38441.1	hypothetical protein MANES_10G014700 [Manihot esculenta]
Chr16	16740001	16760000	0.343445	Hb16g013010	APA17175.1	ribulose-1,5-bisphosphate carboxylase/oxygenase large subunit, partial (chloroplast) [Colchicum micranthum]
				Hb16g013020	KAA3451161.1	DNA/RNA polymerases superfamily protein [Gossypium australe]
Chr16	16860001	16880000	0.340796	Hb16g013050	XP_009790207.1	PREDICTED: uncharacterized protein LOC104237705, partial [Nicotiana sylvestris]
Chr16	22400001	22420000	0.336639	Hb16g016160	XP_021652203.1	LOW QUALITY PROTEIN: uncharacterized protein LOC110643965 [Hevea brasiliensis]
Chr16	22960001	22980000	0.33597	Hb16g016540	XP_010520311.1	PREDICTED: uncharacterized protein LOC104799464 [Tarenaya hassleriana]
Chr16	25920001	25940000	0.347121	Hb16g018240	XP_021670783.1	uncharacterized protein LOC110657746 [Hevea brasiliensis]
Chr16	25960001	25980000	0.352437	Hb16g018250	XP_021675314.1	serine carboxypeptidase-like 45 [Hevea brasiliensis]
Chr16	25980001	26000000	0.498069	Hb16g018250	XP_021675314.1	serine carboxypeptidase-like 45 [Hevea brasiliensis]
Chr16	26240001	26260000	0.437157	Hb16g018400	XP_021675315.1	serine carboxypeptidase-like 45 [Hevea brasiliensis]
Chr16	26260001	26280000	0.406943	Hb16g018420	XP_021675308.1	uncharacterized protein LOC110661086 [Hevea brasiliensis]
Chr16	26300001	26320000	0.5033	Hb16g018480	XP_021675316.1	serine carboxypeptidase-like 45 isoform X1 [Hevea brasiliensis]
Chr16	26320001	26340000	0.373467	Hb16g018480	XP_021675316.1	serine carboxypeptidase-like 45 isoform X1 [Hevea brasiliensis]
Chr16	26880001	26900000	0.439344	Hb16g018750	XP_021669903.1	uncharacterized protein LOC110657127 [Hevea brasiliensis]
Chr16	26940001	26960000	0.457173	Hb16g018780	XP_021678086.1	probable mediator of RNA polymerase II transcription subunit 26b isoform X2 [Hevea brasiliensis]
Chr16	27000001	27020000	0.437419	Hb16g018840	KAA3480774.1	DNA/RNA polymerases superfamily protein [Gossypium australe]
Chr16	27320001	27340000	0.376857	Hb16g019010	XP_021671626.1	tubulin beta-5 chain [Hevea brasiliensis]
Chr16	27760001	27780000	0.513656	Hb16g019140	XP_021647514.1	stomatal closure-related actin-binding protein 3-like [Hevea brasiliensis]
Chr16	27780001	27800000	0.450274	Hb16g019150	XP_021647494.1	G2/mitotic-specific cyclin S13-6-like [Hevea brasiliensis]
Chr16	27780001	27800000	0.450274	Hb16g019140	XP_021647514.1	stomatal closure-related actin-binding protein 3-like [Hevea brasiliensis]
Chr16	27800001	27820000	0.484184	Hb16g019150	XP_021647494.1	G2/mitotic-specific cyclin S13-6-like [Hevea brasiliensis]
Chr16	27880001	27900000	0.368559	Hb16g019230	XP_021665240.1	uncharacterized protein LOC110653767 [Hevea brasiliensis]
Chr16	28020001	28040000	0.494787	Hb16g019290	XP_021666446.1	UBP1-associated protein 2B-like [Hevea brasiliensis]
Chr16	29540001	29560000	0.32328	Hb16g020050	RVW67625.1	Retrovirus-related Pol polyprotein from transposon TNT 1-94 [Vitis vinifera]
Chr16	29560001	29580000	0.4839	Hb16g020060	-	-
Chr16	30340001	30360000	0.407299	Hb16g020470	RZB47165.1	LINE-1 retrotransposable element ORF2 protein isoform B [Glycine soja]
Chr16	30920001	30940000	0.494984	Hb16g020730	-	-
				Hb16g020740	XP_021665784.1	probable E3 ubiquitin-protein ligase RHC1A [Hevea brasiliensis]
Chr16	32240001	32260000	0.353335	Hb16g021320	GAY31948.1	hypothetical protein CUMW_272900 [Citrus unshiu]
Chr16	32240001	32260000	0.353335	Hb16g021330	XP_021649790.1	70 kDa peptidyl-prolyl isomerase-like isoform X1 [Hevea brasiliensis]
Chr16	33840001	33860000	0.336415	Hb16g022140	XP_021685441.1	cysteine proteinase inhibitor 12-like isoform X1 [Hevea brasiliensis]
Chr16	34840001	34860000	0.329463	Hb16g022660	XP_021675766.1	alcohol dehydrogenase-like 3 [Hevea brasiliensis]
Chr16	36360001	36380000	0.414794	Hb16g023460	XP_021652247.1	uncharacterized protein LOC110643992 [Hevea brasiliensis]
Chr16	37500001	37520000	0.464693	Hb16g024100	XP_021650536.1	binding partner of ACD11 1-like [Hevea brasiliensis]
Chr16	37940001	37960000	0.41964	Hb16g024390	XP_021674030.1	myb-related protein Zm38-like [Hevea brasiliensis]
Chr16	37960001	37980000	0.361281	Hb16g024390	XP_021674030.1	myb-related protein Zm38-like [Hevea brasiliensis]
Chr16	40640001	40660000	0.438992	Hb16g025730	XP_021676419.1	inositol-tetrakisphosphate 1-kinase 1-like isoform X2 [Hevea brasiliensis]
Chr16	40960001	40980000	0.328373	Hb16g025870	XP_021647618.1	uncharacterized protein LOC110640576 [Hevea brasiliensis]
Chr16	42100001	42120000	0.43292	Hb16g026410	XP_021652212.1	uncharacterized protein LOC110643971, partial [Hevea brasiliensis]
Chr16	44220001	44240000	0.479205	Hb16g027420	XP_023875721.1	probable carboxylesterase 15 [Quercus suber]
Chr16	44580001	44600000	0.423113	Hb16g027620	XP_021677480.1	uncharacterized protein LOC110662708 [Hevea brasiliensis]
Chr16	44740001	44760000	0.40592	Hb16g027750	XP_021646193.1	uncharacterized protein LOC110639509 [Hevea brasiliensis]
Chr16	45060001	45080000	0.516546	Hb16g027910	XP_021668488.1	uncharacterized protein LOC110656175 [Hevea brasiliensis]
Chr16	45060001	45080000	0.516546	Hb16g027920	XP_021673366.1	pentatricopeptide repeat-containing protein At5g61990, mitochondrial-like [Hevea brasiliensis]
				Hb16g027930	XP_021671641.1	probable N-acetylglucosaminyl-phosphatidylinositol de-N-acetylase isoform X2 [Hevea brasiliensis]
Chr16	45500001	45520000	0.538161	Hb16g028150	PKI51479.1	hypothetical protein CRG98_028190 [Punica granatum]
				Hb16g028160	PKI53605.1	hypothetical protein CRG98_025996 [Punica granatum]
Chr16	47240001	47260000	0.405458	Hb16g029050	XP_012472412.1	PREDICTED: uncharacterized protein LOC105789586 [Gossypium raimondii]
Chr16	48700001	48720000	0.394875	Hb16g029870	XP_021673365.1	uncharacterized protein LOC110659672, partial [Hevea brasiliensis]
Chr16	48720001	48740000	0.339634	Hb16g029870	XP_021673365.1	uncharacterized protein LOC110659672, partial [Hevea brasiliensis]
Chr16	49120001	49140000	0.434358	Hb16g030080	XP_021692246.1	uncharacterized protein LOC110673414 [Hevea brasiliensis]
Chr16	50520001	50540000	0.421695	Hb16g030730	-	-
Chr16	52360001	52380000	0.384038	Hb16g031820	XP_021652212.1	uncharacterized protein LOC110643971, partial [Hevea brasiliensis]
Chr16	56280001	56300000	0.412713	Hb16g033620	XP_021674604.1	uncharacterized protein LOC110660562 isoform X3 [Hevea brasiliensis]
				Hb16g033630	XP_021674601.1	uncharacterized protein LOC110660562 isoform X1 [Hevea brasiliensis]
Chr16	56400001	56420000	0.513287	Hb16g033720	XP_021690293.1	50S ribosomal protein 5 alpha, chloroplastic-like [Hevea brasiliensis]
Chr16	57160001	57180000	0.408131	Hb16g034160	XP_021674299.1	50S ribosomal protein 5, chloroplastic [Hevea brasiliensis]
Chr16	57860001	57880000	0.520151	Hb16g034550	AAT38747.2	Polyprotein, putative [Solanum demissum]
Chr16	57880001	57900000	0.353998	Hb16g034550	AAT38747.2	Polyprotein, putative [Solanum demissum]
Chr16	60080001	60100000	0.331529	Hb16g035760	XP_021639926.1	14 kDa zinc-binding protein [Hevea brasiliensis]
Chr16	60100001	60120000	0.460881	Hb16g035780	KAA0068083.1	peroxidase 64 [Cucumis melo var. makuwa]
				Hb16g035790	PPR85122.1	hypothetical protein GOBAR_AA35569 [Gossypium barbadense]
Chr16	61440001	61460000	0.318628	Hb16g036410	XP_021657402.1	uncharacterized protein LOC110647744 [Hevea brasiliensis]
Chr16	63460001	63480000	0.416549	Hb16g037420	XP_021689699.1	60S ribosomal protein L27-3-like [Hevea brasiliensis]
				Hb16g037430	XP_021649532.1	uncharacterized protein LOC110641941 [Hevea brasiliensis]
Chr16	63740001	63760000	0.332811	Hb16g037590	XP_021621553.1	uncharacterized protein LOC110621591 [Manihot esculenta]
Chr16	64180001	64200000	0.384083	Hb16g037820	XP_021667027.1	gamma aminobutyrate transaminase 3, chloroplastic-like isoform X1 [Hevea brasiliensis]
Chr16	64440001	64460000	0.420351	Hb16g037930	XP_021669568.1	uncharacterized protein LOC110656900 [Hevea brasiliensis]
				Hb16g037940	XP_021685101.1	uncharacterized protein LOC110668246 [Hevea brasiliensis]
Chr16	64460001	64480000	0.495919	Hb16g037940	XP_021685101.1	uncharacterized protein LOC110668246 [Hevea brasiliensis]
Chr16	64620001	64640000	0.322774	Hb16g038030	XP_021652203.1	LOW QUALITY PROTEIN: uncharacterized protein LOC110643965 [Hevea brasiliensis]
Chr16	67680001	67700000	0.364827	Hb16g039400	OAY41108.1	hypothetical protein MANES_09G074900 [Manihot esculenta]
Chr16	67700001	67720000	0.401107	Hb16g039400	OAY41108.1	hypothetical protein MANES_09G074900 [Manihot esculenta]
Chr16	68900001	68920000	0.409621	Hb16g040030	XP_021669803.1	protein FAR-RED IMPAIRED RESPONSE 1 [Hevea brasiliensis]
Chr16	72080001	72100000	0.561346	Hb16g041630	XP_019184263.1	PREDICTED: uncharacterized protein LOC109179154 [Ipomoea nil]
				Hb16g041620	XP_021688572.1	heat shock 70 kDa protein 17-like [Hevea brasiliensis]
Chr16	74340001	74360000	0.506739	Hb16g042890	XP_021670561.1	myosin-9-like [Hevea brasiliensis]
				Hb16g042910	XP_021670580.1	uncharacterized protein LOC110657613 [Hevea brasiliensis]
				Hb16g042900	-	-
Chr16	77140001	77160000	0.361511	Hb16g044350	XP_021666738.1	E3 ubiquitin-protein ligase UPL5-like [Hevea brasiliensis]
Chr16	77480001	77500000	0.327574	Hb16g044570	XP_021671897.1	ER membrane protein complex subunit 3-like isoform X1 [Hevea brasiliensis]
Chr16	77620001	77640000	0.383799	Hb16g044650	XP_021664350.1	rho GDP-dissociation inhibitor 1-like isoform X1 [Hevea brasiliensis]
Chr16	81120001	81140000	0.354715	Hb16g046570	XP_021672262.1	probable beta-D-xylosidase 2 [Hevea brasiliensis]
Chr16	81900001	81920000	0.442632	Hb16g047100	XP_021678716.1	uncharacterized protein LOC110663643 [Hevea brasiliensis]
Chr16	81960001	81980000	0.330459	Hb16g047140	XP_021648057.1	microtubule-associated protein 70-5-like isoform X2 [Hevea brasiliensis]
				Hb16g047150	XP_021648019.1	pentatricopeptide repeat-containing protein At4g16390, chloroplastic isoform X1 [Hevea brasiliensis]
Chr16	81980001	82000000	0.354527	Hb16g047150	XP_021648019.1	pentatricopeptide repeat-containing protein At4g16390, chloroplastic isoform X1 [Hevea brasiliensis]
Chr16	85740001	85760000	0.357458	Hb16g048950	XP_021674309.1	phosphatidylinositol/phosphatidylcholine transfer protein SFH9-like isoform X1 [Hevea brasiliensis]
Chr16	85760001	85780000	0.636856	Hb16g048950	XP_021674309.1	phosphatidylinositol/phosphatidylcholine transfer protein SFH9-like isoform X1 [Hevea brasiliensis]
Chr16	85840001	85860000	0.652511	Hb16g049020	XP_021603853.1	uncharacterized protein LOC110608875, partial [Manihot esculenta]
Chr16	85900001	85920000	0.653881	Hb16g049050	XP_021674312.1	nudix hydrolase 2-like isoform X1 [Hevea brasiliensis]
Chr16	85960001	85980000	0.570057	Hb16g049110	XP_021669781.1	nuclear transcription factor Y subunit B-6-like [Hevea brasiliensis]
Chr16	86280001	86300000	0.66189	Hb16g049280	XP_021690169.1	tRNA (guanine(9)-N1)-methyltransferase [Hevea brasiliensis]
Chr16	86520001	86540000	0.661365	Hb16g049380	XP_021691162.1	sister chromatid cohesion protein PDS5 homolog A isoform X1 [Hevea brasiliensis]
Chr16	86540001	86560000	0.644361	Hb16g049380	XP_021691162.1	sister chromatid cohesion protein PDS5 homolog A isoform X1 [Hevea brasiliensis]
Chr16	86580001	86600000	0.653063	Hb16g049420	OAY43417.1	hypothetical protein MANES_08G068600 [Manihot esculenta]
Chr16	86600001	86620000	0.676298	Hb16g049420	OAY43417.1	hypothetical protein MANES_08G068600 [Manihot esculenta]
				Hb16g049430	RLN04959.1	Retrovirus-related Pol polyprotein LINE-1 [Panicum miliaceum]
				Hb16g049440	XP_021619836.1	acetyl-CoA acetyltransferase, cytosolic 1-like [Manihot esculenta]
Chr16	86620001	86640000	0.657022	Hb16g049440	XP_021619836.1	acetyl-CoA acetyltransferase, cytosolic 1-like [Manihot esculenta]
Chr16	86720001	86740000	0.640079	Hb16g049490	XP_021668749.1	WEB family protein At1g12150-like [Hevea brasiliensis]
Chr16	86760001	86780000	0.650812	Hb16g049510	-	-
Chr16	86800001	86820000	0.700701	Hb16g049530	XP_023772266.1	uncharacterized protein LOC111920931 [Lactuca sativa]
Chr16	87560001	87580000	0.640053	Hb16g050010	XP_021639083.1	uncharacterized protein LOC110634408 [Hevea brasiliensis]
Chr16	87580001	87600000	0.656136	Hb16g050010	XP_021639083.1	uncharacterized protein LOC110634408 [Hevea brasiliensis]
Chr16	87800001	87820000	0.597491	Hb16g050160	XP_021686183.1	glucan endo-1,3-beta-glucosidase 5-like isoform X1 [Hevea brasiliensis]
				Hb16g050170	XP_021686177.1	E3 ubiquitin-protein ligase RGLG2-like [Hevea brasiliensis]
Chr16	87820001	87840000	0.713661	Hb16g050170	XP_021686177.1	E3 ubiquitin-protein ligase RGLG2-like [Hevea brasiliensis]
Chr16	87860001	87880000	0.388068	Hb16g050200	OAY43478.1	hypothetical protein MANES_08G073700 [Manihot esculenta]
				Hb16g050210	XP_021675308.1	uncharacterized protein LOC110661086 [Hevea brasiliensis]
Chr16	90360001	90380000	0.453477	Hb16g051460	KAA3465601.1	DNA/RNA polymerases superfamily protein [Gossypium australe]
Chr16	91000001	91020000	0.437361	Hb16g051850	XP_021669189.1	uncharacterized protein LOC110656628 [Hevea brasiliensis]
Chr16	91020001	91040000	0.352371	Hb16g051870	XP_021722108.1	uncharacterized protein LOC110689646 [Chenopodium quinoa]
Chr16	91080001	91100000	0.394185	Hb16g051920	XP_021654010.1	uncharacterized protein LOC110645239 [Hevea brasiliensis]
Chr16	95300001	95320000	0.380142	Hb16g054450	XP_021641176.1	expansin-A4-like [Hevea brasiliensis]
Chr16	95420001	95440000	0.477002	Hb16g054550	XP_021641164.1	uncharacterized protein At5g02240-like [Hevea brasiliensis]
Chr16	99100001	99120000	0.423596	Hb16g057110	XP_021665794.1	uncharacterized protein LOC110654187 [Hevea brasiliensis]
Chr16	99380001	99400000	0.374333	Hb16g057370	XP_021669522.1	RNA polymerase II C-terminal domain phosphatase-like 2 [Hevea brasiliensis]
Chr16	99940001	99960000	0.331137	Hb16g057750	XP_021681161.1	uncharacterized protein LOC110665372 isoform X4 [Hevea brasiliensis]
Chr16	100980001	101000000	0.354617	Hb16g058790	XP_021679868.1	respiratory burst oxidase homolog protein D [Hevea brasiliensis]
Chr16	101000001	101020000	0.388947	Hb16g058800	XP_021664405.1	uncharacterized protein LOC110653109 [Hevea brasiliensis]
Chr16	101020001	101040000	0.369896	Hb16g058810	XP_021679862.1	uncharacterized protein LOC110664460 [Hevea brasiliensis]
Chr16	101120001	101140000	0.326893	Hb16g058920	XP_021680577.1	protein vip1-like [Hevea brasiliensis]
Chr16	101260001	101280000	0.394602	Hb16g059070	XP_021680474.1	indole-3-acetic acid-amido synthetase GH3.17-like isoform X1 [Hevea brasiliensis]
				Hb16g059080	-	-
Chr16	101760001	101780000	0.421966	Hb16g059510	XP_021646054.1	uncharacterized protein LOC110639430 [Hevea brasiliensis]
				Hb16g059530	XP_021681098.1	cyclic nucleotide-gated cation channel beta-1-like [Hevea brasiliensis]
Chr16	101780001	101800000	0.428073	Hb16g059530	XP_021681098.1	cyclic nucleotide-gated cation channel beta-1-like [Hevea brasiliensis]
				Hb16g059540	XP_021646078.1	protein bicaudal C homolog 1-B-like [Hevea brasiliensis]
				Hb16g059550	XP_021646049.1	uncharacterized protein LOC110639423 isoform X2 [Hevea brasiliensis]
Chr16	104100001	104120000	0.497677	Hb16g062010	OAY42284.1	hypothetical protein MANES_09G167600 [Manihot esculenta]
				Hb16g062000	XP_021653018.1	F-box protein At1g55000 [Hevea brasiliensis]
				Hb16g062020	XP_021653006.1	mannosylglycoprotein endo-beta-mannosidase isoform X2 [Hevea brasiliensis]
Chr16	104120001	104140000	0.427518	Hb16g062030	XP_021652995.1	pentatricopeptide repeat-containing protein At3g05340 [Hevea brasiliensis]
				Hb16g062040	XP_021653015.1	kinesin-like protein KIN-14S [Hevea brasiliensis]
				Hb16g062020	XP_021653006.1	mannosylglycoprotein endo-beta-mannosidase isoform X2 [Hevea brasiliensis]
Chr16	104180001	104200000	0.409578	Hb16g062100	XP_021653003.1	peroxisomal adenine nucleotide carrier 1-like [Hevea brasiliensis]
Chr16	104680001	104700000	0.363587	Hb16g062630	XP_021669593.1	gibberellin receptor GID1C-like [Hevea brasiliensis]
				Hb16g062640	RXI01909.1	hypothetical protein DVH24_015258 [Malus domestica]
Chr16	104700001	104720000	0.347306	Hb16g062650	XP_021669563.1	uncharacterized protein LOC110656891 [Hevea brasiliensis]
Chr16	105140001	105160000	0.325763	Hb16g063050	XP_021669365.1	probable serine/threonine-protein kinase WNK9 [Hevea brasiliensis]
				Hb16g063060	EEF49691.1	Zeta-carotene desaturase, chloroplast precursor, putative [Ricinus communis]
				Hb16g063070	XP_021669370.1	DNA damage-repair/toleration protein DRT102-like [Hevea brasiliensis]
Chr16	105160001	105180000	0.342933	Hb16g063060	EEF49691.1	Zeta-carotene desaturase, chloroplast precursor, putative [Ricinus communis]
				Hb16g063080	XP_021669372.1	pollen-specific protein SF21-like isoform X1 [Hevea brasiliensis]
Chr16	105780001	105800000	0.448175	Hb16g063630	XP_021652894.1	receptor-like protein kinase ANXUR1 [Hevea brasiliensis]
				Hb16g063640	XP_021652904.1	probable WRKY transcription factor 74 [Hevea brasiliensis]
Chr16	105800001	105820000	0.393138	Hb16g063670	XP_021652917.1	histone H1-like isoform X1 [Hevea brasiliensis]
				Hb16g063680	XP_021652916.1	protein WVD2-like 2 [Hevea brasiliensis]
Chr16	105820001	105840000	0.324777	Hb16g063680	XP_021652916.1	protein WVD2-like 2 [Hevea brasiliensis]
				Hb16g064940	XP_021684323.1	protein LURP-one-related 5-like [Hevea brasiliensis]
				Hb16g064960	XP_021684405.1	uncharacterized protein LOC110667750 [Hevea brasiliensis]
				Hb16g064950	XP_021684322.1	ethanolamine-phosphate cytidylyltransferase-like [Hevea brasiliensis]
Chr16	107280001	107300000	0.361081	Hb16g065250	XP_021684282.1	probable NADH dehydrogenase [ubiquinone] 1 alpha subcomplex subunit 12 [Hevea brasiliensis]
Chr16	108260001	108280000	0.350622	Hb16g066160	XP_021667892.1	probable lysophospholipase BODYGUARD 4 isoform X1 [Hevea brasiliensis]
Chr16	108260001	108280000	0.350622	Hb16g066150	XP_021667829.1	uncharacterized protein LOC110655709 [Hevea brasiliensis]
Chr16	108440001	108460000	0.448184	Hb16g066290	XP_021667860.1	probable polyribonucleotide nucleotidyltransferase 1, chloroplastic isoform X1 [Hevea brasiliensis]
				Hb16g066300	XP_021667856.1	cationic amino acid transporter 2, vacuolar-like [Hevea brasiliensis]
				Hb16g066310	XP_021667859.1	BTB/POZ and MATH domain-containing protein 4 [Hevea brasiliensis]
Chr16	108460001	108480000	0.320107	Hb16g066330	XP_021644693.1	histone-lysine N-methyltransferase SUVR3-like [Hevea brasiliensis]
				Hb16g066310	XP_021667859.1	BTB/POZ and MATH domain-containing protein 4 [Hevea brasiliensis]
				Hb16g066320	XP_021667857.1	uncharacterized protein LOC110655736 isoform X1 [Hevea brasiliensis]
Chr16	111280001	111300000	0.319757	Hb16g068620	XP_021715277.1	uncharacterized protein LOC110683244 [Chenopodium quinoa]
Chr16	111340001	111360000	0.332914	Hb16g068670	XP_021675807.1	uncharacterized protein LOC110661474 [Hevea brasiliensis]
				Hb16g068680	XP_024036338.1	DNA-directed RNA polymerase II subunit 4 isoform X1 [Citrus clementina]
Chr16	111920001	111940000	0.395301	Hb16g069220	XP_021651296.1	uncharacterized protein LOC110643273 isoform X1 [Hevea brasiliensis]
Chr17	760001	780000	0.323733	Hb17g000860	OAY38318.1	hypothetical protein MANES_10G005200 [Manihot esculenta]
				Hb17g000870	PWA74631.1	uroporphyrinogen decarboxylase protein [Artemisia annua]
				Hb17g000880	XP_021684873.1	ribosome biogenesis protein NOP53 isoform X4 [Hevea brasiliensis]
Chr17	1120001	1140000	0.323031	Hb17g001220	XP_021637840.1	cation/H(+) antiporter 15-like [Hevea brasiliensis]
				Hb17g001240	XP_021637858.1	SNF2 domain-containing protein CLASSY 1-like [Hevea brasiliensis]
Chr17	1200001	1220000	0.3429	Hb17g001290	XP_021654428.1	uncharacterized protein LOC110645530 [Hevea brasiliensis]
Chr17	3380001	3400000	0.386542	Hb17g003230	-	-
				Hb17g003240	XP_021626128.1	uncharacterized protein LOC110624958 [Manihot esculenta]
Chr17	3400001	3420000	0.395314	Hb17g003240	XP_021626128.1	uncharacterized protein LOC110624958 [Manihot esculenta]
				Hb17g003250	XP_021675565.1	UDP-glycosyltransferase 76B1-like [Hevea brasiliensis]
Chr17	5120001	5140000	0.359134	Hb17g004670	XP_021636304.1	probable disease resistance protein At4g27220 [Hevea brasiliensis]
Chr17	6420001	6440000	0.379618	Hb17g005950	XP_021680360.1	glutathione S-transferase DHAR2-like [Hevea brasiliensis]
Chr17	6580001	6600000	0.345791	Hb17g006070	XP_021660616.1	uncharacterized protein LOC110650110 [Hevea brasiliensis]
				Hb17g006080	XP_021660613.1	ankyrin repeat-containing protein BDA1-like [Hevea brasiliensis]
				Hb17g006090	XP_021660614.1	dirigent protein 9-like [Hevea brasiliensis]
				Hb17g006100	XP_021660620.1	spliceosome-associated protein 130 A-like [Hevea brasiliensis]
Chr17	7300001	7320000	0.342762	Hb17g006620	XP_021644078.1	uncharacterized protein LOC110637998 isoform X1 [Hevea brasiliensis]
				Hb17g006630	RVX23031.1	40S ribosomal protein S23 [Vitis vinifera]
Chr17	7760001	7780000	0.335559	Hb17g007090	TEY84729.1	hypothetical protein Saspl_006392 [Salvia splendens]
				Hb17g007140	XP_021663989.1	tetraspanin-6-like [Hevea brasiliensis]
				Hb17g007150	XP_021664145.1	MLO-like protein 6 [Hevea brasiliensis]
Chr17	7880001	7900000	0.557064	Hb17g007160	XP_021661308.1	probable ubiquitin-conjugating enzyme E2 C [Hevea brasiliensis]
				Hb17g007170	XP_021661301.1	uncharacterized protein LOC110650575 isoform X2 [Hevea brasiliensis]
Chr17	9600001	9620000	0.341057	Hb17g008440	XP_021642253.1	probable pectate lyase 13 [Hevea brasiliensis]
Chr17	13320001	13340000	0.41612	Hb17g011000	XP_021655173.1	alkaline/neutral invertase E, chloroplastic-like [Hevea brasiliensis]
Chr17	15200001	15220000	0.460785	Hb17g012100	XP_021660280.1	bifunctional dTDP-4-dehydrorhamnose 3,5-epimerase/dTDP-4-dehydrorhamnose reductase-like [Hevea brasiliensis]
Chr17	15940001	15960000	0.498092	Hb17g012550	XP_021646054.1	uncharacterized protein LOC110639430 [Hevea brasiliensis]
Chr17	16960001	16980000	0.478426	Hb17g013210	XP_021665520.1	uncharacterized protein LOC110653996 [Hevea brasiliensis]
Chr17	17100001	17120000	0.417062	Hb17g013290	OAY39113.1	hypothetical protein MANES_10G068500 [Manihot esculenta]
				Hb17g013300	ARK38139.1	photosystem II protein K (chloroplast) [Hevea brasiliensis]
				Hb17g013310	QFR03828.1	photosystem II protein I (chloroplast) [Setaria italica]
				Hb17g013320	RHN59627.1	putative photosystem II [Medicago truncatula]
				Hb17g013330	XP_021684007.1	uncharacterized protein LOC110667459 [Hevea brasiliensis]
				Hb17g013340	QFO87165.1	photosystem II protein Z (chloroplast) [Populus tomentosa]
				Hb17g013350	ARK38324.1	ribosomal protein S14 (chloroplast) [Hevea brasiliensis]
				Hb17g013360	AAU12163.1	photosystem I apoprotein A2, partial (chloroplast) [Cenchrus americanus]
				Hb17g013370	XP_021690403.1	LRR receptor-like serine/threonine-protein kinase EFR [Hevea brasiliensis]
Chr17	51340001	51360000	0.391006	Hb17g031850	XP_021637085.1	uncharacterized protein LOC110632977 [Hevea brasiliensis]
Chr17	59220001	59240000	0.345588	Hb17g036870	XP_021659551.1	putative F-box protein At5g55150, partial [Hevea brasiliensis]
				Hb17g037570	PON79854.1	Hopanoid-associated sugar epimerase [Trema orientale]
Chr17	73240001	73260000	0.323456	Hb17g047830	-	-
Chr17	73280001	73300000	0.347373	Hb17g047860	-	-
Chr17	77760001	77780000	0.331249	Hb17g052010	XP_021688426.1	serine/threonine-protein kinase-like protein At3g51990 [Hevea brasiliensis]
				Hb17g052020	XP_021688424.1	protein transport protein SEC31 homolog B-like [Hevea brasiliensis]
Chr17	78300001	78320000	0.389895	Hb17g052490	ASU54201.1	histone acetyltransferase [Hevea brasiliensis]
Chr17	78300001	78320000	0.389895	Hb17g052510	XP_021673802.1	polyamine oxidase 1-like isoform X1 [Hevea brasiliensis]
				Hb17g052480	XP_021673800.1	plant cysteine oxidase 1-like isoform X2 [Hevea brasiliensis]
				Hb17g052500	XP_021673801.1	alpha-N-acetylglucosaminidase [Hevea brasiliensis]
Chr17	81940001	81960000	0.40942	Hb17g055110	XP_021626572.1	beta-glucosidase 12-like [Manihot esculenta]
Chr17	81960001	81980000	0.435548	Hb17g055120	-	-
				Hb17g055130	XP_021656271.1	beta-glucosidase 13-like [Hevea brasiliensis]
Chr17	82020001	82040000	0.320159	Hb17g055150	XP_021656271.1	beta-glucosidase 13-like [Hevea brasiliensis]
Chr18	380001	400000	0.369279	Hb18g000230	XP_021636866.1	protein HEADING DATE 3A-like [Hevea brasiliensis]
				Hb18g000240	XP_021636824.1	omega-hydroxypalmitate O-feruloyl transferase-like [Hevea brasiliensis]
				Hb18g000250	XP_021636877.1	INO80 complex subunit D-like [Hevea brasiliensis]
				Hb18g000220	XP_021636874.1	chromatin assembly factor 1 subunit FAS1 isoform X1 [Hevea brasiliensis]
Chr18	600001	620000	0.360087	Hb18g000440	XP_021640465.1	ycf20-like protein [Hevea brasiliensis]
				Hb18g000460	XP_021656990.1	serine/threonine-protein kinase RUNKEL-like [Hevea brasiliensis]
Chr18	620001	640000	0.338898	Hb18g000470	XP_021640468.1	GDSL esterase/lipase At2g30310-like [Hevea brasiliensis]
				Hb18g000480	XP_021640461.1	AP2-like ethylene-responsive transcription factor BBM2 [Hevea brasiliensis]
				Hb18g000500	OAY32237.1	hypothetical protein MANES_13G001900 [Manihot esculenta]
Chr18	820001	840000	0.367287	Hb18g000650	XP_021645655.1	calreticulin-3-like [Hevea brasiliensis]
				Hb18g000660	XP_021645654.1	ER membrane protein complex subunit 10 [Hevea brasiliensis]
				Hb18g000670	XP_021645629.1	putative RNA-binding protein Luc7-like 2 isoform X2 [Hevea brasiliensis]
				Hb18g000640	XP_021645637.1	uncharacterized protein LOC110639118 isoform X2 [Hevea brasiliensis]
Chr18	840001	860000	0.548723	Hb18g000670	XP_021645629.1	putative RNA-binding protein Luc7-like 2 isoform X2 [Hevea brasiliensis]
Chr18	1040001	1060000	0.354424	Hb18g000960	XP_021645649.1	pentatricopeptide repeat-containing protein At1g62930, chloroplastic-like [Hevea brasiliensis]
Chr18	1680001	1700000	0.370458	Hb18g001560	XP_021646986.1	CTD small phosphatase-like protein 2 isoform X2 [Hevea brasiliensis]
Chr18	1700001	1720000	0.458672	Hb18g001570	XP_021639794.1	cytochrome P450 78A4-like [Hevea brasiliensis]
Chr18	2380001	2400000	0.392581	Hb18g002240	XP_021668365.1	uncharacterized protein LOC110656100 isoform X1 [Hevea brasiliensis]
				Hb18g002230	RXH79847.1	hypothetical protein DVH24_040994 [Malus domestica]
Chr18	2400001	2420000	0.337789	Hb18g002240	XP_021668365.1	uncharacterized protein LOC110656100 isoform X1 [Hevea brasiliensis]
				Hb18g002260	XP_021674015.1	acylsugar acyltransferase 3-like [Hevea brasiliensis]
Chr18	2820001	2840000	0.361699	Hb18g002650	XP_024630687.1	uncharacterized protein LOC112418534 [Medicago truncatula]
				Hb18g002660	XP_021653492.1	uncharacterized protein LOC110644839 [Hevea brasiliensis]
Chr18	2900001	2920000	0.336278	Hb18g002720	XP_021653485.1	E3 ubiquitin-protein ligase RGLG2-like isoform X1 [Hevea brasiliensis]
Chr18	3100001	3120000	0.355421	Hb18g002900	XP_021657421.1	probable E3 ubiquitin-protein ligase XERICO isoform X1 [Hevea brasiliensis]
				Hb18g002920	XP_021657415.1	uncharacterized protein LOC110647756 [Hevea brasiliensis]
Chr18	3120001	3140000	0.348031	Hb18g002930	XP_021670696.1	BTB/POZ domain-containing protein At1g67900-like [Hevea brasiliensis]
				Hb18g002940	XP_021657412.1	ethylene-responsive transcription factor ESR2-like [Hevea brasiliensis]
Chr18	3140001	3160000	0.359889	Hb18g002930	XP_021670696.1	BTB/POZ domain-containing protein At1g67900-like [Hevea brasiliensis]
				Hb18g002950	XP_021657416.1	non-functional NADPH-dependent codeinone reductase 2-like isoform X1 [Hevea brasiliensis]
				Hb18g002940	XP_021657412.1	ethylene-responsive transcription factor ESR2-like [Hevea brasiliensis]
				Hb18g003250	XP_021635189.1	heme-binding protein 2-like [Hevea brasiliensis]
				Hb18g003260	RQO94911.1	hypothetical protein POPTR_008G188150 [Populus trichocarpa]
Chr18	4100001	4120000	0.447127	Hb18g003920	XP_021635211.1	probable BOI-related E3 ubiquitin-protein ligase 2 isoform X1 [Hevea brasiliensis]
Chr18	4740001	4760000	0.361435	Hb18g004510	XP_021657544.1	ethylene-responsive transcription factor 1B-like [Hevea brasiliensis]
Chr18	4940001	4960000	0.346941	Hb18g004700	XP_021640279.1	patellin-4-like [Hevea brasiliensis]
				Hb18g004690	XP_021640278.1	legumin A-like [Hevea brasiliensis]
				Hb18g004710	XP_021640499.1	TOM1-like protein 2 isoform X1 [Hevea brasiliensis]
Chr18	5400001	5420000	0.325764	Hb18g005140	XP_021659886.1	protein PHOSPHATE STARVATION RESPONSE 1-like [Hevea brasiliensis]
				Hb18g005150	OAY34643.1	hypothetical protein MANES_12G035800 [Manihot esculenta]
				Hb18g005160	XP_021659876.1	uncharacterized protein LOC110649575 isoform X1 [Hevea brasiliensis]
Chr18	5580001	5600000	0.415537	Hb18g005360	XP_021646456.1	ABC transporter C family member 5-like isoform X1 [Hevea brasiliensis]
Chr18	5720001	5740000	0.40607	Hb18g005470	XP_021682389.1	uncharacterized protein LOC110666270 [Hevea brasiliensis]
Chr18	5780001	5800000	0.426305	Hb18g005510	XP_021682382.1	receptor-like serine/threonine-protein kinase ALE2 [Hevea brasiliensis]
Chr18	5820001	5840000	0.343021	Hb18g005550	XP_021649261.1	probable indole-3-pyruvate monooxygenase YUCCA5 [Hevea brasiliensis]
Chr18	6200001	6220000	0.359595	Hb18g005920	-	-
Chr18	6960001	6980000	0.353872	Hb18g006630	XP_021637369.1	putative ER lumen protein-retaining receptor C28H8.4 [Hevea brasiliensis]
				Hb18g006620	XP_021637363.1	putative G3BP-like protein isoform X2 [Hevea brasiliensis]
Chr18	7080001	7100000	0.348578	Hb18g006750	XP_021683963.1	cytochrome P450 CYP82D47-like [Hevea brasiliensis]
				Hb18g006770	XP_021683963.1	cytochrome P450 CYP82D47-like [Hevea brasiliensis]
				Hb18g006760	OAY31294.1	hypothetical protein MANES_14G100300 [Manihot esculenta]
Chr18	8220001	8240000	0.355143	Hb18g007800	XP_021663377.1	uncharacterized protein LOC110652153 isoform X2 [Hevea brasiliensis]
Chr18	8580001	8600000	0.428968	Hb18g008090	XP_021636885.1	protein SIEVE ELEMENT OCCLUSION B-like [Hevea brasiliensis]
Chr18	8760001	8780000	0.434008	Hb18g008200	XP_021663377.1	uncharacterized protein LOC110652153 isoform X2 [Hevea brasiliensis]
Chr18	11800001	11820000	0.447785	Hb18g010700	OAY34975.1	hypothetical protein MANES_12G061300 [Manihot esculenta]
Chr18	16360001	16380000	0.327855	Hb18g014120	KAA0051092.1	UBN2_3 domain-containing protein [Cucumis melo var. makuwa]
Chr18	16400001	16420000	0.332151	Hb18g014160	XP_021680010.1	uncharacterized protein LOC110664587 [Hevea brasiliensis]
Chr18	16420001	16440000	0.476716	Hb18g014160	XP_021680010.1	uncharacterized protein LOC110664587 [Hevea brasiliensis]
Chr18	16460001	16480000	0.377523	Hb18g014190	OAY33078.1	hypothetical protein MANES_13G068100 [Manihot esculenta]
				Hb18g014200	XP_017250813.1	PREDICTED: RNA-directed DNA polymerase homolog [Daucus carota subsp. sativus]
Chr18	23540001	23560000	0.502837	Hb18g018120	KAA8537041.1	hypothetical protein F0562_029519 [Nyssa sinensis]
Chr18	30120001	30140000	0.371195	Hb18g021410	OAY39152.1	hypothetical protein MANES_10G071300 [Manihot esculenta]
				Hb18g021420	XP_021684110.1	uncharacterized protein LOC110667468 isoform X2 [Hevea brasiliensis]
Chr18	32260001	32280000	0.331296	Hb18g022630	KAB5520757.1	hypothetical protein DKX38_025076 [Salix brachista]
Chr18	32400001	32420000	0.401977	Hb18g022720	XP_009778385.1	PREDICTED: uncharacterized protein LOC104227769, partial [Nicotiana sylvestris]
Chr18	33280001	33300000	0.382041	Hb18g023060	XP_021650757.1	UV-stimulated scaffold protein A homolog [Hevea brasiliensis]
Chr18	34400001	34420000	0.370206	Hb18g023680	XP_021679237.1	protein RBL isoform X1 [Hevea brasiliensis]
Chr18	36420001	36440000	0.395308	Hb18g024760	XP_021683670.1	uncharacterized protein LOC110667198 [Hevea brasiliensis]
				Hb18g024770	XP_021683670.1	uncharacterized protein LOC110667198 [Hevea brasiliensis]
Chr18	37780001	37800000	0.370405	Hb18g025520	XP_021641237.1	DNA topoisomerase 3-alpha isoform X5 [Hevea brasiliensis]
Chr18	37900001	37920000	0.376984	Hb18g025560	XP_021641234.1	DNA topoisomerase 3-alpha isoform X3 [Hevea brasiliensis]
Chr18	39020001	39040000	0.345882	Hb18g026090	XP_021686317.1	beta-galactosidase 6-like [Hevea brasiliensis]
Chr18	39040001	39060000	0.393239	Hb18g026090	XP_021686317.1	beta-galactosidase 6-like [Hevea brasiliensis]
Chr18	39400001	39420000	0.349022	Hb18g026250	XP_021671882.1	aspartic proteinase nepenthesin-1, partial [Hevea brasiliensis]
Chr18	40400001	40420000	0.405126	Hb18g026840	XP_021682010.1	uncharacterized protein At5g08430 [Hevea brasiliensis]
Chr18	40420001	40440000	0.33093	Hb18g026840	XP_021682010.1	uncharacterized protein At5g08430 [Hevea brasiliensis]
Chr18	40800001	40820000	0.366216	Hb18g027060	XP_021687949.1	uncharacterized protein LOC110670279 [Hevea brasiliensis]
Chr18	40820001	40840000	0.36362	Hb18g027060	XP_021687949.1	uncharacterized protein LOC110670279 [Hevea brasiliensis]
Chr18	41660001	41680000	0.380851	Hb18g027560	XP_021682992.1	filament-like plant protein isoform X1 [Hevea brasiliensis]
Chr18	43180001	43200000	0.475872	Hb18g028450	-	-
Chr18	43420001	43440000	0.345128	Hb18g028570	XP_021670042.1	uncharacterized protein LOC110657217 [Hevea brasiliensis]
Chr18	44000001	44020000	0.336499	Hb18g028910	XP_021652100.1	uncharacterized protein LOC110643882 [Hevea brasiliensis]
Chr18	44040001	44060000	0.397797	Hb18g028940	XP_021652488.1	fatty acid amide hydrolase-like isoform X1 [Hevea brasiliensis]
				Hb18g028950	BBG96384.1	ADP glucose pyrophosphorylase large subunit 1 [Prunus dulcis]
Chr18	87480001	87500000	0.479287	Hb18g054060	XP_021652517.1	protein DETOXIFICATION 27-like [Hevea brasiliensis]
Chr18	89320001	89340000	0.355373	Hb18g055630	OAY33550.1	hypothetical protein MANES_13G106100 [Manihot esculenta]
Chr18	91020001	91040000	0.418275	Hb18g057220	XP_021642718.1	uncharacterized protein LOC110637084 [Hevea brasiliensis]
				Hb18g057230	XP_021642735.1	probable receptor-like protein kinase At5g24010 [Hevea brasiliensis]
Chr18	91040001	91060000	0.5382	Hb18g057230	XP_021642735.1	probable receptor-like protein kinase At5g24010 [Hevea brasiliensis]
Chr18	91060001	91080000	0.370903	Hb18g057240	XP_021642737.1	UDP-glycosyltransferase 84B2-like [Hevea brasiliensis]
Chr18	93180001	93200000	0.331068	Hb18g059170	XP_021688194.1	probable galacturonosyltransferase-like 1 [Hevea brasiliensis]
				Hb18g059180	OAY35404.1	hypothetical protein MANES_12G099100 [Manihot esculenta]
Chr18	93340001	93360000	0.337875	Hb18g059380	-	-
				Hb18g059390	XP_021687535.1	anthocyanidin 3-O-glucosyltransferase 5-like [Hevea brasiliensis]
				Hb18g059370	XP_021687611.1	BES1/BZR1 homolog protein 2-like [Hevea brasiliensis]
				Hb18g059400	XP_021687536.1	probable Xaa-Pro aminopeptidase P isoform X1 [Hevea brasiliensis]
Chr18	94880001	94900000	0.36659	Hb18g060920	XP_021685043.1	O-acyltransferase WSD1-like [Hevea brasiliensis]
				Hb18g060940	XP_021685191.1	transcription factor bHLH162-like [Hevea brasiliensis]
				Hb18g060930	XP_021685063.1	elongation factor G-1, mitochondrial-like [Hevea brasiliensis]
Chr18	94940001	94960000	0.381062	Hb18g061000	XP_021685070.1	two pore calcium channel protein 1 [Hevea brasiliensis]
				Hb18g061010	XP_021685071.1	callose synthase 12 [Hevea brasiliensis]
