# Supplementary material for: Genomic insight into domestication of rubber tree
Source: Nat Commun. 2023 Aug 2;14:4651. doi: 10.1038/s41467-023-40304-y (PMC10397287; doi:10.1038/s41467-023-40304-y)
Supplement: Supplementary file 12 — Supplementary Data 9 [file 41467_2023_40304_MOESM12_ESM.xlsx]

## Sheet: Sheet1
Supplementary Data 9. List of selected genes in the selective sweeps by π method.
Chromosom	Start	Eed	π ratio	gene ID	NRID	NR_function
Chr1	120001	140000	3.03932	Hb01g000060	XP_021670619.1	uncharacterized protein LOC110657634 isoform X1 [Hevea brasiliensis]
				Hb01g000070	XP_021636280.1	quinone oxidoreductase-like protein 2 homolog isoform X2 [Hevea brasiliensis]
				Hb01g000080	XP_021670624.1	hydroxyacylglutathione hydrolase cytoplasmic isoform X2 [Hevea brasiliensis]
Chr1	200001	220000	3.71366	Hb01g000140	XP_021670626.1	probable inactive receptor kinase At5g58300 isoform X1 [Hevea brasiliensis]
				Hb01g000150	XP_021670575.1	probable inorganic phosphate transporter 1-3 [Hevea brasiliensis]
Chr1	1400001	1420000	3.36622	Hb01g001460	XP_021659075.1	methyltransferase-like protein 13 [Hevea brasiliensis]
				Hb01g001470	XP_015580333.1	LOW QUALITY PROTEIN: uncharacterized protein LOC8265361 [Ricinus communis]
Chr1	2320001	2340000	5.34979	Hb01g002340	XP_021674945.1	probable LRR receptor-like serine/threonine-protein kinase At3g47570 [Hevea brasiliensis]
				Hb01g002350	XP_021635103.1	metalloendoproteinase 5-MMP-like [Hevea brasiliensis]
Chr1	2400001	2420000	6.73432	Hb01g002420	PKI58225.1	hypothetical protein CRG98_021396 [Punica granatum]
				Hb01g002440	XP_021668629.1	pleckstrin homology domain-containing protein 1-like [Hevea brasiliensis]
				Hb01g002450	-	-
Chr1	5060001	5080000	3.39241	Hb01g004820	BBG93614.1	hypothetical protein Prudu_001681 [Prunus dulcis]
				Hb01g004830	-	-
				Hb01g004850	XP_021647068.1	uncharacterized protein LOC110640171 isoform X2 [Hevea brasiliensis]
Chr1	7240001	7260000	3.0161	Hb01g006520	-	-
Chr1	7240001	7260000	3.0161	Hb01g006530	XP_021689441.1	protein TONNEAU 1a-like isoform X1 [Hevea brasiliensis]
Chr1	8040001	8060000	7.27622	Hb01g007080	XP_021659727.1	nuclear transcription factor Y subunit B-1-like isoform X1 [Hevea brasiliensis]
Chr1	8580001	8600000	7.20987	Hb01g007430	XP_021681126.1	uncharacterized protein LOC110665340 [Hevea brasiliensis]
Chr1	9300001	9320000	4.6049	Hb01g007960	XP_021654101.1	protein disulfide isomerase-like 1-3 [Hevea brasiliensis]
Chr1	9320001	9340000	12.0175	Hb01g007980	-	-
Chr1	9340001	9360000	8.27215	Hb01g007990	XP_021654090.1	protein disulfide isomerase-like 1-4 [Hevea brasiliensis]
				Hb01g008000	XP_021598876.1	uncharacterized protein LOC110604894 [Manihot esculenta]
Chr1	9360001	9380000	7.97191	Hb01g008020	XP_021675188.1	uncharacterized protein LOC110661007 [Hevea brasiliensis]
				Hb01g008010	XP_021618000.1	uncharacterized protein LOC110619050 [Manihot esculenta]
Chr1	12160001	12180000	9.68328	Hb01g010000	XP_021690268.1	zinc finger protein ZAT5-like [Hevea brasiliensis]
				Hb01g010020	XP_021690260.1	monocopper oxidase-like protein SKU5 [Hevea brasiliensis]
Chr1	12220001	12240000	4.36576	Hb01g010060	XP_021690259.1	monocopper oxidase-like protein SKU5 [Hevea brasiliensis]
Chr1	12580001	12600000	3.04068	Hb01g010300	XP_021678110.1	extensin-like [Hevea brasiliensis]
				Hb01g010320	XP_021683681.1	glycine-rich cell wall structural protein 2-like [Hevea brasiliensis]
Chr1	12620001	12640000	7.13969	Hb01g010360	XP_021679841.1	uncharacterized protein LOC110664450 [Hevea brasiliensis]
				Hb01g010350	XP_021683658.1	protein BTR1-like [Hevea brasiliensis]
Chr1	12640001	12660000	4.84093	Hb01g010360	XP_021679841.1	uncharacterized protein LOC110664450 [Hevea brasiliensis]
				Hb01g010370	XP_021683658.1	protein BTR1-like [Hevea brasiliensis]
Chr1	75780001	75800000	3.82332	Hb01g043980	XP_021666437.1	bZIP transcription factor TRAB1-like isoform X2 [Hevea brasiliensis]
Chr1	76660001	76680000	4.95548	Hb01g044580	XP_021671237.1	glutamic acid-rich protein-like [Hevea brasiliensis]
Chr1	76720001	76740000	3.68154	Hb01g044630	-	-
				Hb01g044640	XP_021640301.1	uncharacterized protein LOC110635322 [Hevea brasiliensis]
				Hb01g044650	XP_021670460.1	protein ALP1-like [Hevea brasiliensis]
Chr1	79480001	79500000	4.32636	Hb01g046340	XP_021687733.1	scopoletin glucosyltransferase-like [Hevea brasiliensis]
Chr1	79540001	79560000	3.42489	Hb01g046390	XP_021687727.1	uncharacterized protein LOC110670095 [Hevea brasiliensis]
Chr1	79680001	79700000	3.45238	Hb01g046460	XP_021657934.1	uncharacterized protein At4g06744-like [Hevea brasiliensis]
Chr1	79700001	79720000	4.72243	Hb01g046510	XP_021648557.1	uncharacterized protein At4g06744-like [Hevea brasiliensis]
Chr1	79900001	79920000	3.0743	Hb01g046630	XP_021647334.1	uncharacterized protein LOC110640359 [Hevea brasiliensis]
Chr1	82780001	82800000	3.72299	Hb01g048770	XP_021652203.1	LOW QUALITY PROTEIN: uncharacterized protein LOC110643965 [Hevea brasiliensis]
Chr1	84060001	84080000	4.54188	Hb01g049610	XP_021675752.1	uncharacterized protein LOC110661427 [Hevea brasiliensis]
Chr1	84440001	84460000	3.10136	Hb01g049820	XP_021665107.1	uncharacterized protein LOC110653657 isoform X1 [Hevea brasiliensis]
Chr1	84680001	84700000	2.93949	Hb01g049950	XP_021675749.1	uncharacterized protein LOC110661426 isoform X2 [Hevea brasiliensis]
Chr1	87840001	87860000	4.67459	Hb01g052190	-	-
Chr1	89880001	89900000	4.53896	Hb01g053630	XP_021675062.1	aspartate--tRNA ligase, chloroplastic/mitochondrial isoform X1 [Hevea brasiliensis]
				Hb01g053620	XP_021675061.1	uncharacterized protein LOC110660913 [Hevea brasiliensis]
				Hb01g053640	OAY45338.1	LOW QUALITY PROTEIN: hypothetical protein MANES_07G052200 [Manihot esculenta]
Chr1	89960001	89980000	6.40035	Hb01g053700	KAA8536320.1	hypothetical protein F0562_028798 [Nyssa sinensis]
Chr1	93760001	93780000	3.0434	Hb01g056760	XP_021685450.1	uncharacterized protein LOC110668492 isoform X2 [Hevea brasiliensis]
				Hb01g056780	XP_021659613.1	7-deoxyloganetin glucosyltransferase-like [Hevea brasiliensis]
Chr1	94400001	94420000	3.82536	Hb01g057210	XP_027071803.1	zinc finger MYM-type protein 1-like [Coffea arabica]
Chr1	95060001	95080000	9.53062	Hb01g057660	XP_015580060.1	DNA (cytosine-5)-methyltransferase 1B isoform X3 [Ricinus communis]
Chr1	95740001	95760000	6.18794	Hb01g058380	XP_021678837.1	uncharacterized protein LOC110663743 [Hevea brasiliensis]
Chr2	640001	660000	3.05932	Hb02g000790	XP_021682754.1	putative disease resistance RPP13-like protein 1 isoform X1 [Hevea brasiliensis]
				Hb02g000800	XP_021682758.1	protein SENSITIVITY TO RED LIGHT REDUCED 1 [Hevea brasiliensis]
				Hb02g000820	XP_021682748.1	flowering time control protein FY-like [Hevea brasiliensis]
				Hb02g000810	XP_021682747.1	putative disease resistance RPP13-like protein 1 [Hevea brasiliensis]
Chr2	660001	680000	3.70347	Hb02g000820	XP_021682748.1	flowering time control protein FY-like [Hevea brasiliensis]
				Hb02g000830	XP_021682745.1	uncharacterized protein LOC110666541 isoform X1 [Hevea brasiliensis]
Chr2	1180001	1200000	6.18764	Hb02g001420	XP_021639416.1	dr1-associated corepressor homolog [Hevea brasiliensis]
				Hb02g001410	XP_021639384.1	cytokinin hydroxylase-like isoform X1 [Hevea brasiliensis]
Chr2	1340001	1360000	6.24504	Hb02g001630	XP_021639386.1	exportin-7-like isoform X1 [Hevea brasiliensis]
				Hb02g001640	XP_021639442.1	CO(2)-response secreted protease-like [Hevea brasiliensis]
Chr2	10020001	10040000	3.0458	Hb02g008920	XP_021646570.1	F-box/kelch-repeat protein At3g23880-like isoform X1 [Hevea brasiliensis]
Chr2	11020001	11040000	16.0079	Hb02g009760	XP_021653513.1	lamin-like protein [Hevea brasiliensis]
				Hb02g009770	XP_021653511.1	putative leucine-rich repeat receptor-like serine/threonine-protein kinase At2g24130 [Hevea brasiliensis]
Chr2	11040001	11060000	7.41073	Hb02g009790	XP_021639887.1	uncharacterized protein LOC110635015 [Hevea brasiliensis]
Chr2	11060001	11080000	3.64873	Hb02g009800	XP_021691177.1	putative leucine-rich repeat receptor-like serine/threonine-protein kinase At2g24130 [Hevea brasiliensis]
				Hb02g009810	XP_021691179.1	heat shock 70 kDa protein [Hevea brasiliensis]
				Hb02g009820	XP_021691174.1	heat shock 70 kDa protein 5 [Hevea brasiliensis]
				Hb02g009830	XP_021691176.1	uncharacterized protein LOC110672658 [Hevea brasiliensis]
				Hb02g009840	XP_021691175.1	shikimate O-hydroxycinnamoyltransferase-like [Hevea brasiliensis]
Chr2	11140001	11160000	6.48684	Hb02g009890	XP_021691190.1	magnesium transporter MRS2-1-like isoform X1 [Hevea brasiliensis]
Chr2	11380001	11400000	7.82005	Hb02g010060	XP_021643102.1	AP2-like ethylene-responsive transcription factor At1g16060 [Hevea brasiliensis]
Chr2	14360001	14380000	3.30636	Hb02g012440	XP_021639917.1	BEL1-like homeodomain protein 6 isoform X1 [Hevea brasiliensis]
				Hb02g012450	XP_021639919.1	BEL1-like homeodomain protein 6 [Hevea brasiliensis]
Chr2	15740001	15760000	3.41169	Hb02g013320	XP_021672742.1	BURP domain-containing protein BNM2C-like isoform X1 [Hevea brasiliensis]
Chr2	15780001	15800000	5.70816	Hb02g013340	XP_021672743.1	BURP domain-containing protein BNM2C-like isoform X2 [Hevea brasiliensis]
Chr2	15800001	15820000	15.6949	Hb02g013370	AJI43719.1	X intrinsic protein [Hevea brasiliensis]
Chr2	15820001	15840000	3.61666	Hb02g013380	AKN79686.1	X-intrisic protein subfamily member 2;1 [Hevea brasiliensis]
Chr2	16460001	16480000	2.99586	Hb02g013820	OAY52372.1	hypothetical protein MANES_04G077800 [Manihot esculenta]
				Hb02g013830	XP_021664264.1	uncharacterized protein LOC110652951, partial [Hevea brasiliensis]
				Hb02g013840	XP_021655661.1	eukaryotic translation initiation factor 4B3-like [Hevea brasiliensis]
Chr2	18900001	18920000	3.2474	Hb02g015610	XP_021648482.1	uncharacterized protein LOC110641163 [Hevea brasiliensis]
Chr2	25460001	25480000	9.81363	Hb02g019390	KAA0061889.1	DNA/RNA polymerases superfamily protein [Cucumis melo var. makuwa]
Chr2	25520001	25540000	8.08187	Hb02g019420	XP_021671220.1	uncharacterized protein At1g04910-like [Hevea brasiliensis]
Chr2	26360001	26380000	4.73223	Hb02g019830	XP_021683370.1	cytochrome P450 87A3-like [Hevea brasiliensis]
				Hb02g019840	XP_021683370.1	cytochrome P450 87A3-like [Hevea brasiliensis]
Chr2	26380001	26400000	4.18456	Hb02g019840	XP_021683370.1	cytochrome P450 87A3-like [Hevea brasiliensis]
Chr2	26520001	26540000	3.61914	Hb02g019930	XP_021636087.1	gibberellic acid methyltransferase 2-like [Hevea brasiliensis]
Chr2	27100001	27120000	9.09004	Hb02g020240	XP_021638856.1	uncharacterized protein At5g23160-like [Hevea brasiliensis]
Chr2	27220001	27240000	4.64295	Hb02g020370	XP_021638854.1	cytochrome P450 86B1-like [Hevea brasiliensis]
Chr2	27240001	27260000	3.97182	Hb02g020370	XP_021638854.1	cytochrome P450 86B1-like [Hevea brasiliensis]
				Hb02g020380	OAY52236.1	hypothetical protein MANES_04G067400 [Manihot esculenta]
Chr2	27580001	27600000	3.79285	Hb02g020550	XP_021678985.1	protein LAZ1-like isoform X2 [Hevea brasiliensis]
				Hb02g020560	XP_021678984.1	protein LAZ1-like isoform X1 [Hevea brasiliensis]
Chr2	27600001	27620000	4.87989	Hb02g020560	XP_021678984.1	protein LAZ1-like isoform X1 [Hevea brasiliensis]
Chr2	27620001	27640000	3.87678	Hb02g020560	XP_021678984.1	protein LAZ1-like isoform X1 [Hevea brasiliensis]
Chr2	27640001	27660000	2.99916	Hb02g020590	-	-
Chr2	31700001	31720000	3.87346	Hb02g022710	XP_021643591.1	serine carboxypeptidase-like 34 isoform X2 [Hevea brasiliensis]
Chr2	39120001	39140000	6.94248	Hb02g026370	XP_015577109.1	uncharacterized protein LOC107261545 [Ricinus communis]
Chr2	39140001	39160000	4.82322	Hb02g026370	XP_015577109.1	uncharacterized protein LOC107261545 [Ricinus communis]
				Hb02g026390	XP_021690592.1	vacuolar iron transporter homolog 4-like [Hevea brasiliensis]
Chr2	39160001	39180000	6.05367	Hb02g026390	XP_021690592.1	vacuolar iron transporter homolog 4-like [Hevea brasiliensis]
Chr2	39480001	39500000	32.4371	Hb02g026610	-	-
Chr2	39520001	39540000	11.192	Hb02g026660	XP_021690821.1	protein S-acyltransferase 11 isoform X1 [Hevea brasiliensis]
Chr2	39540001	39560000	9.51478	Hb02g026670	OAY54867.1	hypothetical protein MANES_03G108300 [Manihot esculenta]
				Hb02g026660	XP_021690821.1	protein S-acyltransferase 11 isoform X1 [Hevea brasiliensis]
Chr2	39560001	39580000	15.5982	Hb02g026670	OAY54867.1	hypothetical protein MANES_03G108300 [Manihot esculenta]
Chr2	41660001	41680000	3.12375	Hb02g027860	-	-
Chr2	41680001	41700000	3.76474	Hb02g027860	-	-
Chr2	42420001	42440000	6.04852	Hb02g028200	XP_021675489.1	alanine--tRNA ligase [Hevea brasiliensis]
Chr2	42440001	42460000	5.5006	Hb02g028200	XP_021675489.1	alanine--tRNA ligase [Hevea brasiliensis]
Chr2	42660001	42680000	3.83574	Hb02g028330	-	-
Chr2	42980001	43000000	4.19938	Hb02g028490	XP_021665449.1	transcription factor TCP21-like [Hevea brasiliensis]
Chr2	43240001	43260000	5.61464	Hb02g028620	XP_021665450.1	probable prefoldin subunit 5 [Hevea brasiliensis]
Chr2	43300001	43320000	5.23069	Hb02g028650	XP_021665453.1	photosystem II stability/assembly factor HCF136, chloroplastic [Hevea brasiliensis]
Chr2	43320001	43340000	2.99525	Hb02g028660	RVW13085.1	Transposon Ty3-I Gag-Pol polyprotein [Vitis vinifera]
Chr2	43360001	43380000	7.75239	Hb02g028690	XP_021665454.1	calcium-transporting ATPase 4, plasma membrane-type-like [Hevea brasiliensis]
Chr2	43760001	43780000	4.94346	Hb02g028930	XP_021685367.1	flocculation protein FLO11-like [Hevea brasiliensis]
				Hb02g028950	XP_021669551.1	ENHANCER OF AG-4 protein 2-like isoform X2 [Hevea brasiliensis]
Chr2	50420001	50440000	3.75258	Hb02g032060	XP_021687814.1	BRASSINOSTEROID INSENSITIVE 1-associated receptor kinase 1-like [Hevea brasiliensis]
Chr2	50800001	50820000	2.91957	Hb02g032330	RVW97511.1	hypothetical protein CK203_026228 [Vitis vinifera]
Chr2	51840001	51860000	3.08872	Hb02g032870	ACY01934.1	hypothetical protein [Beta vulgaris]
Chr2	52620001	52640000	3.09583	Hb02g033320	XP_021689239.1	coiled-coil domain-containing protein R3HCC1L isoform X2 [Hevea brasiliensis]
				Hb02g033330	XP_021670523.1	uncharacterized protein LOC110657586 [Hevea brasiliensis]
Chr2	52680001	52700000	3.18604	Hb02g033360	XP_021649404.1	uncharacterized protein LOC110641854 [Hevea brasiliensis]
				Hb02g033370	XP_021687618.1	uncharacterized protein LOC110670006 [Hevea brasiliensis]
Chr2	61260001	61280000	7.10853	Hb02g037700	-	-
				Hb02g037690	XP_021667723.1	ubiquitin carboxyl-terminal hydrolase 8 isoform X1 [Hevea brasiliensis]
Chr2	69000001	69020000	12.8695	Hb02g041670	XP_021683581.1	pinin-like [Hevea brasiliensis]
Chr2	69100001	69120000	3.00497	Hb02g041740	-	-
				Hb02g041750	XP_021669011.1	uncharacterized protein LOC110656503, partial [Hevea brasiliensis]
Chr2	69640001	69660000	5.03955	Hb02g042060	OAY51887.1	hypothetical protein MANES_04G040700 [Manihot esculenta]
Chr2	69760001	69780000	3.68792	Hb02g042150	XP_021688395.1	uncharacterized protein LOC110670597 [Hevea brasiliensis]
Chr2	70200001	70220000	4.28097	Hb02g042450	XP_021666639.1	putative disease resistance RPP13-like protein 1 [Hevea brasiliensis]
Chr2	70700001	70720000	11.9776	Hb02g042800	XP_021673702.1	pentatricopeptide repeat-containing protein At1g63330-like [Hevea brasiliensis]
Chr2	70720001	70740000	8.66628	Hb02g042820	XP_021648249.1	uncharacterized protein LOC110640979 [Hevea brasiliensis]
Chr2	70980001	71000000	13.7182	Hb02g043030	XP_021692418.1	wall-associated receptor kinase 2-like [Hevea brasiliensis]
Chr2	72240001	72260000	3.28113	Hb02g043850	XP_021678262.1	uncharacterized protein LOC110663310 [Hevea brasiliensis]
				Hb02g043860	XP_021678258.1	serine/threonine-protein kinase TOUSLED-like isoform X1 [Hevea brasiliensis]
Chr2	72360001	72380000	6.02197	Hb02g043970	THG19944.1	hypothetical protein TEA_021565 [Camellia sinensis var. sinensis]
Chr2	75060001	75080000	8.54997	Hb02g045600	XP_021667845.1	T-complex protein 1 subunit eta [Hevea brasiliensis]
Chr2	75060001	75080000	8.54997	Hb02g045610	XP_021667844.1	probable apyrase 6 [Hevea brasiliensis]
Chr2	75080001	75100000	33.339	Hb02g045610	XP_021667844.1	probable apyrase 6 [Hevea brasiliensis]
Chr2	75100001	75120000	19.854	Hb02g045630	XP_021674345.1	uncharacterized protein LOC110660361 [Hevea brasiliensis]
Chr2	75180001	75200000	6.69267	Hb02g045650	XP_021667843.1	geranylgeranyl diphosphate reductase, chloroplastic-like [Hevea brasiliensis]
Chr2	77580001	77600000	7.71469	Hb02g047200	XP_021691518.1	uncharacterized protein LOC110672903 [Hevea brasiliensis]
Chr2	77600001	77620000	6.81052	Hb02g047200	XP_021691518.1	uncharacterized protein LOC110672903 [Hevea brasiliensis]
Chr2	78020001	78040000	3.86511	Hb02g047460	EXC14239.1	Putative prolyl 4-hydroxylase [Morus notabilis]
Chr2	79060001	79080000	3.45742	Hb02g048190	XP_021637176.1	cyclin-dependent kinase 11B-like [Hevea brasiliensis]
Chr2	80220001	80240000	2.97151	Hb02g049000	XP_021638797.1	isoeugenol synthase 1-like isoform X2 [Hevea brasiliensis]
				Hb02g049010	XP_019191267.1	PREDICTED: uncharacterized protein LOC109185772 [Ipomoea nil]
Chr2	81080001	81100000	3.13386	Hb02g049730	ANA75381.1	glutathione peroxidase [Hevea brasiliensis]
				Hb02g049740	OAY37646.1	hypothetical protein MANES_11G117600 [Manihot esculenta]
Chr2	90100001	90120000	4.24588	Hb02g056720	XP_021640526.1	uncharacterized protein LOC110635482 [Hevea brasiliensis]
Chr2	90120001	90140000	4.11837	Hb02g056750	KAA3480774.1	DNA/RNA polymerases superfamily protein [Gossypium australe]
Chr2	90140001	90160000	3.25853	Hb02g056760	RVW79623.1	Transposon Ty3-I Gag-Pol polyprotein [Vitis vinifera]
Chr2	90160001	90180000	3.57138	Hb02g056780	XP_021640552.1	uncharacterized protein LOC110635500 [Hevea brasiliensis]
Chr2	90180001	90200000	4.59714	Hb02g056790	XP_021640527.1	tRNA ligase 1 [Hevea brasiliensis]
Chr2	90340001	90360000	3.56786	Hb02g056940	XP_021640539.1	uncharacterized protein LOC110635488 [Hevea brasiliensis]
				Hb02g056950	XP_021640522.1	uncharacterized protein LOC110635478 [Hevea brasiliensis]
				Hb02g056970	XP_021640523.1	uncharacterized protein LOC110635479 [Hevea brasiliensis]
				Hb02g056930	XP_021640545.1	uncharacterized protein LOC110635492 [Hevea brasiliensis]
				Hb02g056960	XP_021640546.1	uncharacterized protein LOC110635493 [Hevea brasiliensis]
Chr2	90640001	90660000	3.17444	Hb02g057250	XP_021683843.1	syntaxin-72-like [Hevea brasiliensis]
				Hb02g057270	XP_021683843.1	syntaxin-72-like [Hevea brasiliensis]
				Hb02g057260	XP_021681110.1	NAC domain-containing protein 68-like [Hevea brasiliensis]
Chr2	91360001	91380000	3.63626	Hb02g057760	XP_021690305.1	LOW QUALITY PROTEIN: uncharacterized protein LOC110671973 [Hevea brasiliensis]
Chr2	91380001	91400000	3.35736	Hb02g057780	XP_021648501.1	alpha carbonic anhydrase 7-like [Hevea brasiliensis]
Chr2	92760001	92780000	5.83333	Hb02g058920	XP_021640453.1	DDT domain-containing protein PTM-like isoform X1 [Hevea brasiliensis]
				Hb02g058910	XP_021640441.1	AP-2 complex subunit alpha-1-like isoform X1 [Hevea brasiliensis]
Chr2	93620001	93640000	3.57747	Hb02g059590	XP_021649677.1	uncharacterized protein LOC110642055 [Hevea brasiliensis]
				Hb02g059580	KDP34695.1	hypothetical protein JCGZ_10900 [Jatropha curcas]
Chr2	94260001	94280000	3.09432	Hb02g060210	XP_021673755.1	transcription factor TGA9-like isoform X1 [Hevea brasiliensis]
Chr2	94280001	94300000	3.323	Hb02g060230	XP_021678107.1	cell division protein FtsZ homolog 2-2, chloroplastic-like [Hevea brasiliensis]
				Hb02g060240	ADR71271.1	60S ribosomal protein L10aA [Hevea brasiliensis]
Chr2	94660001	94680000	3.06503	Hb02g060680	XP_021674611.1	uncharacterized protein LOC110660574 [Hevea brasiliensis]
Chr2	94680001	94700000	3.2104	Hb02g060700	XP_021674619.1	uncharacterized protein At1g08160-like [Hevea brasiliensis]
Chr3	1360001	1380000	4.10286	Hb03g001340	XP_021640853.1	zinc finger protein 3-like [Hevea brasiliensis]
Chr3	1920001	1940000	8.58477	Hb03g001960	XP_021655073.1	zinc finger Ran-binding domain-containing protein 2-like [Hevea brasiliensis]
Chr3	4180001	4200000	4.10017	Hb03g004030	XP_021660636.1	WD-40 repeat-containing protein MSI4-like [Hevea brasiliensis]
				Hb03g004020	XP_021660637.1	uncharacterized protein LOC110650126 [Hevea brasiliensis]
Chr3	4420001	4440000	5.34082	Hb03g004240	EEF48090.1	Lycopene epsilon cyclase, chloroplast precursor, putative [Ricinus communis]
				Hb03g004250	XP_021642371.1	uncharacterized protein LOC110636834 [Hevea brasiliensis]
				Hb03g004260	XP_021650208.1	disease resistance protein RPS2 [Hevea brasiliensis]
				Hb03g004220	XP_021650170.1	telomere repeat-binding factor 4-like [Hevea brasiliensis]
				Hb03g004230	XP_021650169.1	glycylpeptide N-tetradecanoyltransferase 1-like isoform X2 [Hevea brasiliensis]
Chr3	6660001	6680000	7.5802	Hb03g006160	XP_021666510.1	uncharacterized protein LOC110654727 [Hevea brasiliensis]
Chr3	6700001	6720000	3.51599	Hb03g006170	XP_021666512.1	uncharacterized protein LOC110654728 [Hevea brasiliensis]
				Hb03g006180	XP_021666513.1	endoribonuclease Dicer homolog 3 isoform X1 [Hevea brasiliensis]
Chr3	6800001	6820000	2.93204	Hb03g006230	XP_021680156.1	probable serine/threonine-protein kinase PBL12 [Hevea brasiliensis]
				Hb03g006250	XP_021680249.1	monoacylglycerol lipase ABHD6-like [Hevea brasiliensis]
Chr3	11640001	11660000	3.72974	Hb03g009950	XP_021636309.1	CCR4-NOT transcription complex subunit 3-like [Hevea brasiliensis]
Chr3	11660001	11680000	4.64674	Hb03g009980	XP_021646535.1	VAN3-binding protein-like [Hevea brasiliensis]
				Hb03g009970	-	-
Chr3	15320001	15340000	6.36024	Hb03g012400	XP_021672066.1	protein TIFY 8-like isoform X2 [Hevea brasiliensis]
Chr3	16260001	16280000	3.36366	Hb03g013040	-	-
				Hb03g013030	AIU41662.1	ABC transporter family protein [Hevea brasiliensis]
Chr3	18800001	18820000	4.81401	Hb03g014560	-	-
				Hb03g014570	XP_021646054.1	uncharacterized protein LOC110639430 [Hevea brasiliensis]
Chr3	18880001	18900000	5.53168	Hb03g014640	XP_021666174.1	LOW QUALITY PROTEIN: dnaJ homolog subfamily C GRV2-like [Hevea brasiliensis]
Chr3	18900001	18920000	5.04989	Hb03g014640	XP_021666174.1	LOW QUALITY PROTEIN: dnaJ homolog subfamily C GRV2-like [Hevea brasiliensis]
Chr3	18920001	18940000	4.50205	Hb03g014660	XP_021666174.1	LOW QUALITY PROTEIN: dnaJ homolog subfamily C GRV2-like [Hevea brasiliensis]
Chr3	44780001	44800000	4.36593	Hb03g028490	-	-
Chr3	45340001	45360000	4.10588	Hb03g028740	KAA3457697.1	DNA/RNA polymerases superfamily protein [Gossypium australe]
Chr3	45360001	45380000	4.96544	Hb03g028740	KAA3457697.1	DNA/RNA polymerases superfamily protein [Gossypium australe]
Chr3	45760001	45780000	6.9245	Hb03g028920	-	-
Chr3	45780001	45800000	6.08622	Hb03g028920	-	-
Chr3	46160001	46180000	4.21986	Hb03g029120	XP_021686747.1	potassium transporter 11-like isoform X4 [Hevea brasiliensis]
Chr3	46200001	46220000	5.86285	Hb03g029150	XP_021686744.1	potassium transporter 11-like isoform X2 [Hevea brasiliensis]
Chr3	87660001	87680000	3.92695	Hb03g051940	XP_021636215.1	probable transcription repressor OFP9 [Hevea brasiliensis]
Chr3	87680001	87700000	31.4684	Hb03g051940	XP_021636215.1	probable transcription repressor OFP9 [Hevea brasiliensis]
				Hb03g051950	XP_021643877.1	uncharacterized protein LOC110637839 [Hevea brasiliensis]
Chr3	87700001	87720000	4.37243	Hb03g051970	XP_021637477.1	disease resistance RPP13-like protein 4 [Hevea brasiliensis]
Chr3	87720001	87740000	3.90691	Hb03g051970	XP_021637477.1	disease resistance RPP13-like protein 4 [Hevea brasiliensis]
Chr3	89680001	89700000	3.05538	Hb03g053020	XP_021667730.1	probable polyamine transporter At3g13620 [Hevea brasiliensis]
Chr3	89880001	89900000	3.91638	Hb03g053140	OAY28954.1	hypothetical protein MANES_15G107200 [Manihot esculenta]
Chr3	89880001	89900000	3.91638	Hb03g053150	XP_021689666.1	receptor kinase-like protein Xa21 [Hevea brasiliensis]
Chr3	90360001	90380000	3.87812	Hb03g053450	XP_021640270.1	ethylene-responsive transcription factor RAP2-11-like [Hevea brasiliensis]
				Hb03g053460	XP_021640269.1	tubulin alpha-3 chain-like [Hevea brasiliensis]
				Hb03g053440	XP_021640268.1	importin-5-like isoform X2 [Hevea brasiliensis]
Chr3	91060001	91080000	3.17604	Hb03g053860	AQK64650.1	Retrovirus-related Pol polyprotein LINE-1 [Zea mays]
				Hb03g053870	TQD86328.1	hypothetical protein C1H46_028086 [Malus baccata]
Chr3	91140001	91160000	3.65513	Hb03g053960	XP_021647097.1	protein NRT1/ PTR FAMILY 7.1-like [Hevea brasiliensis]
Chr3	91600001	91620000	4.12179	Hb03g054260	XP_021644227.1	ubiquitin carboxyl-terminal hydrolase 25 [Hevea brasiliensis]
Chr3	92720001	92740000	4.97795	Hb03g055160	ALN13335.1	trehalose-6-phosphate synthase-2 [Hevea brasiliensis]
Chr3	92740001	92760000	3.12559	Hb03g055170	XP_021650858.1	uncharacterized protein LOC110642958 [Hevea brasiliensis]
				Hb03g055160	ALN13335.1	trehalose-6-phosphate synthase-2 [Hevea brasiliensis]
Chr3	93420001	93440000	6.99228	Hb03g055630	XP_015381086.1	uncharacterized protein LOC107174583 [Citrus sinensis]
Chr3	93780001	93800000	3.67786	Hb03g055850	XP_021660479.1	uncharacterized protein LOC110650011 [Hevea brasiliensis]
				Hb03g055860	XP_021660478.1	ubiquitin domain-containing protein 1-like [Hevea brasiliensis]
				Hb03g055870	XP_021660483.1	uncharacterized protein LOC110650014 [Hevea brasiliensis]
Chr3	94100001	94120000	3.90659	Hb03g056090	-	-
				Hb03g056080	XP_021689408.1	vacuolar protein-sorting-associated protein 33 homolog [Hevea brasiliensis]
Chr3	94520001	94540000	3.12217	Hb03g056400	XP_021649105.1	uncharacterized protein LOC110641600 isoform X3 [Hevea brasiliensis]
Chr3	97020001	97040000	4.58593	Hb03g058320	XP_021642353.1	beta-glucosidase 18-like [Hevea brasiliensis]
Chr3	97440001	97460000	3.87722	Hb03g058720	XP_021650604.1	myosin-2-like [Hevea brasiliensis]
Chr3	100980001	101000000	3.2442	Hb03g061620	XP_021647910.1	uncharacterized protein LOC110640749 [Hevea brasiliensis]
				Hb03g061630	XP_021647850.1	uncharacterized protein LOC110640718 [Hevea brasiliensis]
				Hb03g061610	XP_021647909.1	rab3 GTPase-activating protein catalytic subunit-like [Hevea brasiliensis]
Chr3	102180001	102200000	5.79867	Hb03g062800	XP_021653767.1	NAD-dependent protein deacetylase SRT1-like isoform X2 [Hevea brasiliensis]
Chr3	102300001	102320000	4.37535	Hb03g062870	XP_021641807.1	nuclear transcription factor Y subunit B-9-like [Hevea brasiliensis]
Chr3	102320001	102340000	3.1896	Hb03g062880	XP_021641805.1	nicotinamide/nicotinic acid mononucleotide adenylyltransferase-like isoform X1 [Hevea brasiliensis]
				Hb03g062870	XP_021641807.1	nuclear transcription factor Y subunit B-9-like [Hevea brasiliensis]
				Hb03g062890	XP_021641804.1	uncharacterized protein LOC110636412 [Hevea brasiliensis]
Chr3	102440001	102460000	3.13302	Hb03g063000	XP_021689907.1	uncharacterized protein LOC110671680 isoform X1 [Hevea brasiliensis]
				Hb03g063010	XP_021641780.1	cellulose synthase-like protein E1 isoform X2 [Hevea brasiliensis]
Chr3	102460001	102480000	3.31075	Hb03g063020	XP_021641767.1	cellulose synthase-like protein E1 [Hevea brasiliensis]
				Hb03g063010	XP_021641780.1	cellulose synthase-like protein E1 isoform X2 [Hevea brasiliensis]
				Hb03g063030	XP_021641783.1	WEB family protein At5g55860-like [Hevea brasiliensis]
Chr3	102480001	102500000	5.26218	Hb03g063040	XP_021641803.1	uncharacterized protein LOC110636411 [Hevea brasiliensis]
				Hb03g063050	XP_021641834.1	SEC14 cytosolic factor-like isoform X1 [Hevea brasiliensis]
				Hb03g063030	XP_021641783.1	WEB family protein At5g55860-like [Hevea brasiliensis]
Chr3	102560001	102580000	6.50014	Hb03g063120	XP_021646676.1	heterogeneous nuclear ribonucleoprotein 1-like [Hevea brasiliensis]
				Hb03g063130	PNT60363.1	hypothetical protein POPTR_001G469200 [Populus trichocarpa]
				Hb03g063140	XP_021646687.1	nucleotide-sugar uncharacterized transporter 2-like isoform X1 [Hevea brasiliensis]
				Hb03g063150	OMO83785.1	hypothetical protein CCACVL1_11194 [Corchorus capsularis]
Chr3	102600001	102620000	7.3519	Hb03g063200	XP_021646672.1	Farnesyl diphosphate synthase 1 [Hevea brasiliensis]
Chr3	102620001	102640000	9.50285	Hb03g063200	XP_021646672.1	Farnesyl diphosphate synthase 1 [Hevea brasiliensis]
				Hb03g063210	-	-
Chr3	102640001	102660000	3.10429	Hb03g063210	-	-
				Hb03g063230	XP_021653729.1	protein RALF-like 24 [Hevea brasiliensis]
				Hb03g063240	XP_021653730.1	adenosylhomocysteinase [Hevea brasiliensis]
Chr3	102840001	102860000	3.46275	Hb03g063400	XP_021658928.1	probable magnesium transporter NIPA2 isoform X1 [Hevea brasiliensis]
				Hb03g063410	XP_021658931.1	uncharacterized protein LOC110648873 [Hevea brasiliensis]
				Hb03g063420	XP_021658932.1	F-box/kelch-repeat protein At3g06240-like [Hevea brasiliensis]
				Hb03g063390	XP_021658925.1	splicing regulatory glutamine/lysine-rich protein 1 [Hevea brasiliensis]
				Hb03g063430	XP_021658920.1	uncharacterized protein LOC110648868 isoform X1 [Hevea brasiliensis]
Chr3	102920001	102940000	4.45333	Hb03g063480	XP_021658521.1	uncharacterized protein LOC110648550 isoform X2 [Hevea brasiliensis]
Chr3	106140001	106160000	3.04842	Hb03g066310	EOY09126.1	Uncharacterized protein TCM_024518 [Theobroma cacao]
Chr3	106160001	106180000	3.01714	Hb03g066310	EOY09126.1	Uncharacterized protein TCM_024518 [Theobroma cacao]
				Hb03g066330	XP_021675656.1	early nodulin-75-like [Hevea brasiliensis]
Chr3	106280001	106300000	3.36031	Hb03g066450	XP_021643772.1	uncharacterized protein LOC110637759 [Hevea brasiliensis]
Chr3	108280001	108300000	3.76848	Hb03g068480	XP_021636878.1	sugar transport protein 13-like [Hevea brasiliensis]
Chr3	109400001	109420000	3.8394	Hb03g069630	XP_021635699.1	serine/threonine-protein kinase RUNKEL [Hevea brasiliensis]
				Hb03g069620	XP_021639149.1	chromatin structure-remodeling complex protein SYD isoform X2 [Hevea brasiliensis]
Chr3	111760001	111780000	3.25704	Hb03g072220	OMO72766.1	hypothetical protein CCACVL1_17605 [Corchorus capsularis]
				Hb03g072230	XP_021640246.1	protection of telomeres protein 1a-like isoform X1 [Hevea brasiliensis]
Chr3	111780001	111800000	10.3691	Hb03g072230	XP_021640246.1	protection of telomeres protein 1a-like isoform X1 [Hevea brasiliensis]
Chr3	111800001	111820000	12.3261	Hb03g072250	XP_021640182.1	uncharacterized protein LOC110635243 isoform X1 [Hevea brasiliensis]
				Hb03g072260	XP_021640243.1	protein TRIGALACTOSYLDIACYLGLYCEROL 4, chloroplastic [Hevea brasiliensis]
				Hb03g072270	XP_021640241.1	cytosolic purine 5'-nucleotidase [Hevea brasiliensis]
Chr3	111820001	111840000	4.79317	Hb03g072270	XP_021640241.1	cytosolic purine 5'-nucleotidase [Hevea brasiliensis]
				Hb03g072280	OVA16637.1	ABC transporter [Macleaya cordata]
Chr3	111840001	111860000	19.1409	Hb03g072290	XP_021640239.1	protein CHUP1, chloroplastic isoform X1 [Hevea brasiliensis]
				Hb03g072300	XP_021686252.1	uncharacterized protein LOC110669078 [Hevea brasiliensis]
				Hb03g072280	OVA16637.1	ABC transporter [Macleaya cordata]
Chr3	111860001	111880000	13.8683	Hb03g072320	XP_021686274.1	diacylglycerol O-acyltransferase 3, cytosolic [Hevea brasiliensis]
				Hb03g072310	XP_021686271.1	SWI/SNF-related matrix-associated actin-dependent regulator of chromatin subfamily A-like protein 1 isoform X1 [Hevea brasiliensis]
Chr3	111880001	111900000	20.0052	Hb03g072350	XP_021687948.1	uncharacterized protein LOC110670278 [Hevea brasiliensis]
Chr3	111900001	111920000	8.17217	Hb03g072360	XP_021686285.1	aspartic proteinase-like isoform X1 [Hevea brasiliensis]
Chr3	111980001	112000000	3.38613	Hb03g072410	XP_021675908.1	uncharacterized protein LOC110661558 [Hevea brasiliensis]
				Hb03g072420	XP_021670741.1	uncharacterized protein LOC110657713 [Hevea brasiliensis]
Chr3	112000001	112020000	4.52098	Hb03g072420	XP_021670741.1	uncharacterized protein LOC110657713 [Hevea brasiliensis]
				Hb03g072430	XP_021651806.1	uncharacterized protein LOC110643658 [Hevea brasiliensis]
				Hb03g072440	XP_021651797.1	1,4-dihydroxy-2-naphthoyl-CoA thioesterase 1 isoform X1 [Hevea brasiliensis]
Chr3	112020001	112040000	4.6541	Hb03g072450	XP_021651803.1	uncharacterized protein LOC110643653 [Hevea brasiliensis]
				Hb03g072440	XP_021651797.1	1,4-dihydroxy-2-naphthoyl-CoA thioesterase 1 isoform X1 [Hevea brasiliensis]
Chr3	112060001	112080000	5.20158	Hb03g072490	XP_021690752.1	uncharacterized protein LOC110672319 [Hevea brasiliensis]
Chr4	600001	620000	4.01157	Hb04g000610	-	-
				Hb04g000620	XP_021671757.1	uncharacterized protein LOC110658443 [Hevea brasiliensis]
				Hb04g000580	EEF46783.1	H(\+)-transporting atpase plant/fungi plasma membrane type, putative [Ricinus communis]
Chr4	880001	900000	3.78335	Hb04g000920	XP_021671449.1	ADP-ribosylation factor 1-like [Hevea brasiliensis]
				Hb04g000930	XP_021671436.1	zinc finger protein CONSTANS-LIKE 4-like [Hevea brasiliensis]
				Hb04g000940	XP_021671421.1	probable protein phosphatase 2C 59 isoform X1 [Hevea brasiliensis]
Chr4	2720001	2740000	2.99369	Hb04g002960	XP_021643069.1	uncharacterized protein LOC110637331 isoform X1 [Hevea brasiliensis]
				Hb04g002970	XP_021643089.1	probable ubiquitin-conjugating enzyme E2 37 [Hevea brasiliensis]
Chr4	2880001	2900000	3.95477	Hb04g003130	XP_021690050.1	uncharacterized protein LOC110671794 isoform X1 [Hevea brasiliensis]
				Hb04g003150	XP_021690105.1	protein Mpv17-like isoform X1 [Hevea brasiliensis]
				Hb04g003120	XP_021690048.1	subtilisin-like protease SBT6.1 isoform X1 [Hevea brasiliensis]
Chr4	3560001	3580000	6.35356	Hb04g003810	XP_021641717.1	lysine-specific demethylase JMJ25-like [Hevea brasiliensis]
Chr4	3600001	3620000	3.15474	Hb04g003850	XP_021641718.1	CRS2-associated factor 1, chloroplastic [Hevea brasiliensis]
				Hb04g003840	XP_021641725.1	sugar transport protein 14-like [Hevea brasiliensis]
Chr4	3620001	3640000	3.61946	Hb04g003850	XP_021641718.1	CRS2-associated factor 1, chloroplastic [Hevea brasiliensis]
				Hb04g003860	POO00853.1	Exostosin-like [Trema orientale]
Chr4	4840001	4860000	4.27661	Hb04g004930	XP_021672864.1	uncharacterized protein LOC110659290 [Hevea brasiliensis]
				Hb04g004920	XP_021672860.1	K(+) efflux antiporter 4-like isoform X1 [Hevea brasiliensis]
Chr4	5720001	5740000	3.67081	Hb04g005750	XP_021679409.1	putative pentatricopeptide repeat-containing protein At1g74580 [Hevea brasiliensis]
Chr4	6000001	6020000	6.34507	Hb04g006030	-	-
Chr4	6020001	6040000	3.97404	Hb04g006040	XP_021652342.1	12-oxophytodienoate reductase 3 [Hevea brasiliensis]
Chr4	6060001	6080000	4.9498	Hb04g006070	XP_021596589.1	auxin-binding protein ABP19a-like [Manihot esculenta]
				Hb04g006090	XP_021640100.1	MOB kinase activator-like 1A [Hevea brasiliensis]
				Hb04g006100	XP_021640061.1	uncharacterized protein At1g04910-like isoform X1 [Hevea brasiliensis]
Chr4	7340001	7360000	3.43336	Hb04g007280	XP_021665191.1	eukaryotic translation initiation factor 3 subunit K-like isoform X1 [Hevea brasiliensis]
				Hb04g007290	XP_021665190.1	phosphoinositide phosphatase SAC3-like [Hevea brasiliensis]
				Hb04g007270	OAY54052.1	hypothetical protein MANES_03G044500 [Manihot esculenta]
Chr4	7700001	7720000	5.11454	Hb04g007620	XP_021641979.1	alpha-aminoadipic semialdehyde synthase-like isoform X1 [Hevea brasiliensis]
Chr4	7720001	7740000	3.6692	Hb04g007640	XP_021641988.1	pectinesterase-like isoform X1 [Hevea brasiliensis]
				Hb04g007620	XP_021641979.1	alpha-aminoadipic semialdehyde synthase-like isoform X1 [Hevea brasiliensis]
Chr4	9600001	9620000	3.82749	Hb04g009360	XP_021655793.1	cytokinin riboside 5'-monophosphate phosphoribohydrolase LOG8-like [Hevea brasiliensis]
Chr4	9680001	9700000	3.02463	Hb04g009410	XP_021681568.1	protein IQ-DOMAIN 1 [Hevea brasiliensis]
				Hb04g009420	XP_021681567.1	cytochrome P450 711A1 [Hevea brasiliensis]
				Hb04g009400	XP_021681569.1	IQ domain-containing protein IQM1 [Hevea brasiliensis]
				Hb04g009430	-	-
Chr4	9700001	9720000	4.34528	Hb04g009430	-	-
Chr4	9800001	9820000	4.31131	Hb04g009500	OAY54111.1	hypothetical protein MANES_03G049100 [Manihot esculenta]
Chr4	10860001	10880000	3.56425	Hb04g010310	XP_021656735.1	probable E3 ubiquitin-protein ligase RHG1A [Hevea brasiliensis]
Chr4	13120001	13140000	3.12394	Hb04g012020	XP_021676843.1	uncharacterized protein LOC110662234 [Hevea brasiliensis]
Chr4	13180001	13200000	3.39801	Hb04g012050	KAA8525295.1	hypothetical protein F0562_007150 [Nyssa sinensis]
Chr4	14340001	14360000	4.40124	Hb04g012880	XP_021678108.1	uncharacterized protein LOC110663166 [Hevea brasiliensis]
Chr4	17820001	17840000	3.96543	Hb04g015070	XP_016670024.1	PREDICTED: uncharacterized protein LOC107890009 [Gossypium hirsutum]
Chr4	17980001	18000000	3.18534	Hb04g015150	XP_021684671.1	ABC transporter G family member 32 isoform X1 [Hevea brasiliensis]
Chr4	21320001	21340000	3.9277	Hb04g017070	XP_021689473.1	hemK methyltransferase family member 2 [Hevea brasiliensis]
Chr4	52160001	52180000	4.69997	Hb04g032910	XP_021685682.1	RING-H2 finger protein ATL73-like [Hevea brasiliensis]
Chr4	62180001	62200000	3.04637	Hb04g038010	XP_021678221.1	probable LRR receptor-like serine/threonine-protein kinase At1g56140 isoform X2 [Hevea brasiliensis]
Chr4	62420001	62440000	2.9897	Hb04g038140	XP_021639308.1	uncharacterized protein LOC110634564 [Hevea brasiliensis]
Chr4	62480001	62500000	3.61425	Hb04g038180	XP_021678213.1	transforming growth factor-beta receptor-associated protein 1 isoform X1 [Hevea brasiliensis]
Chr4	65540001	65560000	4.27436	Hb04g039840	XP_021684442.1	uncharacterized protein LOC110667780 [Hevea brasiliensis]
Chr4	65560001	65580000	4.62055	Hb04g039840	XP_021684442.1	uncharacterized protein LOC110667780 [Hevea brasiliensis]
Chr4	69040001	69060000	3.38326	Hb04g042000	XP_021679303.1	D-3-phosphoglycerate dehydrogenase 2, chloroplastic-like [Hevea brasiliensis]
Chr4	71260001	71280000	3.32932	Hb04g043520	OAY24987.1	hypothetical protein MANES_17G059300 [Manihot esculenta]
				Hb04g043530	XP_021688248.1	uncharacterized protein LOC110670484 isoform X1 [Hevea brasiliensis]
Chr4	79020001	79040000	5.93378	Hb04g049280	XP_021636723.1	B3 domain-containing protein Os07g0563300-like isoform X1 [Hevea brasiliensis]
				Hb04g049270	XP_021636738.1	syntaxin-124-like [Hevea brasiliensis]
Chr4	79040001	79060000	3.70711	Hb04g049300	-	-
				Hb04g049290	XP_021680055.1	sphingosine kinase 1-like isoform X1 [Hevea brasiliensis]
Chr4	81360001	81380000	5.45076	Hb04g051070	-	-
Chr4	81560001	81580000	3.94955	Hb04g051210	XP_021640399.1	probable terpene synthase 13 [Hevea brasiliensis]
Chr5	1	20000	3.45845	Hb05g000010	XP_021681098.1	cyclic nucleotide-gated cation channel beta-1-like [Hevea brasiliensis]
				Hb05g000020	XP_021667110.1	probable 60S ribosomal protein L14 [Hevea brasiliensis]
Chr5	20001	40000	8.01555	Hb05g000050	XP_021686563.1	probable pre-mRNA-splicing factor ATP-dependent RNA helicase DEAH5 [Hevea brasiliensis]
				Hb05g000040	XP_021686442.1	RNA-binding protein 24 isoform X1 [Hevea brasiliensis]
Chr5	40001	60000	4.25557	Hb05g000050	XP_021686563.1	probable pre-mRNA-splicing factor ATP-dependent RNA helicase DEAH5 [Hevea brasiliensis]
				Hb05g000060	XP_031270100.1	elongation factor 1-gamma [Pistacia vera]
Chr5	100001	120000	3.17532	Hb05g000080	XP_021686560.1	agamous-like MADS-box protein AGL11 isoform X4 [Hevea brasiliensis]
				Hb05g000090	XP_021686553.1	immune-associated nucleotide-binding protein 9 [Hevea brasiliensis]
				Hb05g000100	XP_021686548.1	regulator of nonsense transcripts UPF3-like isoform X3 [Hevea brasiliensis]
Chr5	1140001	1160000	4.88147	Hb05g001250	TKY57586.1	hypothetical protein E2542_SST14636 [Spatholobus suberectus]
				Hb05g001240	XP_021675189.1	4-coumarate--CoA ligase-like 5 isoform X1 [Hevea brasiliensis]
				Hb05g001260	OMP03001.1	Amino acid transporter, transmembrane [Corchorus capsularis]
Chr5	4340001	4360000	3.99058	Hb05g004440	XP_021645807.1	proline-rich extensin-like protein EPR1 [Hevea brasiliensis]
				Hb05g004450	XP_021659227.1	probable 1-acyl-sn-glycerol-3-phosphate acyltransferase 4 isoform X2 [Hevea brasiliensis]
Chr5	6220001	6240000	3.47528	Hb05g005960	-	-
Chr5	6240001	6260000	3.46661	Hb05g005970	OAY50914.1	hypothetical protein MANES_05G172400 [Manihot esculenta]
Chr5	7520001	7540000	3.08284	Hb05g006970	-	-
				Hb05g006980	XP_021687474.1	heat stress transcription factor B-4-like [Hevea brasiliensis]
Chr5	8100001	8120000	3.70582	Hb05g007460	XP_021653385.1	uncharacterized protein LOC110644765 [Hevea brasiliensis]
				Hb05g007470	XP_021646380.1	protein DCL, chloroplastic-like isoform X3 [Hevea brasiliensis]
Chr5	8900001	8920000	23.8202	Hb05g008070	XP_027098932.1	uncharacterized protein LOC113718215 [Coffea arabica]
Chr5	8940001	8960000	19.0386	Hb05g008120	XP_021665822.1	uncharacterized protein LOC110654216 [Hevea brasiliensis]
Chr5	8960001	8980000	15.4664	Hb05g008120	XP_021665822.1	uncharacterized protein LOC110654216 [Hevea brasiliensis]
Chr5	8980001	9000000	48.9022	Hb05g008140	TXG52501.1	hypothetical protein EZV62_021670 [Acer yangbiense]
Chr5	9040001	9060000	12.0521	Hb05g008150	XP_021691631.1	cytochrome P450 81E8-like [Hevea brasiliensis]
Chr5	9040001	9060000	12.0521	Hb05g008160	XP_021648805.1	uncharacterized protein LOC110641412 [Hevea brasiliensis]
Chr5	9060001	9080000	11.5958	Hb05g008160	XP_021648805.1	uncharacterized protein LOC110641412 [Hevea brasiliensis]
Chr5	9100001	9120000	17.8199	Hb05g008180	XP_021691621.1	metal transporter Nramp2-like [Hevea brasiliensis]
Chr5	9220001	9240000	5.05121	Hb05g008270	-	-
				Hb05g008280	XP_021691622.1	aspartic proteinase CDR1-like [Hevea brasiliensis]
Chr5	9240001	9260000	7.17954	Hb05g008290	-	-
				Hb05g008280	XP_021691622.1	aspartic proteinase CDR1-like [Hevea brasiliensis]
Chr5	11680001	11700000	3.16348	Hb05g010010	XP_025014186.1	LOW QUALITY PROTEIN: uncharacterized protein LOC112535709 [Ricinus communis]
Chr5	13220001	13240000	3.65706	Hb05g011120	XP_021659520.1	uncharacterized protein LOC110649310, partial [Hevea brasiliensis]
				Hb05g011130	XP_016667564.1	PREDICTED: uncharacterized protein K02A2.6-like [Gossypium hirsutum]
Chr5	13240001	13260000	3.63761	Hb05g011150	PIN11732.1	DNA-directed DNA polymerase [Handroanthus impetiginosus]
				Hb05g011130	XP_016667564.1	PREDICTED: uncharacterized protein K02A2.6-like [Gossypium hirsutum]
Chr5	13300001	13320000	10.9517	Hb05g011200	XP_021651742.1	inositol-tetrakisphosphate 1-kinase 3-like isoform X1 [Hevea brasiliensis]
Chr5	13740001	13760000	3.26171	Hb05g011490	XP_021680149.1	uncharacterized protein LOC110664693 [Hevea brasiliensis]
Chr5	14020001	14040000	5.55369	Hb05g011650	OAY50192.1	hypothetical protein MANES_05G115700 [Manihot esculenta]
Chr5	14120001	14140000	2.97582	Hb05g011690	XP_021641937.1	uncharacterized protein LOC110636512 [Hevea brasiliensis]
Chr5	14300001	14320000	3.59085	Hb05g011780	XP_021671221.1	receptor protein-tyrosine kinase CEPR1-like isoform X1 [Hevea brasiliensis]
Chr5	17380001	17400000	6.48478	Hb05g013560	XP_021654121.1	uncharacterized protein LOC110645318 [Hevea brasiliensis]
Chr5	18060001	18080000	3.82077	Hb05g013980	XP_021689222.1	amino acid transporter AVT1H [Hevea brasiliensis]
Chr5	18160001	18180000	3.235	Hb05g014040	XP_021635971.1	uncharacterized WD repeat-containing protein C2A9.03-like isoform X2 [Hevea brasiliensis]
Chr5	19880001	19900000	3.01995	Hb05g014950	VAH08675.1	unnamed protein product [Triticum turgidum subsp. durum]
Chr5	19940001	19960000	5.76659	Hb05g014990	XP_021642456.1	SNF1-related protein kinase regulatory subunit beta-1-like [Hevea brasiliensis]
				Hb05g015000	KAB2631045.1	hypothetical protein D8674_008564 [Pyrus ussuriensis x Pyrus communis]
Chr5	20000001	20020000	3.14337	Hb05g015030	XP_021642445.1	ABSCISIC ACID-INSENSITIVE 5-like protein 2 isoform X3 [Hevea brasiliensis]
Chr5	24620001	24640000	2.93388	Hb05g017480	XP_021684619.1	uncharacterized protein LOC110667922 [Hevea brasiliensis]
Chr5	26620001	26640000	3.13548	Hb05g018540	XP_021642294.1	NAC domain-containing protein 91-like [Hevea brasiliensis]
Chr5	32360001	32380000	4.12739	Hb05g021600	-	-
Chr5	36220001	36240000	5.12797	Hb05g023710	-	-
Chr5	48760001	48780000	3.20624	Hb05g030130	-	-
Chr5	48940001	48960000	5.28972	Hb05g030250	XP_021657402.1	uncharacterized protein LOC110647744 [Hevea brasiliensis]
Chr5	50100001	50120000	3.29125	Hb05g030820	XP_021636688.1	uncharacterized protein LOC110632684 [Hevea brasiliensis]
Chr5	56000001	56020000	3.03229	Hb05g033820	XP_021672733.1	uncharacterized protein LOC110659179 [Hevea brasiliensis]
Chr5	61220001	61240000	4.52752	Hb05g036660	-	-
Chr5	62840001	62860000	4.48035	Hb05g037490	XP_021676388.1	kinesin-like protein KIN-12B [Hevea brasiliensis]
				Hb05g037500	XP_021652001.1	uncharacterized protein LOC110643814 [Hevea brasiliensis]
Chr5	62920001	62940000	6.58831	Hb05g037530	XP_021676386.1	stromal processing peptidase, chloroplastic isoform X1 [Hevea brasiliensis]
Chr5	64080001	64100000	3.54281	Hb05g038290	XP_021669185.1	peptidyl-prolyl cis-trans isomerase FKBP62-like [Hevea brasiliensis]
Chr5	64160001	64180000	3.1976	Hb05g038350	XP_021653481.1	uncharacterized protein LOC110644828 [Hevea brasiliensis]
				Hb05g038340	XP_021653480.1	protein transport protein SEC23-like [Hevea brasiliensis]
Chr5	64520001	64540000	4.03441	Hb05g038540	XP_021679432.1	uncharacterized protein LOC110664168 [Hevea brasiliensis]
Chr5	74360001	74380000	3.86662	Hb05g044020	XP_021667064.1	zinc finger protein ZAT5-like [Hevea brasiliensis]
Chr5	74400001	74420000	3.0013	Hb05g044060	XP_021657402.1	uncharacterized protein LOC110647744 [Hevea brasiliensis]
Chr5	74520001	74540000	3.20582	Hb05g044140	-	-
Chr5	75060001	75080000	2.99289	Hb05g044440	-	-
Chr5	77080001	77100000	3.22912	Hb05g045430	XP_022734315.1	uncharacterized protein LOC111287893 [Durio zibethinus]
Chr5	77180001	77200000	3.5154	Hb05g045520	XP_021661991.1	actin-related protein 8 isoform X1 [Hevea brasiliensis]
Chr5	78180001	78200000	3.85144	Hb05g046000	XP_021643230.1	zinc finger MYM-type protein 1-like [Hevea brasiliensis]
Chr5	78380001	78400000	3.16472	Hb05g046100	XP_021657402.1	uncharacterized protein LOC110647744 [Hevea brasiliensis]
Chr5	84020001	84040000	3.42584	Hb05g049330	XP_021652001.1	uncharacterized protein LOC110643814 [Hevea brasiliensis]
				Hb05g049340	XP_021669255.1	F-box/kelch-repeat protein SKIP20-like [Hevea brasiliensis]
Chr5	84040001	84060000	3.42555	Hb05g049340	XP_021669255.1	F-box/kelch-repeat protein SKIP20-like [Hevea brasiliensis]
Chr5	85120001	85140000	4.66964	Hb05g050000	XP_021646054.1	uncharacterized protein LOC110639430 [Hevea brasiliensis]
Chr5	85140001	85160000	4.0052	Hb05g050000	XP_021646054.1	uncharacterized protein LOC110639430 [Hevea brasiliensis]
				Hb05g050020	XP_021658448.1	polygalacturonase-like isoform X1 [Hevea brasiliensis]
Chr5	89100001	89120000	4.08295	Hb05g052570	XP_021906206.1	general transcription factor IIE subunit 1-like [Carica papaya]
Chr5	89120001	89140000	3.40884	Hb05g052580	OAY59291.1	hypothetical protein MANES_01G020800 [Manihot esculenta]
				Hb05g052590	XP_021650567.1	uncharacterized protein LOC110642739 [Hevea brasiliensis]
				Hb05g052610	KDP35698.1	hypothetical protein JCGZ_10470 [Jatropha curcas]
				Hb05g052600	ONM58263.1	hypothetical protein ZEAMMB73_Zm00001d021742 [Zea mays]
Chr5	90040001	90060000	3.47652	Hb05g053380	XP_021680111.1	receptor-like protein kinase FERONIA isoform X1 [Hevea brasiliensis]
				Hb05g053390	XP_021680113.1	receptor-like protein kinase FERONIA [Hevea brasiliensis]
Chr5	93240001	93260000	11.3683	Hb05g056160	XP_021658501.1	probable AMP deaminase [Hevea brasiliensis]
Chr5	93900001	93920000	3.03145	Hb05g056750	OAY61511.1	hypothetical protein MANES_01G194600 [Manihot esculenta]
				Hb05g056760	XP_021651383.1	chaperone protein dnaJ 16-like isoform X2 [Hevea brasiliensis]
				Hb05g056740	AAL18926.1	phosphomevalonate kinase [Hevea brasiliensis]
Chr5	96960001	96980000	3.93287	Hb05g059330	XP_021653137.1	fatty-acid-binding protein 1 [Hevea brasiliensis]
				Hb05g059340	XP_021653167.1	ribosome-recycling factor, chloroplastic-like [Hevea brasiliensis]
Chr5	97680001	97700000	3.10568	Hb05g060060	XP_021681388.1	histidine-containing phosphotransfer protein 5-like [Hevea brasiliensis]
				Hb05g060070	XP_021681389.1	probable leucine-rich repeat receptor-like protein kinase At1g35710 [Hevea brasiliensis]
				Hb05g060050	XP_021681387.1	autophagy-related protein 18g-like [Hevea brasiliensis]
Chr5	102140001	102160000	3.5636	Hb05g064760	XP_021644169.1	RING-H2 finger protein ATL67-like [Hevea brasiliensis]
				Hb05g064770	XP_021644150.1	late embryogenesis abundant protein At1g64065-like [Hevea brasiliensis]
Chr5	102880001	102900000	5.74474	Hb05g065640	XP_021686905.1	phosphomannomutase [Hevea brasiliensis]
				Hb05g065630	XP_021686901.1	K(+) efflux antiporter 2, chloroplastic [Hevea brasiliensis]
Chr5	103140001	103160000	3.73577	Hb05g065910	XP_021662619.1	UDP-galactose/UDP-glucose transporter 4-like isoform X1 [Hevea brasiliensis]
				Hb05g065920	XP_021643753.1	SPX domain-containing membrane protein At4g22990-like isoform X1 [Hevea brasiliensis]
Chr5	103320001	103340000	3.01392	Hb05g066120	XP_021686212.1	polygalacturonate 4-alpha-galacturonosyltransferase-like isoform X1 [Hevea brasiliensis]
Chr5	104900001	104920000	7.68099	Hb05g067950	-	-
				Hb05g067960	XP_021659133.1	ATP synthase subunit delta', mitochondrial-like [Hevea brasiliensis]
				Hb05g067970	XP_021659158.1	uncharacterized RING finger protein C4G3.12c-like [Hevea brasiliensis]
Chr5	105080001	105100000	3.13174	Hb05g068190	XP_021659378.1	putative ABC transporter C family member 15 isoform X1 [Hevea brasiliensis]
				Hb05g068200	XP_021686405.1	WD-40 repeat-containing protein MSI1 isoform X1 [Hevea brasiliensis]
Chr5	105100001	105120000	6.37073	Hb05g068200	XP_021686405.1	WD-40 repeat-containing protein MSI1 isoform X1 [Hevea brasiliensis]
				Hb05g068220	XP_021638859.1	uncharacterized protein LOC110634223 [Hevea brasiliensis]
				Hb05g068230	PKI65249.1	hypothetical protein CRG98_014398 [Punica granatum]
Chr5	105120001	105140000	6.387	Hb05g068230	PKI65249.1	hypothetical protein CRG98_014398 [Punica granatum]
Chr5	105140001	105160000	7.18311	Hb05g068280	XP_021659408.1	NADH dehydrogenase [ubiquinone] 1 alpha subcomplex assembly factor 3-like [Hevea brasiliensis]
Chr5	105200001	105220000	3.24195	Hb05g068290	-	-
Chr5	105240001	105260000	4.06062	Hb05g068350	XP_021659423.1	protein NRT1/ PTR FAMILY 7.2-like [Hevea brasiliensis]
Chr5	105320001	105340000	3.66801	Hb05g068420	XP_021657669.1	probable serine/threonine-protein kinase At4g35230 [Hevea brasiliensis]
Chr6	1040001	1060000	4.32489	Hb06g000930	XP_021671997.1	uncharacterized protein LOC110658617 [Hevea brasiliensis]
Chr6	6100001	6120000	4.17972	Hb06g004910	XP_021666524.1	coiled-coil domain-containing protein 34-like [Hevea brasiliensis]
				Hb06g004930	XP_021642281.1	squamosa promoter-binding-like protein 6 [Hevea brasiliensis]
Chr6	7040001	7060000	3.09096	Hb06g005680	XP_021638507.1	histone deacetylase 15 [Hevea brasiliensis]
Chr6	11100001	11120000	4.90678	Hb06g008710	XP_021636461.1	uncharacterized protein LOC110632514 isoform X2 [Hevea brasiliensis]
Chr6	12800001	12820000	4.2696	Hb06g009810	-	-
				Hb06g009820	XP_021651120.1	LOW QUALITY PROTEIN: formin-like protein 2 [Hevea brasiliensis]
Chr6	13060001	13080000	3.341	Hb06g010000	XP_021651046.1	UDP-glycosyltransferase 74E1-like [Hevea brasiliensis]
Chr6	20780001	20800000	3.62578	Hb06g015080	XP_021648482.1	uncharacterized protein LOC110641163 [Hevea brasiliensis]
Chr6	21700001	21720000	3.66615	Hb06g015790	-	-
Chr6	22120001	22140000	3.27203	Hb06g015950	RVW82067.1	DNA topoisomerase 3-beta [Vitis vinifera]
				Hb06g015960	XP_021685391.1	DNA topoisomerase 3-beta [Hevea brasiliensis]
Chr6	22580001	22600000	2.98044	Hb06g016250	XP_016673196.1	PREDICTED: uncharacterized protein LOC107892642 [Gossypium hirsutum]
				Hb06g016260	XP_021689014.1	uncharacterized protein LOC110670985 [Hevea brasiliensis]
Chr6	22940001	22960000	3.92329	Hb06g016530	XP_021686275.1	transcription factor bHLH121 isoform X1 [Hevea brasiliensis]
				Hb06g016510	-	-
Chr6	23680001	23700000	17.8964	Hb06g016980	XP_021674327.1	pre-mRNA-splicing factor ISY1 homolog [Hevea brasiliensis]
Chr6	23700001	23720000	48.8407	Hb06g017000	KYP38909.1	Transposon Ty3-G Gag-Pol polyprotein [Cajanus cajan]
Chr6	23720001	23740000	13.5208	Hb06g017000	KYP38909.1	Transposon Ty3-G Gag-Pol polyprotein [Cajanus cajan]
Chr6	23780001	23800000	9.63264	Hb06g017040	XP_021674331.1	long-chain-fatty-acid--[acyl-carrier-protein] ligase AEE15, chloroplastic-like [Hevea brasiliensis]
				Hb06g017050	XP_021654080.1	LOW QUALITY PROTEIN: LRR receptor-like serine/threonine-protein kinase GSO2 [Hevea brasiliensis]
Chr6	23800001	23820000	43.4705	Hb06g017050	XP_021654080.1	LOW QUALITY PROTEIN: LRR receptor-like serine/threonine-protein kinase GSO2 [Hevea brasiliensis]
				Hb06g017060	-	-
Chr6	23820001	23840000	20.8814	Hb06g017070	-	-
Chr6	23840001	23860000	9.7985	Hb06g017080	-	-
Chr6	23900001	23920000	20.0157	Hb06g017100	XP_021688557.1	probable acyl-activating enzyme 16, chloroplastic [Hevea brasiliensis]
Chr6	25880001	25900000	4.74446	Hb06g018140	RVW36659.1	Retrovirus-related Pol polyprotein from transposon RE1 [Vitis vinifera]
Chr6	25980001	26000000	3.15124	Hb06g018260	XP_021680887.1	thaumatin-like protein 1b [Hevea brasiliensis]
Chr6	26000001	26020000	6.68734	Hb06g018260	XP_021680887.1	thaumatin-like protein 1b [Hevea brasiliensis]
Chr6	32100001	32120000	3.04147	Hb06g021910	XP_021652212.1	uncharacterized protein LOC110643971, partial [Hevea brasiliensis]
Chr6	32460001	32480000	3.22653	Hb06g022090	XP_021644960.1	DNA-binding protein HEXBP-like [Hevea brasiliensis]
Chr6	32480001	32500000	3.11613	Hb06g022110	XP_021641011.1	protein DETOXIFICATION 33-like [Hevea brasiliensis]
Chr6	32960001	32980000	2.98205	Hb06g022320	KAA3470790.1	DNA/RNA polymerases superfamily protein [Gossypium australe]
Chr6	32980001	33000000	3.09968	Hb06g022330	XP_021678246.1	transmembrane protein 120 homolog isoform X1 [Hevea brasiliensis]
				Hb06g022320	KAA3470790.1	DNA/RNA polymerases superfamily protein [Gossypium australe]
Chr6	33540001	33560000	2.9494	Hb06g022640	TYK03131.1	gag/pol protein [Cucumis melo var. makuwa]
Chr6	38780001	38800000	3.7197	Hb06g025500	XP_021667833.1	uncharacterized protein LOC110655712 [Hevea brasiliensis]
Chr6	39640001	39660000	3.41259	Hb06g026050	XP_021674121.1	protein NTM1-like 9 [Hevea brasiliensis]
Chr6	56780001	56800000	3.42424	Hb06g035110	XP_021672075.1	26S proteasome non-ATPase regulatory subunit 8 homolog A-like isoform X2 [Hevea brasiliensis]
				Hb06g035120	XP_021672076.1	30S ribosomal protein S6 alpha, chloroplastic-like [Hevea brasiliensis]
Chr6	58720001	58740000	3.28747	Hb06g036500	XP_021689709.1	transcription factor TRY-like isoform X2 [Hevea brasiliensis]
Chr6	59020001	59040000	3.29628	Hb06g036670	XP_021653772.1	cucumisin-like [Hevea brasiliensis]
				Hb06g036680	OAY59899.1	hypothetical protein MANES_01G069100 [Manihot esculenta]
Chr6	62060001	62080000	3.02181	Hb06g038690	XP_021671786.1	uncharacterized protein LOC110658470 isoform X1 [Hevea brasiliensis]
Chr6	62900001	62920000	5.23532	Hb06g039340	XP_021690537.1	kinesin-like protein KIN-14J [Hevea brasiliensis]
Chr6	62920001	62940000	10.3521	Hb06g039340	XP_021690537.1	kinesin-like protein KIN-14J [Hevea brasiliensis]
Chr6	62940001	62960000	4.326	Hb06g039380	XP_021690533.1	uncharacterized protein LOC110672146 isoform X1 [Hevea brasiliensis]
				Hb06g039370	XP_021690538.1	probable calcium-binding mitochondrial carrier CBG00135 [Hevea brasiliensis]
				Hb06g039390	XP_021690527.1	lysine-specific demethylase 5C isoform X1 [Hevea brasiliensis]
Chr6	63760001	63780000	3.79735	Hb06g040040	XP_021649404.1	uncharacterized protein LOC110641854 [Hevea brasiliensis]
				Hb06g040050	XP_021669682.1	uncharacterized protein LOC110656975 [Hevea brasiliensis]
				Hb06g040060	XP_021666337.1	uncharacterized protein LOC110654617 [Hevea brasiliensis]
Chr6	63780001	63800000	17.74	Hb06g040070	XP_021669685.1	general transcription factor IIE subunit 2-like [Hevea brasiliensis]
				Hb06g040060	XP_021666337.1	uncharacterized protein LOC110654617 [Hevea brasiliensis]
				Hb06g040080	XP_021597289.1	probable RNA-dependent RNA polymerase 5 isoform X2 [Manihot esculenta]
Chr6	65620001	65640000	8.72849	Hb06g041760	XP_021654299.1	transmembrane protein 64-like [Hevea brasiliensis]
Chr6	66280001	66300000	7.55703	Hb06g042290	XP_021641661.1	protein ODORANT1-like [Hevea brasiliensis]
Chr6	66300001	66320000	7.71477	Hb06g042300	XP_021641664.1	FAM10 family protein At4g22670-like [Hevea brasiliensis]
Chr6	66340001	66360000	7.986	Hb06g042340	XP_021641666.1	hsp70-Hsp90 organizing protein 3-like [Hevea brasiliensis]
				Hb06g042330	XP_021641673.1	elongation factor G-2, chloroplastic-like isoform X1 [Hevea brasiliensis]
Chr6	66360001	66380000	12.5844	Hb06g042360	XP_021641659.1	vacuolar-processing enzyme [Hevea brasiliensis]
Chr6	66400001	66420000	13.1346	Hb06g042380	XP_021670350.1	auxin-responsive protein SAUR36-like [Hevea brasiliensis]
Chr6	66440001	66460000	4.41856	Hb06g042440	XP_021661916.1	uncharacterized protein LOC110651032 [Hevea brasiliensis]
Chr6	67020001	67040000	4.38847	Hb06g042840	XP_021648087.1	L-lactate dehydrogenase B-like [Hevea brasiliensis]
				Hb06g042860	XP_021648091.1	uncharacterized protein LOC110640872 [Hevea brasiliensis]
Chr6	67040001	67060000	3.52816	Hb06g042860	XP_021648091.1	uncharacterized protein LOC110640872 [Hevea brasiliensis]
				Hb06g042890	XP_021648098.1	autophagy-related protein 8f [Hevea brasiliensis]
				Hb06g042870	XP_021648092.1	uncharacterized protein LOC110640873 [Hevea brasiliensis]
Chr6	68560001	68580000	6.43011	Hb06g044240	KDP39958.1	hypothetical protein JCGZ_03489 [Jatropha curcas]
				Hb06g044270	XP_021674976.1	uncharacterized protein LOC110660846 isoform X2 [Hevea brasiliensis]
				Hb06g044280	XP_021674977.1	subtilisin-like protease SBT2.6 [Hevea brasiliensis]
				Hb06g044280	XP_021674977.1	subtilisin-like protease SBT2.6 [Hevea brasiliensis]
Chr6	68600001	68620000	3.4051	Hb06g044280	XP_021674977.1	subtilisin-like protease SBT2.6 [Hevea brasiliensis]
				Hb06g044290	XP_021674971.1	uncharacterized protein LOC110660845 isoform X2 [Hevea brasiliensis]
Chr6	68620001	68640000	9.55698	Hb06g044290	XP_021674971.1	uncharacterized protein LOC110660845 isoform X2 [Hevea brasiliensis]
Chr6	70760001	70780000	3.11207	Hb06g046280	XP_021597647.1	ribosome-binding protein 1-like [Manihot esculenta]
				Hb06g046260	XP_021686099.1	receptor-like protein kinase FERONIA [Hevea brasiliensis]
Chr6	71120001	71140000	3.18037	Hb06g046560	-	-
				Hb06g046570	XP_021657324.1	serpin-ZX-like [Hevea brasiliensis]
Chr6	71260001	71280000	3.04672	Hb06g046700	XP_021688598.1	protein ABHD17B-like [Hevea brasiliensis]
				Hb06g046710	XP_021688589.1	kanadaptin [Hevea brasiliensis]
Chr6	73460001	73480000	3.32718	Hb06g048750	XP_021670918.1	condensin complex subunit 3 isoform X1 [Hevea brasiliensis]
Chr6	73980001	74000000	3.46124	Hb06g049230	XP_021643493.1	protein REVEILLE 1-like isoform X1 [Hevea brasiliensis]
				Hb06g049240	OWM84956.1	hypothetical protein CDL15_Pgr027743 [Punica granatum]
Chr6	74000001	74020000	4.14817	Hb06g049260	PON92906.1	Zinc knuckle CX2CX4HX4C [Trema orientale]
				Hb06g049270	XP_021643535.1	coatomer subunit delta-like isoform X1 [Hevea brasiliensis]
Chr6	74180001	74200000	7.29263	Hb06g049420	TYJ96129.1	Exopolygalacturonase [Cucumis melo var. makuwa]
Chr6	74200001	74220000	6.36697	Hb06g049430	XP_021647231.1	auxin response factor 8-like isoform X1 [Hevea brasiliensis]
				Hb06g049420	TYJ96129.1	Exopolygalacturonase [Cucumis melo var. makuwa]
				Hb06g049440	XP_021647234.1	uncharacterized protein LOC110640292 [Hevea brasiliensis]
Chr6	75680001	75700000	2.96142	Hb06g050940	-	-
				Hb06g050950	XP_021678606.1	eukaryotic translation initiation factor 2 subunit gamma-like isoform X2 [Hevea brasiliensis]
Chr6	76500001	76520000	4.79386	Hb06g051700	XP_021672982.1	histone H1-like [Hevea brasiliensis]
Chr6	76520001	76540000	3.86916	Hb06g051740	XP_021672981.1	GDP-mannose 4,6 dehydratase 1-like [Hevea brasiliensis]
Chr6	76920001	76940000	3.74438	Hb06g052160	XP_021679062.1	myb-related protein 308-like isoform X1 [Hevea brasiliensis]
				Hb06g052170	XP_021679060.1	histidine kinase 1-like [Hevea brasiliensis]
Chr6	77100001	77120000	7.21897	Hb06g052380	XP_021635725.1	uncharacterized protein LOC110631976 [Hevea brasiliensis]
				Hb06g052360	XP_021635787.1	L10-interacting MYB domain-containing protein-like [Hevea brasiliensis]
				Hb06g052370	XP_021635724.1	3-dehydroquinate synthase, chloroplastic-like [Hevea brasiliensis]
				Hb06g052390	XP_021635751.1	vacuolar protein sorting-associated protein 35A-like [Hevea brasiliensis]
Chr6	77120001	77140000	3.66823	Hb06g052410	XP_021639931.1	GDSL esterase/lipase EXL3-like [Hevea brasiliensis]
				Hb06g052390	XP_021635751.1	vacuolar protein sorting-associated protein 35A-like [Hevea brasiliensis]
Chr6	77900001	77920000	3.62439	Hb06g053360	XP_021691399.1	uncharacterized protein LOC110672818 [Hevea brasiliensis]
				Hb06g053370	XP_021691397.1	SRSF protein kinase 1-like [Hevea brasiliensis]
				Hb06g053380	XP_021691424.1	epidermal growth factor receptor substrate 15-like isoform X2 [Hevea brasiliensis]
Chr6	78000001	78020000	4.70076	Hb06g053480	XP_021691473.1	uncharacterized protein LOC110672871 [Hevea brasiliensis]
				Hb06g053470	XP_021691444.1	uncharacterized protein LOC110672847 [Hevea brasiliensis]
				Hb06g053490	XP_021691472.1	MLO protein homolog 1-like [Hevea brasiliensis]
Chr6	79760001	79780000	2.93971	Hb06g055370	XP_021674039.1	probable GTP-binding protein OBGM, mitochondrial [Hevea brasiliensis]
				Hb06g055380	XP_021674043.1	uncharacterized protein At2g24330-like isoform X1 [Hevea brasiliensis]
Chr6	80240001	80260000	6.6011	Hb06g055860	XP_021664623.1	F-box protein At2g32560-like [Hevea brasiliensis]
				Hb06g055870	OAY51256.1	hypothetical protein MANES_05G200100 [Manihot esculenta]
				Hb06g055880	XP_021664624.1	eukaryotic translation initiation factor 2 subunit beta-like [Hevea brasiliensis]
				Hb06g055890	XP_021664625.1	26S proteasome non-ATPase regulatory subunit 4 homolog [Hevea brasiliensis]
Chr6	80260001	80280000	12.1803	Hb06g055890	XP_021664625.1	26S proteasome non-ATPase regulatory subunit 4 homolog [Hevea brasiliensis]
Chr6	80460001	80480000	2.93496	Hb06g056060	XP_021643767.1	protein SMG7-like isoform X3 [Hevea brasiliensis]
				Hb06g056050	XP_021643720.1	rho GTPase-activating protein 7-like isoform X1 [Hevea brasiliensis]
				Hb06g056070	XP_021643786.1	hydroxyproline O-arabinosyltransferase 3-like [Hevea brasiliensis]
Chr6	81280001	81300000	4.13243	Hb06g056970	KZV20862.1	hypothetical protein F511_41026 [Dorcoceras hygrometricum]
Chr6	81340001	81360000	3.67701	Hb06g057020	XP_021640181.1	probable ran guanine nucleotide release factor [Hevea brasiliensis]
Chr6	82420001	82440000	3.70487	Hb06g058070	XP_021635872.1	uncharacterized protein LOC110632068 isoform X1 [Hevea brasiliensis]
				Hb06g058060	XP_021635827.1	DNA polymerase lambda isoform X1 [Hevea brasiliensis]
Chr6	82520001	82540000	3.61299	Hb06g058190	XP_021635839.1	WAT1-related protein At5g40240-like isoform X1 [Hevea brasiliensis]
				Hb06g058200	XP_020541121.1	WAT1-related protein At5g40240 isoform X3 [Jatropha curcas]
Chr6	82620001	82640000	6.79388	Hb06g058270	XP_021635857.1	RING-H2 finger protein ATL47-like isoform X2 [Hevea brasiliensis]
				Hb06g058280	XP_021635826.1	AP-1 complex subunit gamma-2-like [Hevea brasiliensis]
Chr6	82640001	82660000	4.46344	Hb06g058280	XP_021635826.1	AP-1 complex subunit gamma-2-like [Hevea brasiliensis]
				Hb06g058290	ALN13339.1	trehalose-6-phosphate synthase-6 [Hevea brasiliensis]
Chr6	82660001	82680000	4.07494	Hb06g058290	ALN13339.1	trehalose-6-phosphate synthase-6 [Hevea brasiliensis]
Chr6	84920001	84940000	5.33502	Hb06g060640	XP_021651481.1	sodium/hydrogen exchanger 2-like [Hevea brasiliensis]
Chr6	85140001	85160000	3.0814	Hb06g060820	XP_021671118.1	BTB/POZ domain-containing protein At1g03010-like isoform X1 [Hevea brasiliensis]
Chr6	85420001	85440000	4.56373	Hb06g061060	RLM55395.1	Retrovirus-related Pol polyprotein LINE-1 [Panicum miliaceum]
Chr6	85580001	85600000	3.37629	Hb06g061220	XP_021637094.1	E3 ubiquitin-protein ligase RFI2 [Hevea brasiliensis]
				Hb06g061230	XP_021637093.1	beta-glucosidase 11-like [Hevea brasiliensis]
Chr6	86340001	86360000	12.5585	Hb06g062130	GER52136.1	beta xylosidase [Striga asiatica]
				Hb06g062140	XP_021665019.1	uncharacterized protein LOC110653617 [Hevea brasiliensis]
				Hb06g062150	OAY61915.1	hypothetical protein MANES_01G226900 [Manihot esculenta]
Chr6	86360001	86380000	7.60445	Hb06g062180	XP_021665046.1	GTP-binding protein SAR1A-like isoform X2 [Hevea brasiliensis]
				Hb06g062190	XP_021670787.1	universal stress protein PHOS32-like [Hevea brasiliensis]
				Hb06g062150	OAY61915.1	hypothetical protein MANES_01G226900 [Manihot esculenta]
Chr6	86380001	86400000	3.80509	Hb06g062190	XP_021670787.1	universal stress protein PHOS32-like [Hevea brasiliensis]
				Hb06g062200	XP_021665049.1	E3 ubiquitin-protein ligase MARCH8-like [Hevea brasiliensis]
				Hb06g062210	XP_021665047.1	DNA mismatch repair protein MSH6 [Hevea brasiliensis]
Chr6	86440001	86460000	3.64435	Hb06g062260	XP_021646628.1	histidine kinase CKI1-like, partial [Hevea brasiliensis]
Chr6	86480001	86500000	4.04416	Hb06g062310	XP_021646593.1	vacuolar protein sorting-associated protein 51 homolog [Hevea brasiliensis]
				Hb06g062290	XP_021646585.1	bromodomain and WD repeat-containing protein 3 [Hevea brasiliensis]
				Hb06g062300	OAY48753.1	hypothetical protein MANES_05G003100 [Manihot esculenta]
Chr6	86500001	86520000	3.37996	Hb06g062310	XP_021646593.1	vacuolar protein sorting-associated protein 51 homolog [Hevea brasiliensis]
				Hb06g062320	XP_021646618.1	bZIP transcription factor 53-like [Hevea brasiliensis]
				Hb06g062330	XP_021646586.1	calvin cycle protein CP12-1, chloroplastic-like [Hevea brasiliensis]
Chr6	87840001	87860000	6.51432	Hb06g063670	XP_021691263.1	vacuolar protein sorting-associated protein 8 homolog [Hevea brasiliensis]
Chr6	88380001	88400000	3.75703	Hb06g064210	XP_021635906.1	protein KINESIN LIGHT CHAIN-RELATED 1-like [Hevea brasiliensis]
				Hb06g064220	XP_021635931.1	uncharacterized protein LOC110632123 isoform X2 [Hevea brasiliensis]
Chr6	89340001	89360000	3.72535	Hb06g065220	XP_016709447.1	PREDICTED: neurofilament light polypeptide-like [Gossypium hirsutum]
Chr6	89380001	89400000	4.01506	Hb06g065250	XP_021677040.1	C-terminal binding protein AN-like [Hevea brasiliensis]
Chr6	89400001	89420000	10.4325	Hb06g065260	XP_021677044.1	protein REVEILLE 6-like [Hevea brasiliensis]
				Hb06g065270	XP_021677042.1	uncharacterized protein LOC110662387 isoform X2 [Hevea brasiliensis]
				Hb06g065250	XP_021677040.1	C-terminal binding protein AN-like [Hevea brasiliensis]
Chr6	89420001	89440000	18.7674	Hb06g065270	XP_021677042.1	uncharacterized protein LOC110662387 isoform X2 [Hevea brasiliensis]
				Hb06g065290	XP_021643233.1	50S ribosomal protein L5, chloroplastic [Hevea brasiliensis]
Chr6	89440001	89460000	6.61308	Hb06g065290	XP_021643233.1	50S ribosomal protein L5, chloroplastic [Hevea brasiliensis]
				Hb06g065300	XP_021643217.1	sphingoid long-chain bases kinase 2, mitochondrial isoform X1 [Hevea brasiliensis]
Chr6	89460001	89480000	7.18826	Hb06g065310	XP_021643244.1	UDP-glycosyltransferase 79B6-like [Hevea brasiliensis]
Chr6	89820001	89840000	2.97018	Hb06g065710	XP_021673951.1	cytochrome P450 86A8-like [Hevea brasiliensis]
				Hb06g065720	XP_021673948.1	ascorbate transporter, chloroplastic-like isoform X1 [Hevea brasiliensis]
				Hb06g065730	XP_021673952.1	probable glycerol-3-phosphate acyltransferase 8 [Hevea brasiliensis]
				Hb06g067440	XP_021683326.1	uncharacterized protein LOC110666952 isoform X1 [Hevea brasiliensis]
				Hb06g067450	XP_021683341.1	metalloendoproteinase 4-MMP isoform X2 [Hevea brasiliensis]
Chr6	91480001	91500000	4.65536	Hb06g067460	XP_021683364.1	squamosa promoter-binding-like protein 7 [Hevea brasiliensis]
Chr6	91780001	91800000	4.01401	Hb06g067770	XP_021666496.1	protein ARABIDILLO 1-like [Hevea brasiliensis]
				Hb06g067760	XP_021666494.1	peptidyl-prolyl cis-trans isomerase FKBP20-2, chloroplastic-like isoform X1 [Hevea brasiliensis]
Chr6	91800001	91820000	3.39462	Hb06g067780	XP_021666498.1	pentatricopeptide repeat-containing protein At2g44880 [Hevea brasiliensis]
				Hb06g067790	AXY97854.1	H(+)-ATPase 7 [Populus tomentosa]
				Hb06g067800	XP_021666503.1	peter Pan-like protein isoform X2 [Hevea brasiliensis]
Chr7	2420001	2440000	4.14762	Hb07g001960	XP_021689684.1	zinc finger CCCH domain-containing protein 48-like [Hevea brasiliensis]
Chr7	2960001	2980000	3.61155	Hb07g002400	XP_024636060.1	uncharacterized protein LOC112420516 [Medicago truncatula]
				Hb07g002410	XP_021670609.1	eukaryotic peptide chain release factor GTP-binding subunit ERF3A-like [Hevea brasiliensis]
Chr7	6820001	6840000	3.45697	Hb07g005350	XP_021645553.1	uncharacterized protein LOC110639064 [Hevea brasiliensis]
Chr7	9760001	9780000	9.84141	Hb07g007390	XP_021669911.1	uncharacterized protein LOC110657132 isoform X1 [Hevea brasiliensis]
				Hb07g007400	XP_021663830.1	uncharacterized protein LOC110652533 [Hevea brasiliensis]
Chr7	9780001	9800000	3.67911	Hb07g007390	XP_021669911.1	uncharacterized protein LOC110657132 isoform X1 [Hevea brasiliensis]
				Hb07g007400	XP_021663830.1	uncharacterized protein LOC110652533 [Hevea brasiliensis]
Chr7	9820001	9840000	2.99021	Hb07g007410	XP_021691070.1	putative clathrin assembly protein At5g57200 [Hevea brasiliensis]
				Hb07g007430	-	-
Chr7	9920001	9940000	3.06025	Hb07g007500	XP_021275569.1	uncharacterized protein LOC110410264 [Herrania umbratica]
				Hb07g007510	XP_021641292.1	TBC1 domain family member 5-like isoform X1 [Hevea brasiliensis]
Chr7	26360001	26380000	3.75535	Hb07g017400	XP_021665764.1	uncharacterized protein LOC110654171, partial [Hevea brasiliensis]
Chr7	29300001	29320000	3.55971	Hb07g018920	-	-
Chr7	30200001	30220000	3.04745	Hb07g019430	XP_021669548.1	uncharacterized protein LOC110656877 [Hevea brasiliensis]
Chr7	38760001	38780000	3.57196	Hb07g024140	-	-
Chr7	46820001	46840000	11.0648	Hb07g029140	XP_021673895.1	telomere-associated protein RIF1-like [Hevea brasiliensis]
Chr7	47640001	47660000	4.5801	Hb07g029730	XP_021662999.1	CBL-interacting serine/threonine-protein kinase 24-like isoform X1 [Hevea brasiliensis]
				Hb07g029740	XP_021662997.1	EIN3-binding F-box protein 1-like [Hevea brasiliensis]
Chr7	48680001	48700000	7.23787	Hb07g030530	XP_021644514.1	pentatricopeptide repeat-containing protein At1g30610, chloroplastic [Hevea brasiliensis]
				Hb07g030550	XP_021644501.1	protein CHUP1, chloroplastic-like isoform X1 [Hevea brasiliensis]
Chr7	49980001	50000000	3.91868	Hb07g031430	-	-
Chr7	51040001	51060000	5.76872	Hb07g032380	EEF35388.1	wall-associated kinase, putative [Ricinus communis]
Chr7	51680001	51700000	3.87889	Hb07g032890	XP_021649026.1	protein NRT1/ PTR FAMILY 3.1-like [Hevea brasiliensis]
				Hb07g032900	XP_021637943.1	ACD11 homolog protein-like [Hevea brasiliensis]
				Hb07g032920	XP_021637898.1	dihydrolipoyllysine-residue acetyltransferase component 4 of pyruvate dehydrogenase complex, chloroplastic-like [Hevea brasiliensis]
				Hb07g032910	XP_021649028.1	dihydrolipoyllysine-residue acetyltransferase component 4 of pyruvate dehydrogenase complex, chloroplastic [Hevea brasiliensis]
Chr7	51720001	51740000	3.27294	Hb07g032940	-	-
				Hb07g032930	XP_021637905.1	uncharacterized protein LOC110633566 isoform X1 [Hevea brasiliensis]
Chr7	51900001	51920000	5.331	Hb07g033100	XP_021665350.1	protein ASPARTIC PROTEASE IN GUARD CELL 1-like [Hevea brasiliensis]
				Hb07g033110	OAY78983.1	GDT1-like protein 5 [Ananas comosus]
Chr7	51920001	51940000	12.5761	Hb07g033120	XP_021665355.1	lysine histidine transporter-like 6 [Hevea brasiliensis]
Chr7	51940001	51960000	5.52332	Hb07g033130	XP_021665274.1	lysine histidine transporter-like 6 [Hevea brasiliensis]
				Hb07g033150	CAN74718.1	hypothetical protein VITISV_006955 [Vitis vinifera]
Chr7	51960001	51980000	3.36979	Hb07g033150	CAN74718.1	hypothetical protein VITISV_006955 [Vitis vinifera]
				Hb07g033160	XP_021592969.1	mediator of RNA polymerase II transcription subunit 25 isoform X3 [Manihot esculenta]
				Hb07g033170	XP_021665356.1	uncharacterized protein LOC110653857 [Hevea brasiliensis]
Chr7	51980001	52000000	3.45272	Hb07g033180	OAY47341.1	hypothetical protein MANES_06G071500 [Manihot esculenta]
				Hb07g033170	XP_021665356.1	uncharacterized protein LOC110653857 [Hevea brasiliensis]
Chr7	52000001	52020000	7.14313	Hb07g033190	XP_021665285.1	zinc finger protein WIP6-like [Hevea brasiliensis]
Chr7	52040001	52060000	5.3273	Hb07g033220	XP_021649908.1	allene oxide cyclase, chloroplastic-like [Hevea brasiliensis]
				Hb07g033230	XP_021649627.1	methionine aminopeptidase 1B, chloroplastic isoform X3 [Hevea brasiliensis]
Chr7	53700001	53720000	7.62006	Hb07g034620	XP_021674880.1	squamosa promoter-binding-like protein 6 isoform X1 [Hevea brasiliensis]
Chr7	53720001	53740000	2.93596	Hb07g034640	XP_021674885.1	UDP-arabinopyranose mutase 3 isoform X2 [Hevea brasiliensis]
Chr7	54760001	54780000	4.9103	Hb07g035550	XP_021642370.1	expansin-A15-like [Hevea brasiliensis]
				Hb07g035560	AUZ97593.1	MADS-box protein [Hevea brasiliensis]
Chr7	55360001	55380000	9.95798	Hb07g036210	CAN66563.1	hypothetical protein VITISV_024931 [Vitis vinifera]
Chr7	56560001	56580000	4.20484	Hb07g037380	XP_021680281.1	protein MODIFIER OF SNC1 1-like isoform X1 [Hevea brasiliensis]
				Hb07g037370	XP_021680273.1	uncharacterized protein LOC110664748 [Hevea brasiliensis]
Chr7	56580001	56600000	3.23733	Hb07g037380	XP_021680281.1	protein MODIFIER OF SNC1 1-like isoform X1 [Hevea brasiliensis]
				Hb07g037390	XP_021680283.1	heme-binding protein 2-like isoform X1 [Hevea brasiliensis]
Chr7	57140001	57160000	3.84509	Hb07g038000	XP_021657850.1	manganese-dependent ADP-ribose/CDP-alcohol diphosphatase [Hevea brasiliensis]
				Hb07g038010	XP_021657835.1	high-affinity nitrate transporter 3.1-like isoform X1 [Hevea brasiliensis]
Chr7	57180001	57200000	11.1483	Hb07g038020	OAY30798.1	hypothetical protein MANES_14G059700 [Manihot esculenta]
				Hb07g038030	XP_021681490.1	cytochrome P450 71A1-like [Hevea brasiliensis]
Chr7	57500001	57520000	3.38244	Hb07g038350	XP_021638596.1	callose synthase 10 isoform X1 [Hevea brasiliensis]
Chr7	58220001	58240000	4.21699	Hb07g039110	XP_021690246.1	recQ-mediated genome instability protein 1 isoform X2 [Hevea brasiliensis]
				Hb07g039100	XP_021690132.1	11-beta-hydroxysteroid dehydrogenase-like 4A isoform X1 [Hevea brasiliensis]
Chr7	58660001	58680000	3.12847	Hb07g039550	XP_021690122.1	mitochondrial phosphate carrier protein 2, mitochondrial-like [Hevea brasiliensis]
				Hb07g039560	XP_021690130.1	acyl carrier protein 4, chloroplastic-like [Hevea brasiliensis]
				Hb07g039570	XP_021690196.1	coiled-coil domain-containing protein SCD2-like isoform X1 [Hevea brasiliensis]
				Hb07g039540	XP_021643658.1	uncharacterized protein LOC110637698 isoform X1 [Hevea brasiliensis]
Chr7	58680001	58700000	7.77914	Hb07g039570	XP_021690196.1	coiled-coil domain-containing protein SCD2-like isoform X1 [Hevea brasiliensis]
Chr7	58840001	58860000	3.42138	Hb07g039690	XP_021673417.1	protein MEI2-like 1 isoform X4 [Hevea brasiliensis]
				Hb07g039700	XP_021673428.1	uncharacterized protein LOC110659707 isoform X1 [Hevea brasiliensis]
Chr7	59080001	59100000	3.40262	Hb07g039970	XP_021673456.1	uncharacterized protein LOC110659729 isoform X2 [Hevea brasiliensis]
Chr7	59940001	59960000	8.813	Hb07g040900	XP_021686961.1	protein ODORANT1-like [Hevea brasiliensis]
				Hb07g040930	XP_021687083.1	protein LOW PSII ACCUMULATION 2, chloroplastic-like [Hevea brasiliensis]
				Hb07g040940	-	-
				Hb07g040910	XP_021686956.1	probable serine/threonine protein kinase IRE [Hevea brasiliensis]
Chr7	60120001	60140000	2.96718	Hb07g041140	OWM75669.1	hypothetical protein CDL15_Pgr021834 [Punica granatum]
				Hb07g041130	XP_021600638.1	uncharacterized protein LOC110606183 [Manihot esculenta]
Chr7	60520001	60540000	3.07293	Hb07g041540	XP_021649052.1	pentatricopeptide repeat-containing protein At4g38010-like isoform X2 [Hevea brasiliensis]
				Hb07g041560	XP_021637063.1	uncharacterized protein LOC110632962 [Hevea brasiliensis]
				Hb07g041570	-	-
				Hb07g041580	-	-
				Hb07g041590	-	-
				Hb07g041600	XP_020540671.1	protein HOTHEAD-like [Jatropha curcas]
Chr7	60700001	60720000	3.92033	Hb07g041830	XP_021691329.1	LOW QUALITY PROTEIN: serine/arginine-rich splicing factor RS31 [Hevea brasiliensis]
				Hb07g041820	XP_021691338.1	putative two-component response regulator ARR21 [Hevea brasiliensis]
Chr7	60800001	60820000	3.11851	Hb07g041930	XP_021671705.1	probable transcriptional regulator SLK2 isoform X1 [Hevea brasiliensis]
Chr7	60860001	60880000	3.22345	Hb07g042010	XP_021671691.1	protein FAR1-RELATED SEQUENCE 5-like isoform X1 [Hevea brasiliensis]
				Hb07g042030	XP_021648755.1	RHOMBOID-like protein 3 [Hevea brasiliensis]
				Hb07g042020	XP_021671689.1	protein IQ-DOMAIN 31-like [Hevea brasiliensis]
Chr7	61040001	61060000	4.55442	Hb07g042260	OAY48289.1	hypothetical protein MANES_06G147000 [Manihot esculenta]
				Hb07g042270	XP_021671662.1	protein SHORTAGE IN CHIASMATA 1 isoform X2 [Hevea brasiliensis]
				Hb07g042250	XP_021671665.1	transmembrane ascorbate ferrireductase 1-like [Hevea brasiliensis]
Chr7	61460001	61480000	3.65456	Hb07g042710	XP_021651547.1	uncharacterized protein LOC110643477 [Hevea brasiliensis]
				Hb07g042720	XP_021651544.1	putative septum site-determining protein minD homolog, chloroplastic [Hevea brasiliensis]
				Hb07g042700	XP_021651545.1	uncharacterized protein LOC110643476 isoform X1 [Hevea brasiliensis]
Chr7	62800001	62820000	2.9235	Hb07g043980	XP_021638345.1	probable beta-1,3-galactosyltransferase 8 [Hevea brasiliensis]
				Hb07g043990	XP_021638277.1	myosin-11-like [Hevea brasiliensis]
				Hb07g044000	XP_021638318.1	40S ribosomal protein S2-4-like [Hevea brasiliensis]
				Hb07g043970	XP_021653623.1	uncharacterized protein LOC110644952 [Hevea brasiliensis]
				Hb07g044010	XP_021638322.1	sulfite reductase [ferredoxin], chloroplastic-like [Hevea brasiliensis]
Chr7	63920001	63940000	3.85093	Hb07g045220	XP_021651116.1	phosphoglycerate kinase, chloroplastic-like [Hevea brasiliensis]
				Hb07g045230	XP_021651095.1	phosphoglycerate kinase, cytosolic [Hevea brasiliensis]
				Hb07g045240	XP_021651093.1	L-ascorbate oxidase-like isoform X1 [Hevea brasiliensis]
Chr8	1	20000	3.94735	Hb08g000010	XP_012072680.1	uncharacterized protein LOC105634429 [Jatropha curcas]
				Hb08g000020	XP_021667183.1	uncharacterized protein LOC110655248 isoform X1 [Hevea brasiliensis]
				Hb08g000030	XP_021667106.1	uncharacterized protein LOC110655205 [Hevea brasiliensis]
Chr8	2140001	2160000	3.34198	Hb08g002020	XP_021668631.1	GDT1-like protein 1, chloroplastic isoform X2 [Hevea brasiliensis]
Chr8	2340001	2360000	3.68529	Hb08g002220	XP_021679397.1	probable WRKY transcription factor 29 [Hevea brasiliensis]
Chr8	2360001	2380000	2.96203	Hb08g002260	XP_021679396.1	dynamin-related protein 4C-like [Hevea brasiliensis]
Chr8	3200001	3220000	4.02598	Hb08g003110	XP_021651561.1	glutathione S-transferase T1-like isoform X1 [Hevea brasiliensis]
				Hb08g003120	XP_021651566.1	probable xyloglucan galactosyltransferase GT20 [Hevea brasiliensis]
Chr8	6080001	6100000	3.947	Hb08g006020	XP_021655112.1	peroxisomal acyl-coenzyme A oxidase 1-like isoform X2 [Hevea brasiliensis]
Chr8	6100001	6120000	6.63618	Hb08g006030	XP_021655123.1	uncharacterized protein LOC110646097 [Hevea brasiliensis]
				Hb08g006040	XP_021669009.1	E3 ubiquitin-protein ligase HOS1-like [Hevea brasiliensis]
				Hb08g006050	KAB5561054.1	hypothetical protein DKX38_006011 [Salix brachista]
Chr8	6200001	6220000	3.32188	Hb08g006110	XP_021639123.1	protein IWS1 homolog [Hevea brasiliensis]
				Hb08g006120	XP_021639123.1	protein IWS1 homolog [Hevea brasiliensis]
Chr8	6900001	6920000	3.53353	Hb08g006850	XP_021657402.1	uncharacterized protein LOC110647744 [Hevea brasiliensis]
Chr8	6920001	6940000	6.13208	Hb08g006850	XP_021657402.1	uncharacterized protein LOC110647744 [Hevea brasiliensis]
Chr8	7160001	7180000	4.14395	Hb08g007090	XP_021647206.1	SPX domain-containing protein 4-like [Hevea brasiliensis]
				Hb08g007100	XP_021647205.1	phosphate transporter PHO1 homolog 9 [Hevea brasiliensis]
				Hb08g007120	XP_021647230.1	uncharacterized protein At5g39570 [Hevea brasiliensis]
				Hb08g007080	XP_021647207.1	cystathionine gamma-synthase 1, chloroplastic-like [Hevea brasiliensis]
				Hb08g007110	XP_021647199.1	pentatricopeptide repeat-containing protein At5g15300-like [Hevea brasiliensis]
Chr8	7220001	7240000	3.36568	Hb08g007200	XP_021682272.1	dehydration-responsive element-binding protein 2A-like [Hevea brasiliensis]
				Hb08g007190	XP_021682269.1	CSC1-like protein HYP1 isoform X1 [Hevea brasiliensis]
				Hb08g007210	ANK58383.1	sucrose non-fermenting related kinase 1-1 [Hevea brasiliensis]
Chr8	7580001	7600000	3.40058	Hb08g007580	XP_011013644.1	PREDICTED: alpha-1,4 glucan phosphorylase L isozyme, chloroplastic/amyloplastic-like isoform X3 [Populus euphratica]
				Hb08g007570	XP_021670740.1	BAG family molecular chaperone regulator 8, chloroplastic-like isoform X2 [Hevea brasiliensis]
				Hb08g007590	XP_021670744.1	sal-like protein 1 [Hevea brasiliensis]
Chr8	8180001	8200000	5.40816	Hb08g008240	XP_021690816.1	uncharacterized protein LOC110672362 [Hevea brasiliensis]
				Hb08g008250	XP_021690837.1	solute carrier family 25 member 44-like isoform X1 [Hevea brasiliensis]
				Hb08g008270	XP_021690836.1	COBRA-like protein 4 [Hevea brasiliensis]
				Hb08g008260	XP_021690834.1	COBRA-like protein 2 [Hevea brasiliensis]
Chr8	8900001	8920000	3.63494	Hb08g008980	-	-
				Hb08g008990	XP_021689747.1	uncharacterized protein LOC110671565 [Hevea brasiliensis]
Chr8	10240001	10260000	2.93547	Hb08g010270	XP_021672459.1	heavy metal-associated isoprenylated plant protein 21-like [Hevea brasiliensis]
Chr8	10940001	10960000	3.04821	Hb08g010830	XP_021642832.1	nicastrin-like isoform X1 [Hevea brasiliensis]
Chr8	11200001	11220000	4.65205	Hb08g011030	XP_021642843.1	protein REVEILLE 1-like [Hevea brasiliensis]
				Hb08g011040	XP_021642846.1	autophagy protein 5-like [Hevea brasiliensis]
Chr8	13580001	13600000	6.48277	Hb08g013500	XP_021662177.1	uncharacterized protein LOC110651224 [Hevea brasiliensis]
				Hb08g013510	XP_021662176.1	zinc finger CCCH domain-containing protein 44-like [Hevea brasiliensis]
Chr8	14420001	14440000	4.06667	Hb08g014340	XP_021691087.1	probable prolyl 4-hydroxylase 10 isoform X1 [Hevea brasiliensis]
				Hb08g014330	XP_021691077.1	aconitate hydratase 1-like isoform X1 [Hevea brasiliensis]
Chr8	14580001	14600000	3.2876	Hb08g014550	XP_021691054.1	ribosomal L1 domain-containing protein 1-like [Hevea brasiliensis]
				Hb08g014540	XP_021691041.1	GDSL esterase/lipase At5g55050-like [Hevea brasiliensis]
Chr8	14580001	14600000	3.2876	Hb08g014560	XP_021691039.1	uncharacterized protein LOC110672546 [Hevea brasiliensis]
Chr8	14600001	14620000	4.79139	Hb08g014570	XP_021691071.1	pentatricopeptide repeat-containing protein At2g17670-like [Hevea brasiliensis]
				Hb08g014580	XP_021691055.1	egg cell-secreted protein 1.1-like [Hevea brasiliensis]
				Hb08g014560	XP_021691039.1	uncharacterized protein LOC110672546 [Hevea brasiliensis]
Chr8	14680001	14700000	2.98817	Hb08g014630	XP_021685355.1	LOW QUALITY PROTEIN: protein STRICTOSIDINE SYNTHASE-LIKE 5-like [Hevea brasiliensis]
Chr8	15840001	15860000	3.38758	Hb08g015840	XP_021682467.1	protein GRAVITROPIC IN THE LIGHT 1-like isoform X1 [Hevea brasiliensis]
				Hb08g015850	XP_021682469.1	mitochondrial uncoupling protein 2-like isoform X1 [Hevea brasiliensis]
				Hb08g015860	XP_021682465.1	proliferating cell nuclear antigen-like [Hevea brasiliensis]
				Hb08g015870	XP_021682464.1	neutral ceramidase 1-like [Hevea brasiliensis]
Chr8	15860001	15880000	4.40711	Hb08g015870	XP_021682464.1	neutral ceramidase 1-like [Hevea brasiliensis]
Chr8	16060001	16080000	3.38158	Hb08g016040	XP_015575483.1	17.6 kDa class I heat shock protein 1 [Ricinus communis]
				Hb08g016050	KVI03645.1	Alpha crystallin/Hsp20 domain-containing protein [Cynara cardunculus var. scolymus]
				Hb08g016060	XP_021682609.1	UDP-glucose iridoid glucosyltransferase-like [Hevea brasiliensis]
Chr8	16580001	16600000	3.09948	Hb08g016630	XP_021642571.1	uncharacterized protein LOC110636969 [Hevea brasiliensis]
				Hb08g016640	XP_021640143.1	pumilio homolog 2-like isoform X1 [Hevea brasiliensis]
Chr8	17760001	17780000	11.4396	Hb08g017580	XP_021676935.1	protein SMG7 [Hevea brasiliensis]
Chr8	18020001	18040000	5.62554	Hb08g017760	XP_021639087.1	uncharacterized protein LOC110634410 [Hevea brasiliensis]
				Hb08g017770	XP_021639071.1	exosome complex component RRP45A-like isoform X1 [Hevea brasiliensis]
				Hb08g017780	XP_021639074.1	F-box protein At4g18380-like [Hevea brasiliensis]
Chr8	21660001	21680000	4.4764	Hb08g021140	XP_021667328.1	replication factor C subunit 3-like [Hevea brasiliensis]
				Hb08g021130	XP_021649208.1	kinesin-like protein KIN-7C, mitochondrial [Hevea brasiliensis]
				Hb08g021150	XP_021649190.1	protein CELLULOSE SYNTHASE INTERACTIVE 3-like [Hevea brasiliensis]
Chr8	23820001	23840000	3.30727	Hb08g022960	XP_021659041.1	exocyst complex component SEC5A-like isoform X1 [Hevea brasiliensis]
Chr8	24820001	24840000	3.16568	Hb08g023840	XP_021649519.1	MRN complex-interacting protein [Hevea brasiliensis]
				Hb08g023850	XP_021649508.1	polyadenylate-binding protein 3 [Hevea brasiliensis]
Chr8	25020001	25040000	2.93186	Hb08g024030	KEH15302.1	RAB GTPase-like protein G3A, partial [Medicago truncatula]
Chr8	25040001	25060000	3.47453	Hb08g024040	XP_021691393.1	uncharacterized protein LOC110672814 [Hevea brasiliensis]
Chr8	25260001	25280000	3.40917	Hb08g024230	XP_021639195.1	exocyst complex component SEC6-like isoform X1 [Hevea brasiliensis]
Chr8	25280001	25300000	4.20924	Hb08g024230	XP_021639195.1	exocyst complex component SEC6-like isoform X1 [Hevea brasiliensis]
Chr8	27680001	27700000	3.27849	Hb08g025820	-	-
Chr8	27680001	27700000	3.27849	Hb08g025830	XP_021657381.1	uncharacterized protein LOC110647730 [Hevea brasiliensis]
Chr8	33660001	33680000	11.1097	Hb08g029960	XP_021657610.1	uncharacterized protein LOC110647890 [Hevea brasiliensis]
				Hb08g029980	XP_021686761.1	sugar carrier protein C-like [Hevea brasiliensis]
				Hb08g029970	XP_021686791.1	uncharacterized protein LOC110669429, partial [Hevea brasiliensis]
Chr8	35680001	35700000	3.94142	Hb08g031310	XP_021672840.1	uncharacterized protein LOC110659268 [Hevea brasiliensis]
Chr8	37960001	37980000	5.95757	Hb08g032600	XP_021649799.1	cytochrome P450 714C2-like [Hevea brasiliensis]
Chr8	40060001	40080000	4.39855	Hb08g033820	XP_021652212.1	uncharacterized protein LOC110643971, partial [Hevea brasiliensis]
Chr8	40460001	40480000	4.46945	Hb08g034070	XP_021679432.1	uncharacterized protein LOC110664168 [Hevea brasiliensis]
				Hb08g034080	XP_021665764.1	uncharacterized protein LOC110654171, partial [Hevea brasiliensis]
				Hb08g034090	XP_021679432.1	uncharacterized protein LOC110664168 [Hevea brasiliensis]
Chr8	40500001	40520000	6.28924	Hb08g034120	-	-
Chr8	52140001	52160000	3.13848	Hb08g040490	XP_021673535.1	guanosine nucleotide diphosphate dissociation inhibitor 2 [Hevea brasiliensis]
Chr8	52300001	52320000	6.2488	Hb08g040600	-	-
Chr8	52380001	52400000	7.61718	Hb08g040670	-	-
Chr8	52400001	52420000	13.6577	Hb08g040670	-	-
Chr8	52440001	52460000	7.52792	Hb08g040700	KAA8548198.1	hypothetical protein F0562_004541 [Nyssa sinensis]
				Hb08g040690	XP_021670852.1	DNA-binding protein RHL1 isoform X1 [Hevea brasiliensis]
Chr8	52500001	52520000	8.44529	Hb08g040720	XP_021670848.1	plastid division protein CDP1, chloroplastic isoform X1 [Hevea brasiliensis]
Chr8	52520001	52540000	7.67141	Hb08g040720	XP_021670848.1	plastid division protein CDP1, chloroplastic isoform X1 [Hevea brasiliensis]
Chr8	52600001	52620000	14.6807	Hb08g040810	-	-
Chr8	52620001	52640000	9.3592	Hb08g040820	XP_021642328.1	rab3 GTPase-activating protein catalytic subunit isoform X2 [Hevea brasiliensis]
Chr8	53240001	53260000	3.09928	Hb08g041180	XP_021673518.1	uncharacterized protein DDB_G0290685-like isoform X2 [Hevea brasiliensis]
Chr8	56040001	56060000	3.77344	Hb08g042780	-	-
				Hb08g042790	-	-
Chr8	66980001	67000000	3.62568	Hb08g049440	XP_021679028.1	uncharacterized protein LOC110663873 isoform X3 [Hevea brasiliensis]
				Hb08g049430	XP_021679045.1	26S proteasome regulatory subunit RPN13 [Hevea brasiliensis]
Chr8	67000001	67020000	3.61748	Hb08g049440	XP_021679028.1	uncharacterized protein LOC110663873 isoform X3 [Hevea brasiliensis]
Chr8	67100001	67120000	3.9706	Hb08g049480	XP_021679050.1	uncharacterized protein LOC110663881 [Hevea brasiliensis]
Chr8	67120001	67140000	8.17714	Hb08g049510	XP_021658379.1	pollen receptor-like kinase 2 [Hevea brasiliensis]
Chr8	67140001	67160000	8.54111	Hb08g049520	XP_021658285.1	U-box domain-containing protein 52 [Hevea brasiliensis]
				Hb08g049530	XP_021658411.1	protein ACTIVITY OF BC1 COMPLEX KINASE 3, chloroplastic [Hevea brasiliensis]
Chr8	67160001	67180000	10.9221	Hb08g049530	XP_021658411.1	protein ACTIVITY OF BC1 COMPLEX KINASE 3, chloroplastic [Hevea brasiliensis]
Chr8	67220001	67240000	20.2466	Hb08g049600	-	-
Chr8	67300001	67320000	5.32765	Hb08g049640	XP_018627647.1	PREDICTED: uncharacterized protein LOC104100193 [Nicotiana tomentosiformis]
Chr8	67440001	67460000	8.72459	Hb08g049830	-	-
Chr8	67460001	67480000	2.97071	Hb08g049830	-	-
Chr8	67560001	67580000	30.8813	Hb08g049890	XP_021646472.1	TORTIFOLIA1-like protein 2 [Hevea brasiliensis]
Chr8	67840001	67860000	3.12865	Hb08g050080	XP_021691931.1	uncharacterized protein LOC110673185 [Hevea brasiliensis]
				Hb08g050090	XP_021674330.1	uncharacterized protein LOC110660352 [Hevea brasiliensis]
Chr8	68420001	68440000	4.50056	Hb08g050580	EOY19264.1	Uncharacterized protein TCM_044274 [Theobroma cacao]
				Hb08g050590	XP_021678368.1	homeobox-leucine zipper protein HDG11-like isoform X1 [Hevea brasiliensis]
Chr9	1340001	1360000	4.72901	Hb09g001280	XP_021641353.1	uncharacterized protein LOC110636107 isoform X1 [Hevea brasiliensis]
Chr9	1360001	1380000	10.4816	Hb09g001290	XP_021641364.1	uncharacterized protein LOC110636118 [Hevea brasiliensis]
				Hb09g001280	XP_021641353.1	uncharacterized protein LOC110636107 isoform X1 [Hevea brasiliensis]
Chr9	1980001	2000000	8.22613	Hb09g002000	XP_021668084.1	L-type lectin-domain containing receptor kinase I.3-like [Hevea brasiliensis]
				Hb09g002020	RVW93776.1	Retrovirus-related Pol polyprotein from transposon RE2 [Vitis vinifera]
				Hb09g002010	XP_021668078.1	vacuolar protein sorting-associated protein 35B-like isoform X2 [Hevea brasiliensis]
				Hb09g002030	XP_021668078.1	vacuolar protein sorting-associated protein 35B-like isoform X2 [Hevea brasiliensis]
Chr9	2780001	2800000	3.8405	Hb09g002900	XP_021671968.1	uncharacterized protein LOC110658595 [Hevea brasiliensis]
				Hb09g002910	AIB06025.1	CP3 [Hevea brasiliensis]
Chr9	2920001	2940000	7.69213	Hb09g003060	XP_021672006.1	inositol-pentakisphosphate 2-kinase-like isoform X1 [Hevea brasiliensis]
				Hb09g003080	XP_021672009.1	phosphatidylinositol/phosphatidylcholine transfer protein SFH6-like isoform X2 [Hevea brasiliensis]
				Hb09g003050	XP_021671967.1	abscisic acid 8'-hydroxylase 4 [Hevea brasiliensis]
				Hb09g003070	XP_021672001.1	bifunctional dihydrofolate reductase-thymidylate synthase-like isoform X3 [Hevea brasiliensis]
Chr9	3140001	3160000	2.99358	Hb09g003270	XP_021667048.1	BEL1-like homeodomain protein 7 [Hevea brasiliensis]
Chr9	3160001	3180000	4.49458	Hb09g003270	XP_021667048.1	BEL1-like homeodomain protein 7 [Hevea brasiliensis]
				Hb09g003280	XP_021667062.1	cytokinin dehydrogenase 5-like isoform X2 [Hevea brasiliensis]
				Hb09g003290	XP_021667079.1	pentatricopeptide repeat-containing protein At1g19720 [Hevea brasiliensis]
Chr9	4500001	4520000	3.61777	Hb09g004620	XP_021648001.1	serine carboxypeptidase II-3-like [Hevea brasiliensis]
				Hb09g004630	XP_021647990.1	polyadenylate-binding protein RBP47-like isoform X1 [Hevea brasiliensis]
Chr9	4680001	4700000	5.83829	Hb09g004810	XP_021679687.1	probable protein phosphatase 2C 12 [Hevea brasiliensis]
				Hb09g004820	XP_021679688.1	BRI1 kinase inhibitor 1-like [Hevea brasiliensis]
				Hb09g004830	XP_021679690.1	phosphatidate phosphatase PAH2 [Hevea brasiliensis]
Chr9	4720001	4740000	4.1877	Hb09g004850	XP_021679695.1	uncharacterized protein LOC110664359 [Hevea brasiliensis]
Chr9	5000001	5020000	4.93955	Hb09g005100	XP_021651769.1	THO complex subunit 5B [Hevea brasiliensis]
				Hb09g005090	XP_021651770.1	bZIP transcription factor TRAB1-like [Hevea brasiliensis]
				Hb09g005110	XP_021651783.1	uncharacterized protein LOC110643631 isoform X1 [Hevea brasiliensis]
Chr9	5180001	5200000	5.50183	Hb09g005270	XP_021691127.1	probable serine/threonine-protein kinase At1g01540 [Hevea brasiliensis]
Chr9	5200001	5220000	4.47911	Hb09g005310	-	-
				Hb09g005300	XP_021691114.1	probable E3 ubiquitin-protein ligase RHG1A [Hevea brasiliensis]
Chr9	7020001	7040000	3.48013	Hb09g007050	XP_021593895.1	uncharacterized protein LOC110601166 [Manihot esculenta]
				Hb09g007040	ABK60189.1	sucrose transporter 5 [Hevea brasiliensis]
Chr9	8240001	8260000	2.97028	Hb09g008150	-	-
				Hb09g008130	XP_021684521.1	WD and tetratricopeptide repeats protein 1-like [Hevea brasiliensis]
Chr9	8500001	8520000	3.36487	Hb09g008400	XP_021658724.1	isoamylase 3, chloroplastic isoform X1 [Hevea brasiliensis]
				Hb09g008410	XP_021658750.1	protein FAM91A1-like isoform X1 [Hevea brasiliensis]
Chr9	8720001	8740000	2.97352	Hb09g008630	XP_021642208.1	uncharacterized protein At1g04910-like isoform X2 [Hevea brasiliensis]
				Hb09g008650	XP_021642190.1	serine--tRNA ligase, chloroplastic/mitochondrial-like isoform X1 [Hevea brasiliensis]
				Hb09g008640	ESW35662.1	hypothetical protein PHAVU_001G253800g [Phaseolus vulgaris]
Chr9	9780001	9800000	3.04674	Hb09g009480	XP_021638186.1	probable trehalose-phosphate phosphatase D isoform X1 [Hevea brasiliensis]
Chr9	11060001	11080000	3.45879	Hb09g010640	XP_021647391.1	uncharacterized protein LOC110640402 [Hevea brasiliensis]
				Hb09g010650	XP_021647390.1	esterase-like [Hevea brasiliensis]
				Hb09g010630	XP_021647416.1	long chain acyl-CoA synthetase 9, chloroplastic isoform X1 [Hevea brasiliensis]
Chr9	11500001	11520000	3.29727	Hb09g011090	XP_021636631.1	uncharacterized protein LOC110632645 [Hevea brasiliensis]
				Hb09g011080	XP_021636626.1	amino acid permease 3-like [Hevea brasiliensis]
				Hb09g011100	XP_021636616.1	probable receptor-like protein kinase At1g11050 [Hevea brasiliensis]
Chr9	12920001	12940000	4.80252	Hb09g012360	XP_021641754.1	protein LAZ1 homolog 1-like [Hevea brasiliensis]
				Hb09g012370	XP_021641766.1	pathogen-related protein-like [Hevea brasiliensis]
Chr9	13160001	13180000	2.92594	Hb09g012610	XP_021652104.1	protein MKS1-like [Hevea brasiliensis]
				Hb09g012620	XP_021652129.1	uncharacterized protein LOC110643905 [Hevea brasiliensis]
				Hb09g012640	XP_021652120.1	L-type lectin-domain containing receptor kinase S.6 [Hevea brasiliensis]
				Hb09g012650	XP_021652121.1	protein MITOFERRINLIKE 1, chloroplastic-like [Hevea brasiliensis]
Chr9	18600001	18620000	6.86146	Hb09g016880	XP_021681098.1	cyclic nucleotide-gated cation channel beta-1-like [Hevea brasiliensis]
				Hb09g016890	XP_021677472.1	B3 domain-containing protein At2g33720-like [Hevea brasiliensis]
Chr9	18880001	18900000	4.22689	Hb09g017190	XP_021659771.1	dynamin-2A-like [Hevea brasiliensis]
				Hb09g017170	XP_021600956.1	disease resistance protein RML1A-like [Manihot esculenta]
Chr9	21200001	21220000	5.89741	Hb09g018700	-	-
Chr9	30620001	30640000	2.93111	Hb09g024940	XP_021684476.1	eukaryotic translation initiation factor 2 subunit beta-like [Hevea brasiliensis]
Chr9	31220001	31240000	3.3154	Hb09g025350	XP_021652247.1	uncharacterized protein LOC110643992 [Hevea brasiliensis]
Chr9	34460001	34480000	6.07869	Hb09g027550	XP_021654339.1	uncharacterized protein LOC110645461 [Hevea brasiliensis]
Chr9	34480001	34500000	3.02333	Hb09g027550	XP_021654339.1	uncharacterized protein LOC110645461 [Hevea brasiliensis]
Chr10	2900001	2920000	3.82029	Hb10g002080	PKI77756.1	hypothetical protein CRG98_001880 [Punica granatum]
Chr10	3220001	3240000	3.19149	Hb10g002230	XP_021651577.1	uncharacterized protein LOC110643496 [Hevea brasiliensis]
				Hb10g002220	XP_021647830.1	uncharacterized protein LOC110640696 isoform X2 [Hevea brasiliensis]
Chr10	3380001	3400000	3.2533	Hb10g002370	XP_021647643.1	tRNA threonylcarbamoyladenosine dehydratase isoform X1 [Hevea brasiliensis]
Chr10	6140001	6160000	3.07553	Hb10g004210	-	-
Chr10	9340001	9360000	6.30004	Hb10g006500	XP_021692858.1	29 kDa ribonucleoprotein, chloroplastic [Hevea brasiliensis]
Chr10	9380001	9400000	5.74864	Hb10g006510	RVW68091.1	Retrovirus-related Pol polyprotein from transposon 17.6 [Vitis vinifera]
				Hb10g006520	XP_009597380.1	PREDICTED: uncharacterized protein LOC104093357 [Nicotiana tomentosiformis]
Chr10	9400001	9420000	3.52518	Hb10g006550	XP_021674586.1	uncharacterized protein LOC110660548 [Hevea brasiliensis]
Chr10	9420001	9440000	3.28665	Hb10g006590	-	-
Chr10	9480001	9500000	5.84008	Hb10g006650	-	-
Chr10	9520001	9540000	6.29864	Hb10g006680	XP_021644040.1	probable transcription factor KAN2 isoform X1 [Hevea brasiliensis]
Chr10	10020001	10040000	3.8506	Hb10g006990	XP_021682188.1	uncharacterized protein LOC110666117 [Hevea brasiliensis]
Chr10	10120001	10140000	3.4578	Hb10g007040	XP_021644032.1	uncharacterized protein LOC110637951 [Hevea brasiliensis]
Chr10	10620001	10640000	3.36071	Hb10g007290	XP_021672010.1	binding partner of ACD11 1-like [Hevea brasiliensis]
Chr10	11700001	11720000	4.0554	Hb10g008010	XP_021642308.1	uncharacterized protein LOC110636775 [Hevea brasiliensis]
Chr10	13000001	13020000	3.90832	Hb10g008870	PKI33257.1	hypothetical protein CRG98_046351 [Punica granatum]
Chr10	13700001	13720000	3.11436	Hb10g009330	EOY13858.1	Uncharacterized protein TCM_032543 [Theobroma cacao]
Chr10	18840001	18860000	4.76969	Hb10g012350	XP_009599307.1	PREDICTED: uncharacterized protein LOC104094989 [Nicotiana tomentosiformis]
Chr10	18900001	18920000	4.92033	Hb10g012380	PKI58225.1	hypothetical protein CRG98_021396 [Punica granatum]
Chr10	18920001	18940000	4.46993	Hb10g012380	PKI58225.1	hypothetical protein CRG98_021396 [Punica granatum]
Chr10	19740001	19760000	3.02151	Hb10g012880	-	-
Chr10	20180001	20200000	6.41937	Hb10g013130	KAA3490754.1	DNA/RNA polymerases superfamily protein [Gossypium australe]
Chr10	20200001	20220000	4.71431	Hb10g013130	KAA3490754.1	DNA/RNA polymerases superfamily protein [Gossypium australe]
Chr10	21540001	21560000	6.4499	Hb10g013740	-	-
Chr10	21560001	21580000	5.16835	Hb10g013740	-	-
Chr10	23140001	23160000	3.08257	Hb10g014400	XP_021647447.1	uncharacterized protein LOC110640447 [Hevea brasiliensis]
				Hb10g014410	XP_021647447.1	uncharacterized protein LOC110640447 [Hevea brasiliensis]
Chr10	26360001	26380000	3.6826	Hb10g016110	XP_021675954.1	uncharacterized protein LOC110661587 [Hevea brasiliensis]
Chr10	26540001	26560000	5.09079	Hb10g016190	XP_021636263.1	ultraviolet-B receptor UVR8 isoform X3 [Hevea brasiliensis]
Chr10	26560001	26580000	7.2339	Hb10g016190	XP_021636263.1	ultraviolet-B receptor UVR8 isoform X3 [Hevea brasiliensis]
Chr10	29120001	29140000	5.72363	Hb10g017650	XP_021667018.1	ATP synthase subunit delta', mitochondrial-like [Hevea brasiliensis]
Chr10	29420001	29440000	3.48413	Hb10g017780	XP_021649534.1	uncharacterized protein LOC110641943 [Hevea brasiliensis]
Chr10	30080001	30100000	3.26265	Hb10g018230	KAA8525957.1	hypothetical protein F0562_007943 [Nyssa sinensis]
Chr10	33060001	33080000	9.31923	Hb10g020230	XP_021650558.1	AAA-ATPase ASD, mitochondrial-like [Hevea brasiliensis]
Chr10	33740001	33760000	3.53976	Hb10g020750	RZB79099.1	DnaJ-like subfamily C member 7 isoform A [Glycine soja]
				Hb10g020730	OTF98763.1	putative ATP-binding cassette subfamily C member 8 [Helianthus annuus]
Chr10	35040001	35060000	3.27415	Hb10g021810	XP_021637894.1	metalloendoproteinase 5-MMP-like [Hevea brasiliensis]
Chr10	36880001	36900000	3.6083	Hb10g023200	XP_021649506.1	probable galactinol--sucrose galactosyltransferase 5 [Hevea brasiliensis]
Chr10	37360001	37380000	2.9308	Hb10g023600	XP_021686678.1	germin-like protein subfamily 1 member 13 [Hevea brasiliensis]
				Hb10g023610	XP_021686678.1	germin-like protein subfamily 1 member 13 [Hevea brasiliensis]
Chr10	38360001	38380000	3.05266	Hb10g024360	XP_021689649.1	protein SIEVE ELEMENT OCCLUSION B-like [Hevea brasiliensis]
Chr10	38480001	38500000	4.21055	Hb10g024440	XP_021674129.1	uncharacterized protein LOC110660221 [Hevea brasiliensis]
Chr10	40760001	40780000	7.12166	Hb10g026430	XP_021640963.1	uncharacterized protein LOC110635805 [Hevea brasiliensis]
Chr10	40760001	40780000	7.12166	Hb10g026450	XP_021641029.1	uncharacterized protein LOC110635854 [Hevea brasiliensis]
Chr10	40760001	40780000	7.12166	Hb10g026440	XP_021640999.1	plastid division protein PDV2-like isoform X2 [Hevea brasiliensis]
Chr10	40780001	40800000	4.2381	Hb10g026470	XP_021641007.1	uncharacterized protein LOC110635833 [Hevea brasiliensis]
Chr10	41920001	41940000	3.27248	Hb10g027540	XP_021685971.1	sodium/hydrogen exchanger 7 isoform X2 [Hevea brasiliensis]
				Hb10g027570	XP_021658904.1	uncharacterized protein LOC110648848 isoform X2 [Hevea brasiliensis]
Chr10	42240001	42260000	4.51967	Hb10g027810	XP_021641279.1	uncharacterized protein LOC110636059 [Hevea brasiliensis]
				Hb10g027820	XP_021641279.1	uncharacterized protein LOC110636059 [Hevea brasiliensis]
				Hb10g027840	XP_021641295.1	probable xyloglucan endotransglucosylase/hydrolase protein 28 [Hevea brasiliensis]
				Hb10g027790	XP_021641299.1	purple acid phosphatase 8-like [Hevea brasiliensis]
				Hb10g027800	XP_021641296.1	uncharacterized protein LOC110636073 isoform X1 [Hevea brasiliensis]
				Hb10g027830	XP_021641312.1	anthranilate synthase beta subunit 1, chloroplastic-like isoform X2 [Hevea brasiliensis]
Chr10	45000001	45020000	3.49884	Hb10g030360	XP_021662309.1	uncharacterized protein LOC110651318 isoform X2 [Hevea brasiliensis]
				Hb10g030350	XP_021662312.1	auxilin-related protein 2-like isoform X2 [Hevea brasiliensis]
Chr10	45920001	45940000	3.46697	Hb10g031240	XP_021649777.1	high mobility group B protein 14-like isoform X1 [Hevea brasiliensis]
Chr10	47140001	47160000	4.09373	Hb10g032330	-	-
				Hb10g032340	-	-
				Hb10g032320	ARQ16483.1	HbMADS-box protein [Hevea brasiliensis]
Chr10	47160001	47180000	3.40071	Hb10g032360	XP_021675395.1	cyclic phosphodiesterase-like [Hevea brasiliensis]
				Hb10g032370	XP_021675311.1	oil body-associated protein 2A-like [Hevea brasiliensis]
				Hb10g032350	XP_021675394.1	serine/threonine-protein kinase HT1-like [Hevea brasiliensis]
				Hb10g032380	GAY34833.1	hypothetical protein CUMW_013590 [Citrus unshiu]
Chr10	51300001	51320000	3.62539	Hb10g036430	RXI03592.1	hypothetical protein DVH24_004244 [Malus domestica]
				Hb10g036440	RZC65592.1	hypothetical protein C5167_009281, partial [Papaver somniferum]
				Hb10g036450	RDX89943.1	Cysteine-rich PDZ-binding protein, partial [Mucuna pruriens]
				Hb10g036470	XP_021642114.1	LOW QUALITY PROTEIN: pentatricopeptide repeat-containing protein At4g21170-like, partial [Hevea brasiliensis]
				Hb10g036480	XP_021642115.1	probable dolichyl-diphosphooligosaccharide--protein glycosyltransferase subunit 3B [Hevea brasiliensis]
				Hb10g036460	XP_021642071.1	probable xyloglucan endotransglucosylase/hydrolase protein 8 [Hevea brasiliensis]
Chr10	51360001	51380000	3.57858	Hb10g036520	XP_021642059.1	homeobox-leucine zipper protein MERISTEM L1-like [Hevea brasiliensis]
Chr10	51380001	51400000	3.89012	Hb10g036540	XP_021642073.1	polyadenylation and cleavage factor homolog 4-like isoform X1 [Hevea brasiliensis]
				Hb10g036530	XP_021637386.1	tryptophan synthase beta chain 1-like [Hevea brasiliensis]
Chr11	560001	580000	4.10567	Hb11g000550	XP_021686759.1	cell wall / vacuolar inhibitor of fructosidase 1 [Hevea brasiliensis]
				Hb11g000570	-	-
				Hb11g000580	XP_021686748.1	uncharacterized protein LOC110669398 [Hevea brasiliensis]
Chr11	1820001	1840000	3.59456	Hb11g001840	XP_021637238.1	Fanconi anemia group I protein [Hevea brasiliensis]
				Hb11g001850	XP_021637168.1	glyoxysomal fatty acid beta-oxidation multifunctional protein MFP-a [Hevea brasiliensis]
Chr11	1920001	1940000	3.73689	Hb11g001950	XP_021634994.1	kinesin-like protein KIN-13A [Hevea brasiliensis]
				Hb11g001960	XP_021692912.1	uncharacterized protein LOC110673968 isoform X1 [Hevea brasiliensis]
Chr11	2660001	2680000	10.3731	Hb11g002740	XP_021688892.1	peptide methionine sulfoxide reductase B5-like [Hevea brasiliensis]
				Hb11g002750	XP_021688827.1	probable protein phosphatase 2C 35 isoform X1 [Hevea brasiliensis]
				Hb11g002760	-	-
Chr11	2960001	2980000	8.14816	Hb11g003050	KAA8548588.1	hypothetical protein F0562_000272 [Nyssa sinensis]
				Hb11g003060	XP_021688915.1	heavy metal-associated isoprenylated plant protein 32 [Hevea brasiliensis]
Chr11	2980001	3000000	3.94995	Hb11g003060	XP_021688915.1	heavy metal-associated isoprenylated plant protein 32 [Hevea brasiliensis]
Chr11	4580001	4600000	3.17698	Hb11g004680	XP_021653176.1	CBL-interacting serine/threonine-protein kinase 4-like [Hevea brasiliensis]
				Hb11g004690	XP_021653175.1	pentatricopeptide repeat-containing protein At3g23020 [Hevea brasiliensis]
				Hb11g004700	XP_021653190.1	acylamino-acid-releasing enzyme-like isoform X5 [Hevea brasiliensis]
Chr11	7160001	7180000	3.15154	Hb11g007430	XP_021658922.1	paired amphipathic helix protein Sin3-like 2 isoform X1 [Hevea brasiliensis]
				Hb11g007450	XP_020539346.1	uncharacterized protein LOC110010650 [Jatropha curcas]
				Hb11g007440	XP_021641466.1	probable methionine--tRNA ligase isoform X2 [Hevea brasiliensis]
Chr11	7180001	7200000	3.01225	Hb11g007450	XP_020539346.1	uncharacterized protein LOC110010650 [Jatropha curcas]
				Hb11g007460	XP_021661490.1	uncharacterized protein LOC110650697 isoform X1 [Hevea brasiliensis]
				Hb11g007470	XP_021641487.1	probable sucrose-phosphate synthase 3 [Hevea brasiliensis]
				Hb11g007480	XP_021641463.1	methyltransferase-like protein 13 isoform X3 [Hevea brasiliensis]
Chr11	8300001	8320000	4.21738	Hb11g008590	XP_021670330.1	calcium-transporting ATPase 12, plasma membrane-type-like [Hevea brasiliensis]
Chr11	8320001	8340000	3.46206	Hb11g008600	XP_021680938.1	armadillo repeat-containing protein 4 [Hevea brasiliensis]
Chr11	9120001	9140000	4.36307	Hb11g009480	XP_021692322.1	probable beta-1,3-galactosyltransferase 2 isoform X1 [Hevea brasiliensis]
Chr11	11480001	11500000	6.22494	Hb11g012030	XP_025015411.1	pentatricopeptide repeat-containing protein At3g53700, chloroplastic [Ricinus communis]
				Hb11g012040	XP_021667274.1	uncharacterized protein LOC110655320 isoform X1 [Hevea brasiliensis]
Chr11	14900001	14920000	4.17846	Hb11g015080	XP_021636221.1	uncharacterized protein LOC110632331 isoform X1 [Hevea brasiliensis]
				Hb11g015070	XP_021636102.1	cysteine protease XCP1 [Hevea brasiliensis]
				Hb11g015090	XP_021636101.1	uncharacterized protein At2g17340-like [Hevea brasiliensis]
Chr11	15660001	15680000	3.63707	Hb11g015840	XP_021676312.1	probable purine permease 10 [Hevea brasiliensis]
				Hb11g015850	XP_021676311.1	UDP-N-acetylglucosamine transferase subunit ALG14-like [Hevea brasiliensis]
				Hb11g015860	XP_021676303.1	probable starch synthase 4, chloroplastic/amyloplastic isoform X1 [Hevea brasiliensis]
				Hb11g015830	XP_021676313.1	protein REDUCED WALL ACETYLATION 3-like [Hevea brasiliensis]
Chr11	17100001	17120000	2.96145	Hb11g017040	XP_021685835.1	nudix hydrolase 25-like [Hevea brasiliensis]
Chr11	17400001	17420000	3.1583	Hb11g017280	XP_021687171.1	kirola-like [Hevea brasiliensis]
				Hb11g017290	XP_021687172.1	MLP-like protein 328 [Hevea brasiliensis]
Chr11	18300001	18320000	3.34018	Hb11g018050	XP_021637298.1	PHD finger protein At2g01810 [Hevea brasiliensis]
				Hb11g018040	XP_021637312.1	cyclin-SDS-like [Hevea brasiliensis]
Chr11	18960001	18980000	4.0138	Hb11g018570	XP_021638758.1	sodium/hydrogen exchanger 8-like isoform X1 [Hevea brasiliensis]
Chr11	18980001	19000000	4.8972	Hb11g018580	XP_021685970.1	sodium/hydrogen exchanger 8 isoform X1 [Hevea brasiliensis]
Chr11	19100001	19120000	4.23158	Hb11g018730	XP_021685948.1	putative Myb family transcription factor At1g14600 isoform X1 [Hevea brasiliensis]
				Hb11g018750	XP_021685990.1	uncharacterized protein LOC110668905 [Hevea brasiliensis]
Chr11	19620001	19640000	11.1184	Hb11g019200	XP_021639818.1	kinesin-like protein KIN-12D [Hevea brasiliensis]
Chr11	19820001	19840000	2.98113	Hb11g019390	XP_021680748.1	uncharacterized protein LOC110665068 [Hevea brasiliensis]
				Hb11g019400	XP_021680749.1	uncharacterized protein LOC110665069 isoform X1 [Hevea brasiliensis]
Chr11	19880001	19900000	4.1294	Hb11g019440	XP_021598834.1	uncharacterized protein LOC110604834 [Manihot esculenta]
Chr11	22780001	22800000	5.92858	Hb11g021980	XP_021657834.1	uncharacterized protein LOC110648048 [Hevea brasiliensis]
				Hb11g022000	XP_021657831.1	uncharacterized protein LOC110648045 [Hevea brasiliensis]
Chr11	25480001	25500000	4.27206	Hb11g023980	XP_021661099.1	protein IWS1 homolog 1 [Hevea brasiliensis]
Chr11	25500001	25520000	5.04655	Hb11g024010	XP_021661146.1	uncharacterized protein LOC110650481 [Hevea brasiliensis]
Chr11	25820001	25840000	4.36931	Hb11g024220	XP_021658937.1	uncharacterized protein LOC110648881 [Hevea brasiliensis]
Chr11	26420001	26440000	2.94772	Hb11g024780	XP_021659480.1	regulator of nonsense transcripts 1 homolog isoform X1 [Hevea brasiliensis]
Chr11	27360001	27380000	3.59632	Hb11g025350	XP_021648807.1	uncharacterized protein LOC110641415 [Hevea brasiliensis]
Chr11	27440001	27460000	4.22013	Hb11g025410	XP_021644869.1	bromodomain-containing protein 4-like [Hevea brasiliensis]
Chr11	28040001	28060000	3.32772	Hb11g025750	XP_021674406.1	uncharacterized protein LOC110660401 isoform X2 [Hevea brasiliensis]
				Hb11g025760	XP_021674404.1	aldose 1-epimerase-like [Hevea brasiliensis]
Chr11	28100001	28120000	4.05023	Hb11g025780	XP_021674388.1	aldose 1-epimerase-like [Hevea brasiliensis]
				Hb11g025790	XP_021674387.1	LOW QUALITY PROTEIN: uncharacterized protein LOC110660389 [Hevea brasiliensis]
Chr11	28220001	28240000	5.71885	Hb11g025870	XP_021671206.1	uncharacterized protein LOC110658048 [Hevea brasiliensis]
Chr11	28280001	28300000	3.91279	Hb11g025890	XP_021666021.1	probable WRKY transcription factor 72 [Hevea brasiliensis]
Chr11	28360001	28380000	5.78272	Hb11g025910	OMO51872.1	Zinc finger, CCHC-type [Corchorus capsularis]
Chr11	28460001	28480000	6.41362	Hb11g025940	XP_021679409.1	putative pentatricopeptide repeat-containing protein At1g74580 [Hevea brasiliensis]
Chr11	29060001	29080000	4.86134	Hb11g026230	XP_021651721.1	uncharacterized protein LOC110643579 [Hevea brasiliensis]
Chr11	29220001	29240000	4.97102	Hb11g026370	XP_021660163.1	inositol hexakisphosphate and diphosphoinositol-pentakisphosphate kinase VIP2 isoform X1 [Hevea brasiliensis]
Chr11	29240001	29260000	16.0389	Hb11g026370	XP_021660163.1	inositol hexakisphosphate and diphosphoinositol-pentakisphosphate kinase VIP2 isoform X1 [Hevea brasiliensis]
Chr11	31360001	31380000	3.38916	Hb11g027400	KDP45437.1	hypothetical protein JCGZ_09686 [Jatropha curcas]
				Hb11g027410	XP_021647175.1	CLAVATA3/ESR (CLE)-related protein 25 [Hevea brasiliensis]
Chr11	31460001	31480000	3.1045	Hb11g027430	XP_021646686.1	inactive LRR receptor-like serine/threonine-protein kinase BIR2 [Hevea brasiliensis]
Chr11	31860001	31880000	3.48449	Hb11g027610	XP_021678357.1	uncharacterized protein LOC110663385 [Hevea brasiliensis]
Chr11	34420001	34440000	6.50398	Hb11g029010	-	-
				Hb11g029000	XP_010683596.2	PREDICTED: uncharacterized protein LOC104898242 [Beta vulgaris subsp. vulgaris]
Chr11	34920001	34940000	6.19196	Hb11g029250	XP_021679787.1	uncharacterized protein LOC110664417 [Hevea brasiliensis]
Chr11	36360001	36380000	3.05671	Hb11g030030	XP_021678361.1	xyloglucan glycosyltransferase 4-like [Hevea brasiliensis]
Chr11	41920001	41940000	3.02773	Hb11g033140	XP_021643836.1	uncharacterized protein LOC110637814 [Hevea brasiliensis]
Chr11	44540001	44560000	3.06228	Hb11g034390	QEA69193.1	MYC17 [Hevea brasiliensis]
Chr11	44900001	44920000	3.04534	Hb11g034580	XP_021657402.1	uncharacterized protein LOC110647744 [Hevea brasiliensis]
				Hb11g034590	XP_021690483.1	uncharacterized protein LOC110672110 [Hevea brasiliensis]
				Hb11g034610	XP_021679404.1	TMV resistance protein N-like [Hevea brasiliensis]
				Hb11g034600	XP_021672732.1	uncharacterized protein LOC110659178 [Hevea brasiliensis]
Chr11	46340001	46360000	22.6651	Hb11g035550	-	-
Chr11	46360001	46380000	3.32238	Hb11g035550	-	-
Chr11	47020001	47040000	4.86703	Hb11g035860	XP_021665686.1	uncharacterized protein LOC110654108 [Hevea brasiliensis]
Chr11	48220001	48240000	2.95441	Hb11g036420	-	-
Chr11	48260001	48280000	3.57457	Hb11g036450	XP_021652212.1	uncharacterized protein LOC110643971, partial [Hevea brasiliensis]
				Hb11g036460	XP_021657402.1	uncharacterized protein LOC110647744 [Hevea brasiliensis]
Chr11	51660001	51680000	3.46686	Hb11g038310	-	-
Chr11	51680001	51700000	4.53658	Hb11g038310	-	-
Chr11	59320001	59340000	10.0407	Hb11g042320	XP_021672071.1	ABC transporter G family member 14-like [Hevea brasiliensis]
Chr11	59340001	59360000	21.1403	Hb11g042320	XP_021672071.1	ABC transporter G family member 14-like [Hevea brasiliensis]
				Hb11g042340	-	-
Chr11	60860001	60880000	2.9248	Hb11g043180	XP_021657402.1	uncharacterized protein LOC110647744 [Hevea brasiliensis]
Chr11	60900001	60920000	3.71655	Hb11g043190	-	-
Chr11	61860001	61880000	3.02156	Hb11g043750	XP_016673161.1	PREDICTED: RNA-directed DNA polymerase homolog [Gossypium hirsutum]
				Hb11g043760	XP_009764284.1	PREDICTED: uncharacterized protein LOC104216022, partial [Nicotiana sylvestris]
Chr11	63480001	63500000	3.13024	Hb11g044680	XP_021687459.1	uncharacterized protein LOC110669905 isoform X1 [Hevea brasiliensis]
Chr11	63620001	63640000	7.4773	Hb11g044760	EOX93842.1	Uncharacterized protein TCM_002794 [Theobroma cacao]
				Hb11g044770	XP_015960510.2	uncharacterized protein LOC107484454 [Arachis duranensis]
Chr11	63640001	63660000	8.51788	Hb11g044790	XP_021657402.1	uncharacterized protein LOC110647744 [Hevea brasiliensis]
Chr11	63840001	63860000	3.90295	Hb11g044840	XP_021685358.1	conserved oligomeric Golgi complex subunit 6-like [Hevea brasiliensis]
				Hb11g044850	PWZ30868.1	Coiled-coil domain-containing protein SCD2 [Zea mays]
Chr11	63860001	63880000	5.98863	Hb11g044850	PWZ30868.1	Coiled-coil domain-containing protein SCD2 [Zea mays]
				Hb11g044860	AQK63291.1	Initiation factor eIF-4 gamma MA3 [Zea mays]
				Hb11g044870	XP_021685358.1	conserved oligomeric Golgi complex subunit 6-like [Hevea brasiliensis]
Chr11	63900001	63920000	6.37951	Hb11g044890	PKU81499.1	ataxia telangiectasia mutated family protein [Dendrobium catenatum]
Chr11	64360001	64380000	13.3048	Hb11g045210	XP_021637886.1	uncharacterized protein LOC110633551 [Hevea brasiliensis]
				Hb11g045220	XP_021637932.1	uncharacterized protein ycf45 [Hevea brasiliensis]
				Hb11g045230	-	-
				Hb11g045240	-	-
Chr11	64380001	64400000	6.29988	Hb11g045230	-	-
				Hb11g045240	-	-
Chr11	64440001	64460000	7.58614	Hb11g045290	-	-
				Hb11g045300	-	-
Chr11	64540001	64560000	4.606	Hb11g045370	XP_021678971.1	chlorophyll a-b binding protein CP26, chloroplastic-like [Hevea brasiliensis]
				Hb11g045380	-	-
Chr11	65000001	65020000	3.64879	Hb11g045640	XP_021636442.1	light-mediated development protein DET1 isoform X1 [Hevea brasiliensis]
				Hb11g045670	RVW31995.1	Transposon Tf2-12 polyprotein [Vitis vinifera]
Chr11	65040001	65060000	7.93169	Hb11g045680	KAA3484290.1	DNA/RNA polymerases superfamily protein [Gossypium australe]
				Hb11g045670	RVW31995.1	Transposon Tf2-12 polyprotein [Vitis vinifera]
Chr11	65060001	65080000	3.05791	Hb11g045710	-	-
Chr11	65240001	65260000	3.22337	Hb11g045830	XP_021686717.1	ubiquitin carboxyl-terminal hydrolase 2 [Hevea brasiliensis]
Chr11	65260001	65280000	9.68114	Hb11g045870	XP_021686713.1	uncharacterized protein LOC110669378 [Hevea brasiliensis]
Chr11	65540001	65560000	5.00769	Hb11g046020	-	-
Chr11	65680001	65700000	3.26997	Hb11g046110	XP_021687948.1	uncharacterized protein LOC110670278 [Hevea brasiliensis]
Chr11	65700001	65720000	4.27164	Hb11g046130	XP_021648335.1	uncharacterized protein LOC110641048 [Hevea brasiliensis]
Chr11	65740001	65760000	9.06636	Hb11g046140	XP_021640811.1	uncharacterized protein LOC110635689 [Hevea brasiliensis]
Chr11	65760001	65780000	8.95231	Hb11g046160	XP_021640810.1	uncharacterized protein LOC110635688 [Hevea brasiliensis]
Chr11	65780001	65800000	15.3617	Hb11g046160	XP_021640810.1	uncharacterized protein LOC110635688 [Hevea brasiliensis]
Chr11	65820001	65840000	14.0958	Hb11g046180	XP_021640809.1	homeobox-leucine zipper protein HDG5-like [Hevea brasiliensis]
Chr11	65840001	65860000	6.97719	Hb11g046180	XP_021640809.1	homeobox-leucine zipper protein HDG5-like [Hevea brasiliensis]
Chr11	65840001	65860000	6.97719	Hb11g046190	XP_021671314.1	probable WRKY transcription factor 27 [Hevea brasiliensis]
Chr11	65960001	65980000	8.5598	Hb11g046250	XP_021621553.1	uncharacterized protein LOC110621591 [Manihot esculenta]
Chr11	66020001	66040000	5.83074	Hb11g046290	XP_021689148.1	dolichyl-diphosphooligosaccharide--protein glycosyltransferase subunit DAD1-like [Hevea brasiliensis]
				Hb11g046300	-	-
Chr11	66180001	66200000	3.60098	Hb11g046370	XP_024025485.1	uncharacterized protein LOC112092766 [Morus notabilis]
Chr11	66240001	66260000	5.54388	Hb11g046430	XP_021661027.1	uncharacterized protein LOC110650384 [Hevea brasiliensis]
Chr11	66300001	66320000	10.7281	Hb11g046470	XP_021607670.1	uncharacterized protein LOC110611586 [Manihot esculenta]
Chr11	66560001	66580000	9.45239	Hb11g046690	XP_021665694.1	protein ABHD17B isoform X1 [Hevea brasiliensis]
Chr11	66580001	66600000	7.20514	Hb11g046690	XP_021665694.1	protein ABHD17B isoform X1 [Hevea brasiliensis]
Chr11	66740001	66760000	4.51838	Hb11g046820	XP_021641937.1	uncharacterized protein LOC110636512 [Hevea brasiliensis]
Chr11	66760001	66780000	4.04843	Hb11g046820	XP_021641937.1	uncharacterized protein LOC110636512 [Hevea brasiliensis]
Chr11	66880001	66900000	3.47104	Hb11g046920	-	-
Chr11	66900001	66920000	3.63009	Hb11g046920	-	-
Chr11	66980001	67000000	3.22158	Hb11g046980	XP_021687405.1	uncharacterized protein LOC110669874 isoform X2 [Hevea brasiliensis]
Chr11	67000001	67020000	4.56713	Hb11g046990	XP_021656025.1	uncharacterized protein LOC110646761 [Hevea brasiliensis]
Chr11	67040001	67060000	3.48853	Hb11g047020	OAY25338.1	hypothetical protein MANES_17G086100 [Manihot esculenta]
Chr11	67080001	67100000	8.66067	Hb11g047050	XP_021641302.1	THO complex subunit 2 [Hevea brasiliensis]
				Hb11g047070	XP_021651061.1	(-)-germacrene D synthase-like [Hevea brasiliensis]
				Hb11g047060	XP_021685611.1	uncharacterized protein LOC110668592 [Hevea brasiliensis]
				Hb11g047080	XP_021685611.1	uncharacterized protein LOC110668592 [Hevea brasiliensis]
Chr11	67120001	67140000	3.16672	Hb11g047100	XP_021641302.1	THO complex subunit 2 [Hevea brasiliensis]
				Hb11g047110	OAY28588.1	hypothetical protein MANES_15G078900 [Manihot esculenta]
Chr11	67140001	67160000	3.76322	Hb11g047100	XP_021641302.1	THO complex subunit 2 [Hevea brasiliensis]
				Hb11g047110	OAY28588.1	hypothetical protein MANES_15G078900 [Manihot esculenta]
Chr11	67340001	67360000	4.54669	Hb11g047210	XP_021655817.1	uncharacterized protein LOC110646600 [Hevea brasiliensis]
Chr11	67360001	67380000	6.4553	Hb11g047210	XP_021655817.1	uncharacterized protein LOC110646600 [Hevea brasiliensis]
				Hb11g047230	OAY25338.1	hypothetical protein MANES_17G086100 [Manihot esculenta]
Chr11	67380001	67400000	4.27417	Hb11g047250	XP_024447143.1	THO complex subunit 2 isoform X1 [Populus trichocarpa]
				Hb11g047240	-	-
Chr11	67440001	67460000	3.56905	Hb11g047290	XP_021665105.1	uncharacterized protein LOC110653654 [Hevea brasiliensis]
Chr11	67480001	67500000	6.20657	Hb11g047310	XP_021687405.1	uncharacterized protein LOC110669874 isoform X2 [Hevea brasiliensis]
Chr11	67500001	67520000	8.81631	Hb11g047340	XP_021656025.1	uncharacterized protein LOC110646761 [Hevea brasiliensis]
Chr11	67600001	67620000	6.95882	Hb11g047430	XP_015960510.2	uncharacterized protein LOC107484454 [Arachis duranensis]
Chr11	67620001	67640000	4.10959	Hb11g047450	XP_021655352.1	uncharacterized protein LOC110646260 [Hevea brasiliensis]
				Hb11g047430	XP_015960510.2	uncharacterized protein LOC107484454 [Arachis duranensis]
Chr11	67640001	67660000	3.70522	Hb11g047450	XP_021655352.1	uncharacterized protein LOC110646260 [Hevea brasiliensis]
Chr11	67860001	67880000	4.37174	Hb11g047570	XP_021641302.1	THO complex subunit 2 [Hevea brasiliensis]
				Hb11g047590	XP_021635858.1	putative clathrin assembly protein At2g25430 [Hevea brasiliensis]
Chr11	67940001	67960000	4.99032	Hb11g047630	XP_021685610.1	uncharacterized protein LOC110668591 isoform X2 [Hevea brasiliensis]
				Hb11g047640	XP_021666337.1	uncharacterized protein LOC110654617 [Hevea brasiliensis]
Chr11	68160001	68180000	3.31869	Hb11g047820	XP_021666320.1	uncharacterized protein LOC110654597 [Hevea brasiliensis]
				Hb11g047860	XP_021685554.1	uncharacterized protein LOC110668559 isoform X1 [Hevea brasiliensis]
				Hb11g047850	XP_021641302.1	THO complex subunit 2 [Hevea brasiliensis]
Chr11	68180001	68200000	3.1235	Hb11g047860	XP_021685554.1	uncharacterized protein LOC110668559 isoform X1 [Hevea brasiliensis]
				Hb11g047850	XP_021641302.1	THO complex subunit 2 [Hevea brasiliensis]
Chr11	68240001	68260000	3.13865	Hb11g047900	XP_021647110.1	uncharacterized protein LOC110640197 isoform X2 [Hevea brasiliensis]
				Hb11g047890	-	-
Chr11	68260001	68280000	3.73192	Hb11g047910	EOY26390.1	Uncharacterized protein TCM_027940 [Theobroma cacao]
				Hb11g047890	-	-
Chr11	68280001	68300000	3.5691	Hb11g047920	XP_021647109.1	uncharacterized protein LOC110640197 isoform X1 [Hevea brasiliensis]
Chr11	68400001	68420000	3.66649	Hb11g047990	-	-
Chr11	68580001	68600000	3.33956	Hb11g048140	XP_021647109.1	uncharacterized protein LOC110640197 isoform X1 [Hevea brasiliensis]
				Hb11g048160	XP_021679264.1	uncharacterized protein LOC110664046 isoform X2 [Hevea brasiliensis]
Chr11	68640001	68660000	3.39553	Hb11g048200	XP_021685554.1	uncharacterized protein LOC110668559 isoform X1 [Hevea brasiliensis]
Chr11	68820001	68840000	3.7105	Hb11g048320	-	-
Chr11	68900001	68920000	3.55816	Hb11g048390	XP_021649220.1	uncharacterized protein LOC110641708 [Hevea brasiliensis]
Chr11	68940001	68960000	4.4255	Hb11g048400	PNX60701.1	retrotransposon-related protein, partial [Trifolium pratense]
Chr11	69020001	69040000	3.68743	Hb11g048460	XP_021665673.1	uncharacterized protein LOC110654091 isoform X1 [Hevea brasiliensis]
Chr11	69160001	69180000	5.15263	Hb11g048550	XP_021682188.1	uncharacterized protein LOC110666117 [Hevea brasiliensis]
Chr11	69180001	69200000	3.90922	Hb11g048570	XP_021643230.1	zinc finger MYM-type protein 1-like [Hevea brasiliensis]
Chr11	69200001	69220000	4.68164	Hb11g048570	XP_021643230.1	zinc finger MYM-type protein 1-like [Hevea brasiliensis]
Chr11	69240001	69260000	7.13729	Hb11g048610	XP_021648482.1	uncharacterized protein LOC110641163 [Hevea brasiliensis]
				Hb11g048620	XP_021679644.1	bZIP transcription factor 16-like isoform X1 [Hevea brasiliensis]
Chr11	69260001	69280000	8.33361	Hb11g048620	XP_021679644.1	bZIP transcription factor 16-like isoform X1 [Hevea brasiliensis]
Chr11	69320001	69340000	7.50147	Hb11g048650	-	-
Chr11	69400001	69420000	3.96607	Hb11g048700	XP_021672811.1	UV-B-induced protein At3g17800, chloroplastic [Hevea brasiliensis]
Chr11	69520001	69540000	6.47996	Hb11g048810	XP_021672823.1	probable xyloglucan endotransglucosylase/hydrolase protein 30 [Hevea brasiliensis]
Chr11	69560001	69580000	11.2402	Hb11g048850	XP_021675668.1	putative F-box/LRR-repeat protein At3g18150 [Hevea brasiliensis]
Chr11	69660001	69680000	17.2257	Hb11g048930	XP_021675670.1	pentatricopeptide repeat-containing protein At1g31920 [Hevea brasiliensis]
				Hb11g048940	XP_021675670.1	pentatricopeptide repeat-containing protein At1g31920 [Hevea brasiliensis]
				Hb11g048950	XP_021675671.1	26S proteasome non-ATPase regulatory subunit 13 homolog A [Hevea brasiliensis]
Chr11	69680001	69700000	18.0236	Hb11g048960	RLM55639.1	Methyltransferase-like protein 13 [Panicum miliaceum]
				Hb11g048950	XP_021675671.1	26S proteasome non-ATPase regulatory subunit 13 homolog A [Hevea brasiliensis]
Chr11	69820001	69840000	7.78223	Hb11g049090	RVW80579.1	Extra-large guanine nucleotide-binding protein 3 [Vitis vinifera]
Chr11	69840001	69860000	16.9403	Hb11g049090	RVW80579.1	Extra-large guanine nucleotide-binding protein 3 [Vitis vinifera]
Chr11	69860001	69880000	8.72597	Hb11g049100	XP_021672751.1	extra-large guanine nucleotide-binding protein 3-like [Hevea brasiliensis]
Chr11	69900001	69920000	6.91738	Hb11g049130	XP_021657402.1	uncharacterized protein LOC110647744 [Hevea brasiliensis]
Chr11	69920001	69940000	8.26161	Hb11g049130	XP_021657402.1	uncharacterized protein LOC110647744 [Hevea brasiliensis]
Chr11	69960001	69980000	8.82134	Hb11g049170	XP_021679409.1	putative pentatricopeptide repeat-containing protein At1g74580 [Hevea brasiliensis]
				Hb11g049180	KAA3488171.1	DNA/RNA polymerases superfamily protein [Gossypium australe]
Chr11	69980001	70000000	4.59846	Hb11g049180	KAA3488171.1	DNA/RNA polymerases superfamily protein [Gossypium australe]
Chr11	70020001	70040000	17.3841	Hb11g049220	-	-
				Hb11g049230	-	-
Chr11	70040001	70060000	10.0507	Hb11g049220	-	-
				Hb11g049230	-	-
Chr11	70120001	70140000	10.895	Hb11g049280	-	-
Chr11	70140001	70160000	13.6994	Hb11g049300	XP_027124403.1	uncharacterized protein LOC113741122 [Coffea arabica]
				Hb11g049310	ACY01934.1	hypothetical protein [Beta vulgaris]
Chr11	70300001	70320000	6.22275	Hb11g049450	XP_021642966.1	uncharacterized protein LOC110637247 isoform X2 [Hevea brasiliensis]
				Hb11g049430	XP_021642957.1	uncharacterized protein LOC110637247 isoform X1 [Hevea brasiliensis]
Chr11	70320001	70340000	5.1951	Hb11g049460	XP_009600180.1	PREDICTED: uncharacterized protein LOC104095702 [Nicotiana tomentosiformis]
Chr11	70460001	70480000	6.94733	Hb11g049520	XP_021645972.1	RING-H2 finger protein ATL29 [Hevea brasiliensis]
				Hb11g049530	XP_021645973.1	zinc finger CCCH domain-containing protein 12 isoform X1 [Hevea brasiliensis]
Chr11	70500001	70520000	14.2637	Hb11g049570	XP_021656054.1	uncharacterized protein LOC110646805 [Hevea brasiliensis]
				Hb11g049580	XP_021665764.1	uncharacterized protein LOC110654171, partial [Hevea brasiliensis]
Chr11	70520001	70540000	8.64597	Hb11g049580	XP_021665764.1	uncharacterized protein LOC110654171, partial [Hevea brasiliensis]
				Hb11g049590	XP_021665764.1	uncharacterized protein LOC110654171, partial [Hevea brasiliensis]
Chr11	71500001	71520000	3.33787	Hb11g050230	EOY17291.1	Uncharacterized protein TCM_036439 [Theobroma cacao]
				Hb11g050240	XP_021641600.1	uncharacterized protein LOC110636261 [Hevea brasiliensis]
Chr11	71560001	71580000	4.7238	Hb11g050270	XP_021690241.1	nicotinate-nucleotide pyrophosphorylase [carboxylating], chloroplastic isoform X1 [Hevea brasiliensis]
Chr11	71840001	71860000	3.68026	Hb11g050480	XP_021672396.1	uncharacterized protein LOC110658916 [Hevea brasiliensis]
				Hb11g050490	XP_021664907.1	RNA-binding protein 34 isoform X1 [Hevea brasiliensis]
Chr11	71860001	71880000	3.91493	Hb11g050490	XP_021664907.1	RNA-binding protein 34 isoform X1 [Hevea brasiliensis]
Chr11	71940001	71960000	7.22366	Hb11g050560	-	-
				Hb11g050550	XP_021664904.1	snRNA-activating protein complex subunit-like isoform X1 [Hevea brasiliensis]
Chr11	72080001	72100000	3.74299	Hb11g050630	XP_021676762.1	uncharacterized membrane protein At4g09580 [Hevea brasiliensis]
Chr12	40001	60000	2.99574	Hb12g000060	XP_021636586.1	uncharacterized protein LOC110632618 [Hevea brasiliensis]
				Hb12g000070	XP_021637333.1	DNA repair RAD52-like protein 2, chloroplastic [Hevea brasiliensis]
				Hb12g000080	XP_021637332.1	eukaryotic peptide chain release factor subunit 1-3-like [Hevea brasiliensis]
Chr12	6520001	6540000	12.9876	Hb12g006810	XP_021644658.1	LOW QUALITY PROTEIN: microfibrillar-associated protein 1-like, partial [Hevea brasiliensis]
				Hb12g006820	XP_021644691.1	protein EMSY-LIKE 4-like [Hevea brasiliensis]
Chr12	6540001	6560000	3.47371	Hb12g006820	XP_021644691.1	protein EMSY-LIKE 4-like [Hevea brasiliensis]
Chr12	6620001	6640000	4.13713	Hb12g006880	XP_021644692.1	cation/calcium exchanger 1-like [Hevea brasiliensis]
Chr12	6640001	6660000	3.60325	Hb12g006890	XP_021647327.1	LOW QUALITY PROTEIN: receptor-like protein kinase HAIKU2 [Hevea brasiliensis]
				Hb12g006880	XP_021644692.1	cation/calcium exchanger 1-like [Hevea brasiliensis]
Chr12	9300001	9320000	3.55958	Hb12g009120	XP_021689265.1	mucin-5AC-like [Hevea brasiliensis]
Chr12	10720001	10740000	3.99587	Hb12g010220	XP_021638140.1	uncharacterized protein LOC110633724 isoform X2 [Hevea brasiliensis]
Chr12	12380001	12400000	4.19519	Hb12g011650	XP_021639632.1	GDSL esterase/lipase At2g38180-like [Hevea brasiliensis]
Chr12	12760001	12780000	10.5224	Hb12g011950	OIT35395.1	hypothetical protein A4A49_03157, partial [Nicotiana attenuata]
				Hb12g011960	XP_016438265.1	PREDICTED: uncharacterized protein LOC107764190 [Nicotiana tabacum]
Chr12	14280001	14300000	3.4361	Hb12g013210	XP_021671522.1	protein RETICULATA, chloroplastic-like [Hevea brasiliensis]
				Hb12g013220	XP_021684535.1	uncharacterized protein LOC110667879 [Hevea brasiliensis]
Chr12	16000001	16020000	3.29615	Hb12g014340	XP_021650769.1	light-harvesting complex-like protein OHP1, chloroplastic [Hevea brasiliensis]
				Hb12g014350	XP_021650773.1	putative cyclin-D7-1 [Hevea brasiliensis]
				Hb12g014330	XP_021650762.1	uncharacterized protein LOC110642886 isoform X1 [Hevea brasiliensis]
Chr12	16200001	16220000	3.78742	Hb12g014450	XP_021668521.1	methionine aminopeptidase 1A isoform X2 [Hevea brasiliensis]
Chr12	16260001	16280000	4.45144	Hb12g014520	XP_021666756.1	E3 ubiquitin-protein ligase PRT6-like isoform X1 [Hevea brasiliensis]
Chr12	16280001	16300000	4.62094	Hb12g014520	XP_021666756.1	E3 ubiquitin-protein ligase PRT6-like isoform X1 [Hevea brasiliensis]
				Hb12g014540	XP_021666757.1	E3 ubiquitin-protein ligase PRT6-like isoform X2 [Hevea brasiliensis]
Chr12	16300001	16320000	4.52309	Hb12g014540	XP_021666757.1	E3 ubiquitin-protein ligase PRT6-like isoform X2 [Hevea brasiliensis]
Chr12	17520001	17540000	3.92287	Hb12g015490	EEF42864.1	phosphatidylinositol-4-phosphate 5-kinase, putative [Ricinus communis]
				Hb12g015500	XP_021691454.1	uncharacterized protein LOC110672859 isoform X1 [Hevea brasiliensis]
Chr12	21960001	21980000	4.20028	Hb12g018420	XP_021686179.1	ATP-dependent 6-phosphofructokinase 2-like [Hevea brasiliensis]
Chr12	25440001	25460000	3.46509	Hb12g020630	XP_021679851.1	inositol transporter 4 [Hevea brasiliensis]
Chr12	25900001	25920000	3.55633	Hb12g020800	XP_021683515.1	cytochrome b561 and DOMON domain-containing protein At5g47530-like [Hevea brasiliensis]
				Hb12g020810	XP_021683516.1	inositol-phosphate phosphatase-like [Hevea brasiliensis]
Chr12	27280001	27300000	3.20787	Hb12g021460	XP_031286360.1	uncharacterized protein LOC116145053 [Pistacia vera]
Chr12	27460001	27480000	3.108	Hb12g021560	OAY22074.1	hypothetical protein MANES_S031900 [Manihot esculenta]
				Hb12g021570	XP_021640089.1	TATA box-binding protein-associated factor RNA polymerase I subunit B [Hevea brasiliensis]
Chr12	27820001	27840000	4.98807	Hb12g021790	XP_021654339.1	uncharacterized protein LOC110645461 [Hevea brasiliensis]
				Hb12g021800	XP_021687090.1	LOW QUALITY PROTEIN: ankyrin repeat-containing protein BDA1-like [Hevea brasiliensis]
				Hb12g021810	XP_021673070.1	fumarylacetoacetase isoform X2 [Hevea brasiliensis]
Chr12	27880001	27900000	9.18576	Hb12g021850	-	-
Chr12	28280001	28300000	3.41473	Hb12g022050	XP_016186100.1	uncharacterized protein LOC107627790 [Arachis ipaensis]
Chr12	70700001	70720000	14.5221	Hb12g043530	XP_021670394.1	uncharacterized protein LOC110657483 [Hevea brasiliensis]
				Hb12g043520	XP_021670400.1	CDPK-related kinase 1-like [Hevea brasiliensis]
Chr12	71180001	71200000	3.03757	Hb12g043820	XP_021690416.1	dual specificity protein phosphatase 12-like [Hevea brasiliensis]
Chr12	71200001	71220000	10.2822	Hb12g043820	XP_021690416.1	dual specificity protein phosphatase 12-like [Hevea brasiliensis]
				Hb12g043840	-	-
				Hb12g043850	XP_021690407.1	rhomboid-like protein 20 [Hevea brasiliensis]
Chr12	71220001	71240000	11.5874	Hb12g043860	XP_021683679.1	uncharacterized protein LOC110667206 [Hevea brasiliensis]
				Hb12g043850	XP_021690407.1	rhomboid-like protein 20 [Hevea brasiliensis]
Chr12	71300001	71320000	6.30824	Hb12g043920	XP_021655175.1	coiled-coil domain-containing protein 102A-like [Hevea brasiliensis]
Chr12	71620001	71640000	4.68489	Hb12g044190	KNA03300.1	hypothetical protein SOVF_210410 isoform B [Spinacia oleracea]
				Hb12g044200	XP_021665181.1	serine/threonine-protein kinase fray2 isoform X1 [Hevea brasiliensis]
Chr12	79020001	79040000	3.8292	Hb12g048210	XP_021644535.1	pyruvate kinase 1, cytosolic-like isoform X2 [Hevea brasiliensis]
				Hb12g048200	XP_021644538.1	tubulin-folding cofactor B isoform X1 [Hevea brasiliensis]
Chr12	82680001	82700000	4.45276	Hb12g050810	XP_021661746.1	uncharacterized protein LOC110650907 [Hevea brasiliensis]
				Hb12g050820	XP_021661738.1	U4/U6 small nuclear ribonucleoprotein PRP4-like protein isoform X2 [Hevea brasiliensis]
				Hb12g050830	XP_021661739.1	UDP-N-acetylglucosamine--dolichyl-phosphate N-acetylglucosaminephosphotransferase [Hevea brasiliensis]
Chr12	88900001	88920000	3.48341	Hb12g054990	XP_021680455.1	putative disease resistance protein RGA1 isoform X1 [Hevea brasiliensis]
Chr12	91500001	91520000	3.66088	Hb12g056880	XP_021656990.1	serine/threonine-protein kinase RUNKEL-like [Hevea brasiliensis]
Chr12	91880001	91900000	5.30696	Hb12g057170	XP_021656054.1	uncharacterized protein LOC110646805 [Hevea brasiliensis]
Chr12	91980001	92000000	3.06749	Hb12g057260	XP_021678198.1	actin [Hevea brasiliensis]
				Hb12g057270	XP_021660855.1	metal tolerance protein C2 isoform X3 [Hevea brasiliensis]
Chr12	92000001	92020000	4.39303	Hb12g057270	XP_021660855.1	metal tolerance protein C2 isoform X3 [Hevea brasiliensis]
Chr12	93040001	93060000	7.1562	Hb12g058160	XP_021666993.1	serine/arginine-rich SC35-like splicing factor SCL33 isoform X1 [Hevea brasiliensis]
				Hb12g058170	XP_021666988.1	rRNA biogenesis protein RRP5 [Hevea brasiliensis]
Chr12	93060001	93080000	10.9016	Hb12g058170	XP_021666988.1	rRNA biogenesis protein RRP5 [Hevea brasiliensis]
Chr12	93080001	93100000	5.81718	Hb12g058190	XP_021666988.1	rRNA biogenesis protein RRP5 [Hevea brasiliensis]
Chr12	93660001	93680000	4.07952	Hb12g058650	XP_021667984.1	sucrose-phosphatase 1-like [Hevea brasiliensis]
Chr12	94880001	94900000	4.27939	Hb12g059790	XP_021655126.1	putative HVA22-like protein g [Hevea brasiliensis]
				Hb12g059800	XP_021655229.1	lipid droplet-associated hydrolase-like isoform X1 [Hevea brasiliensis]
Chr12	95540001	95560000	2.97382	Hb12g060410	XP_009771167.1	PREDICTED: uncharacterized protein LOC104221741 [Nicotiana sylvestris]
Chr12	95560001	95580000	3.2363	Hb12g060430	-	-
				Hb12g060440	XP_021689161.1	NAC domain-containing protein 90-like [Hevea brasiliensis]
				Hb12g060450	XP_025014186.1	LOW QUALITY PROTEIN: uncharacterized protein LOC112535709 [Ricinus communis]
Chr12	95640001	95660000	4.59161	Hb12g060510	XP_021658542.1	NAC domain-containing protein 90-like [Hevea brasiliensis]
Chr12	95840001	95860000	4.12201	Hb12g060670	XP_021654940.1	replication protein A 14 kDa subunit B-like [Hevea brasiliensis]
				Hb12g060680	XP_021654947.1	heterogeneous nuclear ribonucleoprotein Q-like isoform X1 [Hevea brasiliensis]
				Hb12g060690	XP_021654942.1	uncharacterized protein At3g28850-like [Hevea brasiliensis]
Chr12	96040001	96060000	4.0377	Hb12g060910	XP_021660309.1	uncharacterized protein LOC110649878 [Hevea brasiliensis]
				Hb12g060900	XP_021660308.1	protein CIA1-like [Hevea brasiliensis]
Chr12	96320001	96340000	3.40478	Hb12g061140	XP_021670067.1	probable purple acid phosphatase 20 [Hevea brasiliensis]
				Hb12g061150	XP_021664448.1	zinc finger A20 and AN1 domain-containing stress-associated protein 4-like [Hevea brasiliensis]
Chr12	97920001	97940000	5.35769	Hb12g062480	XP_021677080.1	uncharacterized protein LOC110662431 [Hevea brasiliensis]
				Hb12g062470	ONM53611.1	Retrovirus-related Pol polyprotein LINE-1 [Zea mays]
Chr12	99180001	99200000	3.8651	Hb12g063710	XP_021655829.1	putative white-brown complex homolog protein 30 [Hevea brasiliensis]
Chr12	100000001	100020000	4.3251	Hb12g064570	XP_021666840.1	serine/arginine-rich splicing factor RS2Z33-like isoform X2 [Hevea brasiliensis]
				Hb12g064580	XP_021666837.1	ABC transporter G family member 20-like [Hevea brasiliensis]
				Hb12g064610	XP_021666835.1	probable galactinol--sucrose galactosyltransferase 2 isoform X1 [Hevea brasiliensis]
Chr12	100020001	100040000	3.26665	Hb12g064610	XP_021666835.1	probable galactinol--sucrose galactosyltransferase 2 isoform X1 [Hevea brasiliensis]
Chr13	300001	320000	3.89577	Hb13g000270	XP_021650474.1	probable LRR receptor-like serine/threonine-protein kinase At4g36180 [Hevea brasiliensis]
				Hb13g000280	XP_021636858.1	pentatricopeptide repeat-containing protein At3g02650, mitochondrial-like isoform X3 [Hevea brasiliensis]
Chr13	320001	340000	4.4558	Hb13g000310	XP_021650496.1	uncharacterized protein LOC110642691 [Hevea brasiliensis]
				Hb13g000300	XP_021650492.1	HIV Tat-specific factor 1-like isoform X4 [Hevea brasiliensis]
Chr13	360001	380000	4.13299	Hb13g000350	XP_021650507.1	protein HEADING DATE 3A-like [Hevea brasiliensis]
Chr13	2320001	2340000	3.26738	Hb13g002690	XP_021646219.1	coilin [Hevea brasiliensis]
				Hb13g002700	XP_021646221.1	uncharacterized protein At1g04910 [Hevea brasiliensis]
				Hb13g002710	OAY32489.1	hypothetical protein MANES_13G022100 [Manihot esculenta]
Chr13	2340001	2360000	4.66109	Hb13g002710	OAY32489.1	hypothetical protein MANES_13G022100 [Manihot esculenta]
				Hb13g002720	XP_021646225.1	GDSL esterase/lipase At5g14450-like [Hevea brasiliensis]
Chr13	4400001	4420000	3.06221	Hb13g004920	XP_021667739.1	probable inactive histone-lysine N-methyltransferase SUVR2 isoform X1 [Hevea brasiliensis]
				Hb13g004940	XP_021668558.1	vestitone reductase-like isoform X3 [Hevea brasiliensis]
				Hb13g004930	XP_021667740.1	probable inactive histone-lysine N-methyltransferase SUVR2 isoform X2 [Hevea brasiliensis]
Chr13	8240001	8260000	3.1975	Hb13g008260	XP_021681731.1	adenine DNA glycosylase-like isoform X1 [Hevea brasiliensis]
				Hb13g008270	XP_021681789.1	probable carboxylesterase 5 [Hevea brasiliensis]
Chr13	8640001	8660000	4.22613	Hb13g008690	XP_021681098.1	cyclic nucleotide-gated cation channel beta-1-like [Hevea brasiliensis]
				Hb13g008720	XP_021681794.1	heavy metal-associated isoprenylated plant protein 41-like [Hevea brasiliensis]
Chr13	11440001	11460000	5.45659	Hb13g011100	XP_021679415.1	putative BPI/LBP family protein At1g04970 isoform X1 [Hevea brasiliensis]
				Hb13g011110	XP_021679420.1	RNA-directed DNA methylation 4 isoform X3 [Hevea brasiliensis]
Chr13	11460001	11480000	5.35719	Hb13g011120	XP_021679424.1	phenylalanine--tRNA ligase, chloroplastic/mitochondrial-like isoform X2 [Hevea brasiliensis]
				Hb13g011110	XP_021679420.1	RNA-directed DNA methylation 4 isoform X3 [Hevea brasiliensis]
Chr13	11520001	11540000	3.59936	Hb13g011190	XP_021679425.1	protein-tyrosine-phosphatase IBR5 [Hevea brasiliensis]
Chr13	11580001	11600000	3.41906	Hb13g011210	XP_021679427.1	probable lipid-A-disaccharide synthase, mitochondrial isoform X1 [Hevea brasiliensis]
Chr13	12080001	12100000	4.61469	Hb13g011580	XP_021650331.1	probable tyrosine-protein phosphatase At1g05000 [Hevea brasiliensis]
Chr13	12100001	12120000	3.65014	Hb13g011590	CAN85570.1	ACC oxidase 2 [Hevea brasiliensis]
Chr13	12800001	12820000	4.16594	Hb13g012230	XP_021661391.1	serine/threonine protein phosphatase 2A 59 kDa regulatory subunit B' gamma isoform-like [Hevea brasiliensis]
				Hb13g012270	OAY35093.1	hypothetical protein MANES_12G071700 [Manihot esculenta]
				Hb13g012260	XP_021661372.1	uncharacterized protein LOC110650620 isoform X1 [Hevea brasiliensis]
Chr13	15440001	15460000	3.47311	Hb13g014210	CAN77450.1	hypothetical protein VITISV_016971 [Vitis vinifera]
Chr13	18460001	18480000	5.14148	Hb13g015970	XP_021648304.1	proline-rich receptor-like protein kinase PERK3 isoform X5 [Hevea brasiliensis]
Chr13	18480001	18500000	3.08099	Hb13g015970	XP_021648304.1	proline-rich receptor-like protein kinase PERK3 isoform X5 [Hevea brasiliensis]
Chr13	18500001	18520000	4.55422	Hb13g015990	XP_030502944.1	uncharacterized protein LOC115718125 [Cannabis sativa]
				Hb13g016000	XP_021648301.1	proline-rich receptor-like protein kinase PERK15 isoform X2 [Hevea brasiliensis]
Chr13	35480001	35500000	5.09287	Hb13g025740	PRQ38807.1	putative nucleotidyltransferase, Ribonuclease H [Rosa chinensis]
Chr13	47860001	47880000	4.36647	Hb13g032430	XP_021652628.1	putative ubiquitin-conjugating enzyme E2 38 isoform X4 [Hevea brasiliensis]
Chr13	47880001	47900000	3.32932	Hb13g032440	-	-
Chr13	47980001	48000000	3.54817	Hb13g032490	XP_021687948.1	uncharacterized protein LOC110670278 [Hevea brasiliensis]
Chr13	48000001	48020000	5.39008	Hb13g032490	XP_021687948.1	uncharacterized protein LOC110670278 [Hevea brasiliensis]
Chr13	48280001	48300000	3.99301	Hb13g032690	RVW46851.1	Callose synthase 12 [Vitis vinifera]
Chr13	48380001	48400000	4.22382	Hb13g032760	XP_021674395.1	trithorax group protein osa-like [Hevea brasiliensis]
Chr13	48400001	48420000	3.45988	Hb13g032780	-	-
Chr13	68080001	68100000	3.04581	Hb13g043980	-	-
Chr13	74380001	74400000	4.05951	Hb13g047570	XP_021681098.1	cyclic nucleotide-gated cation channel beta-1-like [Hevea brasiliensis]
Chr13	75520001	75540000	4.41183	Hb13g048340	XP_021645723.1	uncharacterized protein LOC110639191 [Hevea brasiliensis]
				Hb13g048350	XP_021645704.1	glutaredoxin-C9-like [Hevea brasiliensis]
Chr13	76280001	76300000	3.54068	Hb13g048850	QCD86235.1	Ras-related C3 botulinum toxin substrate 1 [Vigna unguiculata]
				Hb13g048840	ONK69956.1	uncharacterized protein A4U43_C05F28710 [Asparagus officinalis]
Chr13	78100001	78120000	3.12524	Hb13g050060	XP_021666691.1	serine/threonine-protein kinase HT1 [Hevea brasiliensis]
Chr13	79060001	79080000	4.72943	Hb13g050770	XP_021657466.1	probable calcium-binding protein CML27 [Hevea brasiliensis]
Chr13	79980001	80000000	16.9092	Hb13g051390	XP_009787832.1	PREDICTED: LOW QUALITY PROTEIN: uncharacterized protein LOC104235718, partial [Nicotiana sylvestris]
Chr13	80240001	80260000	6.72455	Hb13g051600	XP_021678159.1	protein HGV2 [Hevea brasiliensis]
				Hb13g051610	XP_021678162.1	uncharacterized protein LOC110663217 [Hevea brasiliensis]
				Hb13g051620	XP_021678161.1	thioredoxin-like protein HCF164, chloroplastic [Hevea brasiliensis]
				Hb13g051630	XP_021678158.1	LOW QUALITY PROTEIN: wall-associated receptor kinase-like 14 [Hevea brasiliensis]
Chr13	80280001	80300000	15.5488	Hb13g051660	XP_021678135.1	uncharacterized protein LOC110663195 [Hevea brasiliensis]
Chr13	81120001	81140000	3.80277	Hb13g052330	XP_021665482.1	uncharacterized protein LOC110653975 [Hevea brasiliensis]
Chr13	81220001	81240000	3.23351	Hb13g052420	XP_021668032.1	transcription factor HHO5-like [Hevea brasiliensis]
				Hb13g052430	XP_010247056.1	PREDICTED: uncharacterized protein LOC104590196 [Nelumbo nucifera]
Chr13	82980001	83000000	5.09187	Hb13g053880	XP_021692534.1	PI-PLC X domain-containing protein At5g67130-like [Hevea brasiliensis]
Chr13	83000001	83020000	9.42668	Hb13g053910	XP_021655405.1	nicotinate phosphoribosyltransferase 2-like [Hevea brasiliensis]
Chr13	84000001	84020000	4.67992	Hb13g054850	XP_021654684.1	cyclin-D3-2 [Hevea brasiliensis]
Chr13	84340001	84360000	6.26778	Hb13g055070	XP_030494963.1	uncharacterized protein LOC115710749 [Cannabis sativa]
				Hb13g055090	XP_021661466.1	MFP1 attachment factor 1-like [Hevea brasiliensis]
				Hb13g055100	XP_025983194.1	uncharacterized protein LOC113000726, partial [Glycine max]
				Hb13g055080	XP_021661468.1	probable receptor-like protein kinase At2g23200 [Hevea brasiliensis]
Chr13	85620001	85640000	3.90995	Hb13g056100	XP_021682636.1	NADH dehydrogenase [ubiquinone] iron-sulfur protein 4, mitochondrial-like isoform X2 [Hevea brasiliensis]
				Hb13g056120	XP_021682637.1	uncharacterized protein LOC110666456 [Hevea brasiliensis]
				Hb13g056110	XP_021682632.1	probable amino-acid acetyltransferase NAGS1, chloroplastic isoform X1 [Hevea brasiliensis]
Chr13	85980001	86000000	4.26514	Hb13g056530	OAY26464.1	hypothetical protein MANES_16G049500 [Manihot esculenta]
				Hb13g056540	XP_021682667.1	putative pentatricopeptide repeat-containing protein At5g65820 isoform X2 [Hevea brasiliensis]
Chr13	86000001	86020000	3.64555	Hb13g056550	XP_021682668.1	DUF21 domain-containing protein At2g14520-like isoform X1 [Hevea brasiliensis]
				Hb13g056560	XP_021682671.1	GTP-binding protein At3g49725, chloroplastic [Hevea brasiliensis]
Chr13	86080001	86100000	3.03767	Hb13g056600	KDO78836.1	hypothetical protein CISIN_1g024173mg [Citrus sinensis]
Chr13	87500001	87520000	3.10986	Hb13g058020	XP_021672266.1	L-type lectin-domain containing receptor kinase IX.1-like [Hevea brasiliensis]
				Hb13g058030	XP_021672264.1	L-type lectin-domain containing receptor kinase IX.1-like [Hevea brasiliensis]
				Hb13g058040	XP_021672264.1	L-type lectin-domain containing receptor kinase IX.1-like [Hevea brasiliensis]
Chr13	88420001	88440000	4.25864	Hb13g058980	XP_021635256.1	ubiquitin carboxyl-terminal hydrolase 17 [Hevea brasiliensis]
Chr13	90320001	90340000	3.16979	Hb13g060770	XP_021684745.1	protein DOWNSTREAM OF FLC-like isoform X1 [Hevea brasiliensis]
				Hb13g060790	OAY35873.1	hypothetical protein MANES_12G137500 [Manihot esculenta]
				Hb13g060780	XP_021678387.1	protein UPSTREAM OF FLC [Hevea brasiliensis]
Chr13	90780001	90800000	3.01069	Hb13g061350	XP_021689077.1	pentatricopeptide repeat-containing protein At4g39620, chloroplastic [Hevea brasiliensis]
				Hb13g061360	XP_002310008.2	cytochrome P450 CYP736A12 [Populus trichocarpa]
Chr13	91300001	91320000	3.39529	Hb13g061840	XP_021650634.1	histone-lysine N-methyltransferase ASHH1 [Hevea brasiliensis]
				Hb13g061850	XP_021650618.1	E3 ubiquitin-protein ligase RKP isoform X1 [Hevea brasiliensis]
Chr13	91560001	91580000	2.99501	Hb13g062050	PWZ30868.1	Coiled-coil domain-containing protein SCD2 [Zea mays]
				Hb13g062060	XP_021636605.1	small GTPase LIP1 isoform X1 [Hevea brasiliensis]
				Hb13g062070	XP_021636589.1	probable WRKY transcription factor 51 [Hevea brasiliensis]
Chr13	91820001	91840000	9.94768	Hb13g062280	XP_021657186.1	uncharacterized protein LOC110647581 [Hevea brasiliensis]
Chr13	91840001	91860000	5.40802	Hb13g062300	XP_021657186.1	uncharacterized protein LOC110647581 [Hevea brasiliensis]
Chr13	93940001	93960000	3.49328	Hb13g064540	GER44256.1	glucan synthase like 4, partial [Striga asiatica]
Chr13	94140001	94160000	5.63063	Hb13g064720	XP_021652690.1	histone deacetylase 14 isoform X3 [Hevea brasiliensis]
				Hb13g064730	AIU41646.1	ABC transporter family protein [Hevea brasiliensis]
				Hb13g064740	XP_021652683.1	pentatricopeptide repeat-containing protein At2g13600-like [Hevea brasiliensis]
				Hb13g064750	XP_021652684.1	uncharacterized protein LOC110644293 isoform X1 [Hevea brasiliensis]
				Hb13g064760	XP_021652686.1	uncharacterized protein LOC110644294 [Hevea brasiliensis]
Chr13	94280001	94300000	8.58339	Hb13g064960	XP_021690186.1	general transcription factor IIE subunit 1-like isoform X1 [Hevea brasiliensis]
				Hb13g064970	XP_021690244.1	39S ribosomal protein L47, mitochondrial [Hevea brasiliensis]
Chr13	94300001	94320000	4.51715	Hb13g064980	XP_021683113.1	uric acid degradation bifunctional protein TTL-like isoform X1 [Hevea brasiliensis]
				Hb13g064990	XP_021683111.1	uric acid degradation bifunctional protein TTL-like isoform X1 [Hevea brasiliensis]
				Hb13g065000	XP_021683109.1	pentatricopeptide repeat-containing protein At2g13420, mitochondrial-like isoform X1 [Hevea brasiliensis]
				Hb13g065010	PHU07425.1	hypothetical protein BC332_23914 [Capsicum chinense]
Chr13	94340001	94360000	2.94734	Hb13g065050	XP_021683098.1	protein SAWADEE HOMEODOMAIN HOMOLOG 2-like isoform X1 [Hevea brasiliensis]
				Hb13g065080	XP_021683106.1	pentatricopeptide repeat-containing protein At4g18975, chloroplastic isoform X5 [Hevea brasiliensis]
				Hb13g065070	XP_021683104.1	pentatricopeptide repeat-containing protein At4g18975, chloroplastic isoform X3 [Hevea brasiliensis]
Chr13	94440001	94460000	5.63101	Hb13g065170	XP_021683086.1	uncharacterized protein LOC110666791 isoform X1 [Hevea brasiliensis]
				Hb13g065180	ASU54232.1	histone deacetylase [Hevea brasiliensis]
				Hb13g065190	XP_021683085.1	psbP domain-containing protein 2, chloroplastic [Hevea brasiliensis]
Chr14	1320001	1340000	5.00496	Hb14g001110	XP_021646497.1	eukaryotic peptide chain release factor GTP-binding subunit ERF3A-like isoform X2 [Hevea brasiliensis]
Chr14	2400001	2420000	12.4826	Hb14g001940	-	-
Chr14	6100001	6120000	2.92502	Hb14g004710	KAA3460485.1	DNA/RNA polymerases superfamily protein [Gossypium australe]
Chr14	6120001	6140000	3.50611	Hb14g004720	XP_021638241.1	oxysterol-binding protein-related protein 4C-like [Hevea brasiliensis]
Chr14	6140001	6160000	3.97894	Hb14g004740	XP_021681098.1	cyclic nucleotide-gated cation channel beta-1-like [Hevea brasiliensis]
Chr14	6440001	6460000	2.93738	Hb14g004900	XP_021657051.1	proline-rich receptor-like protein kinase PERK10 [Hevea brasiliensis]
				Hb14g004910	XP_021691694.1	LRR receptor-like serine/threonine-protein kinase FLS2 isoform X3 [Hevea brasiliensis]
Chr14	16400001	16420000	6.80782	Hb14g011850	XP_021676350.1	ubiquitin carboxyl-terminal hydrolase 5-like isoform X2 [Hevea brasiliensis]
Chr14	30000001	30020000	10.9083	Hb14g019810	XP_021658199.1	large proline-rich protein bag6-like isoform X1 [Hevea brasiliensis]
Chr14	30760001	30780000	4.71681	Hb14g020230	XP_021652203.1	LOW QUALITY PROTEIN: uncharacterized protein LOC110643965 [Hevea brasiliensis]
Chr14	30780001	30800000	5.07222	Hb14g020280	XP_021692889.1	uncharacterized protein LOC110673946 isoform X2 [Hevea brasiliensis]
Chr14	30800001	30820000	3.94118	Hb14g020280	XP_021692889.1	uncharacterized protein LOC110673946 isoform X2 [Hevea brasiliensis]
				Hb14g020290	XP_021649447.1	probable flavin-containing monooxygenase 1 [Hevea brasiliensis]
Chr14	32900001	32920000	4.44553	Hb14g021580	XP_021649240.1	CCR4-NOT transcription complex subunit 10-like [Hevea brasiliensis]
Chr14	34620001	34640000	3.7113	Hb14g022900	XP_021667697.1	EG45-like domain containing protein [Hevea brasiliensis]
Chr14	36160001	36180000	3.32814	Hb14g024250	KDP34614.1	hypothetical protein JCGZ_11137 [Jatropha curcas]
				Hb14g024240	TXG70512.1	hypothetical protein EZV62_005447 [Acer yangbiense]
Chr14	36520001	36540000	3.08882	Hb14g024540	XP_021649931.1	serine/threonine-protein phosphatase 6 regulatory subunit 3-like [Hevea brasiliensis]
Chr14	36540001	36560000	16.1946	Hb14g024540	XP_021649931.1	serine/threonine-protein phosphatase 6 regulatory subunit 3-like [Hevea brasiliensis]
				Hb14g024550	XP_021649911.1	30-kDa cleavage and polyadenylation specificity factor 30-like isoform X1 [Hevea brasiliensis]
Chr14	36660001	36680000	4.77778	Hb14g024630	XP_021686180.1	uncharacterized protein K02A2.6-like [Hevea brasiliensis]
Chr14	36940001	36960000	5.52943	Hb14g024850	XP_021655845.1	ABC transporter C family member 2-like [Hevea brasiliensis]
Chr14	36960001	36980000	3.45409	Hb14g024850	XP_021655845.1	ABC transporter C family member 2-like [Hevea brasiliensis]
Chr14	39340001	39360000	3.14448	Hb14g026960	XP_021691732.1	serine/threonine-protein kinase prpf4B-like [Hevea brasiliensis]
Chr14	42720001	42740000	3.79693	Hb14g030420	XP_021683151.1	40S ribosomal protein S9-2-like [Hevea brasiliensis]
				Hb14g030430	OAY47642.1	hypothetical protein MANES_06G094400 [Manihot esculenta]
Chr14	43600001	43620000	3.0382	Hb14g031330	XP_021674480.1	aldehyde dehydrogenase family 2 member B4, mitochondrial-like [Hevea brasiliensis]
				Hb14g031340	XP_021674478.1	uncharacterized protein LOC110660464 isoform X1 [Hevea brasiliensis]
				Hb14g031350	XP_020421230.1	uncharacterized protein LOC18775571 [Prunus persica]
Chr14	43620001	43640000	3.52452	Hb14g031360	XP_021674477.1	bidirectional sugar transporter SWEET5-like [Hevea brasiliensis]
				Hb14g031370	XP_021674476.1	serine/threonine-protein kinase STY8-like [Hevea brasiliensis]
Chr14	44480001	44500000	3.21594	Hb14g032260	XP_021655517.1	protein NBR1 homolog isoform X2 [Hevea brasiliensis]
Chr14	44560001	44580000	5.39474	Hb14g032370	XP_021654866.1	lysM domain receptor-like kinase 4 [Hevea brasiliensis]
				Hb14g032360	XP_021655629.1	quinolinate synthase, chloroplastic-like [Hevea brasiliensis]
Chr14	45020001	45040000	5.67271	Hb14g032930	XP_021681038.1	uncharacterized protein slr0889-like isoform X1 [Hevea brasiliensis]
				Hb14g032940	XP_021681036.1	uncharacterized protein LOC110665289 isoform X1 [Hevea brasiliensis]
				Hb14g032950	XP_021681034.1	nucleoside diphosphate kinase 2, chloroplastic-like [Hevea brasiliensis]
				Hb14g032960	XP_021680973.1	DELLA protein RGL1-like [Hevea brasiliensis]
Chr14	45940001	45960000	7.59608	Hb14g033840	XP_021690183.1	probable serine/threonine-protein kinase At1g54610 isoform X1 [Hevea brasiliensis]
				Hb14g033820	XP_021643640.1	uncharacterized protein LOC110637688 [Hevea brasiliensis]
Chr14	45960001	45980000	11.0004	Hb14g033840	XP_021690183.1	probable serine/threonine-protein kinase At1g54610 isoform X1 [Hevea brasiliensis]
				Hb14g033850	XP_021643663.1	proteasome subunit alpha type-4 [Hevea brasiliensis]
Chr14	45980001	46000000	128.017	Hb14g033870	XP_021643616.1	uncharacterized protein LOC110637677 [Hevea brasiliensis]
Chr14	48060001	48080000	2.98241	Hb14g036040	XP_021649084.1	BAG family molecular chaperone regulator 1-like [Hevea brasiliensis]
Chr14	49480001	49500000	7.42286	Hb14g037630	XP_021643361.1	mitochondrial carrier protein MTM1-like [Hevea brasiliensis]
Chr14	49540001	49560000	8.72772	Hb14g037690	XP_021643350.1	probable WRKY transcription factor 53 [Hevea brasiliensis]
Chr14	49700001	49720000	3.24227	Hb14g037870	XP_021643367.1	plastidial pyruvate kinase 4, chloroplastic isoform X1 [Hevea brasiliensis]
				Hb14g037860	XP_021656112.1	cyclic nucleotide-gated ion channel 1 [Hevea brasiliensis]
Chr14	50920001	50940000	3.86718	Hb14g039030	XP_021667110.1	probable 60S ribosomal protein L14 [Hevea brasiliensis]
				Hb14g039060	XP_021645912.1	lysine-specific demethylase JMJ30-like [Hevea brasiliensis]
Chr14	51000001	51020000	9.67173	Hb14g039120	XP_021664025.1	linoleate 13S-lipoxygenase 2-1, chloroplastic-like isoform X3 [Hevea brasiliensis]
				Hb14g039130	-	-
Chr14	51020001	51040000	4.85022	Hb14g039130	-	-
				Hb14g039140	XP_021675542.1	linoleate 13S-lipoxygenase 2-1, chloroplastic-like [Hevea brasiliensis]
				Hb14g039150	CBI24830.3	unnamed protein product, partial [Vitis vinifera]
Chr14	51080001	51100000	6.93087	Hb14g039180	GAY49906.1	hypothetical protein CUMW_122640 [Citrus unshiu]
Chr14	51140001	51160000	5.31187	Hb14g039210	XP_021675521.1	protein EMSY-LIKE 3-like isoform X1 [Hevea brasiliensis]
				Hb14g039220	XP_021675527.1	uncharacterized protein LOC110661248 [Hevea brasiliensis]
				Hb14g039240	XP_021675520.1	homeobox protein prospero-like [Hevea brasiliensis]
Chr14	51360001	51380000	3.50757	Hb14g039450	XP_021644763.1	probable BOI-related E3 ubiquitin-protein ligase 2 [Hevea brasiliensis]
Chr14	51380001	51400000	4.71606	Hb14g039480	XP_021591817.1	uncharacterized protein LOC110599641 isoform X3 [Manihot esculenta]
				Hb14g039490	XP_021644719.1	post-GPI attachment to proteins factor 3-like [Hevea brasiliensis]
				Hb14g039470	XP_021644768.1	elongation factor 2 [Hevea brasiliensis]
Chr14	51400001	51420000	3.39438	Hb14g039490	XP_021644719.1	post-GPI attachment to proteins factor 3-like [Hevea brasiliensis]
Chr14	51680001	51700000	4.19818	Hb14g039790	-	-
				Hb14g039800	XP_021681992.1	peroxisomal 2,4-dienoyl-CoA reductase [Hevea brasiliensis]
				Hb14g039810	XP_021681988.1	uncharacterized protein LOC110665962 isoform X1 [Hevea brasiliensis]
Chr14	52000001	52020000	2.92805	Hb14g040060	XP_021681962.1	7-dehydrocholesterol reductase isoform X1 [Hevea brasiliensis]
				Hb14g040050	XP_021689462.1	mediator of RNA polymerase II transcription subunit 8-like isoform X1 [Hevea brasiliensis]
				Hb14g040070	XP_021689509.1	V-type proton ATPase catalytic subunit A-like [Hevea brasiliensis]
Chr15	440001	460000	5.08898	Hb15g000500	XP_021677084.1	heterogeneous nuclear ribonucleoprotein Q-like [Hevea brasiliensis]
Chr15	820001	840000	4.54865	Hb15g000900	OAY51428.1	hypothetical protein MANES_04G006000 [Manihot esculenta]
				Hb15g000880	XP_021665691.1	histidine-containing phosphotransfer protein 2-like [Hevea brasiliensis]
				Hb15g000890	XP_021665749.1	DNA polymerase epsilon catalytic subunit A-like [Hevea brasiliensis]
Chr15	840001	860000	3.83913	Hb15g000890	XP_021665749.1	DNA polymerase epsilon catalytic subunit A-like [Hevea brasiliensis]
Chr15	1280001	1300000	3.33483	Hb15g001320	OAY51462.1	hypothetical protein MANES_04G008700 [Manihot esculenta]
				Hb15g001330	XP_021680130.1	uncharacterized protein LOC110664672 [Hevea brasiliensis]
				Hb15g001340	XP_021680129.1	probable LRR receptor-like serine/threonine-protein kinase At3g47570 [Hevea brasiliensis]
				Hb15g001350	XP_021680136.1	DEMETER-like protein 2 [Hevea brasiliensis]
				Hb15g001680	XP_021692129.1	lysosomal Pro-X carboxypeptidase-like [Hevea brasiliensis]
				Hb15g001690	XP_021652212.1	uncharacterized protein LOC110643971, partial [Hevea brasiliensis]
				Hb15g001700	KAA0033355.1	lysosomal Pro-X carboxypeptidase-like [Cucumis melo var. makuwa]
Chr15	3980001	4000000	2.95014	Hb15g003560	XP_021680810.1	DNA repair protein RAD51 homolog 2 [Hevea brasiliensis]
Chr15	4460001	4480000	3.22616	Hb15g004040	XP_021681116.1	calcium-transporting ATPase 4, endoplasmic reticulum-type-like [Hevea brasiliensis]
Chr15	4720001	4740000	8.15764	Hb15g004230	-	-
				Hb15g004240	XP_021681591.1	protein SODIUM POTASSIUM ROOT DEFECTIVE 2-like [Hevea brasiliensis]
Chr15	4740001	4760000	6.02132	Hb15g004270	-	-
				Hb15g004260	XP_021665951.1	uncharacterized protein LOC110654324 [Hevea brasiliensis]
Chr15	13760001	13780000	14.7457	Hb15g011240	OAY39818.1	hypothetical protein MANES_10G124500 [Manihot esculenta]
Chr15	15120001	15140000	4.07092	Hb15g012240	-	-
Chr15	18320001	18340000	9.45683	Hb15g014340	XP_021652203.1	LOW QUALITY PROTEIN: uncharacterized protein LOC110643965 [Hevea brasiliensis]
Chr15	21660001	21680000	3.99959	Hb15g016530	OAY52073.1	hypothetical protein MANES_04G055200 [Manihot esculenta]
Chr15	24740001	24760000	2.95901	Hb15g018320	XP_021664475.1	vacuolar protein sorting-associated protein 26A-like [Hevea brasiliensis]
				Hb15g018330	XP_021681098.1	cyclic nucleotide-gated cation channel beta-1-like [Hevea brasiliensis]
Chr15	24760001	24780000	3.41529	Hb15g018330	XP_021681098.1	cyclic nucleotide-gated cation channel beta-1-like [Hevea brasiliensis]
Chr15	66840001	66860000	3.10363	Hb15g039940	XP_021669799.1	exocyst complex component EXO84B [Hevea brasiliensis]
Chr15	75060001	75080000	3.47705	Hb15g044560	XP_021691436.1	F-box/kelch-repeat protein At3g06240-like [Hevea brasiliensis]
Chr15	77820001	77840000	3.07898	Hb15g046310	XP_021644970.1	uncharacterized protein LOC110638662 [Hevea brasiliensis]
				Hb15g046320	XP_021649220.1	uncharacterized protein LOC110641708 [Hevea brasiliensis]
Chr15	77860001	77880000	3.21716	Hb15g046350	XP_021644975.1	cytochrome P450 87A3-like [Hevea brasiliensis]
				Hb15g046360	-	-
Chr15	80760001	80780000	4.97645	Hb15g048570	-	-
				Hb15g048560	XP_021678229.1	probable ribosome-binding factor A, chloroplastic [Hevea brasiliensis]
Chr15	84980001	85000000	3.18738	Hb15g052140	XP_021663587.1	protein SUPPRESSOR OF GENE SILENCING 3-like isoform X1 [Hevea brasiliensis]
				Hb15g052150	XP_021677793.1	probable CCR4-associated factor 1 homolog 11 [Hevea brasiliensis]
Chr15	88160001	88180000	5.54856	Hb15g054390	XP_021689769.1	mediator of RNA polymerase II transcription subunit 15a-like [Hevea brasiliensis]
				Hb15g054400	OMP01462.1	hypothetical protein COLO4_11847 [Corchorus olitorius]
Chr15	88180001	88200000	4.15023	Hb15g054440	XP_021689755.1	peroxidase 5-like [Hevea brasiliensis]
				Hb15g054400	OMP01462.1	hypothetical protein COLO4_11847 [Corchorus olitorius]
				Hb15g054430	CAN68148.1	hypothetical protein VITISV_035665 [Vitis vinifera]
Chr15	88340001	88360000	5.43946	Hb15g054550	XP_021646054.1	uncharacterized protein LOC110639430 [Hevea brasiliensis]
				Hb15g054560	XP_021687948.1	uncharacterized protein LOC110670278 [Hevea brasiliensis]
Chr15	90440001	90460000	3.23482	Hb15g056510	XP_021674365.1	protein MLN51 homolog isoform X1 [Hevea brasiliensis]
				Hb15g056500	XP_021644375.1	uncharacterized protein LOC110638209 [Hevea brasiliensis]
Chr15	93920001	93940000	3.22197	Hb15g059490	XP_021645577.1	RWD domain-containing protein 1 [Hevea brasiliensis]
				Hb15g059480	XP_021645576.1	NADP-specific glutamate dehydrogenase-like [Hevea brasiliensis]
Chr15	94580001	94600000	3.06308	Hb15g060130	XP_021638680.1	glycylpeptide N-tetradecanoyltransferase 1-like [Hevea brasiliensis]
				Hb15g060140	XP_021638712.1	telomere repeat-binding factor 4-like isoform X1 [Hevea brasiliensis]
				Hb15g060150	XP_021638672.1	dihydrolipoyllysine-residue acetyltransferase component 2 of pyruvate dehydrogenase complex, mitochondrial-like [Hevea brasiliensis]
Chr15	94720001	94740000	6.08898	Hb15g060300	XP_021649017.1	PHD finger protein ALFIN-LIKE 3-like isoform X1 [Hevea brasiliensis]
				Hb15g060310	XP_021649007.1	nuclear transcription factor Y subunit A-3-like [Hevea brasiliensis]
Chr15	94740001	94760000	24.207	Hb15g060320	XP_021649006.1	phospholipid:diacylglycerol acyltransferase 1-like [Hevea brasiliensis]
Chr15	95440001	95460000	3.33664	Hb15g060900	XP_021686929.1	growth-regulating factor 5-like [Hevea brasiliensis]
				Hb15g060910	XP_021686810.1	germin-like protein subfamily 3 member 1 [Hevea brasiliensis]
Chr15	95500001	95520000	4.64335	Hb15g060940	XP_021638888.1	protein ACCELERATED CELL DEATH 6-like [Hevea brasiliensis]
Chr15	95980001	96000000	3.46962	Hb15g061330	XP_021609849.1	pentatricopeptide repeat-containing protein At5g41170, mitochondrial-like isoform X2 [Manihot esculenta]
				Hb15g061340	XP_021638941.1	uncharacterized protein LOC110634311 [Hevea brasiliensis]
				Hb15g061350	XP_021638915.1	3-oxoacyl-[acyl-carrier-protein] synthase II, chloroplastic-like [Hevea brasiliensis]
Chr15	96000001	96020000	2.94873	Hb15g061360	XP_021638917.1	25.3 kDa vesicle transport protein [Hevea brasiliensis]
				Hb15g061370	XP_021627164.1	uncharacterized protein LOC110625818 [Manihot esculenta]
				Hb15g061380	XP_021638933.1	S-protein homolog 2-like [Hevea brasiliensis]
				Hb15g061390	XP_021637704.1	uncharacterized protein LOC110633425 isoform X1 [Hevea brasiliensis]
Chr15	96460001	96480000	3.03068	Hb15g061740	XP_021654243.1	uncharacterized protein LOC110645401 isoform X1 [Hevea brasiliensis]
				Hb15g061750	XP_021654237.1	FACT complex subunit SPT16-like [Hevea brasiliensis]
				Hb15g061760	GER28351.1	26S protease regulatory subunit 7 [Striga asiatica]
				Hb15g061770	XP_021654256.1	protein STRUBBELIG-RECEPTOR FAMILY 6-like [Hevea brasiliensis]
Chr16	380001	400000	4.33557	Hb16g000330	XP_021638201.1	two-component response regulator-like APRR7 [Hevea brasiliensis]
Chr16	2140001	2160000	4.46196	Hb16g002060	XP_021677401.1	protein SHOOT GRAVITROPISM 6 isoform X3 [Hevea brasiliensis]
Chr16	4000001	4020000	24.4232	Hb16g003620	-	-
Chr16	4080001	4100000	2.96576	Hb16g003690	XP_021639039.1	iron-sulfur assembly protein IscA-like 2, mitochondrial isoform X2 [Hevea brasiliensis]
Chr16	5580001	5600000	4.51462	Hb16g005010	KDP36146.1	hypothetical protein JCGZ_08790 [Jatropha curcas]
Chr16	5880001	5900000	5.20232	Hb16g005290	XP_021646187.1	nudix hydrolase 27, chloroplastic-like isoform X1 [Hevea brasiliensis]
Chr16	5920001	5940000	3.99876	Hb16g005310	XP_021639516.1	testis-expressed protein 10 homolog isoform X1 [Hevea brasiliensis]
Chr16	5980001	6000000	4.78309	Hb16g005350	XP_010534391.1	PREDICTED: nudix hydrolase 27, chloroplastic isoform X2 [Tarenaya hassleriana]
				Hb16g005340	XP_021639516.1	testis-expressed protein 10 homolog isoform X1 [Hevea brasiliensis]
				Hb16g005360	XP_021639516.1	testis-expressed protein 10 homolog isoform X1 [Hevea brasiliensis]
Chr16	6040001	6060000	6.6306	Hb16g005380	XP_021639516.1	testis-expressed protein 10 homolog isoform X1 [Hevea brasiliensis]
				Hb16g005370	XP_021639516.1	testis-expressed protein 10 homolog isoform X1 [Hevea brasiliensis]
Chr16	6120001	6140000	5.40405	Hb16g005420	XP_021639516.1	testis-expressed protein 10 homolog isoform X1 [Hevea brasiliensis]
Chr16	6140001	6160000	5.17655	Hb16g005420	XP_021639516.1	testis-expressed protein 10 homolog isoform X1 [Hevea brasiliensis]
				Hb16g005430	XP_021639516.1	testis-expressed protein 10 homolog isoform X1 [Hevea brasiliensis]
Chr16	6160001	6180000	3.71968	Hb16g005440	XP_021639523.1	mediator of RNA polymerase II transcription subunit 27-like [Hevea brasiliensis]
				Hb16g005450	OAY42994.1	hypothetical protein MANES_08G033500 [Manihot esculenta]
				Hb16g005430	XP_021639516.1	testis-expressed protein 10 homolog isoform X1 [Hevea brasiliensis]
Chr16	6180001	6200000	3.0203	Hb16g005460	XP_021639528.1	uncharacterized protein LOC110634715 isoform X1 [Hevea brasiliensis]
				Hb16g005450	OAY42994.1	hypothetical protein MANES_08G033500 [Manihot esculenta]
				Hb16g005470	XP_021639526.1	digalactosyldiacylglycerol synthase 1, chloroplastic-like isoform X1 [Hevea brasiliensis]
Chr16	6220001	6240000	4.41445	Hb16g005510	XP_021652212.1	uncharacterized protein LOC110643971, partial [Hevea brasiliensis]
Chr16	6240001	6260000	12.6293	Hb16g005530	GAU46467.1	hypothetical protein TSUD_402340 [Trifolium subterraneum]
				Hb16g005510	XP_021652212.1	uncharacterized protein LOC110643971, partial [Hevea brasiliensis]
				Hb16g005540	XP_021639525.1	aluminum-activated malate transporter 8-like [Hevea brasiliensis]
Chr16	6260001	6280000	17.2137	Hb16g005540	XP_021639525.1	aluminum-activated malate transporter 8-like [Hevea brasiliensis]
Chr16	6340001	6360000	5.24115	Hb16g005580	OAY40753.1	hypothetical protein MANES_09G045700 [Manihot esculenta]
Chr16	6460001	6480000	2.98612	Hb16g005710	XP_021688491.1	E3 ubiquitin-protein ligase PUB22-like [Hevea brasiliensis]
Chr16	7000001	7020000	3.14007	Hb16g006140	XP_021650951.1	calcium-dependent protein kinase 20-like [Hevea brasiliensis]
Chr16	7040001	7060000	12.0145	Hb16g006190	XP_021650942.1	F-box protein At5g06550 [Hevea brasiliensis]
Chr16	7080001	7100000	4.53563	Hb16g006240	XP_021650894.1	probable cation transporter HKT7 [Hevea brasiliensis]
Chr16	8280001	8300000	5.5939	Hb16g007040	XP_021669208.1	uncharacterized protein LOC110656642 [Hevea brasiliensis]
				Hb16g007050	XP_021669203.1	uncharacterized protein LOC110656641 [Hevea brasiliensis]
Chr16	8360001	8380000	9.65925	Hb16g007090	XP_021669209.1	activator of 90 kDa heat shock protein ATPase homolog [Hevea brasiliensis]
Chr16	8380001	8400000	3.33771	Hb16g007120	XP_021649759.1	uncharacterized protein LOC110642122 [Hevea brasiliensis]
				Hb16g007110	XP_021669210.1	DNA-3-methyladenine glycosylase [Hevea brasiliensis]
Chr16	8800001	8820000	3.62556	Hb16g007480	XP_021675929.1	uncharacterized protein LOC110661572 [Hevea brasiliensis]
Chr16	9800001	9820000	5.24129	Hb16g008260	XP_021641624.1	cytochrome P450 93A2-like [Hevea brasiliensis]
Chr16	10240001	10260000	12.5324	Hb16g008590	-	-
Chr16	15800001	15820000	3.05952	Hb16g012330	XP_021668246.1	DNA-directed RNA polymerase V subunit 5A-like isoform X1 [Hevea brasiliensis]
Chr16	17500001	17520000	3.26381	Hb16g013530	XP_021687948.1	uncharacterized protein LOC110670278 [Hevea brasiliensis]
				Hb16g013540	XP_021646054.1	uncharacterized protein LOC110639430 [Hevea brasiliensis]
Chr16	17520001	17540000	3.52086	Hb16g013540	XP_021646054.1	uncharacterized protein LOC110639430 [Hevea brasiliensis]
Chr16	29540001	29560000	3.62698	Hb16g020050	RVW67625.1	Retrovirus-related Pol polyprotein from transposon TNT 1-94 [Vitis vinifera]
Chr16	31220001	31240000	3.01833	Hb16g020870	XP_021640047.1	uncharacterized protein LOC110635142, partial [Hevea brasiliensis]
				Hb16g020890	XP_021681630.1	reticulon-like protein B23 isoform X1 [Hevea brasiliensis]
Chr16	33840001	33860000	4.9875	Hb16g022140	XP_021685441.1	cysteine proteinase inhibitor 12-like isoform X1 [Hevea brasiliensis]
Chr16	34840001	34860000	5.49498	Hb16g022660	XP_021675766.1	alcohol dehydrogenase-like 3 [Hevea brasiliensis]
Chr16	36360001	36380000	3.3348	Hb16g023460	XP_021652247.1	uncharacterized protein LOC110643992 [Hevea brasiliensis]
Chr16	37220001	37240000	4.4152	Hb16g023980	XP_021652212.1	uncharacterized protein LOC110643971, partial [Hevea brasiliensis]
Chr16	37520001	37540000	5.3216	Hb16g024110	OAY41734.1	hypothetical protein MANES_09G125300 [Manihot esculenta]
Chr16	37620001	37640000	5.472	Hb16g024170	XP_021665822.1	uncharacterized protein LOC110654216 [Hevea brasiliensis]
Chr16	38820001	38840000	7.7204	Hb16g024740	XP_021657402.1	uncharacterized protein LOC110647744 [Hevea brasiliensis]
Chr16	42080001	42100000	6.22707	Hb16g026410	XP_021652212.1	uncharacterized protein LOC110643971, partial [Hevea brasiliensis]
Chr16	44000001	44020000	3.35507	Hb16g027250	XP_021670563.1	uncharacterized protein LOC110657605 [Hevea brasiliensis]
				Hb16g027260	XP_021666515.1	exocyst complex component SEC15A [Hevea brasiliensis]
Chr16	44740001	44760000	2.94303	Hb16g027750	XP_021646193.1	uncharacterized protein LOC110639509 [Hevea brasiliensis]
Chr16	52980001	53000000	3.48505	Hb16g032130	KDP26286.1	hypothetical protein JCGZ_22310 [Jatropha curcas]
Chr16	54600001	54620000	2.96133	Hb16g032860	XP_021663856.1	uncharacterized protein LOC110652556 [Hevea brasiliensis]
Chr16	59460001	59480000	4.20194	Hb16g035450	XP_021608353.1	uncharacterized protein LOC110612026 [Manihot esculenta]
Chr16	61440001	61460000	3.24505	Hb16g036410	XP_021657402.1	uncharacterized protein LOC110647744 [Hevea brasiliensis]
Chr16	63740001	63760000	3.2961	Hb16g037590	XP_021621553.1	uncharacterized protein LOC110621591 [Manihot esculenta]
Chr16	63760001	63780000	3.79197	Hb16g037590	XP_021621553.1	uncharacterized protein LOC110621591 [Manihot esculenta]
Chr16	64460001	64480000	3.16438	Hb16g037940	XP_021685101.1	uncharacterized protein LOC110668246 [Hevea brasiliensis]
Chr16	65920001	65940000	5.65408	Hb16g038590	XP_021682148.1	uncharacterized protein LOC110666080 [Hevea brasiliensis]
Chr16	70640001	70660000	3.31821	Hb16g040900	XP_021671881.1	G patch domain-containing protein 11-like [Hevea brasiliensis]
Chr16	71040001	71060000	3.07326	Hb16g041100	XP_021692246.1	uncharacterized protein LOC110673414 [Hevea brasiliensis]
Chr16	72140001	72160000	3.34223	Hb16g041680	XP_021682192.1	heat shock 70 kDa protein 17-like [Hevea brasiliensis]
Chr16	77200001	77220000	3.12389	Hb16g044400	AAC49448.1	latex pI 3.5 protein Hev b 5 [Hevea brasiliensis]
Chr16	81120001	81140000	4.54372	Hb16g046570	XP_021672262.1	probable beta-D-xylosidase 2 [Hevea brasiliensis]
Chr16	81140001	81160000	3.38387	Hb16g046580	XP_021654131.1	protein NAR1 [Hevea brasiliensis]
				Hb16g046590	XP_021676243.1	uncharacterized protein LOC110661699 [Hevea brasiliensis]
Chr16	81580001	81600000	5.97607	Hb16g046880	XP_021676499.1	transcriptional adapter ADA2b-like isoform X1 [Hevea brasiliensis]
Chr16	81600001	81620000	5.08628	Hb16g046880	XP_021676499.1	transcriptional adapter ADA2b-like isoform X1 [Hevea brasiliensis]
Chr16	81620001	81640000	3.14321	Hb16g046900	XP_021676492.1	uncharacterized protein LOC110661955 [Hevea brasiliensis]
Chr16	81900001	81920000	5.7964	Hb16g047100	XP_021678716.1	uncharacterized protein LOC110663643 [Hevea brasiliensis]
Chr16	81960001	81980000	2.91967	Hb16g047140	XP_021648057.1	microtubule-associated protein 70-5-like isoform X2 [Hevea brasiliensis]
Chr16	81960001	81980000	2.91967	Hb16g047150	XP_021648019.1	pentatricopeptide repeat-containing protein At4g16390, chloroplastic isoform X1 [Hevea brasiliensis]
Chr16	81980001	82000000	5.64294	Hb16g047150	XP_021648019.1	pentatricopeptide repeat-containing protein At4g16390, chloroplastic isoform X1 [Hevea brasiliensis]
Chr16	82320001	82340000	8.19779	Hb16g047350	XP_021686349.1	protein PYRICULARIA ORYZAE RESISTANCE 21-like [Hevea brasiliensis]
Chr16	82340001	82360000	6.18634	Hb16g047360	XP_021686350.1	uncharacterized protein LOC110669153 [Hevea brasiliensis]
Chr16	82380001	82400000	6.63227	Hb16g047390	XP_020271743.1	uncharacterized protein LOC109846917 [Asparagus officinalis]
Chr16	82900001	82920000	5.57947	Hb16g047680	XP_021637396.1	chalcone synthase-like [Hevea brasiliensis]
Chr16	90800001	90820000	5.28695	Hb16g051700	XP_021665928.1	probable membrane-associated kinase regulator 3 [Hevea brasiliensis]
Chr16	91000001	91020000	3.67262	Hb16g051850	XP_021669189.1	uncharacterized protein LOC110656628 [Hevea brasiliensis]
Chr16	91080001	91100000	3.03999	Hb16g051920	XP_021654010.1	uncharacterized protein LOC110645239 [Hevea brasiliensis]
Chr16	92520001	92540000	5.74172	Hb16g052730	XP_021678269.1	uncharacterized protein LOC110663320 [Hevea brasiliensis]
Chr16	96800001	96820000	6.30648	Hb16g055450	XP_021669233.1	NADPH-dependent aldo-keto reductase, chloroplastic-like [Hevea brasiliensis]
Chr16	99100001	99120000	9.8837	Hb16g057110	XP_021665794.1	uncharacterized protein LOC110654187 [Hevea brasiliensis]
Chr16	101020001	101040000	4.72633	Hb16g058810	XP_021679862.1	uncharacterized protein LOC110664460 [Hevea brasiliensis]
Chr16	102000001	102020000	4.48974	Hb16g059710	XP_027174862.1	LOW QUALITY PROTEIN: polyubiquitin-A-like [Coffea eugenioides]
				Hb16g059730	XP_021646077.1	uncharacterized protein LOC110639444 [Hevea brasiliensis]
				Hb16g059720	XP_021646076.1	zinc finger CCCH domain-containing protein ZFN-like [Hevea brasiliensis]
Chr16	102060001	102080000	3.75867	Hb16g059770	XP_021646040.1	leucine-rich repeat receptor-like protein CLAVATA2 isoform X2 [Hevea brasiliensis]
				Hb16g059780	AIU41661.1	ABC transporter family protein [Hevea brasiliensis]
Chr16	104100001	104120000	10.3913	Hb16g062010	OAY42284.1	hypothetical protein MANES_09G167600 [Manihot esculenta]
				Hb16g062000	XP_021653018.1	F-box protein At1g55000 [Hevea brasiliensis]
				Hb16g062020	XP_021653006.1	mannosylglycoprotein endo-beta-mannosidase isoform X2 [Hevea brasiliensis]
Chr16	104440001	104460000	3.60344	Hb16g062340	XP_021623063.1	sodium/hydrogen exchanger 1-like isoform X3 [Manihot esculenta]
				Hb16g062350	XP_021651858.1	uncharacterized protein LOC110643708 isoform X2 [Hevea brasiliensis]
				Hb16g062360	OAY45719.1	hypothetical protein MANES_07G085700, partial [Manihot esculenta]
Chr16	105220001	105240000	3.2587	Hb16g063140	XP_021677280.1	trihelix transcription factor GTL2-like [Hevea brasiliensis]
Chr16	107280001	107300000	8.13534	Hb16g065250	XP_021684282.1	probable NADH dehydrogenase [ubiquinone] 1 alpha subcomplex subunit 12 [Hevea brasiliensis]
Chr16	107340001	107360000	3.2885	Hb16g065310	XP_021684271.1	4-alpha-glucanotransferase DPE2 isoform X2 [Hevea brasiliensis]
Chr16	107460001	107480000	4.63486	Hb16g065410	XP_021676366.1	origin of replication complex subunit 3 isoform X2 [Hevea brasiliensis]
Chr16	111920001	111940000	7.248	Hb16g069220	XP_021651296.1	uncharacterized protein LOC110643273 isoform X1 [Hevea brasiliensis]
Chr17	1760001	1780000	3.14087	Hb17g001800	XP_021674054.1	PHD finger protein ALFIN-LIKE 2-like isoform X1 [Hevea brasiliensis]
				Hb17g001810	XP_021655572.1	protein SMAX1-LIKE 6 [Hevea brasiliensis]
Chr17	3400001	3420000	2.95451	Hb17g003240	XP_021626128.1	uncharacterized protein LOC110624958 [Manihot esculenta]
				Hb17g003250	XP_021675565.1	UDP-glycosyltransferase 76B1-like [Hevea brasiliensis]
Chr17	3780001	3800000	3.42056	Hb17g003540	-	-
				Hb17g003550	XP_021648783.1	uncharacterized protein LOC110641389 [Hevea brasiliensis]
Chr17	3840001	3860000	3.80029	Hb17g003600	-	-
				Hb17g003650	XP_021624557.1	cucumisin-like [Manihot esculenta]
Chr17	6400001	6420000	3.03618	Hb17g005940	XP_021680358.1	uncharacterized protein LOC110664807 [Hevea brasiliensis]
				Hb17g005930	XP_021680357.1	sulfate transporter 4.1, chloroplastic-like [Hevea brasiliensis]
Chr17	6580001	6600000	4.63584	Hb17g006070	XP_021660616.1	uncharacterized protein LOC110650110 [Hevea brasiliensis]
				Hb17g006080	XP_021660613.1	ankyrin repeat-containing protein BDA1-like [Hevea brasiliensis]
				Hb17g006090	XP_021660614.1	dirigent protein 9-like [Hevea brasiliensis]
				Hb17g006100	XP_021660620.1	spliceosome-associated protein 130 A-like [Hevea brasiliensis]
Chr17	7760001	7780000	7.87834	Hb17g007090	TEY84729.1	hypothetical protein Saspl_006392 [Salvia splendens]
Chr17	7780001	7800000	4.36776	Hb17g007090	TEY84729.1	hypothetical protein Saspl_006392 [Salvia splendens]
				Hb17g007100	XP_021659002.1	uncharacterized protein LOC110648935 [Hevea brasiliensis]
				Hb17g007110	XP_021659001.1	uncharacterized protein LOC110648934 [Hevea brasiliensis]
Chr17	7800001	7820000	3.98402	Hb17g007110	XP_021659001.1	uncharacterized protein LOC110648934 [Hevea brasiliensis]
Chr17	9040001	9060000	3.93592	Hb17g008030	-	-
Chr17	9060001	9080000	5.79194	Hb17g008040	-	-
				Hb17g008050	XP_021642539.1	vinorine synthase-like [Hevea brasiliensis]
Chr17	9080001	9100000	8.12487	Hb17g008050	XP_021642539.1	vinorine synthase-like [Hevea brasiliensis]
				Hb17g008060	XP_021645524.1	collagen alpha-3(IX) chain-like [Hevea brasiliensis]
Chr17	9280001	9300000	3.45433	Hb17g008210	XP_021690932.1	glycine-rich RNA-binding protein RZ1C isoform X1 [Hevea brasiliensis]
Chr17	9800001	9820000	6.07366	Hb17g008550	XP_027775448.1	uncharacterized protein LOC114078653 [Solanum pennellii]
Chr17	11440001	11460000	8.76377	Hb17g009630	OMO77060.1	Zinc finger, CCHC-type [Corchorus capsularis]
Chr17	14680001	14700000	3.12117	Hb17g011890	XP_021639331.1	nifU-like protein 4, mitochondrial [Hevea brasiliensis]
Chr17	15940001	15960000	4.27284	Hb17g012550	XP_021646054.1	uncharacterized protein LOC110639430 [Hevea brasiliensis]
Chr17	20780001	20800000	3.62202	Hb17g015690	-	-
				Hb17g015700	-	-
Chr17	37380001	37400000	5.99714	Hb17g024460	XP_021689705.1	salicylate carboxymethyltransferase-like [Hevea brasiliensis]
				Hb17g024450	-	-
Chr17	37960001	37980000	4.71257	Hb17g024790	RVW36108.1	Retrovirus-related Pol polyprotein from transposon 297 [Vitis vinifera]
Chr17	38040001	38060000	3.186	Hb17g024830	XP_021635346.1	inactive poly [ADP-ribose] polymerase RCD1-like [Hevea brasiliensis]
Chr17	41680001	41700000	2.97855	Hb17g026690	XP_021670467.1	inactive leucine-rich repeat receptor-like serine/threonine-protein kinase At1g60630 [Hevea brasiliensis]
Chr17	41800001	41820000	3.12654	Hb17g026770	XP_021652212.1	uncharacterized protein LOC110643971, partial [Hevea brasiliensis]
Chr17	50420001	50440000	4.69286	Hb17g031350	-	-
Chr17	51320001	51340000	3.36098	Hb17g031840	XP_021637086.1	protein SLOW GREEN 1, chloroplastic [Hevea brasiliensis]
				Hb17g031850	XP_021637085.1	uncharacterized protein LOC110632977 [Hevea brasiliensis]
Chr17	51340001	51360000	5.9789	Hb17g031850	XP_021637085.1	uncharacterized protein LOC110632977 [Hevea brasiliensis]
Chr17	53300001	53320000	3.80059	Hb17g032860	XP_021672402.1	uncharacterized protein LOC110658923 [Hevea brasiliensis]
				Hb17g032850	XP_021672423.1	autophagy-related protein 2-like isoform X1 [Hevea brasiliensis]
Chr17	55000001	55020000	3.12091	Hb17g034010	XP_025684571.1	uncharacterized protein LOC112785322 [Arachis hypogaea]
Chr17	56860001	56880000	3.72968	Hb17g035330	XP_021677601.1	bZIP transcription factor TRAB1-like [Hevea brasiliensis]
Chr17	56880001	56900000	3.55819	Hb17g035330	XP_021677601.1	bZIP transcription factor TRAB1-like [Hevea brasiliensis]
				Hb17g035340	XP_021677600.1	protein DJ-1 homolog C [Hevea brasiliensis]
Chr17	57480001	57500000	3.34201	Hb17g035740	XP_021677600.1	protein DJ-1 homolog C [Hevea brasiliensis]
				Hb17g035730	XP_021677601.1	bZIP transcription factor TRAB1-like [Hevea brasiliensis]
Chr17	57520001	57540000	3.40325	Hb17g035760	-	-
Chr17	57640001	57660000	8.81855	Hb17g035810	XP_021666589.1	uncharacterized protein KIAA1211 homolog [Hevea brasiliensis]
Chr17	64600001	64620000	2.98202	Hb17g040830	OAY39331.1	hypothetical protein MANES_10G086000 [Manihot esculenta]
Chr17	67920001	67940000	3.26017	Hb17g043470	XP_021689603.1	anti-H(O) lectin 1-like [Hevea brasiliensis]
Chr17	72280001	72300000	5.87008	Hb17g047170	XP_021667396.1	sugar carrier protein C-like [Hevea brasiliensis]
Chr17	73240001	73260000	3.88529	Hb17g047830	-	-
Chr17	74160001	74180000	10.7515	Hb17g048650	XP_021655887.1	putative disease resistance protein At4g11170 isoform X1 [Hevea brasiliensis]
Chr17	75520001	75540000	3.58703	Hb17g049870	OAY44974.1	hypothetical protein MANES_07G021500 [Manihot esculenta]
Chr17	78200001	78220000	5.22885	Hb17g052400	XP_021673853.1	LRR receptor-like serine/threonine-protein kinase GSO2 [Hevea brasiliensis]
				Hb17g052410	XP_012092888.1	cinnamoyl-CoA reductase 1 [Jatropha curcas]
Chr17	78740001	78760000	6.03908	Hb17g052850	-	-
				Hb17g052840	XP_021636487.1	uncharacterized protein LOC110632534 [Hevea brasiliensis]
Chr17	82060001	82080000	21.6694	Hb17g055170	XP_021656272.1	putative beta-glucosidase 9 [Hevea brasiliensis]
Chr17	82100001	82120000	6.70069	Hb17g055190	-	-
Chr18	600001	620000	3.59758	Hb18g000440	XP_021640465.1	ycf20-like protein [Hevea brasiliensis]
				Hb18g000460	XP_021656990.1	serine/threonine-protein kinase RUNKEL-like [Hevea brasiliensis]
Chr18	620001	640000	5.00899	Hb18g000470	XP_021640468.1	GDSL esterase/lipase At2g30310-like [Hevea brasiliensis]
				Hb18g000480	XP_021640461.1	AP2-like ethylene-responsive transcription factor BBM2 [Hevea brasiliensis]
				Hb18g000500	OAY32237.1	hypothetical protein MANES_13G001900 [Manihot esculenta]
Chr18	640001	660000	3.06841	Hb18g000500	OAY32237.1	hypothetical protein MANES_13G001900 [Manihot esculenta]
Chr18	820001	840000	3.30725	Hb18g000650	XP_021645655.1	calreticulin-3-like [Hevea brasiliensis]
				Hb18g000660	XP_021645654.1	ER membrane protein complex subunit 10 [Hevea brasiliensis]
				Hb18g000670	XP_021645629.1	putative RNA-binding protein Luc7-like 2 isoform X2 [Hevea brasiliensis]
				Hb18g000640	XP_021645637.1	uncharacterized protein LOC110639118 isoform X2 [Hevea brasiliensis]
Chr18	840001	860000	28.1393	Hb18g000670	XP_021645629.1	putative RNA-binding protein Luc7-like 2 isoform X2 [Hevea brasiliensis]
Chr18	1020001	1040000	14.8168	Hb18g000940	XP_021645633.1	wall-associated receptor kinase-like 1 [Hevea brasiliensis]
Chr18	1040001	1060000	57.0958	Hb18g000960	XP_021645649.1	pentatricopeptide repeat-containing protein At1g62930, chloroplastic-like [Hevea brasiliensis]
Chr18	1440001	1460000	3.70267	Hb18g001370	XP_021639227.1	uncharacterized protein LOC110634507 [Hevea brasiliensis]
Chr18	1560001	1580000	5.75963	Hb18g001480	OAY32357.1	hypothetical protein MANES_13G012100 [Manihot esculenta]
Chr18	2100001	2120000	5.07699	Hb18g001980	OAY32429.1	hypothetical protein MANES_13G016900 [Manihot esculenta]
				Hb18g001990	XP_021635306.1	urease [Hevea brasiliensis]
Chr18	2120001	2140000	4.18596	Hb18g001990	XP_021635306.1	urease [Hevea brasiliensis]
Chr18	2140001	2160000	4.89016	Hb18g002000	XP_021635301.1	cyclin-dependent kinase G-2 [Hevea brasiliensis]
				Hb18g001990	XP_021635306.1	urease [Hevea brasiliensis]
Chr18	4160001	4180000	3.67142	Hb18g003950	XP_021635215.1	galactinol synthase 1-like [Hevea brasiliensis]
				Hb18g003960	XP_021635214.1	type 2 DNA topoisomerase 6 subunit B-like [Hevea brasiliensis]
Chr18	4180001	4200000	3.22196	Hb18g003980	RXH79710.1	hypothetical protein DVH24_040857 [Malus domestica]
				Hb18g003970	XP_021635244.1	pantothenate kinase 1 isoform X1 [Hevea brasiliensis]
Chr18	5400001	5420000	3.05456	Hb18g005140	XP_021659886.1	protein PHOSPHATE STARVATION RESPONSE 1-like [Hevea brasiliensis]
				Hb18g005150	OAY34643.1	hypothetical protein MANES_12G035800 [Manihot esculenta]
				Hb18g005160	XP_021659876.1	uncharacterized protein LOC110649575 isoform X1 [Hevea brasiliensis]
Chr18	5780001	5800000	7.14374	Hb18g005510	XP_021682382.1	receptor-like serine/threonine-protein kinase ALE2 [Hevea brasiliensis]
Chr18	7080001	7100000	3.04137	Hb18g006750	XP_021683963.1	cytochrome P450 CYP82D47-like [Hevea brasiliensis]
				Hb18g006770	XP_021683963.1	cytochrome P450 CYP82D47-like [Hevea brasiliensis]
				Hb18g006760	OAY31294.1	hypothetical protein MANES_14G100300 [Manihot esculenta]
Chr18	7960001	7980000	3.44658	Hb18g007570	-	-
				Hb18g007600	PNX87622.1	hypothetical protein L195_g043715, partial [Trifolium pratense]
Chr18	7980001	8000000	3.53817	Hb18g007600	PNX87622.1	hypothetical protein L195_g043715, partial [Trifolium pratense]
				Hb18g007610	CAN71427.1	hypothetical protein VITISV_027864 [Vitis vinifera]
				Hb18g007620	XP_021661586.1	uncharacterized protein LOC110650767 [Hevea brasiliensis]
Chr18	8060001	8080000	3.56639	Hb18g007700	-	-
Chr18	9260001	9280000	6.22052	Hb18g008630	OAY32945.1	hypothetical protein MANES_13G057600 [Manihot esculenta]
				Hb18g008640	XP_021655041.1	uncharacterized protein LOC110646045 isoform X1 [Hevea brasiliensis]
Chr18	9920001	9940000	5.5814	Hb18g009160	XP_021648943.1	GBF-interacting protein 1-like isoform X1 [Hevea brasiliensis]
Chr18	10380001	10400000	3.44427	Hb18g009580	XP_021653288.1	glucose-6-phosphate 1-dehydrogenase, chloroplastic-like isoform X2 [Hevea brasiliensis]
Chr18	10680001	10700000	3.1958	Hb18g009860	XP_021660360.1	receptor-like protein 12 [Hevea brasiliensis]
Chr18	10700001	10720000	3.64239	Hb18g009860	XP_021660360.1	receptor-like protein 12 [Hevea brasiliensis]
Chr18	12160001	12180000	3.71935	Hb18g011040	XP_021675681.1	B3 domain-containing protein At2g31420-like [Hevea brasiliensis]
				Hb18g011030	XP_021675680.1	uncharacterized protein LOC110661374 [Hevea brasiliensis]
Chr18	12760001	12780000	3.243	Hb18g011350	XP_021678151.1	wall-associated receptor kinase-like 5 isoform X1 [Hevea brasiliensis]
Chr18	12840001	12860000	3.28052	Hb18g011410	XP_021681098.1	cyclic nucleotide-gated cation channel beta-1-like [Hevea brasiliensis]
Chr18	12940001	12960000	3.1296	Hb18g011500	XP_021681227.1	uncharacterized protein LOC110665425 [Hevea brasiliensis]
Chr18	13020001	13040000	3.27914	Hb18g011530	-	-
Chr18	13060001	13080000	3.41733	Hb18g011590	XP_021688494.1	exopolygalacturonase-like [Hevea brasiliensis]
Chr18	13180001	13200000	2.96983	Hb18g011700	XP_021688463.1	exopolygalacturonase-like [Hevea brasiliensis]
Chr18	16180001	16200000	3.47808	Hb18g013980	XP_021661931.1	CSC1-like protein At3g21620 [Hevea brasiliensis]
Chr18	16460001	16480000	7.85484	Hb18g014190	OAY33078.1	hypothetical protein MANES_13G068100 [Manihot esculenta]
				Hb18g014200	XP_017250813.1	PREDICTED: RNA-directed DNA polymerase homolog [Daucus carota subsp. sativus]
Chr18	16500001	16520000	4.25863	Hb18g014230	XP_021680007.1	cyprosin-like isoform X2 [Hevea brasiliensis]
Chr18	16560001	16580000	5.77042	Hb18g014260	XP_021680003.1	cyprosin-like isoform X2 [Hevea brasiliensis]
Chr18	18020001	18040000	3.56409	Hb18g015230	XP_018848484.1	PREDICTED: aconitate hydratase, cytoplasmic-like [Juglans regia]
Chr18	26580001	26600000	3.27476	Hb18g019670	XP_021675005.1	G-type lectin S-receptor-like serine/threonine-protein kinase At2g19130 [Hevea brasiliensis]
Chr18	26660001	26680000	6.36317	Hb18g019710	XP_021667207.1	serine/arginine-rich splicing factor SR45a-like isoform X1 [Hevea brasiliensis]
Chr18	29140001	29160000	3.60888	Hb18g021020	XP_021674017.1	transcription factor MYB4-like [Hevea brasiliensis]
Chr18	29660001	29680000	4.16361	Hb18g021190	XP_021669236.1	transcription factor MYB30-like [Hevea brasiliensis]
Chr18	84020001	84040000	4.10684	Hb18g051670	-	-
Chr18	84060001	84080000	2.97842	Hb18g051720	XP_021676453.1	PLAT domain-containing protein 3-like [Hevea brasiliensis]
Chr18	85280001	85300000	4.87918	Hb18g052490	XP_021656735.1	probable E3 ubiquitin-protein ligase RHG1A [Hevea brasiliensis]
				Hb18g052500	XP_021690014.1	probable E3 ubiquitin-protein ligase RHG1A [Hevea brasiliensis]
Chr18	85300001	85320000	3.05508	Hb18g052510	XP_021656735.1	probable E3 ubiquitin-protein ligase RHG1A [Hevea brasiliensis]
Chr18	85440001	85460000	6.67607	Hb18g052630	PKU79645.1	ataxia telangiectasia mutated family protein [Dendrobium catenatum]
Chr18	85460001	85480000	5.5715	Hb18g052635	XP_021644065.1	rubber elongation factor protein-like [Hevea brasiliensis]
Chr18	89320001	89340000	3.31894	Hb18g055630	OAY33550.1	hypothetical protein MANES_13G106100 [Manihot esculenta]
Chr18	89420001	89440000	3.41729	Hb18g055750	XP_021673526.1	EPIDERMAL PATTERNING FACTOR-like protein 2 [Hevea brasiliensis]
Chr18	92360001	92380000	3.39635	Hb18g058330	XP_021668617.1	uncharacterized protein LOC110656269 isoform X1 [Hevea brasiliensis]
				Hb18g058340	XP_021668615.1	uncharacterized protein LOC110656268 isoform X1 [Hevea brasiliensis]
Chr18	93340001	93360000	5.08517	Hb18g059380	-	-
				Hb18g059390	XP_021687535.1	anthocyanidin 3-O-glucosyltransferase 5-like [Hevea brasiliensis]
				Hb18g059370	XP_021687611.1	BES1/BZR1 homolog protein 2-like [Hevea brasiliensis]
				Hb18g059400	XP_021687536.1	probable Xaa-Pro aminopeptidase P isoform X1 [Hevea brasiliensis]
Chr18	94060001	94080000	3.39674	Hb18g060140	XP_021651636.1	trans-resveratrol di-O-methyltransferase-like [Hevea brasiliensis]
Chr18	94060001	94080000	3.39674	Hb18g060150	XP_021651679.1	OPA3-like protein [Hevea brasiliensis]
Chr18	94100001	94120000	3.0101	Hb18g060190	XP_021651679.1	OPA3-like protein [Hevea brasiliensis]
				Hb18g060160	XP_021650013.1	uncharacterized protein LOC110642325 isoform X1 [Hevea brasiliensis]
				Hb18g060180	XP_021651649.1	probable O-methyltransferase 3 [Hevea brasiliensis]
Chr18	94940001	94960000	4.71408	Hb18g061000	XP_021685070.1	two pore calcium channel protein 1 [Hevea brasiliensis]
				Hb18g061010	XP_021685071.1	callose synthase 12 [Hevea brasiliensis]
Chr18	95420001	95440000	5.64354	Hb18g061590	XP_021685113.1	beta-glucuronosyltransferase GlcAT14A-like [Hevea brasiliensis]
				Hb18g061600	PQM39096.1	glutamate formimidoyltransferase-like [Prunus yedoensis var. nudiflora]
				Hb18g061610	XP_021685121.1	uncharacterized protein LOC110668258 [Hevea brasiliensis]
Chr18	95460001	95480000	4.16918	Hb18g061660	XP_021685131.1	uncharacterized protein LOC110668264 [Hevea brasiliensis]
				Hb18g061650	KAB1209965.1	External alternative NAD(P)H-ubiquinone oxidoreductase B1, mitochondrial [Morella rubra]
				Hb18g061670	OAY35230.1	hypothetical protein MANES_12G082900 [Manihot esculenta]
