# Supplementary material for: Genomic insight into domestication of rubber tree
Source: Nat Commun. 2023 Aug 2;14:4651. doi: 10.1038/s41467-023-40304-y (PMC10397287; doi:10.1038/s41467-023-40304-y)
Supplement: Supplementary file 13 — Supplementary Data 10 [file 41467_2023_40304_MOESM13_ESM.xlsx]

## Sheet: Sheet1
Supplementary Data 10. List of selected genes in the selective sweeps by XP-CLR method.
Chromosom	Start	Eed	XP-CLR ratio	gene ID	NRID	NR_function
Chr1	740001	760000	25.3924	Hb01g000720	XP_021684896.1	adenine/guanine permease AZG1-like [Hevea brasiliensis]
				Hb01g000730	XP_021684738.1	mini-chromosome maintenance complex-binding protein isoform X1 [Hevea brasiliensis]
Chr1	1360001	1380000	25.9771	Hb01g001420	XP_021657358.1	anaphase-promoting complex subunit 1 isoform X2 [Hevea brasiliensis]
				Hb01g001430	XP_021659059.1	protein ESKIMO 1-like [Hevea brasiliensis]
Chr1	1420001	1440000	28.0402	Hb01g001470	XP_015580333.1	LOW QUALITY PROTEIN: uncharacterized protein LOC8265361 [Ricinus communis]
				Hb01g001480	XP_021659062.1	omega-3 fatty acid desaturase, chloroplastic-like [Hevea brasiliensis]
				Hb01g001490	XP_021659063.1	N-(5'-phosphoribosyl)anthranilate isomerase 1, chloroplastic-like [Hevea brasiliensis]
				Hb01g001500	XP_021659076.1	zinc finger CCCH domain-containing protein 29-like [Hevea brasiliensis]
Chr1	2080001	2100000	38.6966	Hb01g002070	XP_021655583.1	GDSL esterase/lipase CPRD49-like [Hevea brasiliensis]
				Hb01g002080	XP_021655580.1	putative ABC1 protein At2g40090 isoform X1 [Hevea brasiliensis]
Chr1	2260001	2280000	38.2988	Hb01g002280	XP_021674947.1	probable LRR receptor-like serine/threonine-protein kinase At3g47570 [Hevea brasiliensis]
				Hb01g002290	XP_021674946.1	metalloendoproteinase 5-MMP-like [Hevea brasiliensis]
Chr1	2280001	2300000	31.2147	Hb01g002310	XP_021692809.1	probable LRR receptor-like serine/threonine-protein kinase At3g47570 [Hevea brasiliensis]
Chr1	2880001	2900000	30.5986	Hb01g002820	XP_021679630.1	trihelix transcription factor GTL1 [Hevea brasiliensis]
Chr1	4140001	4160000	93.2098	Hb01g003970	XP_021656017.1	AT-hook motif nuclear-localized protein 15-like [Hevea brasiliensis]
				Hb01g003980	XP_021656006.1	LOB domain-containing protein 33-like [Hevea brasiliensis]
Chr1	4300001	4320000	25.6251	Hb01g004130	-	-
				Hb01g004140	-	-
				Hb01g004150	XP_021692889.1	uncharacterized protein LOC110673946 isoform X2 [Hevea brasiliensis]
Chr1	4320001	4340000	75.1598	Hb01g004160	OAY29925.1	hypothetical protein MANES_15G182600 [Manihot esculenta]
				Hb01g004170	OAY46117.1	hypothetical protein MANES_07G117800 [Manihot esculenta]
Chr1	4860001	4880000	104.072	Hb01g004640	XP_021659120.1	B3 domain-containing transcription factor VRN1-like [Hevea brasiliensis]
				Hb01g004650	XP_021659123.1	B3 domain-containing transcription factor VRN1-like [Hevea brasiliensis]
Chr1	4880001	4900000	47.9883	Hb01g004660	XP_021659118.1	uncharacterized protein LOC110649028 [Hevea brasiliensis]
				Hb01g004670	XP_021659117.1	heat shock cognate 70 kDa protein 2 isoform X2 [Hevea brasiliensis]
Chr1	4900001	4920000	41.6171	Hb01g004680	XP_021659115.1	uncharacterized protein LOC110649026 [Hevea brasiliensis]
				Hb01g004690	XP_021659110.1	ethylene-responsive transcription factor 3-like [Hevea brasiliensis]
Chr1	5620001	5640000	80.4142	Hb01g005320	XP_021655868.1	uncharacterized protein LOC110646660 [Hevea brasiliensis]
Chr1	6620001	6640000	71.3882	Hb01g006080	XP_021662504.1	ABC transporter G family member 6-like isoform X2 [Hevea brasiliensis]
Chr1	6640001	6660000	47.0277	Hb01g006090	XP_021661731.1	uncharacterized protein LOC110650895 [Hevea brasiliensis]
				Hb01g006100	XP_021663078.1	N-lysine methyltransferase setd6-like isoform X2 [Hevea brasiliensis]
Chr1	7240001	7260000	33.2466	Hb01g006520	-	-
				Hb01g006530	XP_021689441.1	protein TONNEAU 1a-like isoform X1 [Hevea brasiliensis]
Chr1	8380001	8400000	33.4147	Hb01g007300	-	-
Chr1	8620001	8640000	43.5779	Hb01g007480	XP_021672340.1	serine/threonine-protein kinase-like protein CCR2 [Hevea brasiliensis]
Chr1	10180001	10200000	50.156	Hb01g008700	XP_021670521.1	pumilio homolog 4-like [Hevea brasiliensis]
Chr1	11800001	11820000	36.5823	Hb01g009770	-	-
Chr1	12160001	12180000	131.645	Hb01g010000	XP_021690268.1	zinc finger protein ZAT5-like [Hevea brasiliensis]
				Hb01g010020	XP_021690260.1	monocopper oxidase-like protein SKU5 [Hevea brasiliensis]
Chr1	12220001	12240000	43.0542	Hb01g010060	XP_021690259.1	monocopper oxidase-like protein SKU5 [Hevea brasiliensis]
Chr1	12640001	12660000	25.2111	Hb01g010360	XP_021679841.1	uncharacterized protein LOC110664450 [Hevea brasiliensis]
				Hb01g010370	XP_021683658.1	protein BTR1-like [Hevea brasiliensis]
Chr1	65020001	65040000	24.8582	Hb01g037930	RLN04959.1	Retrovirus-related Pol polyprotein LINE-1 [Panicum miliaceum]
Chr1	75680001	75700000	56.4432	Hb01g043910	XP_021645421.1	uncharacterized protein LOC110638984 [Hevea brasiliensis]
Chr1	79700001	79720000	45.3812	Hb01g046510	XP_021648557.1	uncharacterized protein At4g06744-like [Hevea brasiliensis]
Chr1	82400001	82420000	25.791	Hb01g048520	XP_021651981.1	alpha-L-fucosidase 2-like [Hevea brasiliensis]
Chr1	85020001	85040000	67.3733	Hb01g050180	XP_021677955.1	zinc finger protein ZAT10-like [Hevea brasiliensis]
				Hb01g050190	XP_021677864.1	LOB domain-containing protein 37-like [Hevea brasiliensis]
Chr1	86620001	86640000	29.4786	Hb01g051210	XP_021679409.1	putative pentatricopeptide repeat-containing protein At1g74580 [Hevea brasiliensis]
Chr1	89380001	89400000	69.9748	Hb01g053330	XP_021641606.1	F-box protein SKIP22-like isoform X1 [Hevea brasiliensis]
Chr1	89440001	89460000	35.8742	Hb01g053360	XP_021641606.1	F-box protein SKIP22-like isoform X1 [Hevea brasiliensis]
Chr1	89520001	89540000	25.3529	Hb01g053410	XP_021641606.1	F-box protein SKIP22-like isoform X1 [Hevea brasiliensis]
				Hb01g053420	XP_021676836.1	tubulin alpha-2 chain [Hevea brasiliensis]
Chr1	89880001	89900000	49.4106	Hb01g053620	XP_021675061.1	uncharacterized protein LOC110660913 [Hevea brasiliensis]
				Hb01g053630	XP_021675062.1	aspartate--tRNA ligase, chloroplastic/mitochondrial isoform X1 [Hevea brasiliensis]
				Hb01g053640	OAY45338.1	LOW QUALITY PROTEIN: hypothetical protein MANES_07G052200 [Manihot esculenta]
Chr1	89960001	89980000	45.1104	Hb01g053700	KAA8536320.1	hypothetical protein F0562_028798 [Nyssa sinensis]
Chr1	90100001	90120000	99.6775	Hb01g053810	XP_021676426.1	squalene monooxygenase-like [Hevea brasiliensis]
Chr1	90340001	90360000	34.6447	Hb01g054030	XP_021691448.1	uncharacterized protein LOC110672854 [Hevea brasiliensis]
				Hb01g054040	XP_021691478.1	uncharacterized protein LOC110672873 [Hevea brasiliensis]
				Hb01g054050	-	-
Chr1	91440001	91460000	36.1898	Hb01g054880	-	-
				Hb01g054900	XP_021657400.1	G-type lectin S-receptor-like serine/threonine-protein kinase At2g19130 [Hevea brasiliensis]
				Hb01g054920	XP_021657398.1	MDIS1-interacting receptor like kinase 2-like [Hevea brasiliensis]
Chr1	92560001	92580000	32.3267	Hb01g055800	-	-
Chr1	92700001	92720000	161.931	Hb01g055880	XP_021668264.1	beta carbonic anhydrase 5, chloroplastic-like [Hevea brasiliensis]
				Hb01g055890	XP_021668984.1	putative zinc finger A20 and AN1 domain-containing stress-associated protein 8 [Hevea brasiliensis]
				Hb01g055900	XP_021668973.1	proline-rich receptor-like protein kinase PERK2 [Hevea brasiliensis]
Chr1	92940001	92960000	31.8588	Hb01g056110	XP_021643993.1	agamous-like MADS-box protein AGL62 [Hevea brasiliensis]
Chr1	93300001	93320000	47.4769	Hb01g056460	XP_021644020.1	ATP-dependent RNA helicase DEAH11, chloroplastic-like [Hevea brasiliensis]
				Hb01g056470	-	-
Chr1	95140001	95160000	32.2906	Hb01g057710	XP_021678833.1	E3 ubiquitin-protein ligase UPL5-like isoform X2 [Hevea brasiliensis]
Chr1	95600001	95620000	31.3535	Hb01g058240	OAY45060.1	hypothetical protein MANES_07G027500 [Manihot esculenta]
Chr1	96680001	96700000	34.6525	Hb01g059200	XP_021650295.1	uncharacterized protein LOC110642509 [Hevea brasiliensis]
				Hb01g059210	XP_021650267.1	bromodomain-containing protein 4A [Hevea brasiliensis]
Chr1	102240001	102260000	35.2999	Hb01g063980	XP_021645439.1	cation/H(+) antiporter 28-like [Hevea brasiliensis]
				Hb01g063990	-	-
				Hb01g064000	XP_021645506.1	putative disease resistance protein RGA3 [Hevea brasiliensis]
				Hb01g064010	XP_021645463.1	uncharacterized protein LOC110639015 [Hevea brasiliensis]
Chr2	900001	920000	26.7471	Hb02g001100	KDP43923.1	hypothetical protein JCGZ_05390 [Jatropha curcas]
Chr2	1240001	1260000	39.5297	Hb02g001480	XP_021639395.1	zinc finger protein 3-like [Hevea brasiliensis]
Chr2	1380001	1400000	32.6063	Hb02g001670	XP_021639375.1	uncharacterized protein LOC110634609 [Hevea brasiliensis]
				Hb02g001680	XP_021639409.1	tyrosine-sulfated glycopeptide receptor 1-like [Hevea brasiliensis]
Chr2	1380001	1400000	32.6063	Hb02g001690	XP_021654246.1	metallophosphoesterase 1-like [Hevea brasiliensis]
Chr2	1460001	1480000	71.7541	Hb02g001750	-	-
				Hb02g001760	XP_021639361.1	uncharacterized protein LOC110634600 [Hevea brasiliensis]
Chr2	1540001	1560000	79.3756	Hb02g001830	XP_021639427.1	pumilio homolog 23-like [Hevea brasiliensis]
				Hb02g001840	XP_021639399.1	uncharacterized protein LOC110634634 [Hevea brasiliensis]
Chr2	1800001	1820000	80.7822	Hb02g002030	XP_021680555.1	GDSL esterase/lipase 1-like [Hevea brasiliensis]
				Hb02g002040	XP_021680954.1	reticuline oxidase-like [Hevea brasiliensis]
Chr2	1820001	1840000	82.5913	Hb02g002050	XP_021680523.1	phosphoinositide phosphatase SAC2-like isoform X2 [Hevea brasiliensis]
Chr2	1840001	1860000	36.5529	Hb02g002050	XP_021680523.1	phosphoinositide phosphatase SAC2-like isoform X2 [Hevea brasiliensis]
				Hb02g002060	XP_021680536.1	40S ribosomal protein SA-like isoform X1 [Hevea brasiliensis]
				Hb02g002070	XP_021680946.1	uncharacterized protein LOC110665225 [Hevea brasiliensis]
Chr2	1900001	1920000	73.3366	Hb02g002100	XP_021680423.1	dormancy-associated protein homolog 4-like isoform X2 [Hevea brasiliensis]
				Hb02g002110	XP_021680410.1	trihelix transcription factor ASIL2-like [Hevea brasiliensis]
				Hb02g002120	XP_021672405.1	ABC transporter B family member 3-like [Hevea brasiliensis]
Chr2	2080001	2100000	43.9232	Hb02g002280	XP_021680914.1	uncharacterized protein LOC110665197 [Hevea brasiliensis]
				Hb02g002290	XP_021638887.1	probable nucleoside diphosphate kinase 5 isoform X2 [Hevea brasiliensis]
Chr2	7320001	7340000	55.6494	Hb02g006520	TKY48128.1	Auxin-induced protein 22A [Spatholobus suberectus]
				Hb02g006530	XP_021665281.1	disease resistance protein RFL1-like [Hevea brasiliensis]
Chr2	10920001	10940000	27.4285	Hb02g009670	XP_021653505.1	putative cyclic nucleotide-gated ion channel 7 isoform X1 [Hevea brasiliensis]
				Hb02g009680	RDY06937.1	hypothetical protein CR513_09010, partial [Mucuna pruriens]
				Hb02g009690	XP_021653500.1	LOW QUALITY PROTEIN: leucine-rich repeat receptor protein kinase EMS1-like [Hevea brasiliensis]
				Hb02g009700	XP_021653500.1	LOW QUALITY PROTEIN: leucine-rich repeat receptor protein kinase EMS1-like [Hevea brasiliensis]
Chr2	10960001	10980000	25.6642	Hb02g009740	XP_021653499.1	putative receptor-like protein kinase At1g80870 isoform X2 [Hevea brasiliensis]
Chr2	11020001	11040000	35.2861	Hb02g009760	XP_021653513.1	lamin-like protein [Hevea brasiliensis]
				Hb02g009770	XP_021653511.1	putative leucine-rich repeat receptor-like serine/threonine-protein kinase At2g24130 [Hevea brasiliensis]
Chr2	11040001	11060000	57.0405	Hb02g009790	XP_021639887.1	uncharacterized protein LOC110635015 [Hevea brasiliensis]
Chr2	11080001	11100000	61.109	Hb02g009830	XP_021691176.1	uncharacterized protein LOC110672658 [Hevea brasiliensis]
				Hb02g009840	XP_021691175.1	shikimate O-hydroxycinnamoyltransferase-like [Hevea brasiliensis]
Chr2	13100001	13120000	32.7613	Hb02g011550	XP_021643903.1	uncharacterized protein LOC110637852 isoform X1 [Hevea brasiliensis]
				Hb02g011560	XP_021677048.1	uncharacterized protein At2g33490-like [Hevea brasiliensis]
Chr2	14360001	14380000	41.9796	Hb02g012440	XP_021639917.1	BEL1-like homeodomain protein 6 isoform X1 [Hevea brasiliensis]
				Hb02g012450	XP_021639919.1	BEL1-like homeodomain protein 6 [Hevea brasiliensis]
Chr2	14920001	14940000	58.3339	Hb02g012830	XP_021669922.1	eukaryotic translation initiation factor 3 subunit A-like [Hevea brasiliensis]
				Hb02g012840	XP_021652419.1	protein FMP32, mitochondrial-like [Hevea brasiliensis]
Chr2	14940001	14960000	28.6193	Hb02g012850	XP_021652431.1	uncharacterized protein LOC110644114 [Hevea brasiliensis]
Chr2	15780001	15800000	46.2649	Hb02g013340	XP_021672743.1	BURP domain-containing protein BNM2C-like isoform X2 [Hevea brasiliensis]
Chr2	15820001	15840000	41.2792	Hb02g013380	AKN79686.1	X-intrisic protein subfamily member 2;1 [Hevea brasiliensis]
Chr2	17400001	17420000	34.1253	Hb02g014590	XP_021692219.1	auxin transporter-like protein 5 isoform X3 [Hevea brasiliensis]
Chr2	25460001	25480000	162.398	Hb02g019390	KAA0061889.1	DNA/RNA polymerases superfamily protein [Cucumis melo var. makuwa]
Chr2	25520001	25540000	68.2334	Hb02g019420	XP_021671220.1	uncharacterized protein At1g04910-like [Hevea brasiliensis]
Chr2	26380001	26400000	49.3708	Hb02g019840	XP_021683370.1	cytochrome P450 87A3-like [Hevea brasiliensis]
Chr2	27100001	27120000	50.9845	Hb02g020240	XP_021638856.1	uncharacterized protein At5g23160-like [Hevea brasiliensis]
Chr2	27600001	27620000	37.5639	Hb02g020560	XP_021678984.1	protein LAZ1-like isoform X1 [Hevea brasiliensis]
Chr2	39120001	39140000	152.414	Hb02g026370	XP_015577109.1	uncharacterized protein LOC107261545 [Ricinus communis]
Chr2	39140001	39160000	58.3567	Hb02g026370	XP_015577109.1	uncharacterized protein LOC107261545 [Ricinus communis]
				Hb02g026390	XP_021690592.1	vacuolar iron transporter homolog 4-like [Hevea brasiliensis]
Chr2	39160001	39180000	57.6649	Hb02g026390	XP_021690592.1	vacuolar iron transporter homolog 4-like [Hevea brasiliensis]
Chr2	39480001	39500000	159.099	Hb02g026610	-	-
Chr2	39520001	39540000	33.3812	Hb02g026660	XP_021690821.1	protein S-acyltransferase 11 isoform X1 [Hevea brasiliensis]
Chr2	40760001	40780000	50.306	Hb02g027410	XP_021683237.1	receptor-like protein 12 [Hevea brasiliensis]
Chr2	41460001	41480000	40.9111	Hb02g027780	XP_021673113.1	toll/interleukin-1 receptor-like protein [Hevea brasiliensis]
Chr2	41560001	41580000	29.0758	Hb02g027820	XP_021673080.1	uncharacterized protein LOC110659445 isoform X2 [Hevea brasiliensis]
Chr2	41660001	41680000	34.121	Hb02g027860	-	-
Chr2	43360001	43380000	46.2989	Hb02g028690	XP_021665454.1	calcium-transporting ATPase 4, plasma membrane-type-like [Hevea brasiliensis]
Chr2	44840001	44860000	29.2067	Hb02g029150	XP_021687702.1	eukaryotic initiation factor 4A-3-like isoform X1 [Hevea brasiliensis]
				Hb02g029160	-	-
Chr2	50740001	50760000	51.4049	Hb02g032290	-	-
Chr2	50800001	50820000	26.6814	Hb02g032330	RVW97511.1	hypothetical protein CK203_026228 [Vitis vinifera]
Chr2	51840001	51860000	26.9276	Hb02g032870	ACY01934.1	hypothetical protein [Beta vulgaris]
Chr2	54660001	54680000	26.9739	Hb02g034270	XP_021679746.1	E3 ubiquitin-protein ligase PUB24-like [Hevea brasiliensis]
Chr2	57760001	57780000	27.8377	Hb02g035760	XP_021672401.1	uncharacterized protein LOC110658922 [Hevea brasiliensis]
				Hb02g035770	-	-
Chr2	64300001	64320000	93.8607	Hb02g039170	XP_021674586.1	uncharacterized protein LOC110660548 [Hevea brasiliensis]
Chr2	69000001	69020000	114.965	Hb02g041670	XP_021683581.1	pinin-like [Hevea brasiliensis]
Chr2	69720001	69740000	39.3205	Hb02g042130	XP_021657402.1	uncharacterized protein LOC110647744 [Hevea brasiliensis]
Chr2	69760001	69780000	38.5284	Hb02g042150	XP_021688395.1	uncharacterized protein LOC110670597 [Hevea brasiliensis]
Chr2	70380001	70400000	65.1581	Hb02g042550	-	-
Chr2	70700001	70720000	70.0704	Hb02g042800	XP_021673702.1	pentatricopeptide repeat-containing protein At1g63330-like [Hevea brasiliensis]
Chr2	70720001	70740000	30.36	Hb02g042820	XP_021648249.1	uncharacterized protein LOC110640979 [Hevea brasiliensis]
Chr2	70980001	71000000	83.7692	Hb02g043030	XP_021692418.1	wall-associated receptor kinase 2-like [Hevea brasiliensis]
Chr2	72240001	72260000	27.4465	Hb02g043850	XP_021678262.1	uncharacterized protein LOC110663310 [Hevea brasiliensis]
Chr2	72260001	72280000	31.6724	Hb02g043860	XP_021678258.1	serine/threonine-protein kinase TOUSLED-like isoform X1 [Hevea brasiliensis]
Chr2	72240001	72260000	27.4465	Hb02g043860	XP_021678258.1	serine/threonine-protein kinase TOUSLED-like isoform X1 [Hevea brasiliensis]
Chr2	75060001	75080000	71.2904	Hb02g045600	XP_021667845.1	T-complex protein 1 subunit eta [Hevea brasiliensis]
Chr2	75080001	75100000	72.3718	Hb02g045610	XP_021667844.1	probable apyrase 6 [Hevea brasiliensis]
Chr2	75060001	75080000	71.2904	Hb02g045610	XP_021667844.1	probable apyrase 6 [Hevea brasiliensis]
Chr2	75100001	75120000	27.5156	Hb02g045630	XP_021674345.1	uncharacterized protein LOC110660361 [Hevea brasiliensis]
Chr2	75180001	75200000	32.9636	Hb02g045650	XP_021667843.1	geranylgeranyl diphosphate reductase, chloroplastic-like [Hevea brasiliensis]
Chr2	77760001	77780000	44.2175	Hb02g047300	XP_021684437.1	UDP-glycosyltransferase 92A1-like [Hevea brasiliensis]
Chr2	79220001	79240000	68.1705	Hb02g048280	XP_021672091.1	uncharacterized protein LOC110658671 [Hevea brasiliensis]
				Hb02g048290	XP_021691816.1	peroxidase 5-like [Hevea brasiliensis]
				Hb02g048300	XP_021648488.1	mitochondrial import inner membrane translocase subunit PAM16 like 2-like isoform X2 [Hevea brasiliensis]
Chr2	79500001	79520000	36.0713	Hb02g048490	XP_021665697.1	probable methyltransferase PMT19 [Hevea brasiliensis]
				Hb02g048510	-	-
Chr2	79540001	79560000	44.9785	Hb02g048550	VVA23262.1	Hypothetical predicted protein, partial [Prunus dulcis]
Chr2	80200001	80220000	34.8273	Hb02g049000	XP_021638797.1	isoeugenol synthase 1-like isoform X2 [Hevea brasiliensis]
Chr2	81260001	81280000	51.5185	Hb02g049800	XP_021642155.1	uncharacterized protein LOC110636665 isoform X2 [Hevea brasiliensis]
Chr2	87960001	87980000	34.7075	Hb02g054990	XP_021659412.1	uncharacterized protein LOC110649235 isoform X1 [Hevea brasiliensis]
				Hb02g055000	XP_021654519.1	transcription factor bHLH153-like [Hevea brasiliensis]
				Hb02g055010	RVW97511.1	hypothetical protein CK203_026228 [Vitis vinifera]
Chr2	88240001	88260000	35.809	Hb02g055240	XP_021648033.1	fasciclin-like arabinogalactan protein 4 [Hevea brasiliensis]
Chr2	88880001	88900000	25.6383	Hb02g055740	AJI43690.1	tonoplast intrinsic protein [Hevea brasiliensis]
Chr2	89140001	89160000	51.5886	Hb02g055980	RVW12978.1	4-coumarate--CoA ligase-like 7 [Vitis vinifera]
Chr2	89720001	89740000	57.7875	Hb02g056440	OAY37914.1	hypothetical protein MANES_11G138900 [Manihot esculenta]
Chr2	90100001	90120000	76.5477	Hb02g056720	XP_021640526.1	uncharacterized protein LOC110635482 [Hevea brasiliensis]
Chr2	90080001	90100000	32.3002	Hb02g056720	XP_021640526.1	uncharacterized protein LOC110635482 [Hevea brasiliensis]
Chr2	90160001	90180000	105.32	Hb02g056780	XP_021640552.1	uncharacterized protein LOC110635500 [Hevea brasiliensis]
Chr2	90180001	90200000	28.1912	Hb02g056790	XP_021640527.1	tRNA ligase 1 [Hevea brasiliensis]
Chr2	90300001	90320000	28.2238	Hb02g056880	XP_021640542.1	tRNA ligase 1-like [Hevea brasiliensis]
				Hb02g056890	XP_021640545.1	uncharacterized protein LOC110635492 [Hevea brasiliensis]
				Hb02g056900	XP_021640540.1	uncharacterized protein LOC110635489 [Hevea brasiliensis]
Chr2	90340001	90360000	71.2365	Hb02g056930	XP_021640545.1	uncharacterized protein LOC110635492 [Hevea brasiliensis]
				Hb02g056940	XP_021640539.1	uncharacterized protein LOC110635488 [Hevea brasiliensis]
				Hb02g056950	XP_021640522.1	uncharacterized protein LOC110635478 [Hevea brasiliensis]
				Hb02g056960	XP_021640546.1	uncharacterized protein LOC110635493 [Hevea brasiliensis]
				Hb02g056970	XP_021640523.1	uncharacterized protein LOC110635479 [Hevea brasiliensis]
Chr2	91320001	91340000	41.895	Hb02g057740	XP_021648500.1	lysM domain receptor-like kinase 4 [Hevea brasiliensis]
				Hb02g057750	XP_021648501.1	alpha carbonic anhydrase 7-like [Hevea brasiliensis]
Chr2	91380001	91400000	39.0232	Hb02g057780	XP_021648501.1	alpha carbonic anhydrase 7-like [Hevea brasiliensis]
Chr2	91420001	91440000	42.8261	Hb02g057800	XP_021676417.1	alpha carbonic anhydrase 7-like [Hevea brasiliensis]
Chr2	91460001	91480000	28.2462	Hb02g057810	XP_024926583.1	alpha carbonic anhydrase 7-like [Ziziphus jujuba]
Chr2	91540001	91560000	37.4071	Hb02g057860	XP_021662956.1	alpha carbonic anhydrase 7-like [Hevea brasiliensis]
Chr2	92000001	92020000	27.8034	Hb02g058300	XP_021672681.1	xyloglucan endotransglucosylase/hydrolase protein 31-like [Hevea brasiliensis]
				Hb02g058310	XP_021672683.1	probable glucuronoxylan glucuronosyltransferase IRX7 [Hevea brasiliensis]
Chr2	93620001	93640000	60.8124	Hb02g059580	KDP34695.1	hypothetical protein JCGZ_10900 [Jatropha curcas]
				Hb02g059590	XP_021649677.1	uncharacterized protein LOC110642055 [Hevea brasiliensis]
Chr2	93920001	93940000	42.5097	Hb02g059890	XP_021660232.1	flagellar radial spoke protein 5 isoform X2 [Hevea brasiliensis]
Chr2	93920001	93940000	42.5097	Hb02g059900	XP_021660234.1	cytochrome P450 94C1-like [Hevea brasiliensis]
Chr2	93920001	93940000	42.5097	Hb02g059910	XP_021652771.1	proteinaceous RNase P 2-like [Hevea brasiliensis]
Chr2	94280001	94300000	46.5983	Hb02g060230	XP_021678107.1	cell division protein FtsZ homolog 2-2, chloroplastic-like [Hevea brasiliensis]
				Hb02g060240	ADR71271.1	60S ribosomal protein L10aA [Hevea brasiliensis]
Chr2	94440001	94460000	168.054	Hb02g060440	XP_021678054.1	uncharacterized protein LOC110663124 [Hevea brasiliensis]
				Hb02g060450	-	-
				Hb02g060460	XP_021678053.1	NAC domain-containing protein 90-like [Hevea brasiliensis]
				Hb02g060470	XP_021678048.1	mitochondrial fission protein ELM1-like [Hevea brasiliensis]
Chr2	94460001	94480000	26.8037	Hb02g060470	XP_021678048.1	mitochondrial fission protein ELM1-like [Hevea brasiliensis]
				Hb02g060480	XP_021678046.1	OTU domain-containing protein 5-like [Hevea brasiliensis]
				Hb02g060490	OAY38230.1	hypothetical protein MANES_11G164100 [Manihot esculenta]
Chr2	94680001	94700000	49.2232	Hb02g060700	XP_021674619.1	uncharacterized protein At1g08160-like [Hevea brasiliensis]
Chr3	240001	260000	62.8817	Hb03g000220	XP_021684144.1	U-box domain-containing protein 35-like [Hevea brasiliensis]
Chr3	260001	280000	27.1085	Hb03g000220	XP_021684144.1	U-box domain-containing protein 35-like [Hevea brasiliensis]
Chr3	500001	520000	31.7768	Hb03g000480	XP_021670130.1	uncharacterized protein LOC110657274 [Hevea brasiliensis]
Chr3	520001	540000	37.6393	Hb03g000490	XP_021670176.1	HBS1-like protein isoform X4 [Hevea brasiliensis]
Chr3	500001	520000	31.7768	Hb03g000490	XP_021670176.1	HBS1-like protein isoform X4 [Hevea brasiliensis]
Chr3	520001	540000	37.6393	Hb03g000500	XP_021670179.1	uncharacterized protein LOC110657324 [Hevea brasiliensis]
				Hb03g000510	XP_021670180.1	cytoplasmic 60S subunit biogenesis factor REI1 homolog 1-like [Hevea brasiliensis]
				Hb03g000520	XP_021670181.1	protein KAKU4-like isoform X1 [Hevea brasiliensis]
Chr3	1480001	1500000	34.4147	Hb03g001440	XP_021671433.1	aberrant root formation protein 4 [Hevea brasiliensis]
				Hb03g001450	XP_021671435.1	trafficking protein particle complex II-specific subunit 120 homolog [Hevea brasiliensis]
				Hb03g001460	-	-
Chr3	1660001	1680000	26.1211	Hb03g001630	PNS92300.1	hypothetical protein POPTR_018G025800 [Populus trichocarpa]
				Hb03g001640	XP_021665561.1	PX domain-containing protein EREL1-like isoform X1 [Hevea brasiliensis]
Chr3	1840001	1860000	202.618	Hb03g001840	XP_021665605.1	lysM domain receptor-like kinase 3 [Hevea brasiliensis]
Chr3	1920001	1940000	147.345	Hb03g001960	XP_021655073.1	zinc finger Ran-binding domain-containing protein 2-like [Hevea brasiliensis]
Chr3	1980001	2000000	29.1691	Hb03g002000	XP_021665626.1	peptidyl-prolyl cis-trans isomerase CYP95-like isoform X1 [Hevea brasiliensis]
Chr3	2260001	2280000	79.5372	Hb03g002220	XP_021665656.1	pleiotropic drug resistance protein 1-like isoform X1 [Hevea brasiliensis]
				Hb03g002230	XP_021665658.1	probable protein phosphatase 2C 22 isoform X1 [Hevea brasiliensis]
Chr3	2360001	2380000	31.0511	Hb03g002300	XP_021690966.1	uncharacterized protein LOC110672481 [Hevea brasiliensis]
				Hb03g002310	XP_021690967.1	coiled-coil domain-containing protein 9-like [Hevea brasiliensis]
Chr3	2360001	2380000	31.0511	Hb03g002320	XP_021690963.1	kinesin-like protein KIN-13B [Hevea brasiliensis]
Chr3	2440001	2460000	55.7672	Hb03g002380	XP_021660254.1	polyol transporter 5-like [Hevea brasiliensis]
				Hb03g002390	XP_021660260.1	uncharacterized protein LOC110649841 isoform X2 [Hevea brasiliensis]
Chr3	2760001	2780000	31.6007	Hb03g002700	XP_021645414.1	protein SPEAR3-like [Hevea brasiliensis]
Chr3	2760001	2780000	31.6007	Hb03g002710	XP_021645425.1	aldehyde oxidase GLOX1-like [Hevea brasiliensis]
Chr3	3520001	3540000	40.838	Hb03g003420	XP_021655718.1	gamma-glutamyltranspeptidase 3-like [Hevea brasiliensis]
				Hb03g003430	XP_021655705.1	uncharacterized protein LOC110646541 [Hevea brasiliensis]
Chr3	3620001	3640000	35.7383	Hb03g003490	XP_021637326.1	vacuolar protein sorting-associated protein 32 homolog 2-like [Hevea brasiliensis]
				Hb03g003500	XP_021637335.1	IAA-amino acid hydrolase ILR1-like 4 [Hevea brasiliensis]
Chr3	3660001	3680000	44.4577	Hb03g003510	XP_021638112.1	asparagine--tRNA ligase, cytoplasmic 1-like [Hevea brasiliensis]
				Hb03g003520	XP_021638090.1	uncharacterized protein LOC110633681 [Hevea brasiliensis]
				Hb03g003530	XP_028087855.1	60S ribosomal protein L31-like [Camellia sinensis]
				Hb03g003540	XP_021641079.1	zinc protease PQQL-like [Hevea brasiliensis]
Chr3	3700001	3720000	103.783	Hb03g003560	ASU54203.1	histone acetyltransferase [Hevea brasiliensis]
				Hb03g003570	XP_021638114.1	F-box/LRR-repeat protein At4g29420-like [Hevea brasiliensis]
				Hb03g003580	XP_021638115.1	40S ribosomal protein S15a-5 [Hevea brasiliensis]
				Hb03g003590	XP_021638092.1	probable caffeoyl-CoA O-methyltransferase At4g26220 [Hevea brasiliensis]
Chr3	3720001	3740000	52.8286	Hb03g003600	XP_021638093.1	uncharacterized protein LOC110633685 [Hevea brasiliensis]
				Hb03g003610	GAY50446.1	hypothetical protein CUMW_126710, partial [Citrus unshiu]
Chr3	3940001	3960000	25.6136	Hb03g003800	XP_021646319.1	protein EFFECTOR OF TRANSCRIPTION 2-like [Hevea brasiliensis]
				Hb03g003810	XP_021646320.1	protein EFFECTOR OF TRANSCRIPTION 2-like [Hevea brasiliensis]
Chr3	4080001	4100000	51.4305	Hb03g003930	XP_021646310.1	thioredoxin-like 2, chloroplastic [Hevea brasiliensis]
				Hb03g003940	XP_021646311.1	ectonucleotide pyrophosphatase/phosphodiesterase family member 3-like [Hevea brasiliensis]
Chr3	4180001	4200000	60.9915	Hb03g004020	XP_021660637.1	uncharacterized protein LOC110650126 [Hevea brasiliensis]
				Hb03g004030	XP_021660636.1	WD-40 repeat-containing protein MSI4-like [Hevea brasiliensis]
Chr3	4320001	4340000	93.5275	Hb03g004110	XP_021650173.1	ATP-dependent zinc metalloprotease FTSH 5, mitochondrial-like [Hevea brasiliensis]
				Hb03g004120	XP_021650157.1	uncharacterized protein LOC110642412 isoform X2 [Hevea brasiliensis]
				Hb03g004130	XP_021650172.1	heat shock factor protein HSF30-like [Hevea brasiliensis]
				Hb03g004140	XP_021650171.1	BTB/POZ domain and ankyrin repeat-containing protein NPR1-like [Hevea brasiliensis]
Chr3	4400001	4420000	46.2545	Hb03g004190	XP_021650193.1	diacylglycerol O-acyltransferase 1-like isoform X1 [Hevea brasiliensis]
				Hb03g004200	-	-
				Hb03g004210	XP_021650197.1	THO complex subunit 6 isoform X2 [Hevea brasiliensis]
Chr3	4420001	4440000	190.927	Hb03g004220	XP_021650170.1	telomere repeat-binding factor 4-like [Hevea brasiliensis]
Chr3	4400001	4420000	46.2545	Hb03g004220	XP_021650170.1	telomere repeat-binding factor 4-like [Hevea brasiliensis]
Chr3	4420001	4440000	190.927	Hb03g004230	XP_021650169.1	glycylpeptide N-tetradecanoyltransferase 1-like isoform X2 [Hevea brasiliensis]
				Hb03g004240	EEF48090.1	Lycopene epsilon cyclase, chloroplast precursor, putative [Ricinus communis]
				Hb03g004250	XP_021642371.1	uncharacterized protein LOC110636834 [Hevea brasiliensis]
				Hb03g004260	XP_021650208.1	disease resistance protein RPS2 [Hevea brasiliensis]
Chr3	4520001	4540000	46.3485	Hb03g004310	XP_021650179.1	mitogen-activated protein kinase kinase 2-like isoform X1 [Hevea brasiliensis]
Chr3	4540001	4560000	138.045	Hb03g004340	XP_021641166.1	60S ribosomal protein L18a-like protein isoform X2 [Hevea brasiliensis]
				Hb03g004350	-	-
				Hb03g004360	OAY27089.1	hypothetical protein MANES_16G098900 [Manihot esculenta]
				Hb03g004370	OAY27087.1	hypothetical protein MANES_16G098700 [Manihot esculenta]
				Hb03g004380	THG15119.1	hypothetical protein TEA_005479 [Camellia sinensis var. sinensis]
Chr3	5760001	5780000	33.0227	Hb03g005430	XP_021661728.1	auxin-responsive protein SAUR50-like [Hevea brasiliensis]
				Hb03g005440	XP_021661729.1	putative pectinesterase 63 [Hevea brasiliensis]
				Hb03g005450	XP_021661727.1	uncharacterized protein LOC110650890 [Hevea brasiliensis]
Chr3	6460001	6480000	37.9291	Hb03g005980	XP_021692488.1	probable nuclear hormone receptor HR38 [Hevea brasiliensis]
				Hb03g006000	XP_021691710.1	3-ketoacyl-CoA synthase 10-like [Hevea brasiliensis]
Chr3	6480001	6500000	30.8782	Hb03g006000	XP_021691710.1	3-ketoacyl-CoA synthase 10-like [Hevea brasiliensis]
				Hb03g006010	XP_021691756.1	protein ROOT PRIMORDIUM DEFECTIVE 1-like [Hevea brasiliensis]
				Hb03g006020	RQO92530.1	hypothetical protein POPTR_007G050750 [Populus trichocarpa]
Chr3	6520001	6540000	35.7032	Hb03g006070	XP_021691781.1	ethylene-responsive transcription factor ERF017-like [Hevea brasiliensis]
Chr3	6660001	6680000	72.5197	Hb03g006160	XP_021666510.1	uncharacterized protein LOC110654727 [Hevea brasiliensis]
Chr3	6700001	6720000	41.541	Hb03g006170	XP_021666512.1	uncharacterized protein LOC110654728 [Hevea brasiliensis]
				Hb03g006180	XP_021666513.1	endoribonuclease Dicer homolog 3 isoform X1 [Hevea brasiliensis]
Chr3	6820001	6840000	44.0837	Hb03g006250	XP_021680249.1	monoacylglycerol lipase ABHD6-like [Hevea brasiliensis]
				Hb03g006270	XP_021660123.1	uncharacterized protein LOC110649732 [Hevea brasiliensis]
				Hb03g006280	XP_021680158.1	guanine nucleotide-binding protein alpha-1 subunit-like isoform X1 [Hevea brasiliensis]
Chr3	7180001	7200000	38.107	Hb03g006590	-	-
Chr3	9080001	9100000	24.6107	Hb03g008060	XP_021648249.1	uncharacterized protein LOC110640979 [Hevea brasiliensis]
Chr3	15320001	15340000	46.9679	Hb03g012400	XP_021672066.1	protein TIFY 8-like isoform X2 [Hevea brasiliensis]
Chr3	16420001	16440000	38.3694	Hb03g013090	XP_021678711.1	probable sulfate transporter 3.5 isoform X1 [Hevea brasiliensis]
Chr3	43560001	43580000	28.0539	Hb03g027790	XP_021673622.1	polygalacturonase QRT3-like [Hevea brasiliensis]
Chr3	44780001	44800000	37.633	Hb03g028490	-	-
Chr3	45520001	45540000	26.1055	Hb03g028800	XP_021652212.1	uncharacterized protein LOC110643971, partial [Hevea brasiliensis]
Chr3	54120001	54140000	26.7749	Hb03g033400	XP_021616793.1	small nuclear ribonucleoprotein E-like isoform X1 [Manihot esculenta]
Chr3	84760001	84780000	35.777	Hb03g050120	XP_021659376.1	delta(24)-sterol reductase [Hevea brasiliensis]
Chr3	85540001	85560000	33.1012	Hb03g050490	PPS20553.1	hypothetical protein GOBAR_AA00016 [Gossypium barbadense]
Chr3	87680001	87700000	51.0976	Hb03g051940	XP_021636215.1	probable transcription repressor OFP9 [Hevea brasiliensis]
				Hb03g051950	XP_021643877.1	uncharacterized protein LOC110637839 [Hevea brasiliensis]
Chr3	87780001	87800000	25.2559	Hb03g051990	XP_021637469.1	probable LRR receptor-like serine/threonine-protein kinase At1g53430 [Hevea brasiliensis]
Chr3	88380001	88400000	69.5983	Hb03g052340	XP_021639595.1	metal tolerance protein 4-like isoform X1 [Hevea brasiliensis]
				Hb03g052350	XP_021639603.1	protein EMBRYO SAC DEVELOPMENT ARREST 3, chloroplastic isoform X1 [Hevea brasiliensis]
Chr3	89280001	89300000	48.2947	Hb03g052880	XP_021690588.1	DEAD-box ATP-dependent RNA helicase 37-like [Hevea brasiliensis]
Chr3	89680001	89700000	77.359	Hb03g053020	XP_021667730.1	probable polyamine transporter At3g13620 [Hevea brasiliensis]
Chr3	90120001	90140000	32.6884	Hb03g053300	XP_021667559.1	argininosuccinate synthase, chloroplastic-like isoform X1 [Hevea brasiliensis]
Chr3	90360001	90380000	56.6558	Hb03g053440	XP_021640267.1	importin-5-like isoform X1 [Hevea brasiliensis]
				Hb03g053450	XP_021640270.1	ethylene-responsive transcription factor RAP2-11-like [Hevea brasiliensis]
				Hb03g053460	XP_021640269.1	tubulin alpha-3 chain-like [Hevea brasiliensis]
Chr3	91600001	91620000	37.2459	Hb03g054260	XP_021644227.1	ubiquitin carboxyl-terminal hydrolase 25 [Hevea brasiliensis]
Chr3	93420001	93440000	36.8902	Hb03g055630	XP_015381086.1	uncharacterized protein LOC107174583 [Citrus sinensis]
Chr3	93440001	93460000	32.1766	Hb03g055630	XP_015381086.1	uncharacterized protein LOC107174583 [Citrus sinensis]
Chr3	94540001	94560000	38.5922	Hb03g056410	XP_021619101.1	organ-specific protein P4-like [Manihot esculenta]
Chr3	95160001	95180000	36.2945	Hb03g056890	XP_021684257.1	uncharacterized protein LOC110667654 isoform X1 [Hevea brasiliensis]
				Hb03g056900	XP_021684393.1	sodium/calcium exchanger NCL-like [Hevea brasiliensis]
Chr3	95720001	95740000	24.6306	Hb03g057360	XP_021682427.1	disease resistance protein RPM1-like [Hevea brasiliensis]
Chr3	97440001	97460000	134.704	Hb03g058720	XP_021650604.1	myosin-2-like [Hevea brasiliensis]
Chr3	97480001	97500000	32.2342	Hb03g058760	OAY43299.1	hypothetical protein MANES_08G058300 [Manihot esculenta]
				Hb03g058770	XP_021650607.1	double-strand break repair protein MRE11 [Hevea brasiliensis]
Chr3	98060001	98080000	28.067	Hb03g059160	XP_017979704.1	PREDICTED: uncharacterized protein LOC18593760 [Theobroma cacao]
Chr3	98100001	98120000	29.1477	Hb03g059200	EEF33511.1	S-locus-specific glycoprotein S6 precursor, putative [Ricinus communis]
Chr3	101580001	101600000	37.2263	Hb03g062200	XP_021680926.1	uncharacterized protein LOC110665209 [Hevea brasiliensis]
				Hb03g062210	RXH82743.1	hypothetical protein DVH24_003241 [Malus domestica]
				Hb03g062220	XP_021680928.1	heterogeneous nuclear ribonucleoprotein 1-like [Hevea brasiliensis]
Chr3	102140001	102160000	142.239	Hb03g062770	XP_021669733.1	inactive beta-amylase 4, chloroplastic [Hevea brasiliensis]
				Hb03g062780	XP_021653752.1	fasciclin-like arabinogalactan protein 1 [Hevea brasiliensis]
Chr3	102160001	102180000	53.3247	Hb03g062780	XP_021653752.1	fasciclin-like arabinogalactan protein 1 [Hevea brasiliensis]
				Hb03g062790	XP_021653753.1	nudix hydrolase 2-like isoform X1 [Hevea brasiliensis]
Chr3	102180001	102200000	63.3127	Hb03g062800	XP_021653767.1	NAD-dependent protein deacetylase SRT1-like isoform X2 [Hevea brasiliensis]
Chr3	102160001	102180000	53.3247	Hb03g062800	XP_021653767.1	NAD-dependent protein deacetylase SRT1-like isoform X2 [Hevea brasiliensis]
Chr3	102340001	102360000	80.4815	Hb03g062900	XP_021636773.1	E3 ubiquitin-protein ligase RNF126-like [Hevea brasiliensis]
				Hb03g062910	OAY55276.1	hypothetical protein MANES_03G141900 [Manihot esculenta]
Chr3	102480001	102500000	35.2271	Hb03g063030	XP_021641783.1	WEB family protein At5g55860-like [Hevea brasiliensis]
Chr3	102480001	102500000	35.2271	Hb03g063040	XP_021641803.1	uncharacterized protein LOC110636411 [Hevea brasiliensis]
Chr3	102480001	102500000	35.2271	Hb03g063050	XP_021641834.1	SEC14 cytosolic factor-like isoform X1 [Hevea brasiliensis]
Chr3	102540001	102560000	138.064	Hb03g063100	XP_021646658.1	oligopeptide transporter 1-like [Hevea brasiliensis]
				Hb03g063110	XP_021646662.1	ER membrane protein complex subunit 8/9 homolog isoform X1 [Hevea brasiliensis]
				Hb03g063120	XP_021646676.1	heterogeneous nuclear ribonucleoprotein 1-like [Hevea brasiliensis]
Chr3	102560001	102580000	32.957	Hb03g063120	XP_021646676.1	heterogeneous nuclear ribonucleoprotein 1-like [Hevea brasiliensis]
				Hb03g063130	PNT60363.1	hypothetical protein POPTR_001G469200 [Populus trichocarpa]
				Hb03g063140	XP_021646687.1	nucleotide-sugar uncharacterized transporter 2-like isoform X1 [Hevea brasiliensis]
				Hb03g063150	OMO83785.1	hypothetical protein CCACVL1_11194 [Corchorus capsularis]
Chr3	102580001	102600000	25.8225	Hb03g063150	OMO83785.1	hypothetical protein CCACVL1_11194 [Corchorus capsularis]
				Hb03g063160	XP_021646667.1	protein CWC15 homolog [Hevea brasiliensis]
				Hb03g063170	OAY55296.1	hypothetical protein MANES_03G143500, partial [Manihot esculenta]
Chr3	102620001	102640000	55.1756	Hb03g063200	XP_021646672.1	Farnesyl diphosphate synthase 1 [Hevea brasiliensis]
				Hb03g063210	-	-
Chr3	102680001	102700000	83.5474	Hb03g063260	XP_021653725.1	DNA repair protein RAD50 isoform X1 [Hevea brasiliensis]
				Hb03g063270	PWZ30868.1	Coiled-coil domain-containing protein SCD2 [Zea mays]
Chr3	102860001	102880000	33.0542	Hb03g063430	XP_021658920.1	uncharacterized protein LOC110648868 isoform X1 [Hevea brasiliensis]
				Hb03g063440	XP_021658935.1	E3 ubiquitin-protein ligase bre1-like isoform X1 [Hevea brasiliensis]
				Hb03g063450	XP_021658933.1	beta-galactosidase 9-like isoform X1 [Hevea brasiliensis]
Chr3	102920001	102940000	44.5566	Hb03g063480	XP_021658521.1	uncharacterized protein LOC110648550 isoform X2 [Hevea brasiliensis]
Chr3	104240001	104260000	35.6719	Hb03g064660	XP_021650291.1	activating molecule in BECN1-regulated autophagy protein 1-like isoform X3 [Hevea brasiliensis]
				Hb03g064670	XP_021678365.1	uncharacterized protein LOC110663393 [Hevea brasiliensis]
				Hb03g064680	XP_021670457.1	probable leucine-rich repeat receptor-like protein kinase At1g35710 [Hevea brasiliensis]
Chr3	104900001	104920000	31.0578	Hb03g065330	XP_021692451.1	uncharacterized protein LOC110673624 [Hevea brasiliensis]
Chr3	104960001	104980000	42.6502	Hb03g065350	-	-
Chr3	106080001	106100000	38.3616	Hb03g066230	XP_021679404.1	TMV resistance protein N-like [Hevea brasiliensis]
				Hb03g066240	XP_021654882.1	uncharacterized protein LOC110645913 isoform X2 [Hevea brasiliensis]
Chr3	106260001	106280000	27.7547	Hb03g066410	XP_021675596.1	ethylene-responsive transcription factor ERF098-like [Hevea brasiliensis]
Chr3	106300001	106320000	27.9704	Hb03g066460	XP_021675597.1	ethylene-responsive transcription factor ERF096-like [Hevea brasiliensis]
Chr3	106340001	106360000	102.979	Hb03g066490	-	-
				Hb03g066500	XP_021675608.1	electron transfer flavoprotein subunit beta, mitochondrial [Hevea brasiliensis]
				Hb03g066510	XP_021675609.1	transcription factor bHLH104-like [Hevea brasiliensis]
				Hb03g066520	XP_021675610.1	WAT1-related protein At5g07050-like [Hevea brasiliensis]
Chr3	106540001	106560000	65.9852	Hb03g066700	XP_021637478.1	1-aminocyclopropane-1-carboxylate oxidase homolog 1-like [Hevea brasiliensis]
Chr3	107980001	108000000	42.02	Hb03g068170	XP_021665678.1	transcription repressor OFP12-like [Hevea brasiliensis]
				Hb03g068180	RVW49285.1	Transposon Ty3-I Gag-Pol polyprotein [Vitis vinifera]
				Hb03g068190	XP_021663043.1	uncharacterized protein LOC110651880 [Hevea brasiliensis]
				Hb03g068200	XP_021687948.1	uncharacterized protein LOC110670278 [Hevea brasiliensis]
Chr3	108340001	108360000	27.6686	Hb03g068510	XP_021636871.1	cyclin-T1-4-like isoform X1 [Hevea brasiliensis]
				Hb03g068520	XP_021636873.1	probable membrane-associated kinase regulator 1 [Hevea brasiliensis]
				Hb03g068530	PON80127.1	hypothetical protein PanWU01x14_005770, partial [Parasponia andersonii]
Chr3	109400001	109420000	40.3233	Hb03g069620	XP_021639149.1	chromatin structure-remodeling complex protein SYD isoform X2 [Hevea brasiliensis]
				Hb03g069630	KYP62846.1	Serine/threonine-protein kinase 36, partial [Cajanus cajan]
Chr3	111640001	111660000	26.8087	Hb03g072050	XP_021640211.1	calmodulin-binding transcription activator 3-like isoform X1 [Hevea brasiliensis]
				Hb03g072060	XP_021640209.1	mediator of RNA polymerase II transcription subunit 21 isoform X1 [Hevea brasiliensis]
				Hb03g072070	XP_021640201.1	uncharacterized protein LOC110635253 isoform X1 [Hevea brasiliensis]
Chr3	111720001	111740000	38.8833	Hb03g072150	XP_021640195.1	novel plant SNARE 13-like isoform X1 [Hevea brasiliensis]
				Hb03g072160	XP_021640228.1	pyruvate dehydrogenase (acetyl-transferring) kinase, mitochondrial [Hevea brasiliensis]
				Hb03g072170	XP_021640227.1	uncharacterized protein LOC110635266 isoform X3 [Hevea brasiliensis]
Chr3	111780001	111800000	34.677	Hb03g072230	XP_021640246.1	protection of telomeres protein 1a-like isoform X1 [Hevea brasiliensis]
Chr4	340001	360000	53.7725	Hb04g000370	XP_021651155.1	RNA-binding KH domain-containing protein PEPPER-like [Hevea brasiliensis]
Chr4	600001	620000	28.1956	Hb04g000580	XP_021671853.1	plasma membrane ATPase 4-like isoform X2 [Hevea brasiliensis]
				Hb04g000610	-	-
				Hb04g000620	XP_021671757.1	uncharacterized protein LOC110658443 [Hevea brasiliensis]
Chr4	700001	720000	29.9031	Hb04g000770	XP_021673389.1	trifunctional UDP-glucose 4,6-dehydratase/UDP-4-keto-6-deoxy-D-glucose 3,5-epimerase/UDP-4-keto-L-rhamnose-reductase RHM1-like [Hevea brasiliensis]
				Hb04g000780	XP_021689937.1	cytochrome P450 714A1-like isoform X1 [Hevea brasiliensis]
Chr4	920001	940000	41.0029	Hb04g000970	XP_021673147.1	uncharacterized protein LOC110659496 [Hevea brasiliensis]
				Hb04g000980	XP_021689382.1	aspartyl protease family protein At5g10770-like [Hevea brasiliensis]
				Hb04g000990	XP_021689770.1	aspartyl protease AED1-like [Hevea brasiliensis]
Chr4	1040001	1060000	46.0674	Hb04g001140	XP_021689587.1	monogalactosyldiacylglycerol synthase, chloroplastic-like isoform X1 [Hevea brasiliensis]
				Hb04g001150	XP_021692797.1	probable folate-biopterin transporter 2 [Hevea brasiliensis]
Chr4	2080001	2100000	41.5611	Hb04g002220	XP_021671003.1	putative L-ascorbate peroxidase 6 isoform X1 [Hevea brasiliensis]
				Hb04g002230	XP_021671002.1	protein WVD2-like 5 [Hevea brasiliensis]
Chr4	2720001	2740000	30.8406	Hb04g002960	XP_021643069.1	uncharacterized protein LOC110637331 isoform X1 [Hevea brasiliensis]
				Hb04g002970	XP_021643089.1	probable ubiquitin-conjugating enzyme E2 37 [Hevea brasiliensis]
Chr4	2820001	2840000	70.2336	Hb04g003070	XP_021690056.1	transcription repressor OFP8 [Hevea brasiliensis]
				Hb04g003080	XP_027193135.1	probable polyol transporter 3 isoform X2 [Cicer arietinum]
Chr4	2840001	2860000	102.713	Hb04g003090	XP_021690086.1	polyol transporter 5-like [Hevea brasiliensis]
Chr4	2820001	2840000	70.2336	Hb04g003090	XP_021690086.1	polyol transporter 5-like [Hevea brasiliensis]
Chr4	2840001	2860000	102.713	Hb04g003100	XP_021660256.1	probable chlorophyll(ide) b reductase NYC1, chloroplastic [Hevea brasiliensis]
Chr4	3560001	3580000	25.1624	Hb04g003810	XP_021641717.1	lysine-specific demethylase JMJ25-like [Hevea brasiliensis]
Chr4	3580001	3600000	29.1048	Hb04g003830	XP_021641717.1	lysine-specific demethylase JMJ25-like [Hevea brasiliensis]
Chr4	3600001	3620000	41.9073	Hb04g003840	XP_021641725.1	sugar transport protein 14-like [Hevea brasiliensis]
Chr4	3580001	3600000	29.1048	Hb04g003840	XP_021641725.1	sugar transport protein 14-like [Hevea brasiliensis]
Chr4	3600001	3620000	41.9073	Hb04g003850	XP_021641718.1	CRS2-associated factor 1, chloroplastic [Hevea brasiliensis]
Chr4	4260001	4280000	43.5547	Hb04g004370	RYR07358.1	hypothetical protein Ahy_B05g074696 [Arachis hypogaea]
				Hb04g004380	XP_021668991.1	uncharacterized protein LOC110656474 isoform X2 [Hevea brasiliensis]
Chr4	6640001	6660000	26.705	Hb04g006610	ADI39634.1	plastid jasmonates ZIM-domain protein [Hevea brasiliensis]
				Hb04g006620	XP_021636531.1	oligouridylate-binding protein 1-like isoform X1 [Hevea brasiliensis]
				Hb04g006630	XP_021636529.1	uncharacterized protein LOC110632570 [Hevea brasiliensis]
Chr4	7400001	7420000	47.6791	Hb04g007310	XP_021641991.1	GDSL esterase/lipase 5-like [Hevea brasiliensis]
				Hb04g007320	XP_021642009.1	uncharacterized protein LOC110636557 [Hevea brasiliensis]
				Hb04g007330	XP_021642011.1	uncharacterized protein LOC110636559 [Hevea brasiliensis]
Chr4	7700001	7720000	185.67	Hb04g007620	XP_021641979.1	alpha-aminoadipic semialdehyde synthase-like isoform X1 [Hevea brasiliensis]
Chr4	7720001	7740000	50.5456	Hb04g007620	XP_021641979.1	alpha-aminoadipic semialdehyde synthase-like isoform X1 [Hevea brasiliensis]
				Hb04g007640	XP_021641988.1	pectinesterase-like isoform X1 [Hevea brasiliensis]
Chr4	8560001	8580000	26.5348	Hb04g008450	XP_021681098.1	cyclic nucleotide-gated cation channel beta-1-like [Hevea brasiliensis]
				Hb04g008460	XP_021672613.1	myb-related protein 308-like [Hevea brasiliensis]
Chr4	9600001	9620000	29.4704	Hb04g009360	XP_021655793.1	cytokinin riboside 5'-monophosphate phosphoribohydrolase LOG8-like [Hevea brasiliensis]
Chr4	12240001	12260000	64.4097	Hb04g011410	OAY26772.1	hypothetical protein MANES_16G073400 [Manihot esculenta]
Chr4	23940001	23960000	39.8646	Hb04g018440	XP_021653258.1	uncharacterized protein LOC110644669 [Hevea brasiliensis]
Chr4	31300001	31320000	25.0204	Hb04g022290	XP_021652212.1	uncharacterized protein LOC110643971, partial [Hevea brasiliensis]
Chr4	62180001	62200000	36.6006	Hb04g038010	XP_021678221.1	probable LRR receptor-like serine/threonine-protein kinase At1g56140 isoform X2 [Hevea brasiliensis]
Chr4	62320001	62340000	55.6022	Hb04g038100	XP_012840514.1	PREDICTED: uncharacterized protein LOC105960852 [Erythranthe guttata]
Chr4	62440001	62460000	34.5201	Hb04g038160	XP_021599742.1	uncharacterized protein LOC110605457 [Manihot esculenta]
Chr4	62920001	62940000	69.6469	Hb04g038460	XP_021690462.1	LOW QUALITY PROTEIN: uncharacterized protein LOC110672101 [Hevea brasiliensis]
Chr4	65540001	65560000	24.7995	Hb04g039840	XP_021684442.1	uncharacterized protein LOC110667780 [Hevea brasiliensis]
Chr4	68060001	68080000	39.653	Hb04g041350	XP_021684518.1	ent-kaur-16-ene synthase, chloroplastic isoform X2 [Hevea brasiliensis]
Chr4	71280001	71300000	30.8514	Hb04g043530	XP_021688248.1	uncharacterized protein LOC110670484 isoform X1 [Hevea brasiliensis]
				Hb04g043540	XP_012091819.1	uncharacterized protein LOC105649700 [Jatropha curcas]
Chr4	76940001	76960000	32.3764	Hb04g047460	OAY24842.1	hypothetical protein MANES_17G048000 [Manihot esculenta]
				Hb04g047470	XP_021636931.1	auxin-repressed 12.5 kDa protein-like [Hevea brasiliensis]
Chr4	77020001	77040000	53.6014	Hb04g047550	XP_021636920.1	mitochondrial arginine transporter BAC1-like isoform X1 [Hevea brasiliensis]
				Hb04g047560	XP_021635076.1	dol-P-Glc:Glc(2)Man(9)GlcNAc(2)-PP-Dol alpha-1,2-glucosyltransferase isoform X1 [Hevea brasiliensis]
				Hb04g047570	XP_021650486.1	uncharacterized protein LOC110642687 [Hevea brasiliensis]
Chr4	77160001	77180000	31.887	Hb04g047680	XP_021664128.1	uncharacterized protein LOC110652825 [Hevea brasiliensis]
				Hb04g047690	XP_021667355.1	VQ motif-containing protein 4-like [Hevea brasiliensis]
Chr4	77180001	77200000	45.9494	Hb04g047710	XP_021659746.1	non-classical arabinogalactan protein 31-like [Hevea brasiliensis]
Chr4	77740001	77760000	39.3691	Hb04g048240	XP_021657782.1	E3 ubiquitin-protein ligase RMA1H1-like [Hevea brasiliensis]
Chr4	79020001	79040000	33.8449	Hb04g049270	XP_021636738.1	syntaxin-124-like [Hevea brasiliensis]
				Hb04g049280	XP_021636723.1	B3 domain-containing protein Os07g0563300-like isoform X1 [Hevea brasiliensis]
Chr4	79740001	79760000	29.7187	Hb04g049850	XP_021638691.1	G-type lectin S-receptor-like serine/threonine-protein kinase At1g61370 [Hevea brasiliensis]
				Hb04g049860	OAY27249.1	hypothetical protein MANES_16G111100 [Manihot esculenta]
Chr4	80460001	80480000	255.531	Hb04g050340	-	-
Chr4	83720001	83740000	72.8744	Hb04g053070	KDP20756.1	hypothetical protein JCGZ_21227 [Jatropha curcas]
Chr5	1220001	1240000	33.7238	Hb05g001330	XP_021675200.1	L-ascorbate oxidase homolog [Hevea brasiliensis]
				Hb05g001350	XP_021675202.1	T-complex protein 1 subunit beta isoform X1 [Hevea brasiliensis]
Chr5	1340001	1360000	33.2603	Hb05g001460	XP_002510612.2	putative F-box protein At5g55150 [Ricinus communis]
				Hb05g001470	XP_021675212.1	phospholipase D delta-like [Hevea brasiliensis]
				Hb05g001480	XP_021675216.1	hippocampus abundant transcript-like protein 1 isoform X1 [Hevea brasiliensis]
Chr5	2100001	2120000	88.9254	Hb05g002350	XP_021692690.1	uncharacterized protein LOC110673798 [Hevea brasiliensis]
				Hb05g002360	XP_021692640.1	uncharacterized protein LOC110673761 isoform X1 [Hevea brasiliensis]
Chr5	5160001	5180000	50.5188	Hb05g005090	OAY22784.1	hypothetical protein MANES_18G026200 [Manihot esculenta]
Chr5	6260001	6280000	57.881	Hb05g005980	XP_021666451.1	phosphatidate phosphatase PAH2-like isoform X1 [Hevea brasiliensis]
Chr5	6280001	6300000	33.1684	Hb05g005980	XP_021666451.1	phosphatidate phosphatase PAH2-like isoform X1 [Hevea brasiliensis]
Chr5	6360001	6380000	67.477	Hb05g006070	XP_021666447.1	uncharacterized protein LOC110654682 [Hevea brasiliensis]
				Hb05g006080	XP_021649220.1	uncharacterized protein LOC110641708 [Hevea brasiliensis]
Chr5	6380001	6400000	39.1932	Hb05g006080	XP_021649220.1	uncharacterized protein LOC110641708 [Hevea brasiliensis]
				Hb05g006090	XP_021659520.1	uncharacterized protein LOC110649310, partial [Hevea brasiliensis]
				Hb05g006100	KDO84207.1	hypothetical protein CISIN_1g039346mg [Citrus sinensis]
Chr5	7520001	7540000	26.1943	Hb05g006970	-	-
				Hb05g006980	XP_021687474.1	heat stress transcription factor B-4-like [Hevea brasiliensis]
Chr5	8620001	8640000	29.4218	Hb05g007860	XP_021682617.1	zinc finger MYM-type protein 3-like [Hevea brasiliensis]
				Hb05g007870	XP_021688600.1	uncharacterized protein LOC110670746 [Hevea brasiliensis]
				Hb05g007880	XP_021660004.1	isoflavone 2'-hydroxylase-like [Hevea brasiliensis]
Chr5	8900001	8920000	51.932	Hb05g008070	XP_027098932.1	uncharacterized protein LOC113718215 [Coffea arabica]
Chr5	9040001	9060000	26.4246	Hb05g008150	XP_021691631.1	cytochrome P450 81E8-like [Hevea brasiliensis]
Chr5	9060001	9080000	338.76	Hb05g008160	XP_021648805.1	uncharacterized protein LOC110641412 [Hevea brasiliensis]
Chr5	9040001	9060000	26.4246	Hb05g008160	XP_021648805.1	uncharacterized protein LOC110641412 [Hevea brasiliensis]
Chr5	9220001	9240000	93.563	Hb05g008270	-	-
Chr5	9240001	9260000	155.279	Hb05g008280	XP_021691622.1	aspartic proteinase CDR1-like [Hevea brasiliensis]
Chr5	9220001	9240000	93.563	Hb05g008280	XP_021691622.1	aspartic proteinase CDR1-like [Hevea brasiliensis]
Chr5	9240001	9260000	155.279	Hb05g008290	-	-
Chr5	13160001	13180000	34.6278	Hb05g011100	-	-
Chr5	13220001	13240000	37.0106	Hb05g011120	XP_021659520.1	uncharacterized protein LOC110649310, partial [Hevea brasiliensis]
				Hb05g011130	XP_016667564.1	PREDICTED: uncharacterized protein K02A2.6-like [Gossypium hirsutum]
Chr5	13300001	13320000	26.2102	Hb05g011200	XP_021651742.1	inositol-tetrakisphosphate 1-kinase 3-like isoform X1 [Hevea brasiliensis]
Chr5	14020001	14040000	57.283	Hb05g011650	OAY50192.1	hypothetical protein MANES_05G115700 [Manihot esculenta]
Chr5	14120001	14140000	55.3578	Hb05g011690	XP_021641937.1	uncharacterized protein LOC110636512 [Hevea brasiliensis]
Chr5	14300001	14320000	195.255	Hb05g011780	XP_021671221.1	receptor protein-tyrosine kinase CEPR1-like isoform X1 [Hevea brasiliensis]
Chr5	19220001	19240000	33.5758	Hb05g014600	-	-
Chr5	19540001	19560000	36.9914	Hb05g014750	XP_020262231.1	uncharacterized protein LOC109838180 [Asparagus officinalis]
Chr5	19880001	19900000	47.6436	Hb05g014950	VAH08675.1	unnamed protein product [Triticum turgidum subsp. durum]
Chr5	20000001	20020000	40.7893	Hb05g015030	XP_021642445.1	ABSCISIC ACID-INSENSITIVE 5-like protein 2 isoform X3 [Hevea brasiliensis]
Chr5	20500001	20520000	26.7843	Hb05g015350	XP_021652001.1	uncharacterized protein LOC110643814 [Hevea brasiliensis]
Chr5	21980001	22000000	27.8808	Hb05g016130	XP_021670783.1	uncharacterized protein LOC110657746 [Hevea brasiliensis]
Chr5	22300001	22320000	27.7023	Hb05g016270	XP_021642072.1	uncharacterized protein LOC110636603 [Hevea brasiliensis]
Chr5	22340001	22360000	39.6129	Hb05g016280	-	-
Chr5	30720001	30740000	33.5079	Hb05g020810	-	-
Chr5	32360001	32380000	43.8901	Hb05g021600	-	-
Chr5	32640001	32660000	24.7886	Hb05g021780	ACU13404.1	unknown [Glycine max]
Chr5	33960001	33980000	31.5042	Hb05g022350	-	-
Chr5	36900001	36920000	38.3795	Hb05g024060	KAA3484197.1	DNA/RNA polymerases superfamily protein [Gossypium australe]
Chr5	38160001	38180000	41.8875	Hb05g024760	XP_021684442.1	uncharacterized protein LOC110667780 [Hevea brasiliensis]
Chr5	39020001	39040000	55.2725	Hb05g025230	XP_021684442.1	uncharacterized protein LOC110667780 [Hevea brasiliensis]
Chr5	39280001	39300000	52.3596	Hb05g025430	-	-
Chr5	40780001	40800000	32.1493	Hb05g026210	XP_021664782.1	protein SABRE-like [Hevea brasiliensis]
Chr5	41100001	41120000	42.7518	Hb05g026310	AAR06328.1	putative polyprotein [Oryza sativa Japonica Group]
Chr5	41540001	41560000	54.9543	Hb05g026530	XP_021644375.1	uncharacterized protein LOC110638209 [Hevea brasiliensis]
Chr5	41620001	41640000	24.9574	Hb05g026560	XP_021652203.1	LOW QUALITY PROTEIN: uncharacterized protein LOC110643965 [Hevea brasiliensis]
Chr5	42480001	42500000	34.4353	Hb05g026930	XP_021672718.1	RNA-binding KH domain-containing protein RCF3-like [Hevea brasiliensis]
Chr5	43560001	43580000	27.3903	Hb05g027470	XP_021678269.1	uncharacterized protein LOC110663320 [Hevea brasiliensis]
Chr5	43620001	43640000	66.7135	Hb05g027490	-	-
Chr5	44280001	44300000	29.4128	Hb05g027790	XP_021690961.1	GATA transcription factor 25-like [Hevea brasiliensis]
Chr5	46700001	46720000	48.0437	Hb05g029120	RVW51332.1	Retrovirus-related Pol polyprotein from transposon TNT 1-94 [Vitis vinifera]
Chr5	46680001	46700000	27.629	Hb05g029120	RVW51332.1	Retrovirus-related Pol polyprotein from transposon TNT 1-94 [Vitis vinifera]
Chr5	58060001	58080000	25.9766	Hb05g034880	XP_021648094.1	rho GDP-dissociation inhibitor 1-like isoform X2 [Hevea brasiliensis]
Chr5	58420001	58440000	57.6223	Hb05g035160	XP_021675669.1	MACPF domain-containing protein At1g14780-like [Hevea brasiliensis]
Chr5	59340001	59360000	36.7004	Hb05g035670	XP_021640481.1	uncharacterized protein LOC110635456 [Hevea brasiliensis]
Chr5	60120001	60140000	60.1905	Hb05g035990	XP_021603926.1	uncharacterized protein LOC110608955 [Manihot esculenta]
Chr5	61460001	61480000	36.8491	Hb05g036790	XP_021666675.1	uncharacterized protein LOC110654855 [Hevea brasiliensis]
Chr5	63180001	63200000	28.2809	Hb05g037760	XP_021639219.1	cysteine proteinase inhibitor B-like [Hevea brasiliensis]
				Hb05g037770	-	-
Chr5	65080001	65100000	26.9093	Hb05g038840	XP_021669178.1	F-box protein At5g49610-like isoform X1 [Hevea brasiliensis]
Chr5	65180001	65200000	47.5412	Hb05g038910	XP_021665240.1	uncharacterized protein LOC110653767 [Hevea brasiliensis]
Chr5	72160001	72180000	80.8101	Hb05g042780	OAY51334.1	hypothetical protein MANES_05G206300 [Manihot esculenta]
Chr5	75780001	75800000	28.3666	Hb05g044750	XP_021670469.1	enhancer of mRNA-decapping protein 4-like isoform X2 [Hevea brasiliensis]
Chr5	77200001	77220000	45.5663	Hb05g045520	XP_021661991.1	actin-related protein 8 isoform X1 [Hevea brasiliensis]
Chr5	77180001	77200000	24.5615	Hb05g045520	XP_021661991.1	actin-related protein 8 isoform X1 [Hevea brasiliensis]
Chr5	83640001	83660000	24.926	Hb05g049110	XP_021664223.1	histone-lysine N-methyltransferase ASHH3-like isoform X1 [Hevea brasiliensis]
Chr5	84020001	84040000	26.5821	Hb05g049330	XP_021652001.1	uncharacterized protein LOC110643814 [Hevea brasiliensis]
				Hb05g049340	XP_021669255.1	F-box/kelch-repeat protein SKIP20-like [Hevea brasiliensis]
Chr5	84220001	84240000	45.1452	Hb05g049410	XP_016200339.1	uncharacterized protein LOC107641359 [Arachis ipaensis]
				Hb05g049420	XP_021664301.1	desiccation-related protein At2g46140-like [Hevea brasiliensis]
Chr5	84480001	84500000	75.1104	Hb05g049610	XP_021642244.1	la-related protein 6B-like isoform X1 [Hevea brasiliensis]
Chr5	88880001	88900000	52.2698	Hb05g052420	AQK92253.1	Retrovirus-related Pol polyprotein LINE-1 [Zea mays]
Chr5	89200001	89220000	207.001	Hb05g052670	XP_021656137.1	oleosin 1-like isoform X5 [Hevea brasiliensis]
				Hb05g052680	XP_021656131.1	protein CHUP1, chloroplastic-like isoform X1 [Hevea brasiliensis]
				Hb05g052690	XP_021656127.1	LOW QUALITY PROTEIN: translation initiation factor eIF-2B subunit delta-like [Hevea brasiliensis]
				Hb05g052700	XP_021656125.1	uncharacterized protein LOC110646860 isoform X1 [Hevea brasiliensis]
Chr5	89220001	89240000	53.5446	Hb05g052700	XP_021656125.1	uncharacterized protein LOC110646860 isoform X1 [Hevea brasiliensis]
				Hb05g052710	XP_021656130.1	uncharacterized protein LOC110646865 [Hevea brasiliensis]
				Hb05g052720	XP_021656128.1	uncharacterized protein LOC110646862 isoform X1 [Hevea brasiliensis]
Chr5	89260001	89280000	102.03	Hb05g052730	XP_021647612.1	single-stranded DNA-binding protein, mitochondrial-like [Hevea brasiliensis]
				Hb05g052740	XP_021647587.1	peptidyl-prolyl cis-trans isomerase CYP26-2, chloroplastic [Hevea brasiliensis]
				Hb05g052750	XP_021647585.1	kinesin-like protein KIN-8A [Hevea brasiliensis]
Chr5	90000001	90020000	44.589	Hb05g053350	XP_021680117.1	receptor-like protein kinase FERONIA [Hevea brasiliensis]
Chr5	90420001	90440000	55.4536	Hb05g053610	ARQ16482.1	HbMADS-box protein [Hevea brasiliensis]
Chr5	93240001	93260000	41.0133	Hb05g056160	XP_021658501.1	probable AMP deaminase [Hevea brasiliensis]
Chr5	93680001	93700000	78.3315	Hb05g056560	XP_021653952.1	protein COFACTOR ASSEMBLY OF COMPLEX C SUBUNIT B CCB4, chloroplastic isoform X1 [Hevea brasiliensis]
				Hb05g056570	XP_021653951.1	glycosyltransferase family 92 protein RCOM_0530710-like [Hevea brasiliensis]
Chr5	96640001	96660000	56.6681	Hb05g058970	XP_021680546.1	vicilin-like antimicrobial peptides 2-2 [Hevea brasiliensis]
				Hb05g058980	-	-
				Hb05g058990	XP_021680550.1	non-specific lipid transfer protein GPI-anchored 2-like [Hevea brasiliensis]
				Hb05g059000	OAY61649.1	hypothetical protein MANES_01G205700 [Manihot esculenta]
Chr5	96660001	96680000	28.8021	Hb05g059000	OAY61649.1	hypothetical protein MANES_01G205700 [Manihot esculenta]
				Hb05g059010	XP_021680579.1	non-specific lipid-transfer protein-like protein At2g13820 [Hevea brasiliensis]
				Hb05g059020	XP_021680580.1	non-specific lipid-transfer protein-like protein At2g13820 [Hevea brasiliensis]
Chr5	96960001	96980000	56.1628	Hb05g059330	XP_021653137.1	fatty-acid-binding protein 1 [Hevea brasiliensis]
Chr5	96980001	97000000	92.2301	Hb05g059340	XP_021653167.1	ribosome-recycling factor, chloroplastic-like [Hevea brasiliensis]
Chr5	96960001	96980000	56.1628	Hb05g059340	XP_021653167.1	ribosome-recycling factor, chloroplastic-like [Hevea brasiliensis]
Chr5	96980001	97000000	92.2301	Hb05g059350	XP_021640854.1	uncharacterized protein LOC110635735 [Hevea brasiliensis]
Chr5	98480001	98500000	26.8226	Hb05g060890	XP_021675099.1	uncharacterized protein LOC110660939 isoform X2 [Hevea brasiliensis]
Chr5	98540001	98560000	31.5368	Hb05g060960	XP_021675116.1	ABC transporter C family member 4-like [Hevea brasiliensis]
				Hb05g060970	XP_021675022.1	uncharacterized protein LOC110660890 [Hevea brasiliensis]
Chr5	98840001	98860000	28.0343	Hb05g061310	XP_021641189.1	uncharacterized protein LOC110635990 [Hevea brasiliensis]
Chr5	99040001	99060000	104.642	Hb05g061490	RVW59972.1	ATP-dependent RNA helicase DEAH13 [Vitis vinifera]
				Hb05g061500	XP_021672834.1	fumarate hydratase 1, mitochondrial [Hevea brasiliensis]
Chr5	99140001	99160000	24.6061	Hb05g061540	XP_021672830.1	uncharacterized protein LOC110659259 [Hevea brasiliensis]
Chr5	99240001	99260000	24.7791	Hb05g061690	XP_021672757.1	uncharacterized protein LOC110659200 [Hevea brasiliensis]
				Hb05g061700	XP_021672765.1	uncharacterized protein LOC110659210 [Hevea brasiliensis]
Chr5	99260001	99280000	28.5254	Hb05g061710	XP_021672807.1	CTP synthase-like isoform X4 [Hevea brasiliensis]
Chr5	99240001	99260000	24.7791	Hb05g061710	XP_021672807.1	CTP synthase-like isoform X4 [Hevea brasiliensis]
Chr5	99260001	99280000	28.5254	Hb05g061720	XP_021672753.1	zinc finger protein 4-like [Hevea brasiliensis]
Chr5	99240001	99260000	24.7791	Hb05g061720	XP_021672753.1	zinc finger protein 4-like [Hevea brasiliensis]
Chr5	100200001	100220000	32.306	Hb05g062780	XP_021676127.1	L-cysteine desulfhydrase [Hevea brasiliensis]
				Hb05g062790	XP_024922568.1	uncharacterized protein LOC112488955 [Ziziphus jujuba]
Chr5	100460001	100480000	51.3577	Hb05g063040	XP_021676104.1	peptidyl-prolyl cis-trans isomerase-like [Hevea brasiliensis]
				Hb05g063050	-	-
				Hb05g063060	XP_021656990.1	serine/threonine-protein kinase RUNKEL-like [Hevea brasiliensis]
Chr5	103140001	103160000	32.5389	Hb05g065910	XP_021662619.1	UDP-galactose/UDP-glucose transporter 4-like isoform X1 [Hevea brasiliensis]
				Hb05g065920	XP_021643753.1	SPX domain-containing membrane protein At4g22990-like isoform X1 [Hevea brasiliensis]
Chr5	104860001	104880000	35.4211	Hb05g067920	XP_021640969.1	eukaryotic translation initiation factor 4G-like isoform X2 [Hevea brasiliensis]
Chr5	104900001	104920000	42.717	Hb05g067950	-	-
				Hb05g067960	XP_021659133.1	ATP synthase subunit delta', mitochondrial-like [Hevea brasiliensis]
				Hb05g067970	XP_021659158.1	uncharacterized RING finger protein C4G3.12c-like [Hevea brasiliensis]
Chr5	105100001	105120000	154.153	Hb05g068200	XP_021686405.1	WD-40 repeat-containing protein MSI1 isoform X1 [Hevea brasiliensis]
				Hb05g068220	XP_021638859.1	uncharacterized protein LOC110634223 [Hevea brasiliensis]
				Hb05g068230	PKI65249.1	hypothetical protein CRG98_014398 [Punica granatum]
Chr6	320001	340000	32.4926	Hb06g000310	KAA3473615.1	DNA/RNA polymerases superfamily protein [Gossypium australe]
Chr6	480001	500000	52.8071	Hb06g000460	XP_021668852.1	stomatin-like protein 2, mitochondrial [Hevea brasiliensis]
Chr6	820001	840000	40.201	Hb06g000760	XP_021640806.1	NDR1/HIN1-like protein 1 [Hevea brasiliensis]
				Hb06g000770	XP_021640775.1	two-component response regulator-like APRR5 isoform X1 [Hevea brasiliensis]
Chr6	2140001	2160000	27.1974	Hb06g001820	XP_021670857.1	ATPase family AAA domain-containing protein 1-like isoform X1 [Hevea brasiliensis]
				Hb06g001830	XP_021670856.1	AAA-ATPase At2g46620-like [Hevea brasiliensis]
Chr6	12800001	12820000	38.8795	Hb06g009810	-	-
				Hb06g009820	XP_021651120.1	LOW QUALITY PROTEIN: formin-like protein 2 [Hevea brasiliensis]
Chr6	13180001	13200000	36.9935	Hb06g010140	XP_021690483.1	uncharacterized protein LOC110672110 [Hevea brasiliensis]
Chr6	15620001	15640000	28.0184	Hb06g012140	XP_021682699.1	uncharacterized protein LOC110666506 [Hevea brasiliensis]
				Hb06g012160	-	-
Chr6	19100001	19120000	24.9081	Hb06g014050	-	-
				Hb06g014060	CAN72956.1	hypothetical protein VITISV_002875 [Vitis vinifera]
				Hb06g014070	XP_021663451.1	uncharacterized protein LOC110652203 isoform X1 [Hevea brasiliensis]
Chr6	20160001	20180000	32.1806	Hb06g014690	KAA0059678.1	gag/pol protein [Cucumis melo var. makuwa]
Chr6	20860001	20880000	24.9391	Hb06g015160	XP_024190580.1	uncharacterized protein LOC112194592 [Rosa chinensis]
Chr6	22060001	22080000	45.7759	Hb06g015930	-	-
Chr6	23680001	23700000	130.861	Hb06g016980	XP_021674327.1	pre-mRNA-splicing factor ISY1 homolog [Hevea brasiliensis]
Chr6	23700001	23720000	339.673	Hb06g017000	KYP38909.1	Transposon Ty3-G Gag-Pol polyprotein [Cajanus cajan]
Chr6	23720001	23740000	42.017	Hb06g017000	KYP38909.1	Transposon Ty3-G Gag-Pol polyprotein [Cajanus cajan]
Chr6	23780001	23800000	32.1155	Hb06g017040	XP_021674331.1	long-chain-fatty-acid--[acyl-carrier-protein] ligase AEE15, chloroplastic-like [Hevea brasiliensis]
Chr6	23800001	23820000	89.3305	Hb06g017050	XP_021654080.1	LOW QUALITY PROTEIN: LRR receptor-like serine/threonine-protein kinase GSO2 [Hevea brasiliensis]
Chr6	23780001	23800000	32.1155	Hb06g017050	XP_021654080.1	LOW QUALITY PROTEIN: LRR receptor-like serine/threonine-protein kinase GSO2 [Hevea brasiliensis]
Chr6	23800001	23820000	89.3305	Hb06g017060	-	-
Chr6	23820001	23840000	56.3273	Hb06g017070	-	-
Chr6	26000001	26020000	75.5415	Hb06g018260	XP_021680887.1	thaumatin-like protein 1b [Hevea brasiliensis]
Chr6	25980001	26000000	35.0672	Hb06g018260	XP_021680887.1	thaumatin-like protein 1b [Hevea brasiliensis]
Chr6	26020001	26040000	43.3434	Hb06g018280	-	-
Chr6	32960001	32980000	80.5595	Hb06g022320	KAA3470790.1	DNA/RNA polymerases superfamily protein [Gossypium australe]
Chr6	33300001	33320000	36.3472	Hb06g022500	XP_021691471.1	probable methyltransferase PMT18 [Hevea brasiliensis]
Chr6	37300001	37320000	47.1382	Hb06g024740	-	-
Chr6	57100001	57120000	73.4076	Hb06g035400	-	-
Chr6	58720001	58740000	24.8512	Hb06g036500	XP_021689709.1	transcription factor TRY-like isoform X2 [Hevea brasiliensis]
Chr6	59020001	59040000	59.2088	Hb06g036670	XP_021653772.1	cucumisin-like [Hevea brasiliensis]
Chr6	59000001	59020000	28.0208	Hb06g036670	XP_021653772.1	cucumisin-like [Hevea brasiliensis]
Chr6	59020001	59040000	59.2088	Hb06g036680	XP_021653772.1	cucumisin-like [Hevea brasiliensis]
Chr6	62840001	62860000	30.3197	Hb06g039270	XP_021658649.1	uncharacterized protein LOC110648653 [Hevea brasiliensis]
				Hb06g039290	-	-
Chr6	62940001	62960000	32.6515	Hb06g039370	XP_021690538.1	probable calcium-binding mitochondrial carrier CBG00135 [Hevea brasiliensis]
				Hb06g039380	XP_021690533.1	uncharacterized protein LOC110672146 isoform X1 [Hevea brasiliensis]
				Hb06g039390	XP_021690527.1	lysine-specific demethylase 5C isoform X1 [Hevea brasiliensis]
Chr6	63180001	63200000	25.3129	Hb06g039580	XP_021674954.1	disease resistance protein TAO1-like [Hevea brasiliensis]
				Hb06g039590	XP_021674979.1	probable glutathione peroxidase 8 [Hevea brasiliensis]
Chr6	63220001	63240000	24.8941	Hb06g039610	XP_021674955.1	disease resistance protein TAO1-like [Hevea brasiliensis]
Chr6	63780001	63800000	29.5063	Hb06g040060	XP_021666337.1	uncharacterized protein LOC110654617 [Hevea brasiliensis]
				Hb06g040070	XP_021669685.1	general transcription factor IIE subunit 2-like [Hevea brasiliensis]
				Hb06g040080	XP_021597289.1	probable RNA-dependent RNA polymerase 5 isoform X2 [Manihot esculenta]
Chr6	64740001	64760000	34.5345	Hb06g040990	RVW97511.1	hypothetical protein CK203_026228 [Vitis vinifera]
				Hb06g041000	-	-
				Hb06g041020	XP_021666547.1	ethylene-responsive transcription factor ERF027-like [Hevea brasiliensis]
Chr6	66280001	66300000	76.6631	Hb06g042290	XP_021641661.1	protein ODORANT1-like [Hevea brasiliensis]
Chr6	66300001	66320000	86.3247	Hb06g042300	XP_021641664.1	FAM10 family protein At4g22670-like [Hevea brasiliensis]
Chr6	66340001	66360000	56.4305	Hb06g042330	XP_021641673.1	elongation factor G-2, chloroplastic-like isoform X1 [Hevea brasiliensis]
				Hb06g042340	XP_021641666.1	hsp70-Hsp90 organizing protein 3-like [Hevea brasiliensis]
Chr6	66360001	66380000	35.7309	Hb06g042360	XP_021641659.1	vacuolar-processing enzyme [Hevea brasiliensis]
Chr6	66400001	66420000	81.7417	Hb06g042380	XP_021670350.1	auxin-responsive protein SAUR36-like [Hevea brasiliensis]
Chr6	66540001	66560000	36.7676	Hb06g042520	XP_021649369.1	monocopper oxidase-like protein SKU5 [Hevea brasiliensis]
Chr6	66700001	66720000	87.8732	Hb06g042620	XP_021674401.1	adenine phosphoribosyltransferase 3-like isoform X4 [Hevea brasiliensis]
				Hb06g042630	-	-
				Hb06g042650	XP_021674402.1	probable lipid phosphate phosphatase beta isoform X1 [Hevea brasiliensis]
Chr6	67000001	67020000	26.0179	Hb06g042830	XP_021648095.1	NADH dehydrogenase [ubiquinone] 1 beta subcomplex subunit 8, mitochondrial-like [Hevea brasiliensis]
Chr6	67040001	67060000	80.0947	Hb06g042860	XP_021648091.1	uncharacterized protein LOC110640872 [Hevea brasiliensis]
				Hb06g042870	XP_021648092.1	uncharacterized protein LOC110640873 [Hevea brasiliensis]
				Hb06g042890	XP_021648098.1	autophagy-related protein 8f [Hevea brasiliensis]
Chr6	68560001	68580000	28.0465	Hb06g044240	KDP39958.1	hypothetical protein JCGZ_03489 [Jatropha curcas]
				Hb06g044270	XP_021674976.1	uncharacterized protein LOC110660846 isoform X2 [Hevea brasiliensis]
Chr6	68580001	68600000	42.9593	Hb06g044280	XP_021674977.1	subtilisin-like protease SBT2.6 [Hevea brasiliensis]
Chr6	68560001	68580000	28.0465	Hb06g044280	XP_021674977.1	subtilisin-like protease SBT2.6 [Hevea brasiliensis]
Chr6	68620001	68640000	29.5513	Hb06g044290	XP_021674971.1	uncharacterized protein LOC110660845 isoform X2 [Hevea brasiliensis]
Chr6	69080001	69100000	97.0251	Hb06g044670	XP_021667516.1	E3 ubiquitin-protein ligase RING1-like [Hevea brasiliensis]
				Hb06g044680	XP_021667589.1	uncharacterized protein At5g19025-like [Hevea brasiliensis]
				Hb06g044690	XP_021667587.1	cyclic dof factor 2-like [Hevea brasiliensis]
				Hb06g044700	XP_021667586.1	probable calcium-binding protein CML45 [Hevea brasiliensis]
Chr6	69120001	69140000	86.6618	Hb06g044750	XP_021667573.1	polypyrimidine tract-binding protein homolog 1 isoform X3 [Hevea brasiliensis]
Chr6	69140001	69160000	35.3818	Hb06g044760	XP_021667565.1	RNA-binding KH domain-containing protein RCF3-like isoform X1 [Hevea brasiliensis]
Chr6	70100001	70120000	26.1626	Hb06g045720	XP_021297630.1	uncharacterized protein LOC110426674 [Herrania umbratica]
				Hb06g045730	OAY56934.1	hypothetical protein MANES_02G056800 [Manihot esculenta]
Chr6	71960001	71980000	31.0093	Hb06g047290	XP_021675367.1	KH domain-containing protein At4g18375-like [Hevea brasiliensis]
				Hb06g047310	XP_021675367.1	KH domain-containing protein At4g18375-like [Hevea brasiliensis]
				Hb06g047320	XP_021675369.1	LOB domain-containing protein 41-like isoform X2 [Hevea brasiliensis]
Chr6	72020001	72040000	36.2055	Hb06g047370	XP_021675371.1	caffeoylshikimate esterase [Hevea brasiliensis]
Chr6	73700001	73720000	56.6623	Hb06g048980	KAA8547683.1	hypothetical protein F0562_004112 [Nyssa sinensis]
				Hb06g048990	XP_021657094.1	receptor protein kinase TMK1-like isoform X2 [Hevea brasiliensis]
Chr6	74140001	74160000	47.3782	Hb06g049370	XP_021645358.1	probable polyamine oxidase 4 [Hevea brasiliensis]
				Hb06g049380	XP_021645399.1	protein DJ-1 homolog D [Hevea brasiliensis]
				Hb06g049390	-	-
Chr6	74200001	74220000	30.5793	Hb06g049420	XP_021647233.1	exopolygalacturonase-like [Hevea brasiliensis]
				Hb06g049430	XP_021647231.1	auxin response factor 8-like isoform X1 [Hevea brasiliensis]
				Hb06g049440	XP_021647234.1	uncharacterized protein LOC110640292 [Hevea brasiliensis]
Chr6	76500001	76520000	31.1029	Hb06g051700	XP_021672982.1	histone H1-like [Hevea brasiliensis]
Chr6	76840001	76860000	26.1265	Hb06g052050	XP_021654339.1	uncharacterized protein LOC110645461 [Hevea brasiliensis]
Chr6	77100001	77120000	48.3214	Hb06g052360	XP_021635787.1	L10-interacting MYB domain-containing protein-like [Hevea brasiliensis]
				Hb06g052370	XP_021635724.1	3-dehydroquinate synthase, chloroplastic-like [Hevea brasiliensis]
				Hb06g052380	XP_021635725.1	uncharacterized protein LOC110631976 [Hevea brasiliensis]
				Hb06g052390	XP_021635751.1	vacuolar protein sorting-associated protein 35A-like [Hevea brasiliensis]
Chr6	77680001	77700000	25.4165	Hb06g053050	XP_021645036.1	protein DETOXIFICATION 45, chloroplastic-like isoform X1 [Hevea brasiliensis]
Chr6	77900001	77920000	31.9768	Hb06g053360	XP_021691399.1	uncharacterized protein LOC110672818 [Hevea brasiliensis]
				Hb06g053370	XP_021691397.1	SRSF protein kinase 1-like [Hevea brasiliensis]
				Hb06g053380	XP_021691424.1	epidermal growth factor receptor substrate 15-like isoform X2 [Hevea brasiliensis]
Chr6	80240001	80260000	118.018	Hb06g055860	XP_021664623.1	F-box protein At2g32560-like [Hevea brasiliensis]
				Hb06g055870	OAY51256.1	hypothetical protein MANES_05G200100 [Manihot esculenta]
				Hb06g055880	XP_021664624.1	eukaryotic translation initiation factor 2 subunit beta-like [Hevea brasiliensis]
				Hb06g055890	XP_021664625.1	26S proteasome non-ATPase regulatory subunit 4 homolog [Hevea brasiliensis]
Chr6	80660001	80680000	76.195	Hb06g056290	XP_021653391.1	annexin D8 [Hevea brasiliensis]
				Hb06g056300	OAY61333.1	hypothetical protein MANES_01G181400 [Manihot esculenta]
				Hb06g056310	XP_021653398.1	uncharacterized protein LOC110644771 [Hevea brasiliensis]
Chr6	82400001	82420000	47.0931	Hb06g058020	XP_021635825.1	snakin-2-like [Hevea brasiliensis]
				Hb06g058030	XP_021635818.1	UDP-glycosyltransferase 74B1-like [Hevea brasiliensis]
				Hb06g058040	XP_021651378.1	DEAD-box ATP-dependent RNA helicase 22 [Hevea brasiliensis]
				Hb06g058050	XP_021651378.1	DEAD-box ATP-dependent RNA helicase 22 [Hevea brasiliensis]
				Hb06g058060	XP_021635827.1	DNA polymerase lambda isoform X1 [Hevea brasiliensis]
Chr6	82580001	82600000	34.0648	Hb06g058240	XP_028123201.1	uncharacterized protein LOC114320267 isoform X2 [Camellia sinensis]
Chr6	82620001	82640000	65.5303	Hb06g058270	XP_021635857.1	RING-H2 finger protein ATL47-like isoform X2 [Hevea brasiliensis]
				Hb06g058280	XP_021635826.1	AP-1 complex subunit gamma-2-like [Hevea brasiliensis]
Chr6	83860001	83880000	37.43	Hb06g059500	XP_021653934.1	non-specific lipid-transfer protein-like protein At2g13820 [Hevea brasiliensis]
				Hb06g059510	XP_021653926.1	F-box/kelch-repeat protein SKIP30-like [Hevea brasiliensis]
Chr6	83880001	83900000	25.5207	Hb06g059520	XP_021664424.1	protein MARD1-like [Hevea brasiliensis]
				Hb06g059530	XP_021653913.1	uncharacterized protein LOC110645169 [Hevea brasiliensis]
Chr6	85120001	85140000	37.3418	Hb06g060800	XP_021671123.1	OTU domain-containing protein 6B-like [Hevea brasiliensis]
				Hb06g060810	XP_021671098.1	monothiol glutaredoxin-S6-like [Hevea brasiliensis]
				Hb06g060820	XP_021671118.1	BTB/POZ domain-containing protein At1g03010-like isoform X1 [Hevea brasiliensis]
Chr6	85420001	85440000	44.3954	Hb06g061060	RLM55395.1	Retrovirus-related Pol polyprotein LINE-1 [Panicum miliaceum]
Chr6	85500001	85520000	31.2834	Hb06g061130	XP_021637045.1	uncharacterized protein LOC110632953 isoform X4 [Hevea brasiliensis]
				Hb06g061150	RDX66835.1	hypothetical protein CR513_54360, partial [Mucuna pruriens]
				Hb06g061160	XP_021675105.1	thiamine pyrophosphokinase 1-like isoform X1 [Hevea brasiliensis]
Chr6	85520001	85540000	28.21	Hb06g061160	XP_021675105.1	thiamine pyrophosphokinase 1-like isoform X1 [Hevea brasiliensis]
				Hb06g061170	XP_021637079.1	DNA mismatch repair protein PMS1-like isoform X3 [Hevea brasiliensis]
				Hb06g061180	XP_021637017.1	WD repeat-containing protein 89 homolog isoform X1 [Hevea brasiliensis]
Chr6	86220001	86240000	32.3915	Hb06g061990	XP_021668789.1	uncharacterized protein LOC110656373 [Hevea brasiliensis]
				Hb06g062000	XP_021668810.1	CTP synthase-like isoform X1 [Hevea brasiliensis]
				Hb06g062010	XP_021668813.1	uncharacterized protein LOC110656393 [Hevea brasiliensis]
				Hb06g062020	XP_021668812.1	phosphoribosylformylglycinamidine cyclo-ligase, chloroplastic/mitochondrial-like [Hevea brasiliensis]
Chr6	86340001	86360000	31.0287	Hb06g062130	GER52136.1	beta xylosidase [Striga asiatica]
				Hb06g062140	XP_021665019.1	uncharacterized protein LOC110653617 [Hevea brasiliensis]
Chr6	86360001	86380000	94.6686	Hb06g062150	OAY61915.1	hypothetical protein MANES_01G226900 [Manihot esculenta]
Chr6	86340001	86360000	31.0287	Hb06g062150	OAY61915.1	hypothetical protein MANES_01G226900 [Manihot esculenta]
Chr6	86360001	86380000	94.6686	Hb06g062180	XP_021665046.1	GTP-binding protein SAR1A-like isoform X2 [Hevea brasiliensis]
				Hb06g062190	XP_021670787.1	universal stress protein PHOS32-like [Hevea brasiliensis]
Chr6	86380001	86400000	37.0396	Hb06g062190	XP_021670787.1	universal stress protein PHOS32-like [Hevea brasiliensis]
				Hb06g062200	XP_021665049.1	E3 ubiquitin-protein ligase MARCH8-like [Hevea brasiliensis]
				Hb06g062210	XP_021665047.1	DNA mismatch repair protein MSH6 [Hevea brasiliensis]
Chr6	86440001	86460000	26.8634	Hb06g062260	XP_021646628.1	histidine kinase CKI1-like, partial [Hevea brasiliensis]
Chr6	86500001	86520000	25.9689	Hb06g062310	XP_021646593.1	vacuolar protein sorting-associated protein 51 homolog [Hevea brasiliensis]
				Hb06g062320	XP_021646618.1	bZIP transcription factor 53-like [Hevea brasiliensis]
				Hb06g062330	XP_021646586.1	calvin cycle protein CP12-1, chloroplastic-like [Hevea brasiliensis]
Chr6	86700001	86720000	24.8423	Hb06g062500	XP_021654618.1	nodal modulator 1-like isoform X2 [Hevea brasiliensis]
Chr6	87820001	87840000	33.5047	Hb06g063640	XP_021691240.1	conserved oligomeric Golgi complex subunit 4-like [Hevea brasiliensis]
				Hb06g063650	XP_021691230.1	28 kDa ribonucleoprotein, chloroplastic [Hevea brasiliensis]
				Hb06g063660	XP_021691252.1	pyruvate dehydrogenase E1 component subunit alpha-3, chloroplastic [Hevea brasiliensis]
Chr6	88740001	88760000	50.5718	Hb06g064530	XP_021688215.1	probable trehalose-phosphate phosphatase 4 [Hevea brasiliensis]
				Hb06g064540	XP_021688174.1	DEAD-box ATP-dependent RNA helicase 31-like [Hevea brasiliensis]
				Hb06g064550	XP_021688171.1	uncharacterized protein LOC110670434 isoform X2 [Hevea brasiliensis]
Chr6	89340001	89360000	40.2054	Hb06g065220	XP_016709447.1	PREDICTED: neurofilament light polypeptide-like [Gossypium hirsutum]
Chr6	91460001	91480000	33.9163	Hb06g067440	TVU38108.1	hypothetical protein EJB05_11462 [Eragrostis curvula]
				Hb06g067450	XP_021683341.1	metalloendoproteinase 4-MMP isoform X2 [Hevea brasiliensis]
Chr6	91480001	91500000	51.5422	Hb06g067460	XP_021683364.1	squamosa promoter-binding-like protein 7 [Hevea brasiliensis]
Chr7	100001	120000	73.622	Hb07g000060	XP_021650066.1	uncharacterized protein LOC110642362 isoform X1 [Hevea brasiliensis]
				Hb07g000090	XP_021650089.1	auxin efflux carrier component 2-like isoform X1 [Hevea brasiliensis]
Chr7	2380001	2400000	29.7874	Hb07g001940	XP_021685840.1	probable auxin efflux carrier component 1c [Hevea brasiliensis]
Chr7	3620001	3640000	35.2293	Hb07g002960	XP_021668426.1	G-type lectin S-receptor-like serine/threonine-protein kinase RKS1 isoform X2 [Hevea brasiliensis]
				Hb07g002970	XP_021668429.1	G-type lectin S-receptor-like serine/threonine-protein kinase RKS1 isoform X3 [Hevea brasiliensis]
				Hb07g002980	XP_021668441.1	uncharacterized protein LOC110656140 [Hevea brasiliensis]
				Hb07g002990	XP_021668464.1	CD2 antigen cytoplasmic tail-binding protein 2-like isoform X1 [Hevea brasiliensis]
Chr7	9920001	9940000	32.0723	Hb07g007500	XP_021275569.1	uncharacterized protein LOC110410264 [Herrania umbratica]
				Hb07g007510	XP_021641292.1	TBC1 domain family member 5-like isoform X1 [Hevea brasiliensis]
Chr7	34000001	34020000	40.8509	Hb07g021580	OAY42989.1	hypothetical protein MANES_08G033100 [Manihot esculenta]
Chr7	34060001	34080000	26.6064	Hb07g021630	XP_021639516.1	testis-expressed protein 10 homolog isoform X1 [Hevea brasiliensis]
				Hb07g021640	XP_021639524.1	ribosome biogenesis protein NSA2 homolog [Hevea brasiliensis]
Chr7	45180001	45200000	31.789	Hb07g027990	XP_021686119.1	protein ENHANCED DISEASE RESISTANCE 2-like [Hevea brasiliensis]
				Hb07g028000	XP_021686142.1	MATH and LRR domain-containing protein PFE0570w [Hevea brasiliensis]
				Hb07g028010	XP_021686161.1	uncharacterized protein LOC110669017 [Hevea brasiliensis]
Chr7	45200001	45220000	56.1172	Hb07g028030	XP_021686118.1	splicing factor 1-like [Hevea brasiliensis]
Chr7	46820001	46840000	55.408	Hb07g029140	XP_021673895.1	telomere-associated protein RIF1-like [Hevea brasiliensis]
Chr7	47240001	47260000	29.2501	Hb07g029420	XP_021672091.1	uncharacterized protein LOC110658671 [Hevea brasiliensis]
Chr7	49040001	49060000	36.5331	Hb07g030830	XP_021667908.1	berberine bridge enzyme-like 7 [Hevea brasiliensis]
Chr7	51320001	51340000	30.5617	Hb07g032640	XP_021657017.1	adenylate isopentenyltransferase-like isoform X2 [Hevea brasiliensis]
Chr7	51680001	51700000	53.7673	Hb07g032890	XP_021649026.1	protein NRT1/ PTR FAMILY 3.1-like [Hevea brasiliensis]
				Hb07g032900	XP_021637943.1	ACD11 homolog protein-like [Hevea brasiliensis]
				Hb07g032910	XP_021649028.1	dihydrolipoyllysine-residue acetyltransferase component 4 of pyruvate dehydrogenase complex, chloroplastic [Hevea brasiliensis]
				Hb07g032920	XP_021637898.1	dihydrolipoyllysine-residue acetyltransferase component 4 of pyruvate dehydrogenase complex, chloroplastic-like [Hevea brasiliensis]
Chr7	51880001	51900000	35.3811	Hb07g033080	XP_021665335.1	transcription factor TGA2.3-like isoform X1 [Hevea brasiliensis]
				Hb07g033090	XP_021665349.1	CTL-like protein DDB_G0274487 isoform X5 [Hevea brasiliensis]
Chr7	51900001	51920000	125.247	Hb07g033100	XP_021665350.1	protein ASPARTIC PROTEASE IN GUARD CELL 1-like [Hevea brasiliensis]
				Hb07g033110	OAY78983.1	GDT1-like protein 5 [Ananas comosus]
Chr7	51920001	51940000	51.8354	Hb07g033120	XP_021665355.1	lysine histidine transporter-like 6 [Hevea brasiliensis]
Chr7	52000001	52020000	48.0445	Hb07g033190	XP_021665285.1	zinc finger protein WIP6-like [Hevea brasiliensis]
Chr7	52040001	52060000	93.7305	Hb07g033220	XP_021649908.1	allene oxide cyclase, chloroplastic-like [Hevea brasiliensis]
				Hb07g033230	XP_021649627.1	methionine aminopeptidase 1B, chloroplastic isoform X3 [Hevea brasiliensis]
Chr7	52060001	52080000	57.02	Hb07g033230	XP_021649627.1	methionine aminopeptidase 1B, chloroplastic isoform X3 [Hevea brasiliensis]
				Hb07g033240	XP_021649928.1	AP2/ERF and B3 domain-containing transcription factor RAV1-like [Hevea brasiliensis]
				Hb07g033250	XP_021649916.1	putative leucine-rich repeat receptor-like serine/threonine-protein kinase At2g14440 isoform X1 [Hevea brasiliensis]
Chr7	52360001	52380000	73.2196	Hb07g033420	OAY47358.1	hypothetical protein MANES_06G073000 [Manihot esculenta]
Chr7	53740001	53760000	48.3543	Hb07g034650	RDX82101.1	hypothetical protein CR513_37151, partial [Mucuna pruriens]
				Hb07g034670	XP_021674753.1	COBRA-like protein 4 [Hevea brasiliensis]
Chr7	56420001	56440000	35.572	Hb07g037250	XP_021669870.1	pantothenate kinase 2-like isoform X2 [Hevea brasiliensis]
				Hb07g037260	ADM67612.1	iron-sulfur cluster scaffold protein [Hevea brasiliensis]
Chr7	56500001	56520000	27.0113	Hb07g037340	XP_021684922.1	uncharacterized protein LOC110668129 isoform X1 [Hevea brasiliensis]
Chr7	57120001	57140000	31.1256	Hb07g037960	XP_021657843.1	probable serine/threonine-protein kinase WNK3 isoform X2 [Hevea brasiliensis]
				Hb07g037970	XP_021657839.1	uncharacterized protein LOC110648051 isoform X3 [Hevea brasiliensis]
				Hb07g037980	XP_021657846.1	uncharacterized protein LOC110648055 [Hevea brasiliensis]
Chr7	57180001	57200000	32.7481	Hb07g038020	OAY30798.1	hypothetical protein MANES_14G059700 [Manihot esculenta]
				Hb07g038030	XP_021681490.1	cytochrome P450 71A1-like [Hevea brasiliensis]
Chr7	58700001	58720000	71.4292	Hb07g039590	XP_021673393.1	serine carboxypeptidase-like 45 isoform X2 [Hevea brasiliensis]
Chr7	58720001	58740000	26.2287	Hb07g039590	XP_021673393.1	serine carboxypeptidase-like 45 isoform X2 [Hevea brasiliensis]
				Hb07g039600	XP_021673391.1	chaperone protein ClpC, chloroplastic [Hevea brasiliensis]
Chr7	59160001	59180000	30.6433	Hb07g040040	XP_021667922.1	pectinesterase PPME1-like [Hevea brasiliensis]
				Hb07g040050	EOY22720.1	Bifunctional inhibitor/lipid-transfer protein/seed storage 2S albumin superfamily protein [Theobroma cacao]
				Hb07g040060	XP_025014092.1	polyadenylate-binding protein 2 isoform X1 [Ricinus communis]
Chr7	59200001	59220000	26.9874	Hb07g040100	XP_021667964.1	U6 snRNA phosphodiesterase isoform X2 [Hevea brasiliensis]
				Hb07g040110	XP_021667959.1	protein ORANGE-GREEN, chloroplastic-like isoform X3 [Hevea brasiliensis]
Chr7	59340001	59360000	25.0064	Hb07g040280	CAN76317.1	hypothetical protein VITISV_012360 [Vitis vinifera]
				Hb07g040290	XP_021686967.1	ethylene-responsive transcription factor 2-like [Hevea brasiliensis]
Chr7	59880001	59900000	38.6907	Hb07g040840	XP_021687006.1	probable pectinesterase/pectinesterase inhibitor 59 [Hevea brasiliensis]
				Hb07g040850	XP_021687066.1	endoglucanase 8-like [Hevea brasiliensis]
Chr7	59940001	59960000	53.4535	Hb07g040900	XP_021686961.1	protein ODORANT1-like [Hevea brasiliensis]
				Hb07g040910	XP_021686956.1	probable serine/threonine protein kinase IRE [Hevea brasiliensis]
				Hb07g040930	XP_021687083.1	protein LOW PSII ACCUMULATION 2, chloroplastic-like [Hevea brasiliensis]
				Hb07g040940	-	-
Chr7	60120001	60140000	25.3001	Hb07g041130	XP_021600638.1	uncharacterized protein LOC110606183 [Manihot esculenta]
				Hb07g041140	OWM75669.1	hypothetical protein CDL15_Pgr021834 [Punica granatum]
Chr7	60860001	60880000	31.5976	Hb07g042010	XP_021671691.1	protein FAR1-RELATED SEQUENCE 5-like isoform X1 [Hevea brasiliensis]
				Hb07g042020	XP_021671689.1	protein IQ-DOMAIN 31-like [Hevea brasiliensis]
				Hb07g042030	XP_021648755.1	RHOMBOID-like protein 3 [Hevea brasiliensis]
Chr7	61060001	61080000	25.1158	Hb07g042270	XP_021671662.1	protein SHORTAGE IN CHIASMATA 1 isoform X2 [Hevea brasiliensis]
Chr7	61380001	61400000	26.4687	Hb07g042580	XP_021676769.1	sec-independent protein translocase protein TATB, chloroplastic-like [Hevea brasiliensis]
				Hb07g042590	XP_021676764.1	methyltransferase-like protein 1 [Hevea brasiliensis]
				Hb07g042600	XP_021676766.1	BAHD acyltransferase DCR [Hevea brasiliensis]
				Hb07g042610	XP_021676767.1	UPF0496 protein At3g49070 [Hevea brasiliensis]
Chr7	61460001	61480000	119.974	Hb07g042700	XP_021651545.1	uncharacterized protein LOC110643476 isoform X1 [Hevea brasiliensis]
				Hb07g042710	XP_021651547.1	uncharacterized protein LOC110643477 [Hevea brasiliensis]
				Hb07g042720	XP_021651544.1	putative septum site-determining protein minD homolog, chloroplastic [Hevea brasiliensis]
Chr7	61500001	61520000	52.2337	Hb07g042730	XP_021651529.1	beta-carotene hydroxylase 2, chloroplastic-like [Hevea brasiliensis]
Chr7	62520001	62540000	28.927	Hb07g043740	XP_021657166.1	nuclear cap-binding protein subunit 1-like [Hevea brasiliensis]
				Hb07g043750	XP_021657167.1	DDT domain-containing protein PTM-like [Hevea brasiliensis]
Chr7	63960001	63980000	41.7606	Hb07g045260	XP_021681599.1	premnaspirodiene oxygenase-like [Hevea brasiliensis]
				Hb07g045270	XP_021681600.1	glyceraldehyde-3-phosphate dehydrogenase GAPCP1, chloroplastic-like isoform X1 [Hevea brasiliensis]
Chr8	1	20000	35.4299	Hb08g000010	XP_012072680.1	uncharacterized protein LOC105634429 [Jatropha curcas]
				Hb08g000020	XP_021667183.1	uncharacterized protein LOC110655248 isoform X1 [Hevea brasiliensis]
				Hb08g000030	XP_021667106.1	uncharacterized protein LOC110655205 [Hevea brasiliensis]
Chr8	3200001	3220000	45.0324	Hb08g003110	XP_021651561.1	glutathione S-transferase T1-like isoform X1 [Hevea brasiliensis]
				Hb08g003120	XP_021651566.1	probable xyloglucan galactosyltransferase GT20 [Hevea brasiliensis]
Chr8	3220001	3240000	122.896	Hb08g003140	XP_021674985.1	glutathione S-transferase T1-like [Hevea brasiliensis]
				Hb08g003150	OAY56519.1	hypothetical protein MANES_02G023200 [Manihot esculenta]
				Hb08g003160	XP_021651615.1	serine racemase isoform X1 [Hevea brasiliensis]
Chr8	3820001	3840000	40.8956	Hb08g003710	RVW87545.1	Retrovirus-related Pol polyprotein from transposon TNT 1-94 [Vitis vinifera]
Chr8	4000001	4020000	26.3749	Hb08g003960	OAY56567.1	hypothetical protein MANES_02G027300 [Manihot esculenta]
				Hb08g003970	XP_021648552.1	F-box protein PP2-A12-like [Hevea brasiliensis]
				Hb08g003980	XP_021666572.1	probable transcriptional regulator SLK3 isoform X1 [Hevea brasiliensis]
Chr8	6920001	6940000	28.2895	Hb08g006850	XP_021657402.1	uncharacterized protein LOC110647744 [Hevea brasiliensis]
Chr8	7160001	7180000	26.68	Hb08g007080	XP_021647207.1	cystathionine gamma-synthase 1, chloroplastic-like [Hevea brasiliensis]
				Hb08g007090	XP_021647206.1	SPX domain-containing protein 4-like [Hevea brasiliensis]
				Hb08g007100	XP_021647205.1	phosphate transporter PHO1 homolog 9 [Hevea brasiliensis]
				Hb08g007110	XP_021647199.1	pentatricopeptide repeat-containing protein At5g15300-like [Hevea brasiliensis]
				Hb08g007120	XP_021647230.1	uncharacterized protein At5g39570 [Hevea brasiliensis]
Chr8	7220001	7240000	47.935	Hb08g007190	XP_021682269.1	CSC1-like protein HYP1 isoform X1 [Hevea brasiliensis]
				Hb08g007200	XP_021682272.1	dehydration-responsive element-binding protein 2A-like [Hevea brasiliensis]
				Hb08g007210	XP_021678875.1	SNF1-related protein kinase catalytic subunit alpha KIN10-like isoform X2 [Hevea brasiliensis]
Chr8	7260001	7280000	25.9577	Hb08g007240	XP_021682278.1	probable serine/threonine-protein kinase At1g54610 isoform X1 [Hevea brasiliensis]
				Hb08g007250	XP_021682281.1	probable WRKY transcription factor 4 [Hevea brasiliensis]
Chr8	7280001	7300000	52.1383	Hb08g007260	XP_021682282.1	uncharacterized protein LOC110666179 [Hevea brasiliensis]
				Hb08g007270	XP_021682314.1	lamin-like protein [Hevea brasiliensis]
				Hb08g007290	XP_021678731.1	chorismate mutase 1, chloroplastic-like [Hevea brasiliensis]
Chr8	7360001	7380000	25.6055	Hb08g007360	XP_021678625.1	uncharacterized protein LOC110663572 isoform X1 [Hevea brasiliensis]
				Hb08g007370	OAY60270.1	hypothetical protein MANES_01G099400 [Manihot esculenta]
Chr8	7480001	7500000	43.904	Hb08g007440	XP_021670722.1	uncharacterized protein LOC110657706 [Hevea brasiliensis]
				Hb08g007450	XP_021633660.1	uncharacterized protein LOC110630441 isoform X2 [Manihot esculenta]
Chr8	7520001	7540000	92.3525	Hb08g007490	XP_021670726.1	chaperone protein ClpB3, chloroplastic-like [Hevea brasiliensis]
				Hb08g007500	XP_021670735.1	probable galacturonosyltransferase 13 isoform X1 [Hevea brasiliensis]
Chr8	7560001	7580000	47.2313	Hb08g007530	XP_021670693.1	putative RING-H2 finger protein ATL61 [Hevea brasiliensis]
Chr8	7580001	7600000	98.8209	Hb08g007570	XP_021670740.1	BAG family molecular chaperone regulator 8, chloroplastic-like isoform X2 [Hevea brasiliensis]
				Hb08g007580	XP_011013644.1	PREDICTED: alpha-1,4 glucan phosphorylase L isozyme, chloroplastic/amyloplastic-like isoform X3 [Populus euphratica]
				Hb08g007590	XP_021670744.1	sal-like protein 1 [Hevea brasiliensis]
Chr8	7740001	7760000	34.5614	Hb08g007730	OAY60235.1	hypothetical protein MANES_01G097100 [Manihot esculenta]
				Hb08g007740	XP_021665469.1	UDP-glycosyltransferase 83A1-like [Hevea brasiliensis]
Chr8	7980001	8000000	66.9521	Hb08g008030	XP_021691615.1	putative methylesterase 11, chloroplastic isoform X1 [Hevea brasiliensis]
				Hb08g008040	-	-
Chr8	8060001	8080000	26.3021	Hb08g008100	XP_021639199.1	receptor-like protein kinase FERONIA [Hevea brasiliensis]
Chr8	10120001	10140000	35.9149	Hb08g010140	XP_021672507.1	DNA ligase 6 [Hevea brasiliensis]
				Hb08g010150	XP_021672507.1	DNA ligase 6 [Hevea brasiliensis]
				Hb08g010160	XP_021672506.1	probable serine/threonine-protein kinase DDB_G0271682 [Hevea brasiliensis]
Chr8	10480001	10500000	105.789	Hb08g010460	ALG02536.1	DELLA protein GAI [Hevea brasiliensis]
Chr8	11200001	11220000	72.1101	Hb08g011030	XP_021642843.1	protein REVEILLE 1-like [Hevea brasiliensis]
Chr8	11200001	11220000	72.1101	Hb08g011040	XP_021642846.1	autophagy protein 5-like [Hevea brasiliensis]
Chr8	11960001	11980000	27.0836	Hb08g011650	-	-
				Hb08g011660	XP_021678528.1	protein TOO MANY MOUTHS-like [Hevea brasiliensis]
				Hb08g011670	XP_021678528.1	protein TOO MANY MOUTHS-like [Hevea brasiliensis]
Chr8	14600001	14620000	26.7716	Hb08g014560	XP_021691039.1	uncharacterized protein LOC110672546 [Hevea brasiliensis]
				Hb08g014570	XP_021691071.1	pentatricopeptide repeat-containing protein At2g17670-like [Hevea brasiliensis]
				Hb08g014580	XP_021691055.1	egg cell-secreted protein 1.1-like [Hevea brasiliensis]
Chr8	15740001	15760000	25.8029	Hb08g015720	XP_021682486.1	uncharacterized protein LOC110666344 [Hevea brasiliensis]
Chr8	15840001	15860000	27.6913	Hb08g015840	XP_021682467.1	protein GRAVITROPIC IN THE LIGHT 1-like isoform X1 [Hevea brasiliensis]
				Hb08g015850	XP_021682469.1	mitochondrial uncoupling protein 2-like isoform X1 [Hevea brasiliensis]
				Hb08g015860	XP_021682465.1	proliferating cell nuclear antigen-like [Hevea brasiliensis]
Chr8	15860001	15880000	28.7527	Hb08g015870	XP_021682464.1	neutral ceramidase 1-like [Hevea brasiliensis]
Chr8	15840001	15860000	27.6913	Hb08g015870	XP_021682464.1	neutral ceramidase 1-like [Hevea brasiliensis]
Chr8	15880001	15900000	25.4639	Hb08g015890	XP_021682463.1	protein ROOT PRIMORDIUM DEFECTIVE 1 [Hevea brasiliensis]
Chr8	16060001	16080000	31.2883	Hb08g016040	XP_015575483.1	17.6 kDa class I heat shock protein 1 [Ricinus communis]
				Hb08g016050	KVI03645.1	Alpha crystallin/Hsp20 domain-containing protein [Cynara cardunculus var. scolymus]
				Hb08g016060	XP_021682609.1	UDP-glucose iridoid glucosyltransferase-like [Hevea brasiliensis]
Chr8	16580001	16600000	27.5503	Hb08g016630	XP_021642571.1	uncharacterized protein LOC110636969 [Hevea brasiliensis]
Chr8	16580001	16600000	27.5503	Hb08g016640	XP_021640143.1	pumilio homolog 2-like isoform X1 [Hevea brasiliensis]
Chr8	16660001	16680000	39.2533	Hb08g016730	XP_021642609.1	abscisic acid 8'-hydroxylase 2 [Hevea brasiliensis]
Chr8	16700001	16720000	26.6278	Hb08g016750	RXI04347.1	hypothetical protein DVH24_038621 [Malus domestica]
Chr8	16800001	16820000	37.6932	Hb08g016800	XP_021653853.1	uncharacterized protein LOC110645120 [Hevea brasiliensis]
				Hb08g016810	XP_021647670.1	expansin-A4-like [Hevea brasiliensis]
Chr8	21220001	21240000	50.468	Hb08g020720	XP_021645338.1	uncharacterized protein LOC110638911 isoform X2 [Hevea brasiliensis]
				Hb08g020730	XP_021284160.1	uncharacterized protein LOC110416484 [Herrania umbratica]
Chr8	21580001	21600000	26.4907	Hb08g021050	XP_021649314.1	uncharacterized protein LOC110641774 [Hevea brasiliensis]
Chr8	22420001	22440000	54.3311	Hb08g021830	XP_010999841.1	PREDICTED: uncharacterized protein LOC105107569 [Populus euphratica]
Chr8	23520001	23540000	59.0644	Hb08g022740	XP_021642553.1	G-type lectin S-receptor-like serine/threonine-protein kinase LECRK4 [Hevea brasiliensis]
				Hb08g022760	XP_021654339.1	uncharacterized protein LOC110645461 [Hevea brasiliensis]
Chr8	24820001	24840000	51.2572	Hb08g023840	XP_021649519.1	MRN complex-interacting protein [Hevea brasiliensis]
				Hb08g023850	XP_021649508.1	polyadenylate-binding protein 3 [Hevea brasiliensis]
Chr8	24840001	24860000	49.2876	Hb08g023860	OAY58532.1	hypothetical protein MANES_02G185300 [Manihot esculenta]
				Hb08g023870	KDP36037.1	hypothetical protein JCGZ_10003 [Jatropha curcas]
Chr8	25240001	25260000	67.7658	Hb08g024200	TEY86846.1	hypothetical protein Saspl_010873 [Salvia splendens]
				Hb08g024210	XP_021659900.1	putative laccase-9 isoform X1 [Hevea brasiliensis]
Chr8	27180001	27200000	33.9467	Hb08g025480	XP_021648144.1	LOW QUALITY PROTEIN: probable terpene synthase 8 [Hevea brasiliensis]
Chr8	27360001	27380000	33.8887	Hb08g025610	XP_021648144.1	LOW QUALITY PROTEIN: probable terpene synthase 8 [Hevea brasiliensis]
Chr8	33660001	33680000	99.4845	Hb08g029960	XP_021657610.1	uncharacterized protein LOC110647890 [Hevea brasiliensis]
				Hb08g029970	XP_021686791.1	uncharacterized protein LOC110669429, partial [Hevea brasiliensis]
				Hb08g029980	XP_021686761.1	sugar carrier protein C-like [Hevea brasiliensis]
Chr8	33720001	33740000	49.0087	Hb08g030020	XP_021686794.1	uncharacterized protein LOC110669432 [Hevea brasiliensis]
Chr8	37400001	37420000	30.0566	Hb08g032270	XP_021635100.1	protein argonaute 4-like isoform X1 [Hevea brasiliensis]
Chr8	40500001	40520000	31.4231	Hb08g034120	-	-
Chr8	44180001	44200000	25.7543	Hb08g036120	PKI58225.1	hypothetical protein CRG98_021396 [Punica granatum]
Chr8	50260001	50280000	27.4456	Hb08g039460	XP_021660170.1	uncharacterized protein LOC110649780 [Hevea brasiliensis]
Chr8	52400001	52420000	30.893	Hb08g040670	-	-
Chr8	52380001	52400000	28.115	Hb08g040670	-	-
Chr8	52520001	52540000	38.3501	Hb08g040720	XP_021670848.1	plastid division protein CDP1, chloroplastic isoform X1 [Hevea brasiliensis]
Chr8	52660001	52680000	33.1873	Hb08g040840	XP_021642330.1	rab3 GTPase-activating protein catalytic subunit isoform X4 [Hevea brasiliensis]
Chr8	52640001	52660000	25.1214	Hb08g040840	XP_021642330.1	rab3 GTPase-activating protein catalytic subunit isoform X4 [Hevea brasiliensis]
Chr8	53240001	53260000	48.2665	Hb08g041180	XP_021673518.1	uncharacterized protein DDB_G0290685-like isoform X2 [Hevea brasiliensis]
Chr8	54140001	54160000	46.1926	Hb08g041610	XP_021650350.1	uncharacterized protein LOC110642564 [Hevea brasiliensis]
Chr8	54580001	54600000	33.7619	Hb08g041920	XP_021637880.1	scarecrow-like protein 26 [Hevea brasiliensis]
Chr8	56040001	56060000	212.47	Hb08g042780	-	-
				Hb08g042790	-	-
Chr8	62620001	62640000	118.443	Hb08g046970	XP_021662368.1	uncharacterized protein LOC110651364 isoform X1 [Hevea brasiliensis]
Chr8	62640001	62660000	38.5545	Hb08g046970	XP_021662368.1	uncharacterized protein LOC110651364 isoform X1 [Hevea brasiliensis]
Chr8	66960001	66980000	38.1719	Hb08g049420	XP_021679032.1	cycloartenol synthase 2-like isoform X2 [Hevea brasiliensis]
				Hb08g049430	XP_021679045.1	26S proteasome regulatory subunit RPN13 [Hevea brasiliensis]
Chr8	67140001	67160000	31.9133	Hb08g049520	XP_021658285.1	U-box domain-containing protein 52 [Hevea brasiliensis]
Chr8	67160001	67180000	39.7616	Hb08g049530	XP_021658411.1	protein ACTIVITY OF BC1 COMPLEX KINASE 3, chloroplastic [Hevea brasiliensis]
Chr8	67140001	67160000	31.9133	Hb08g049530	XP_021658411.1	protein ACTIVITY OF BC1 COMPLEX KINASE 3, chloroplastic [Hevea brasiliensis]
Chr8	67300001	67320000	24.5146	Hb08g049640	XP_018627647.1	PREDICTED: uncharacterized protein LOC104100193 [Nicotiana tomentosiformis]
Chr8	68300001	68320000	35.7039	Hb08g050480	XP_021678716.1	uncharacterized protein LOC110663643 [Hevea brasiliensis]
Chr8	68340001	68360000	33.5387	Hb08g050520	VVA37637.1	PREDICTED: LOW QUALITY PROTEIN, partial [Prunus dulcis]
Chr8	68380001	68400000	28.878	Hb08g050560	XP_021681510.1	uncharacterized protein LOC110665620 [Hevea brasiliensis]
Chr9	900001	920000	39.0486	Hb09g000900	XP_021666053.1	protein NLP5-like [Hevea brasiliensis]
				Hb09g000910	XP_021666048.1	catalase isozyme 1-like isoform X2 [Hevea brasiliensis]
Chr9	1360001	1380000	32.0079	Hb09g001280	XP_021641353.1	uncharacterized protein LOC110636107 isoform X1 [Hevea brasiliensis]
				Hb09g001290	XP_021641364.1	uncharacterized protein LOC110636118 [Hevea brasiliensis]
Chr9	1380001	1400000	40.1935	Hb09g001330	XP_021641357.1	T-complex protein 1 subunit beta-like [Hevea brasiliensis]
Chr9	2300001	2320000	46.201	Hb09g002400	XP_021682510.1	5'-3' exoribonuclease 3-like isoform X1 [Hevea brasiliensis]
				Hb09g002420	OAY22650.1	hypothetical protein MANES_18G015100 [Manihot esculenta]
Chr9	2900001	2920000	27.8069	Hb09g003040	XP_021671998.1	uncharacterized protein LOC110658622 [Hevea brasiliensis]
Chr9	2920001	2940000	31.5932	Hb09g003050	XP_021671967.1	abscisic acid 8'-hydroxylase 4 [Hevea brasiliensis]
Chr9	2900001	2920000	27.8069	Hb09g003050	XP_021671967.1	abscisic acid 8'-hydroxylase 4 [Hevea brasiliensis]
Chr9	2920001	2940000	31.5932	Hb09g003060	XP_021672006.1	inositol-pentakisphosphate 2-kinase-like isoform X1 [Hevea brasiliensis]
				Hb09g003070	XP_021672001.1	bifunctional dihydrofolate reductase-thymidylate synthase-like isoform X3 [Hevea brasiliensis]
				Hb09g003080	XP_021672008.1	phosphatidylinositol/phosphatidylcholine transfer protein SFH6-like isoform X1 [Hevea brasiliensis]
Chr9	2960001	2980000	32.4574	Hb09g003110	XP_021672023.1	cyclin-T1-3-like [Hevea brasiliensis]
				Hb09g003120	XP_021672025.1	fatty alcohol:caffeoyl-CoA acyltransferase [Hevea brasiliensis]
Chr9	3160001	3180000	62.9085	Hb09g003270	XP_021667048.1	BEL1-like homeodomain protein 7 [Hevea brasiliensis]
				Hb09g003280	XP_021667062.1	cytokinin dehydrogenase 5-like isoform X2 [Hevea brasiliensis]
				Hb09g003290	XP_021667079.1	pentatricopeptide repeat-containing protein At1g19720 [Hevea brasiliensis]
Chr9	3360001	3380000	36.5861	Hb09g003510	XP_021667459.1	DNA-3-methyladenine glycosylase-like isoform X1 [Hevea brasiliensis]
				Hb09g003530	XP_021667480.1	sugar transporter ERD6-like 6 isoform X1 [Hevea brasiliensis]
				Hb09g003540	OMO75115.1	Very-long-chain 3-ketoacyl-CoA synthase [Corchorus olitorius]
Chr9	3520001	3540000	46.6107	Hb09g003700	XP_021667841.1	glucose-6-phosphate isomerase, cytosolic 2B-like [Hevea brasiliensis]
				Hb09g003710	XP_021667852.1	deoxyuridine 5'-triphosphate nucleotidohydrolase-like [Hevea brasiliensis]
				Hb09g003720	XP_021668774.1	uncharacterized protein LOC110656354 [Hevea brasiliensis]
Chr9	3760001	3780000	31.0482	Hb09g003940	XP_021635145.1	calcium uniporter protein 4, mitochondrial-like [Hevea brasiliensis]
Chr9	3840001	3860000	39.938	Hb09g004020	AQK93973.1	Retrovirus-related Pol polyprotein LINE-1 [Zea mays]
Chr9	3880001	3900000	25.0243	Hb09g004040	-	-
Chr9	4380001	4400000	31.6622	Hb09g004490	XP_021631856.1	uncharacterized protein LOC110629250 [Manihot esculenta]
				Hb09g004500	XP_021647989.1	nucleobase-ascorbate transporter 3-like [Hevea brasiliensis]
				Hb09g004510	XP_021647999.1	probable disease resistance protein At4g33300 [Hevea brasiliensis]
				Hb09g004520	XP_021647999.1	probable disease resistance protein At4g33300 [Hevea brasiliensis]
Chr9	4680001	4700000	41.6356	Hb09g004810	XP_021679687.1	probable protein phosphatase 2C 12 [Hevea brasiliensis]
				Hb09g004820	XP_021679688.1	BRI1 kinase inhibitor 1-like [Hevea brasiliensis]
				Hb09g004830	XP_021679690.1	phosphatidate phosphatase PAH2 [Hevea brasiliensis]
Chr9	5000001	5020000	60.1578	Hb09g005090	XP_021651770.1	bZIP transcription factor TRAB1-like [Hevea brasiliensis]
				Hb09g005100	XP_021651769.1	THO complex subunit 5B [Hevea brasiliensis]
				Hb09g005110	XP_021651783.1	uncharacterized protein LOC110643631 isoform X1 [Hevea brasiliensis]
Chr9	5180001	5200000	40.5294	Hb09g005270	XP_021691127.1	probable serine/threonine-protein kinase At1g01540 [Hevea brasiliensis]
Chr9	5620001	5640000	32.0078	Hb09g005660	XP_021678749.1	isoflavone 2'-hydroxylase-like [Hevea brasiliensis]
				Hb09g005680	XP_021678747.1	cytochrome P450 81E8-like [Hevea brasiliensis]
Chr9	8500001	8520000	33.1002	Hb09g008400	XP_021658724.1	isoamylase 3, chloroplastic isoform X1 [Hevea brasiliensis]
				Hb09g008410	XP_021658770.1	wall-associated receptor kinase-like 22 [Hevea brasiliensis]
Chr9	10540001	10560000	26.8836	Hb09g010170	-	-
				Hb09g010180	XP_021656322.1	phosphatidylinositol 4-phosphate 5-kinase 1-like [Hevea brasiliensis]
				Hb09g010190	XP_021656322.1	phosphatidylinositol 4-phosphate 5-kinase 1-like [Hevea brasiliensis]
Chr9	11060001	11080000	40.1306	Hb09g010630	XP_021647416.1	long chain acyl-CoA synthetase 9, chloroplastic isoform X1 [Hevea brasiliensis]
				Hb09g010640	XP_021647391.1	uncharacterized protein LOC110640402 [Hevea brasiliensis]
				Hb09g010650	XP_021647390.1	esterase-like [Hevea brasiliensis]
Chr9	11520001	11540000	32.8686	Hb09g011110	XP_021636647.1	pentatricopeptide repeat-containing protein At1g77360, mitochondrial isoform X3 [Hevea brasiliensis]
				Hb09g011120	TXG57904.1	hypothetical protein EZV62_015733 [Acer yangbiense]
				Hb09g011130	XP_021636613.1	uncharacterized protein LOC110632636 [Hevea brasiliensis]
Chr9	12920001	12940000	73.4139	Hb09g012360	XP_021641754.1	protein LAZ1 homolog 1-like [Hevea brasiliensis]
				Hb09g012370	XP_021641766.1	pathogen-related protein-like [Hevea brasiliensis]
Chr9	12940001	12960000	278.837	Hb09g012390	XP_021641740.1	uncharacterized protein C57A10.07-like [Hevea brasiliensis]
				Hb09g012400	XP_021641696.1	protein LAZ1 homolog 1-like [Hevea brasiliensis]
				Hb09g012410	XP_021641695.1	pathogen-related protein-like [Hevea brasiliensis]
Chr9	13560001	13580000	32.3017	Hb09g013000	XP_021688981.1	uncharacterized protein LOC110670965 [Hevea brasiliensis]
Chr9	13660001	13680000	37.029	Hb09g013060	XP_021673210.1	citrate-binding protein-like [Hevea brasiliensis]
				Hb09g013070	XP_021673221.1	thioredoxin Y2, chloroplastic-like [Hevea brasiliensis]
				Hb09g013080	PRQ24669.1	hypothetical protein RchiOBHm_Chr6g0274971 [Rosa chinensis]
Chr9	13840001	13860000	37.3788	Hb09g013210	XP_021677834.1	protein S-acyltransferase 8-like [Hevea brasiliensis]
Chr9	14120001	14140000	36.5205	Hb09g013440	OAY23628.1	hypothetical protein MANES_18G093900 [Manihot esculenta]
				Hb09g013450	XP_021677834.1	protein S-acyltransferase 8-like [Hevea brasiliensis]
Chr9	15820001	15840000	48.8794	Hb09g014840	GAU37962.1	hypothetical protein TSUD_269770 [Trifolium subterraneum]
Chr9	23880001	23900000	25.6683	Hb09g020320	OAY23891.1	hypothetical protein MANES_18G115700 [Manihot esculenta]
				Hb09g020330	XP_021665828.1	O-acyltransferase WSD1-like isoform X1 [Hevea brasiliensis]
Chr9	24160001	24180000	72.155	Hb09g020560	KAA3466690.1	Retrotransposable element Tf2 [Gossypium australe]
Chr9	27560001	27580000	47.412	Hb09g022870	XP_021640628.1	disease resistance protein RPM1-like [Hevea brasiliensis]
Chr9	27940001	27960000	41.9801	Hb09g023120	XP_021646145.1	putative 12-oxophytodienoate reductase 11 [Hevea brasiliensis]
Chr9	27920001	27940000	31.3829	Hb09g023120	XP_021646145.1	putative 12-oxophytodienoate reductase 11 [Hevea brasiliensis]
Chr9	27940001	27960000	41.9801	Hb09g023130	XP_021692546.1	serine/threonine-protein phosphatase 7 long form homolog [Hevea brasiliensis]
Chr9	28000001	28020000	71.4734	Hb09g023170	XP_021660993.1	12-oxophytodienoate reductase 2-like [Hevea brasiliensis]
				Hb09g023180	XP_021654283.1	GDSL esterase/lipase At1g71691-like [Hevea brasiliensis]
				Hb09g023190	XP_021654265.1	GDSL esterase/lipase At1g33811 [Hevea brasiliensis]
Chr9	30280001	30300000	33.2596	Hb09g024700	XP_021650436.1	probable inactive receptor kinase At5g58300 [Hevea brasiliensis]
Chr9	30620001	30640000	28.0249	Hb09g024940	XP_021684476.1	eukaryotic translation initiation factor 2 subunit beta-like [Hevea brasiliensis]
Chr9	31900001	31920000	80.9161	Hb09g025800	XP_021642787.1	ATP-dependent RNA helicase RhlE-like isoform X1 [Hevea brasiliensis]
				Hb09g025820	XP_021642804.1	trans-cinnamate 4-monooxygenase [Hevea brasiliensis]
Chr9	34740001	34760000	32.3944	Hb09g027690	XP_021649101.1	biogenesis of lysosome-related organelles complex 1 subunit 1 [Hevea brasiliensis]
				Hb09g027700	XP_021649102.1	cationic peroxidase 1-like [Hevea brasiliensis]
Chr9	45540001	45560000	29.8923	Hb09g033370	PKI58366.1	hypothetical protein CRG98_021241 [Punica granatum]
Chr10	4780001	4800000	26.0751	Hb10g003370	XP_021662880.1	uncharacterized protein LOC110651777 [Hevea brasiliensis]
Chr10	6140001	6160000	55.9467	Hb10g004210	-	-
Chr10	9100001	9120000	36.0251	Hb10g006340	XP_021680177.1	glycine-rich cell wall structural protein 1.8-like [Hevea brasiliensis]
Chr10	9280001	9300000	57.2407	Hb10g006480	XP_021680179.1	E3 ubiquitin-protein ligase Os04g0590900-like [Hevea brasiliensis]
Chr10	9380001	9400000	124.901	Hb10g006510	RVW68091.1	Retrovirus-related Pol polyprotein from transposon 17.6 [Vitis vinifera]
				Hb10g006520	XP_009597380.1	PREDICTED: uncharacterized protein LOC104093357 [Nicotiana tomentosiformis]
Chr10	9400001	9420000	32.8098	Hb10g006550	XP_021674586.1	uncharacterized protein LOC110660548 [Hevea brasiliensis]
Chr10	9480001	9500000	30.7676	Hb10g006650	-	-
Chr10	10020001	10040000	85.0116	Hb10g006990	XP_021682188.1	uncharacterized protein LOC110666117 [Hevea brasiliensis]
Chr10	10120001	10140000	34.551	Hb10g007040	XP_021644032.1	uncharacterized protein LOC110637951 [Hevea brasiliensis]
Chr10	10220001	10240000	83.7374	Hb10g007070	-	-
Chr10	10240001	10260000	51.9127	Hb10g007070	-	-
Chr10	10620001	10640000	35.9582	Hb10g007290	XP_021672010.1	binding partner of ACD11 1-like [Hevea brasiliensis]
Chr10	11080001	11100000	43.2303	Hb10g007550	XP_021670766.1	uncharacterized protein LOC110657727 [Hevea brasiliensis]
Chr10	14560001	14580000	30.5938	Hb10g009790	XP_021675836.1	uncharacterized protein LOC110661493 [Hevea brasiliensis]
Chr10	15060001	15080000	34.4915	Hb10g010180	XP_021621553.1	uncharacterized protein LOC110621591 [Manihot esculenta]
Chr10	17300001	17320000	28.6742	Hb10g011430	XP_021674586.1	uncharacterized protein LOC110660548 [Hevea brasiliensis]
Chr10	18700001	18720000	46.3093	Hb10g012280	XP_021679494.1	uncharacterized protein LOC110664221 [Hevea brasiliensis]
Chr10	18920001	18940000	50.1749	Hb10g012380	PKI58225.1	hypothetical protein CRG98_021396 [Punica granatum]
Chr10	21240001	21260000	29.3166	Hb10g013620	XP_021649234.1	pre-mRNA-splicing factor ATP-dependent RNA helicase DEAH1-like [Hevea brasiliensis]
Chr10	28920001	28940000	40.6477	Hb10g017530	XP_021683686.1	protein N-lysine methyltransferase METTL21A-like [Hevea brasiliensis]
Chr10	29420001	29440000	36.6317	Hb10g017780	XP_021649534.1	uncharacterized protein LOC110641943 [Hevea brasiliensis]
Chr10	31160001	31180000	46.841	Hb10g019060	XP_021680617.1	uncharacterized protein LOC110664999 [Hevea brasiliensis]
Chr10	33060001	33080000	65.0145	Hb10g020230	XP_021650558.1	AAA-ATPase ASD, mitochondrial-like [Hevea brasiliensis]
Chr10	35880001	35900000	25.4231	Hb10g022380	XP_021682047.1	uncharacterized protein LOC110666017 [Hevea brasiliensis]
Chr10	36580001	36600000	24.7024	Hb10g022930	XP_021666616.1	protein KINESIN LIGHT CHAIN-RELATED 2-like [Hevea brasiliensis]
				Hb10g022940	XP_021666706.1	serine/threonine-protein phosphatase 7 long form homolog [Hevea brasiliensis]
Chr10	36960001	36980000	47.2338	Hb10g023290	XP_021649470.1	high affinity nitrate transporter 2.7 [Hevea brasiliensis]
Chr10	37140001	37160000	68.8251	Hb10g023460	XP_021686750.1	cysteine-rich receptor-like protein kinase 42 isoform X1 [Hevea brasiliensis]
Chr10	38480001	38500000	39.5029	Hb10g024440	XP_021674129.1	uncharacterized protein LOC110660221 [Hevea brasiliensis]
Chr10	40460001	40480000	39.3269	Hb10g026240	XP_021655436.1	uncharacterized protein LOC110646337 [Hevea brasiliensis]
				Hb10g026250	XP_021655449.1	LOW QUALITY PROTEIN: phosphatidylinositol 4-kinase alpha 2 [Hevea brasiliensis]
				Hb10g026260	CAP58707.1	putative polyol transported protein 2 [Hevea brasiliensis]
Chr10	40760001	40780000	72.0648	Hb10g026430	XP_021640963.1	uncharacterized protein LOC110635805 [Hevea brasiliensis]
				Hb10g026440	XP_021640999.1	plastid division protein PDV2-like isoform X2 [Hevea brasiliensis]
				Hb10g026450	XP_021641029.1	uncharacterized protein LOC110635854 [Hevea brasiliensis]
Chr10	40980001	41000000	29.978	Hb10g026650	XP_021643246.1	transmembrane protein 45B [Hevea brasiliensis]
				Hb10g026660	OAY25458.1	hypothetical protein MANES_17G096500 [Manihot esculenta]
Chr10	45920001	45940000	42.3682	Hb10g031240	XP_021649777.1	high mobility group B protein 14-like isoform X1 [Hevea brasiliensis]
Chr10	47140001	47160000	31.5845	Hb10g032320	ARQ16483.1	HbMADS-box protein [Hevea brasiliensis]
				Hb10g032330	-	-
				Hb10g032340	-	-
Chr10	51300001	51320000	50.4918	Hb10g036430	RXI03592.1	hypothetical protein DVH24_004244 [Malus domestica]
				Hb10g036440	RZC65592.1	hypothetical protein C5167_009281, partial [Papaver somniferum]
				Hb10g036450	RDX89943.1	Cysteine-rich PDZ-binding protein, partial [Mucuna pruriens]
				Hb10g036460	XP_021642071.1	probable xyloglucan endotransglucosylase/hydrolase protein 8 [Hevea brasiliensis]
				Hb10g036470	XP_021642114.1	LOW QUALITY PROTEIN: pentatricopeptide repeat-containing protein At4g21170-like, partial [Hevea brasiliensis]
				Hb10g036480	XP_021642115.1	probable dolichyl-diphosphooligosaccharide--protein glycosyltransferase subunit 3B [Hevea brasiliensis]
Chr11	2660001	2680000	56.4151	Hb11g002740	XP_021688892.1	peptide methionine sulfoxide reductase B5-like [Hevea brasiliensis]
				Hb11g002750	XP_021688827.1	probable protein phosphatase 2C 35 isoform X1 [Hevea brasiliensis]
				Hb11g002760	-	-
Chr11	2860001	2880000	32.8731	Hb11g002950	XP_021688934.1	mediator of RNA polymerase II transcription subunit 33A-like isoform X2 [Hevea brasiliensis]
Chr11	2960001	2980000	37.9092	Hb11g003050	KAA8548588.1	hypothetical protein F0562_000272 [Nyssa sinensis]
				Hb11g003060	XP_021688915.1	heavy metal-associated isoprenylated plant protein 32 [Hevea brasiliensis]
Chr11	2980001	3000000	37.3554	Hb11g003060	XP_021688915.1	heavy metal-associated isoprenylated plant protein 32 [Hevea brasiliensis]
Chr11	3620001	3640000	25.4347	Hb11g003630	-	-
				Hb11g003640	XP_021689150.1	heat shock 70 kDa protein 8-like [Hevea brasiliensis]
				Hb11g003650	XP_021689124.1	random slug protein 5-like [Hevea brasiliensis]
Chr11	3640001	3660000	43.8202	Hb11g003660	XP_021689132.1	uncharacterized protein LOC110671066 [Hevea brasiliensis]
Chr11	3620001	3640000	25.4347	Hb11g003660	XP_021689132.1	uncharacterized protein LOC110671066 [Hevea brasiliensis]
Chr11	3640001	3660000	43.8202	Hb11g003670	XP_021689128.1	probable serine/threonine-protein kinase WNK9 isoform X1 [Hevea brasiliensis]
				Hb11g003680	KAB5524716.1	hypothetical protein DKX38_022465 [Salix brachista]
				Hb11g003690	XP_021689127.1	uncharacterized protein LOC110671062 [Hevea brasiliensis]
Chr11	5900001	5920000	38.9473	Hb11g006210	XP_021648347.1	uncharacterized protein LOC110641061 [Hevea brasiliensis]
				Hb11g006220	XP_021653385.1	uncharacterized protein LOC110644765 [Hevea brasiliensis]
				Hb11g006230	-	-
Chr11	6000001	6020000	49.5018	Hb11g006330	OAY55477.1	hypothetical protein MANES_03G157200 [Manihot esculenta]
Chr11	6000001	6020000	49.5018	Hb11g006340	-	-
Chr11	7900001	7920000	48.1153	Hb11g008130	XP_021669733.1	inactive beta-amylase 4, chloroplastic [Hevea brasiliensis]
Chr11	7900001	7920000	48.1153	Hb11g008150	KAB5521222.1	hypothetical protein DKX38_025541 [Salix brachista]
				Hb11g008170	XP_021669736.1	uncharacterized protein LOC110657008 [Hevea brasiliensis]
Chr11	8320001	8340000	36.1921	Hb11g008600	XP_021680938.1	armadillo repeat-containing protein 4 [Hevea brasiliensis]
Chr11	9020001	9040000	48.7814	Hb11g009340	XP_021692236.1	probable WRKY transcription factor 31 [Hevea brasiliensis]
				Hb11g009360	XP_021692260.1	aspartic proteinase-like [Hevea brasiliensis]
				Hb11g009370	XP_021692240.1	mitogen-activated protein kinase kinase kinase 18-like [Hevea brasiliensis]
				Hb11g009380	XP_021692313.1	uncharacterized protein LOC110673473 [Hevea brasiliensis]
				Hb11g009390	XP_021692310.1	imidazole glycerol phosphate synthase hisHF, chloroplastic isoform X1 [Hevea brasiliensis]
Chr11	9120001	9140000	32.322	Hb11g009480	XP_021692322.1	probable beta-1,3-galactosyltransferase 2 isoform X1 [Hevea brasiliensis]
Chr11	10140001	10160000	43.7499	Hb11g010600	XP_021651076.1	WD repeat-containing protein 25 isoform X1 [Hevea brasiliensis]
Chr11	10160001	10180000	45.2022	Hb11g010620	XP_021651063.1	transcription factor bHLH123-like isoform X1 [Hevea brasiliensis]
Chr11	10180001	10200000	43.455	Hb11g010630	XP_021651091.1	NAD(P)H dehydrogenase (quinone) FQR1-like [Hevea brasiliensis]
Chr11	10200001	10220000	26.5708	Hb11g010650	XP_021664657.1	G-type lectin S-receptor-like serine/threonine-protein kinase SD1-1 [Hevea brasiliensis]
Chr11	10220001	10240000	27.3729	Hb11g010660	XP_021664652.1	G-type lectin S-receptor-like serine/threonine-protein kinase At4g27290 [Hevea brasiliensis]
Chr11	10380001	10400000	28.7995	Hb11g010800	XP_021664648.1	G-type lectin S-receptor-like serine/threonine-protein kinase At4g27290 [Hevea brasiliensis]
Chr11	10760001	10780000	40.4754	Hb11g011200	XP_021651916.1	disease resistance protein RFL1-like [Hevea brasiliensis]
				Hb11g011210	XP_021651940.1	uncharacterized protein LOC110643769 [Hevea brasiliensis]
				Hb11g011220	XP_021651927.1	uncharacterized protein LOC110643759 isoform X1 [Hevea brasiliensis]
Chr11	11800001	11820000	29.9888	Hb11g012380	XP_021688087.1	ethylene-responsive transcription factor ERF098-like [Hevea brasiliensis]
				Hb11g012400	XP_021688086.1	multiple organellar RNA editing factor 8, chloroplastic/mitochondrial-like [Hevea brasiliensis]
Chr11	11940001	11960000	33.2505	Hb11g012490	XP_021688079.1	AAA-ATPase At3g50940-like [Hevea brasiliensis]
				Hb11g012500	XP_021688014.1	AAA-ATPase At3g50940-like [Hevea brasiliensis]
				Hb11g012510	XP_021688111.1	dol-P-Man:Man(6)GlcNAc(2)-PP-Dol alpha-1,2-mannosyltransferase-like [Hevea brasiliensis]
Chr11	12280001	12300000	32.5795	Hb11g012780	OAY28814.1	hypothetical protein MANES_15G096100 [Manihot esculenta]
Chr11	13100001	13120000	28.5338	Hb11g013460	XP_021676468.1	solanesyl diphosphate synthase 3, chloroplastic/mitochondrial-like [Hevea brasiliensis]
Chr11	14660001	14680000	52.2158	Hb11g014820	XP_021636197.1	2-oxoisovalerate dehydrogenase subunit beta 1, mitochondrial [Hevea brasiliensis]
				Hb11g014830	XP_021636159.1	E3 ubiquitin-protein ligase SIRP1-like isoform X2 [Hevea brasiliensis]
Chr11	14740001	14760000	195.094	Hb11g014920	XP_021636174.1	uncharacterized protein LOC110632306 [Hevea brasiliensis]
				Hb11g014930	XP_021636141.1	kinesin-like protein KIN-14T [Hevea brasiliensis]
				Hb11g014940	XP_021636145.1	pentatricopeptide repeat-containing protein At5g56310 [Hevea brasiliensis]
Chr11	14860001	14880000	42.5933	Hb11g015040	OAY54712.1	hypothetical protein MANES_03G096100 [Manihot esculenta]
				Hb11g015050	XP_021636170.1	AP-1 complex subunit sigma-2-like [Hevea brasiliensis]
Chr11	14900001	14920000	49.1132	Hb11g015070	XP_021636102.1	cysteine protease XCP1 [Hevea brasiliensis]
				Hb11g015080	XP_021636221.1	uncharacterized protein LOC110632331 isoform X1 [Hevea brasiliensis]
				Hb11g015090	XP_021636101.1	uncharacterized protein At2g17340-like [Hevea brasiliensis]
Chr11	14920001	14940000	39.2871	Hb11g015090	XP_021636101.1	uncharacterized protein At2g17340-like [Hevea brasiliensis]
Chr11	14920001	14940000	39.2871	Hb11g015100	XP_021636147.1	pentatricopeptide repeat-containing protein At3g46870-like [Hevea brasiliensis]
Chr11	14920001	14940000	39.2871	Hb11g015110	XP_021636146.1	expansin-A20 [Hevea brasiliensis]
Chr11	14920001	14940000	39.2871	Hb11g015120	XP_021636220.1	pentatricopeptide repeat-containing protein At2g03880, mitochondrial [Hevea brasiliensis]
Chr11	16640001	16660000	26.3128	Hb11g016690	XP_021648295.1	hydroxyproline O-galactosyltransferase GALT2-like [Hevea brasiliensis]
				Hb11g016710	XP_021648297.1	tyrosine/DOPA decarboxylase 2-like [Hevea brasiliensis]
				Hb11g016720	XP_021648288.1	probable mediator of RNA polymerase II transcription subunit 19b isoform X1 [Hevea brasiliensis]
Chr11	17100001	17120000	31.2408	Hb11g017040	XP_021685835.1	nudix hydrolase 25-like [Hevea brasiliensis]
Chr11	18640001	18660000	36.0078	Hb11g018350	XP_021666686.1	annexin D5-like [Hevea brasiliensis]
Chr11	18980001	19000000	28.5528	Hb11g018580	XP_021685970.1	sodium/hydrogen exchanger 8 isoform X1 [Hevea brasiliensis]
Chr11	19020001	19040000	27.6721	Hb11g018610	XP_021685952.1	glutamate decarboxylase-like [Hevea brasiliensis]
				Hb11g018620	KAA3484088.1	DNA/RNA polymerases superfamily protein [Gossypium australe]
Chr11	19620001	19640000	40.1528	Hb11g019200	XP_021639818.1	kinesin-like protein KIN-12D [Hevea brasiliensis]
Chr11	21220001	21240000	45.4186	Hb11g020650	XP_021669143.1	SAC3 family protein A-like [Hevea brasiliensis]
				Hb11g020660	XP_021669144.1	mitochondrial inner membrane protease ATP23 [Hevea brasiliensis]
Chr11	21300001	21320000	81.7901	Hb11g020740	XP_021671758.1	uncharacterized protein LOC110658447 [Hevea brasiliensis]
				Hb11g020750	XP_021671760.1	pectate lyase-like isoform X1 [Hevea brasiliensis]
				Hb11g020760	XP_021671762.1	zinc finger protein CONSTANS-LIKE 8-like [Hevea brasiliensis]
				Hb11g020770	OAY29559.1	hypothetical protein MANES_15G154400 [Manihot esculenta]
Chr11	22360001	22380000	25.681	Hb11g021670	XP_021684653.1	mitochondrial import receptor subunit TOM20-like isoform X1 [Hevea brasiliensis]
				Hb11g021680	XP_021684656.1	uncharacterized protein LOC110667953 isoform X1 [Hevea brasiliensis]
				Hb11g021690	XP_021684618.1	agamous-like MADS-box protein AGL82 [Hevea brasiliensis]
				Hb11g021700	OAY29649.1	hypothetical protein MANES_15G161200 [Manihot esculenta]
Chr11	22760001	22780000	29.8331	Hb11g021950	XP_021657833.1	MADS-box transcription factor 8-like [Hevea brasiliensis]
Chr11	24400001	24420000	27.6316	Hb11g023150	XP_021691931.1	uncharacterized protein LOC110673185 [Hevea brasiliensis]
Chr11	25280001	25300000	60.4161	Hb11g023870	XP_021649794.1	protein phosphatase 2C 29-like [Hevea brasiliensis]
Chr11	31860001	31880000	29.3467	Hb11g027610	XP_021678357.1	uncharacterized protein LOC110663385 [Hevea brasiliensis]
Chr11	33860001	33880000	79.9153	Hb11g028640	XP_021653961.1	protein CREG1 [Hevea brasiliensis]
Chr11	34420001	34440000	33.4956	Hb11g029000	XP_010683596.2	PREDICTED: uncharacterized protein LOC104898242 [Beta vulgaris subsp. vulgaris]
				Hb11g029010	-	-
Chr11	34940001	34960000	27.9508	Hb11g029260	XP_021683742.1	gibberellin-regulated protein 14-like [Hevea brasiliensis]
Chr11	39900001	39920000	121.296	Hb11g032110	XP_021673973.1	uncharacterized protein LOC110660100 [Hevea brasiliensis]
				Hb11g032120	XP_021653518.1	uncharacterized protein LOC110644869 [Hevea brasiliensis]
Chr11	39920001	39940000	28.2198	Hb11g032120	XP_021653518.1	uncharacterized protein LOC110644869 [Hevea brasiliensis]
Chr11	39960001	39980000	33.7173	Hb11g032140	XP_021674586.1	uncharacterized protein LOC110660548 [Hevea brasiliensis]
Chr11	40160001	40180000	28.2612	Hb11g032260	EOY03078.1	Retrotransposon protein, putative [Theobroma cacao]
Chr11	40480001	40500000	40.0674	Hb11g032400	XP_021654024.1	uncharacterized protein LOC110645246 [Hevea brasiliensis]
Chr11	41120001	41140000	27.6319	Hb11g032740	XP_021636375.1	UDP-glycosyltransferase 90A1-like [Hevea brasiliensis]
Chr11	42580001	42600000	55.5906	Hb11g033520	XP_021682181.1	formate dehydrogenase, mitochondrial-like [Hevea brasiliensis]
Chr11	44900001	44920000	30.1333	Hb11g034580	XP_021657402.1	uncharacterized protein LOC110647744 [Hevea brasiliensis]
				Hb11g034590	XP_021690483.1	uncharacterized protein LOC110672110 [Hevea brasiliensis]
				Hb11g034600	XP_021672732.1	uncharacterized protein LOC110659178 [Hevea brasiliensis]
				Hb11g034610	XP_021679404.1	TMV resistance protein N-like [Hevea brasiliensis]
Chr11	46100001	46120000	37.6449	Hb11g035280	-	-
				Hb11g035290	XP_009765336.1	PREDICTED: uncharacterized protein LOC104216897 [Nicotiana sylvestris]
Chr11	46340001	46360000	31.5525	Hb11g035550	-	-
Chr11	59340001	59360000	128.471	Hb11g042320	XP_021672071.1	ABC transporter G family member 14-like [Hevea brasiliensis]
				Hb11g042340	-	-
Chr11	60900001	60920000	56.6116	Hb11g043190	-	-
Chr11	61300001	61320000	25.8751	Hb11g043410	-	-
				Hb11g043430	KAA3484197.1	DNA/RNA polymerases superfamily protein [Gossypium australe]
Chr11	63500001	63520000	29.0803	Hb11g044700	XP_021621553.1	uncharacterized protein LOC110621591 [Manihot esculenta]
Chr11	63900001	63920000	61.9083	Hb11g044890	PKU81499.1	ataxia telangiectasia mutated family protein [Dendrobium catenatum]
Chr11	64360001	64380000	46.3718	Hb11g045210	XP_021637886.1	uncharacterized protein LOC110633551 [Hevea brasiliensis]
				Hb11g045220	XP_021637932.1	uncharacterized protein ycf45 [Hevea brasiliensis]
Chr11	64380001	64400000	89.4219	Hb11g045230	-	-
Chr11	64360001	64380000	46.3718	Hb11g045230	-	-
Chr11	64380001	64400000	89.4219	Hb11g045240	-	-
Chr11	64360001	64380000	46.3718	Hb11g045240	-	-
Chr11	64440001	64460000	56.5125	Hb11g045290	-	-
Chr11	64440001	64460000	56.5125	Hb11g045300	-	-
Chr11	64540001	64560000	27.988	Hb11g045370	XP_021678971.1	chlorophyll a-b binding protein CP26, chloroplastic-like [Hevea brasiliensis]
				Hb11g045380	-	-
Chr11	64620001	64640000	56.9789	Hb11g045410	PKI43689.1	hypothetical protein CRG98_035920 [Punica granatum]
Chr11	64640001	64660000	44.4222	Hb11g045430	-	-
Chr11	65000001	65020000	44.4602	Hb11g045640	XP_021636442.1	light-mediated development protein DET1 isoform X1 [Hevea brasiliensis]
Chr11	65060001	65080000	40.7828	Hb11g045710	-	-
Chr11	65120001	65140000	204.839	Hb11g045760	-	-
Chr11	65240001	65260000	51.7499	Hb11g045830	XP_021686717.1	ubiquitin carboxyl-terminal hydrolase 2 [Hevea brasiliensis]
Chr11	65220001	65240000	41.8763	Hb11g045830	XP_021686717.1	ubiquitin carboxyl-terminal hydrolase 2 [Hevea brasiliensis]
Chr11	65540001	65560000	28.0606	Hb11g046020	-	-
Chr11	65740001	65760000	70.0196	Hb11g046140	XP_021640811.1	uncharacterized protein LOC110635689 [Hevea brasiliensis]
Chr11	65760001	65780000	69.9487	Hb11g046160	XP_021640810.1	uncharacterized protein LOC110635688 [Hevea brasiliensis]
Chr11	66240001	66260000	42.0071	Hb11g046430	XP_021661027.1	uncharacterized protein LOC110650384 [Hevea brasiliensis]
Chr11	66300001	66320000	44.9824	Hb11g046470	XP_021607670.1	uncharacterized protein LOC110611586 [Manihot esculenta]
Chr11	66760001	66780000	61.1902	Hb11g046820	XP_021641937.1	uncharacterized protein LOC110636512 [Hevea brasiliensis]
Chr11	67000001	67020000	53.7902	Hb11g046990	XP_021656025.1	uncharacterized protein LOC110646761 [Hevea brasiliensis]
Chr11	67080001	67100000	83.0765	Hb11g047050	XP_021641302.1	THO complex subunit 2 [Hevea brasiliensis]
				Hb11g047060	XP_021685611.1	uncharacterized protein LOC110668592 [Hevea brasiliensis]
				Hb11g047070	XP_021651061.1	(-)-germacrene D synthase-like [Hevea brasiliensis]
				Hb11g047080	XP_021685611.1	uncharacterized protein LOC110668592 [Hevea brasiliensis]
Chr11	67120001	67140000	27.5375	Hb11g047100	XP_021641302.1	THO complex subunit 2 [Hevea brasiliensis]
				Hb11g047110	OAY28588.1	hypothetical protein MANES_15G078900 [Manihot esculenta]
Chr11	67480001	67500000	100.369	Hb11g047310	XP_021687405.1	uncharacterized protein LOC110669874 isoform X2 [Hevea brasiliensis]
Chr11	67500001	67520000	27.3666	Hb11g047340	XP_021656025.1	uncharacterized protein LOC110646761 [Hevea brasiliensis]
Chr11	67520001	67540000	47.4689	Hb11g047360	XP_021641302.1	THO complex subunit 2 [Hevea brasiliensis]
Chr11	67940001	67960000	59.3045	Hb11g047630	XP_021685610.1	uncharacterized protein LOC110668591 isoform X2 [Hevea brasiliensis]
				Hb11g047640	XP_021666337.1	uncharacterized protein LOC110654617 [Hevea brasiliensis]
Chr11	68220001	68240000	35.4113	Hb11g047880	XP_021641302.1	THO complex subunit 2 [Hevea brasiliensis]
Chr11	68820001	68840000	38.3101	Hb11g048320	-	-
Chr11	68940001	68960000	53.8334	Hb11g048400	XP_021665686.1	uncharacterized protein LOC110654108 [Hevea brasiliensis]
Chr11	69020001	69040000	29.7308	Hb11g048460	XP_021665673.1	uncharacterized protein LOC110654091 isoform X1 [Hevea brasiliensis]
Chr11	69200001	69220000	84.7551	Hb11g048570	XP_021643230.1	zinc finger MYM-type protein 1-like [Hevea brasiliensis]
Chr11	69180001	69200000	31.1339	Hb11g048570	XP_021643230.1	zinc finger MYM-type protein 1-like [Hevea brasiliensis]
Chr11	69500001	69520000	26.2042	Hb11g048810	XP_021672823.1	probable xyloglucan endotransglucosylase/hydrolase protein 30 [Hevea brasiliensis]
Chr11	69680001	69700000	25.4209	Hb11g048950	XP_021675671.1	26S proteasome non-ATPase regulatory subunit 13 homolog A [Hevea brasiliensis]
				Hb11g048960	RLM55639.1	Methyltransferase-like protein 13 [Panicum miliaceum]
Chr11	69900001	69920000	92.2309	Hb11g049130	XP_021657402.1	uncharacterized protein LOC110647744 [Hevea brasiliensis]
Chr11	69960001	69980000	69.106	Hb11g049170	XP_021679409.1	putative pentatricopeptide repeat-containing protein At1g74580 [Hevea brasiliensis]
				Hb11g049180	KAA3488171.1	DNA/RNA polymerases superfamily protein [Gossypium australe]
Chr11	70020001	70040000	139.029	Hb11g049220	-	-
				Hb11g049230	-	-
Chr11	70120001	70140000	81.2484	Hb11g049280	-	-
Chr11	70140001	70160000	82.2953	Hb11g049300	XP_027124403.1	uncharacterized protein LOC113741122 [Coffea arabica]
				Hb11g049310	ACY01934.1	hypothetical protein [Beta vulgaris]
Chr11	70920001	70940000	43.4646	Hb11g049880	XP_021602175.1	uncharacterized protein LOC110607384 [Manihot esculenta]
Chr11	71360001	71380000	47.5115	Hb11g050130	XP_021679409.1	putative pentatricopeptide repeat-containing protein At1g74580 [Hevea brasiliensis]
Chr11	71340001	71360000	33.1889	Hb11g050130	XP_021679409.1	putative pentatricopeptide repeat-containing protein At1g74580 [Hevea brasiliensis]
Chr12	500001	520000	338.975	Hb12g000580	XP_021657623.1	ubiquitin thioesterase otubain-like isoform X2 [Hevea brasiliensis]
				Hb12g000590	XP_021678691.1	protein MEI2-like 4 isoform X1 [Hevea brasiliensis]
Chr12	1740001	1760000	27.5029	Hb12g002090	XP_021645880.1	importin subunit alpha-2-like [Hevea brasiliensis]
				Hb12g002110	XP_021645886.1	exonuclease DPD1, chloroplastic/mitochondrial-like [Hevea brasiliensis]
				Hb12g002120	XP_021645887.1	syntaxin-43-like [Hevea brasiliensis]
				Hb12g002130	XP_021645856.1	protein DEHYDRATION-INDUCED 19 homolog 3-like [Hevea brasiliensis]
Chr12	1800001	1820000	61.0608	Hb12g002180	XP_021645877.1	uncharacterized protein LOC110639295 [Hevea brasiliensis]
				Hb12g002190	XP_021645875.1	topless-related protein 3-like [Hevea brasiliensis]
				Hb12g002200	XP_021645878.1	probable protein phosphatase 2C 34 [Hevea brasiliensis]
Chr12	2140001	2160000	25.5682	Hb12g002540	XP_021653586.1	talin-1-like isoform X1 [Hevea brasiliensis]
Chr12	2180001	2200000	39.7676	Hb12g002570	XP_021653600.1	rubber elongation factor protein-like [Hevea brasiliensis]
Chr12	4140001	4160000	97.6861	Hb12g004390	XP_021677296.1	uncharacterized protein LOC110662586 [Hevea brasiliensis]
				Hb12g004400	XP_021677291.1	pollen-specific protein SF21-like isoform X2 [Hevea brasiliensis]
Chr12	4260001	4280000	30.4534	Hb12g004550	GAU38655.1	hypothetical protein TSUD_276950 [Trifolium subterraneum]
Chr12	4680001	4700000	28.5788	Hb12g005060	XP_021677223.1	protein EIN4-like [Hevea brasiliensis]
				Hb12g005070	XP_021677218.1	AT-hook motif nuclear-localized protein 19-like [Hevea brasiliensis]
Chr12	5180001	5200000	35.9243	Hb12g005520	XP_021675806.1	exosome complex component CSL4 [Hevea brasiliensis]
Chr12	6520001	6540000	44.2672	Hb12g006810	XP_021644658.1	LOW QUALITY PROTEIN: microfibrillar-associated protein 1-like, partial [Hevea brasiliensis]
				Hb12g006820	XP_021644691.1	protein EMSY-LIKE 4-like [Hevea brasiliensis]
Chr12	9860001	9880000	70.8412	Hb12g009580	XP_021687414.1	RING-H2 finger protein ATL74-like [Hevea brasiliensis]
				Hb12g009590	XP_021687466.1	non-specific lipid-transfer protein 1-like [Hevea brasiliensis]
Chr12	10720001	10740000	93.1014	Hb12g010220	XP_021638140.1	uncharacterized protein LOC110633724 isoform X2 [Hevea brasiliensis]
Chr12	10920001	10940000	53.6917	Hb12g010370	XP_021638154.1	uncharacterized protein LOC110633733 [Hevea brasiliensis]
				Hb12g010380	XP_030923320.1	uncharacterized protein LOC115950225 [Quercus lobata]
Chr12	12380001	12400000	29.3164	Hb12g011650	XP_021639632.1	GDSL esterase/lipase At2g38180-like [Hevea brasiliensis]
Chr12	12760001	12780000	29.917	Hb12g011950	OIT35395.1	hypothetical protein A4A49_03157, partial [Nicotiana attenuata]
				Hb12g011960	XP_016438265.1	PREDICTED: uncharacterized protein LOC107764190 [Nicotiana tabacum]
Chr12	16460001	16480000	28.5792	Hb12g014680	XP_021672728.1	pectin acetylesterase 5-like [Hevea brasiliensis]
Chr12	23360001	23380000	55.0134	Hb12g019380	XP_021682673.1	acyl carrier protein 3, mitochondrial [Hevea brasiliensis]
				Hb12g019390	XP_021682672.1	uncharacterized protein LOC110666482 [Hevea brasiliensis]
Chr12	23660001	23680000	26.1144	Hb12g019590	XP_021652360.1	protein PYRICULARIA ORYZAE RESISTANCE 21-like [Hevea brasiliensis]
Chr12	24580001	24600000	30.4191	Hb12g020200	XP_021682930.1	scarecrow-like protein 13 [Hevea brasiliensis]
Chr12	26960001	26980000	35.8672	Hb12g021300	XP_021642039.1	E3 ubiquitin-protein ligase UPL5-like [Hevea brasiliensis]
				Hb12g021310	XP_021642046.1	ER membrane protein complex subunit 3-like isoform X1 [Hevea brasiliensis]
Chr12	27080001	27100000	45.3768	Hb12g021350	XP_021642042.1	carnosine N-methyltransferase-like [Hevea brasiliensis]
Chr12	27280001	27300000	32.2345	Hb12g021460	XP_031286360.1	uncharacterized protein LOC116145053 [Pistacia vera]
Chr12	27380001	27400000	44.0427	Hb12g021510	XP_021685235.1	uncharacterized protein LOC110668350 isoform X2 [Hevea brasiliensis]
Chr12	27460001	27480000	37.9505	Hb12g021560	OAY22074.1	hypothetical protein MANES_S031900 [Manihot esculenta]
				Hb12g021570	XP_021640089.1	TATA box-binding protein-associated factor RNA polymerase I subunit B [Hevea brasiliensis]
Chr12	27540001	27560000	113.619	Hb12g021650	XP_021649846.1	uncharacterized protein LOC110642171 [Hevea brasiliensis]
Chr12	28280001	28300000	50.1104	Hb12g022050	XP_016186100.1	uncharacterized protein LOC107627790 [Arachis ipaensis]
Chr12	28600001	28620000	48.3754	Hb12g022200	XP_021690614.1	proline-rich extensin-like protein EPR1 [Hevea brasiliensis]
Chr12	28840001	28860000	28.3688	Hb12g022290	XP_021690618.1	pentatricopeptide repeat-containing protein At3g22150, chloroplastic-like [Hevea brasiliensis]
Chr12	29140001	29160000	39.8357	Hb12g022440	-	-
Chr12	33900001	33920000	36.9748	Hb12g024810	XP_021640654.1	uncharacterized protein LOC110635577 isoform X2 [Hevea brasiliensis]
Chr12	39060001	39080000	30.823	Hb12g027660	XP_021666094.1	probable protein S-acyltransferase 1 [Hevea brasiliensis]
Chr12	39140001	39160000	46.4767	Hb12g027670	XP_020250475.1	uncharacterized protein LOC109827866 [Asparagus officinalis]
Chr12	45320001	45340000	29.3552	Hb12g030870	XP_021652203.1	LOW QUALITY PROTEIN: uncharacterized protein LOC110643965 [Hevea brasiliensis]
Chr12	49240001	49260000	30.1528	Hb12g032860	XP_021672547.1	protein NRT1/ PTR FAMILY 3.1-like [Hevea brasiliensis]
Chr12	50160001	50180000	31.3838	Hb12g033250	PIN14790.1	DNA-directed DNA polymerase [Handroanthus impetiginosus]
Chr12	70700001	70720000	53.7083	Hb12g043520	XP_021670400.1	CDPK-related kinase 1-like [Hevea brasiliensis]
				Hb12g043530	XP_021670394.1	uncharacterized protein LOC110657483 [Hevea brasiliensis]
Chr12	71220001	71240000	57.4841	Hb12g043850	XP_021690407.1	rhomboid-like protein 20 [Hevea brasiliensis]
				Hb12g043860	XP_021683679.1	uncharacterized protein LOC110667206 [Hevea brasiliensis]
Chr12	81820001	81840000	37.1838	Hb12g050260	XP_021650555.1	protein FAR-RED IMPAIRED RESPONSE 1-like [Hevea brasiliensis]
Chr12	82680001	82700000	50.5096	Hb12g050810	XP_021661746.1	uncharacterized protein LOC110650907 [Hevea brasiliensis]
				Hb12g050820	XP_021661738.1	U4/U6 small nuclear ribonucleoprotein PRP4-like protein isoform X2 [Hevea brasiliensis]
				Hb12g050830	XP_021661739.1	UDP-N-acetylglucosamine--dolichyl-phosphate N-acetylglucosaminephosphotransferase [Hevea brasiliensis]
Chr12	91660001	91680000	42.2754	Hb12g057000	XP_021657973.1	transcription termination factor MTEF18, mitochondrial-like [Hevea brasiliensis]
				Hb12g057020	-	-
Chr12	91720001	91740000	32.4692	Hb12g057060	XP_021657966.1	uncharacterized protein LOC110648146 [Hevea brasiliensis]
				Hb12g057070	XP_021686962.1	uncharacterized protein LOC110669557 [Hevea brasiliensis]
				Hb12g057080	XP_021686962.1	uncharacterized protein LOC110669557 [Hevea brasiliensis]
Chr12	91900001	91920000	35.2691	Hb12g057190	XP_021639913.1	delta(12)-fatty-acid desaturase FAD2-like [Hevea brasiliensis]
Chr12	92000001	92020000	59.2995	Hb12g057270	XP_021660854.1	metal tolerance protein C2 isoform X2 [Hevea brasiliensis]
Chr12	92940001	92960000	27.1107	Hb12g058080	XP_021667000.1	DEAD-box ATP-dependent RNA helicase 37-like [Hevea brasiliensis]
Chr12	93060001	93080000	27.9872	Hb12g058170	XP_021666988.1	rRNA biogenesis protein RRP5 [Hevea brasiliensis]
Chr12	93660001	93680000	67.3189	Hb12g058650	XP_021667984.1	sucrose-phosphatase 1-like [Hevea brasiliensis]
Chr12	94360001	94380000	27.7256	Hb12g059230	-	-
				Hb12g059240	XP_021678977.1	secoisolariciresinol dehydrogenase-like [Hevea brasiliensis]
Chr12	94860001	94880000	26.7692	Hb12g059750	XP_021664953.1	cytokinin riboside 5'-monophosphate phosphoribohydrolase LOG7 [Hevea brasiliensis]
				Hb12g059760	XP_021654945.1	2-Cys peroxiredoxin BAS1, chloroplastic-like [Hevea brasiliensis]
				Hb12g059770	XP_021654945.1	2-Cys peroxiredoxin BAS1, chloroplastic-like [Hevea brasiliensis]
Chr12	94880001	94900000	30.8199	Hb12g059790	XP_021655126.1	putative HVA22-like protein g [Hevea brasiliensis]
				Hb12g059800	XP_021655229.1	lipid droplet-associated hydrolase-like isoform X1 [Hevea brasiliensis]
Chr12	95780001	95800000	39.4352	Hb12g060610	XP_021654939.1	kinesin-like protein KIN-5C [Hevea brasiliensis]
Chr12	97920001	97940000	88.1332	Hb12g062470	ONM53611.1	Retrovirus-related Pol polyprotein LINE-1 [Zea mays]
				Hb12g062480	XP_021677080.1	uncharacterized protein LOC110662431 [Hevea brasiliensis]
Chr12	98120001	98140000	27.5152	Hb12g062630	XP_021636686.1	UDP-glycosyltransferase 73C1-like [Hevea brasiliensis]
				Hb12g062650	XP_021636684.1	UDP-glycosyltransferase 73D1-like [Hevea brasiliensis]
Chr12	98160001	98180000	59.3496	Hb12g062660	XP_021619746.1	myosin-11-like isoform X2 [Manihot esculenta]
				Hb12g062680	-	-
Chr12	98180001	98200000	59.3419	Hb12g062710	XP_021657802.1	uncharacterized protein LOC110648013 isoform X1 [Hevea brasiliensis]
Chr13	1160001	1180000	34.1921	Hb13g001200	-	-
				Hb13g001210	PWZ22184.1	Craniofacial development protein 2 [Zea mays]
Chr13	7960001	7980000	29.6226	Hb13g008010	XP_021637641.1	uncharacterized protein LOC110633369 isoform X7 [Hevea brasiliensis]
				Hb13g008020	XP_021637621.1	uncharacterized protein LOC110633360 isoform X1 [Hevea brasiliensis]
				Hb13g008030	XP_021637592.1	ubiquitin-like-conjugating enzyme ATG10 [Hevea brasiliensis]
Chr13	11520001	11540000	29.9834	Hb13g011190	XP_021679425.1	protein-tyrosine-phosphatase IBR5 [Hevea brasiliensis]
Chr13	12060001	12080000	38.6437	Hb13g011570	XP_021654811.1	zinc finger CCCH domain-containing protein 3-like isoform X2 [Hevea brasiliensis]
Chr13	12080001	12100000	39.2697	Hb13g011580	XP_021650331.1	probable tyrosine-protein phosphatase At1g05000 [Hevea brasiliensis]
Chr13	17360001	17380000	29.7727	Hb13g015270	XP_021689204.1	uncharacterized protein LOC110671138 [Hevea brasiliensis]
Chr13	74380001	74400000	33.7182	Hb13g047570	XP_021681098.1	cyclic nucleotide-gated cation channel beta-1-like [Hevea brasiliensis]
Chr13	75500001	75520000	34.2753	Hb13g048320	XP_021684723.1	protein-lysine N-methyltransferase rrg1 [Hevea brasiliensis]
				Hb13g048330	XP_021684740.1	zinc finger protein MAGPIE-like [Hevea brasiliensis]
Chr13	75520001	75540000	43.0918	Hb13g048340	XP_021645723.1	uncharacterized protein LOC110639191 [Hevea brasiliensis]
				Hb13g048350	XP_021645704.1	glutaredoxin-C9-like [Hevea brasiliensis]
Chr13	75580001	75600000	93.5725	Hb13g048380	XP_021645727.1	prohibitin-1, mitochondrial-like [Hevea brasiliensis]
Chr13	76280001	76300000	51.5428	Hb13g048840	ONK69956.1	uncharacterized protein A4U43_C05F28710 [Asparagus officinalis]
Chr13	76280001	76300000	51.5428	Hb13g048850	QCD86235.1	Ras-related C3 botulinum toxin substrate 1 [Vigna unguiculata]
Chr13	76460001	76480000	35.5908	Hb13g048990	XP_021674581.1	basic leucine zipper 61-like [Hevea brasiliensis]
Chr13	76540001	76560000	26.9197	Hb13g049060	AJF19712.1	cysteine proteinase [Hevea brasiliensis]
Chr13	77100001	77120000	142.657	Hb13g049440	-	-
Chr13	77260001	77280000	26.8642	Hb13g049560	XP_021685492.1	transcription factor TCP4-like [Hevea brasiliensis]
Chr13	79620001	79640000	42.5145	Hb13g051110	XP_020532630.1	uncharacterized protein LOC110008850 [Jatropha curcas]
				Hb13g051130	XP_021661317.1	uncharacterized protein LOC110650584 [Hevea brasiliensis]
Chr13	79980001	80000000	54.7959	Hb13g051390	XP_009787832.1	PREDICTED: LOW QUALITY PROTEIN: uncharacterized protein LOC104235718, partial [Nicotiana sylvestris]
Chr13	80240001	80260000	56.854	Hb13g051600	XP_021678159.1	protein HGV2 [Hevea brasiliensis]
				Hb13g051610	XP_021678162.1	uncharacterized protein LOC110663217 [Hevea brasiliensis]
				Hb13g051620	XP_021678161.1	thioredoxin-like protein HCF164, chloroplastic [Hevea brasiliensis]
				Hb13g051630	XP_021678158.1	LOW QUALITY PROTEIN: wall-associated receptor kinase-like 14 [Hevea brasiliensis]
Chr13	80280001	80300000	90.8677	Hb13g051660	XP_021678135.1	uncharacterized protein LOC110663195 [Hevea brasiliensis]
Chr13	82980001	83000000	34.9354	Hb13g053880	XP_021692534.1	PI-PLC X domain-containing protein At5g67130-like [Hevea brasiliensis]
Chr13	84340001	84360000	40.0844	Hb13g055070	XP_030494963.1	uncharacterized protein LOC115710749 [Cannabis sativa]
				Hb13g055080	XP_021661468.1	probable receptor-like protein kinase At2g23200 [Hevea brasiliensis]
				Hb13g055090	XP_021661466.1	MFP1 attachment factor 1-like [Hevea brasiliensis]
				Hb13g055100	XP_025983194.1	uncharacterized protein LOC113000726, partial [Glycine max]
Chr13	84520001	84540000	28.8302	Hb13g055210	XP_021678716.1	uncharacterized protein LOC110663643 [Hevea brasiliensis]
				Hb13g055220	XP_021658292.1	uncharacterized protein LOC110648389 [Hevea brasiliensis]
Chr13	84560001	84580000	39.7436	Hb13g055250	XP_021651493.1	WD40 repeat-containing protein HOS15-like isoform X2 [Hevea brasiliensis]
Chr13	84580001	84600000	31.0659	Hb13g055270	XP_021651502.1	zinc finger protein 4-like [Hevea brasiliensis]
Chr13	84660001	84680000	47.6252	Hb13g055320	EOY20325.1	Retrotransposon protein, Ty3-gypsy subclass, putative [Theobroma cacao]
Chr13	85240001	85260000	112.371	Hb13g055790	XP_021636884.1	uncharacterized protein LOC110632845 [Hevea brasiliensis]
				Hb13g055800	PKI51479.1	hypothetical protein CRG98_028190 [Punica granatum]
				Hb13g055810	PPS00861.1	hypothetical protein GOBAR_AA19802 [Gossypium barbadense]
Chr13	85720001	85740000	42.5381	Hb13g056280	XP_021682615.1	uncharacterized protein LOC110666442 [Hevea brasiliensis]
Chr13	85980001	86000000	36.7988	Hb13g056530	OAY26464.1	hypothetical protein MANES_16G049500 [Manihot esculenta]
				Hb13g056540	XP_021682667.1	putative pentatricopeptide repeat-containing protein At5g65820 isoform X2 [Hevea brasiliensis]
Chr13	86000001	86020000	43.3735	Hb13g056550	XP_021682668.1	DUF21 domain-containing protein At2g14520-like isoform X1 [Hevea brasiliensis]
				Hb13g056560	XP_021682671.1	GTP-binding protein At3g49725, chloroplastic [Hevea brasiliensis]
Chr13	86240001	86260000	33.2602	Hb13g056780	XP_021652622.1	germin-like protein subfamily 1 member 13 [Hevea brasiliensis]
				Hb13g056790	XP_021652623.1	germin-like protein subfamily 1 member 13 [Hevea brasiliensis]
Chr13	86420001	86440000	32.977	Hb13g056900	OAY58666.1	hypothetical protein MANES_02G197500 [Manihot esculenta]
				Hb13g056910	XP_021602080.1	uncharacterized protein LOC110607301 [Manihot esculenta]
				Hb13g056930	-	-
				Hb13g056940	XP_021649622.1	cysteine desulfurase, mitochondrial-like [Hevea brasiliensis]
Chr13	86460001	86480000	44.3729	Hb13g056970	XP_021649570.1	agamous-like MADS-box protein AGL29 [Hevea brasiliensis]
Chr13	87500001	87520000	58.3263	Hb13g058020	XP_021672266.1	L-type lectin-domain containing receptor kinase IX.1-like [Hevea brasiliensis]
				Hb13g058030	XP_021672264.1	L-type lectin-domain containing receptor kinase IX.1-like [Hevea brasiliensis]
				Hb13g058040	XP_021672264.1	L-type lectin-domain containing receptor kinase IX.1-like [Hevea brasiliensis]
Chr13	87820001	87840000	29.2918	Hb13g058330	XP_021667493.1	probable glycosyltransferase At5g03795 [Hevea brasiliensis]
Chr13	90080001	90100000	39.8713	Hb13g060500	XP_021664372.1	protein spinster homolog 3-like isoform X1 [Hevea brasiliensis]
Chr13	90320001	90340000	32.7074	Hb13g060770	XP_021684745.1	protein DOWNSTREAM OF FLC-like isoform X1 [Hevea brasiliensis]
				Hb13g060780	XP_021678387.1	protein UPSTREAM OF FLC [Hevea brasiliensis]
				Hb13g060790	OAY35873.1	hypothetical protein MANES_12G137500 [Manihot esculenta]
Chr13	91560001	91580000	30.2024	Hb13g062050	PWZ30868.1	Coiled-coil domain-containing protein SCD2 [Zea mays]
				Hb13g062060	XP_021636605.1	small GTPase LIP1 isoform X1 [Hevea brasiliensis]
				Hb13g062070	XP_021636589.1	probable WRKY transcription factor 51 [Hevea brasiliensis]
Chr13	91820001	91840000	42.2977	Hb13g062280	XP_021657186.1	uncharacterized protein LOC110647581 [Hevea brasiliensis]
Chr13	93120001	93140000	80.8804	Hb13g063550	XP_021692375.1	uncharacterized protein LOC110673552 [Hevea brasiliensis]
				Hb13g063570	XP_021692401.1	uncharacterized protein LOC110673570 [Hevea brasiliensis]
				Hb13g063580	RVW78202.1	Transposon Ty3-G Gag-Pol polyprotein [Vitis vinifera]
Chr13	94300001	94320000	43.7867	Hb13g064980	XP_021683113.1	uric acid degradation bifunctional protein TTL-like isoform X1 [Hevea brasiliensis]
				Hb13g064990	XP_021683111.1	uric acid degradation bifunctional protein TTL-like isoform X1 [Hevea brasiliensis]
				Hb13g065000	XP_021683109.1	pentatricopeptide repeat-containing protein At2g13420, mitochondrial-like isoform X1 [Hevea brasiliensis]
				Hb13g065010	PHU07425.1	hypothetical protein BC332_23914 [Capsicum chinense]
Chr13	94360001	94380000	30.3417	Hb13g065080	XP_021683106.1	pentatricopeptide repeat-containing protein At4g18975, chloroplastic isoform X5 [Hevea brasiliensis]
				Hb13g065090	XP_021683097.1	protein ROOT PRIMORDIUM DEFECTIVE 1 isoform X2 [Hevea brasiliensis]
				Hb13g065100	XP_021683095.1	probable receptor-like serine/threonine-protein kinase At5g57670 [Hevea brasiliensis]
Chr13	94600001	94620000	127.658	Hb13g065310	PNY16257.1	copia protein (gag-int-pol protein) [Trifolium pratense]
				Hb13g065320	XP_021658385.1	uncharacterized protein LOC110648462 isoform X2 [Hevea brasiliensis]
Chr14	1300001	1320000	32.2236	Hb14g001080	XP_021649616.1	chaperone protein dnaJ A6, chloroplastic-like [Hevea brasiliensis]
Chr14	1400001	1420000	36.2292	Hb14g001190	XP_021646494.1	uncharacterized protein LOC110639732 [Hevea brasiliensis]
Chr14	4940001	4960000	27.8205	Hb14g003920	XP_021661434.1	uncharacterized protein LOC110650664 isoform X3 [Hevea brasiliensis]
Chr14	5100001	5120000	43.6145	Hb14g003990	KDP24067.1	hypothetical protein JCGZ_25724 [Jatropha curcas]
				Hb14g004000	XP_021649718.1	probable terpene synthase 6 isoform X1 [Hevea brasiliensis]
				Hb14g004010	-	-
Chr14	29560001	29580000	24.6422	Hb14g019560	XP_021641651.1	cell wall integrity and stress response component 1 [Hevea brasiliensis]
Chr14	29880001	29900000	40.442	Hb14g019740	XP_021672280.1	probable E3 ubiquitin-protein ligase RHY1A [Hevea brasiliensis]
				Hb14g019750	XP_021672282.1	uncharacterized protein LOC110658833 [Hevea brasiliensis]
				Hb14g019760	XP_021672281.1	uncharacterized protein LOC110658832 [Hevea brasiliensis]
Chr14	30000001	30020000	99.6507	Hb14g019810	XP_021658199.1	large proline-rich protein bag6-like isoform X1 [Hevea brasiliensis]
Chr14	29980001	30000000	39.6211	Hb14g019810	XP_021658199.1	large proline-rich protein bag6-like isoform X1 [Hevea brasiliensis]
Chr14	30760001	30780000	79.91	Hb14g020230	XP_021652203.1	LOW QUALITY PROTEIN: uncharacterized protein LOC110643965 [Hevea brasiliensis]
Chr14	30780001	30800000	88.4633	Hb14g020280	XP_021692889.1	uncharacterized protein LOC110673946 isoform X2 [Hevea brasiliensis]
Chr14	30800001	30820000	32.2303	Hb14g020280	XP_021692889.1	uncharacterized protein LOC110673946 isoform X2 [Hevea brasiliensis]
				Hb14g020290	XP_021649447.1	probable flavin-containing monooxygenase 1 [Hevea brasiliensis]
Chr14	34260001	34280000	26.7191	Hb14g022470	XP_021650869.1	EIN3-binding F-box protein 1-like isoform X2 [Hevea brasiliensis]
Chr14	34620001	34640000	39.0901	Hb14g022900	XP_021667697.1	EG45-like domain containing protein [Hevea brasiliensis]
Chr14	35540001	35560000	61.3991	Hb14g023800	XP_021646255.1	LOW QUALITY PROTEIN: pentatricopeptide repeat-containing protein At5g55740, chloroplastic-like [Hevea brasiliensis]
				Hb14g023810	XP_021646247.1	probable inactive receptor kinase At2g26730 [Hevea brasiliensis]
Chr14	35680001	35700000	25.348	Hb14g023860	-	-
				Hb14g023870	OAY31617.1	hypothetical protein MANES_14G127000 [Manihot esculenta]
				Hb14g023880	XP_021671569.1	coatomer subunit epsilon-1-like [Hevea brasiliensis]
				Hb14g023890	XP_021671571.1	isoamylase 1, chloroplastic-like isoform X2 [Hevea brasiliensis]
Chr14	35720001	35740000	42.4935	Hb14g023910	XP_021671616.1	isoamylase 1, chloroplastic-like [Hevea brasiliensis]
				Hb14g023920	XP_021671599.1	UDP-arabinose 4-epimerase 1-like [Hevea brasiliensis]
				Hb14g023930	XP_021644512.1	protein lin-28 homolog B-like [Hevea brasiliensis]
Chr14	36540001	36560000	48.0309	Hb14g024540	XP_021649931.1	serine/threonine-protein phosphatase 6 regulatory subunit 3-like [Hevea brasiliensis]
				Hb14g024550	XP_021649911.1	30-kDa cleavage and polyadenylation specificity factor 30-like isoform X1 [Hevea brasiliensis]
Chr14	36660001	36680000	66.8126	Hb14g024630	XP_021686180.1	uncharacterized protein K02A2.6-like [Hevea brasiliensis]
Chr14	36820001	36840000	28.1821	Hb14g024770	XP_021654574.1	cationic amino acid transporter 1-like [Hevea brasiliensis]
				Hb14g024780	XP_021654577.1	cation-chloride cotransporter 1 isoform X2 [Hevea brasiliensis]
Chr14	37780001	37800000	24.6248	Hb14g025540	XP_021673205.1	protein starmaker-like [Hevea brasiliensis]
				Hb14g025550	XP_021678383.1	palmitoyl-acyl carrier protein thioesterase, chloroplastic-like [Hevea brasiliensis]
Chr14	38140001	38160000	40.9412	Hb14g025860	XP_021657212.1	auxin-responsive protein IAA32-like [Hevea brasiliensis]
				Hb14g025870	XP_021657227.1	receptor protein kinase-like protein ZAR1 [Hevea brasiliensis]
				Hb14g025880	XP_021657223.1	probable phosphopantothenoylcysteine decarboxylase isoform X1 [Hevea brasiliensis]
Chr14	38960001	38980000	41.9397	Hb14g026610	XP_021637904.1	adenylate isopentenyltransferase-like isoform X2 [Hevea brasiliensis]
				Hb14g026620	-	-
Chr14	40340001	40360000	29.22	Hb14g027840	KRH71112.1	hypothetical protein GLYMA_02G130200 [Glycine max]
Chr14	40440001	40460000	35.4894	Hb14g027950	XP_021651220.1	E3 ubiquitin-protein ligase RHA2B-like [Hevea brasiliensis]
				Hb14g027960	XP_021644636.1	uncharacterized protein LOC110638365 [Hevea brasiliensis]
				Hb14g027970	XP_021616014.1	uncharacterized protein LOC110617498 isoform X1 [Manihot esculenta]
Chr14	43600001	43620000	52.3031	Hb14g031330	XP_021674480.1	aldehyde dehydrogenase family 2 member B4, mitochondrial-like [Hevea brasiliensis]
				Hb14g031340	XP_021674478.1	uncharacterized protein LOC110660464 isoform X1 [Hevea brasiliensis]
				Hb14g031350	XP_020421230.1	uncharacterized protein LOC18775571 [Prunus persica]
Chr14	44100001	44120000	29.9553	Hb14g031860	XP_021650682.1	CRAL-TRIO domain-containing protein C3H8.02 isoform X2 [Hevea brasiliensis]
Chr14	44140001	44160000	30.0437	Hb14g031900	XP_021650392.1	jmjC domain-containing protein 4 isoform X1 [Hevea brasiliensis]
				Hb14g031910	XP_021650394.1	probable kinetochore protein SPC25 isoform X1 [Hevea brasiliensis]
				Hb14g031920	XP_021680294.1	short-chain dehydrogenase TIC 32, chloroplastic-like isoform X2 [Hevea brasiliensis]
Chr14	44480001	44500000	46.8178	Hb14g032260	XP_021655517.1	protein NBR1 homolog isoform X2 [Hevea brasiliensis]
Chr14	44520001	44540000	27.0894	Hb14g032290	OAY30809.1	hypothetical protein MANES_14G060500 [Manihot esculenta]
				Hb14g032300	AFC01200.1	translation elongation factor, partial [Ammopiptanthus mongolicus]
				Hb14g032310	XP_021655596.1	elongation factor Tu, chloroplastic [Hevea brasiliensis]
				Hb14g032320	XP_021655605.1	50S ribosomal protein L19-1, chloroplastic-like [Hevea brasiliensis]
Chr14	44640001	44660000	54.5099	Hb14g032460	XP_021642331.1	cytochrome P450 71A3-like [Hevea brasiliensis]
Chr14	45020001	45040000	29.0849	Hb14g032930	XP_021681038.1	uncharacterized protein slr0889-like isoform X1 [Hevea brasiliensis]
				Hb14g032940	XP_021681036.1	uncharacterized protein LOC110665289 isoform X1 [Hevea brasiliensis]
				Hb14g032950	XP_021681034.1	nucleoside diphosphate kinase 2, chloroplastic-like [Hevea brasiliensis]
				Hb14g032960	XP_021680973.1	DELLA protein RGL1-like [Hevea brasiliensis]
Chr14	45380001	45400000	43.3472	Hb14g033290	XP_021668780.1	exocyst complex component EXO70B1-like [Hevea brasiliensis]
				Hb14g033300	XP_021690180.1	pentatricopeptide repeat-containing protein At5g50390, chloroplastic [Hevea brasiliensis]
				Hb14g033310	XP_021668779.1	snurportin-1 [Hevea brasiliensis]
				Hb14g033320	OAY47954.1	hypothetical protein MANES_06G119400 [Manihot esculenta]
Chr14	45960001	45980000	35.1534	Hb14g033840	XP_021690183.1	probable serine/threonine-protein kinase At1g54610 isoform X1 [Hevea brasiliensis]
				Hb14g033850	XP_021643663.1	proteasome subunit alpha type-4 [Hevea brasiliensis]
Chr14	45980001	46000000	52.0714	Hb14g033870	XP_021643616.1	uncharacterized protein LOC110637677 [Hevea brasiliensis]
Chr14	48680001	48700000	32.9438	Hb14g036770	XP_021678744.1	uncharacterized protein LOC110663664 [Hevea brasiliensis]
Chr14	48880001	48900000	29.0048	Hb14g037010	XP_021671388.1	beta-carotene hydroxylase 2, chloroplastic-like [Hevea brasiliensis]
				Hb14g037030	RHN81761.1	putative galacturan 1,4-alpha-galacturonidase [Medicago truncatula]
Chr14	49480001	49500000	102.096	Hb14g037630	XP_021643361.1	mitochondrial carrier protein MTM1-like [Hevea brasiliensis]
Chr14	49540001	49560000	29.5176	Hb14g037690	XP_021643350.1	probable WRKY transcription factor 53 [Hevea brasiliensis]
Chr14	49840001	49860000	39.5343	Hb14g038000	XP_021682263.1	putative RING-H2 finger protein ATL21B [Hevea brasiliensis]
Chr14	49840001	49860000	39.5343	Hb14g038010	XP_021682260.1	glutamate synthase 1 [NADH], chloroplastic isoform X1 [Hevea brasiliensis]
Chr14	50620001	50640000	27.3668	Hb14g038720	XP_021645492.1	xanthine dehydrogenase 1-like isoform X2 [Hevea brasiliensis]
				Hb14g038730	XP_021646611.1	extensin-like [Hevea brasiliensis]
Chr14	50980001	51000000	33.4664	Hb14g039090	GAU45777.1	hypothetical protein TSUD_24410 [Trifolium subterraneum]
				Hb14g039100	XP_021642110.1	uncharacterized protein YMR315W isoform X1 [Hevea brasiliensis]
				Hb14g039110	XP_021642101.1	DNA topoisomerase 6 subunit B isoform X1 [Hevea brasiliensis]
Chr14	51000001	51020000	56.2955	Hb14g039120	XP_021664023.1	linoleate 13S-lipoxygenase 2-1, chloroplastic-like isoform X1 [Hevea brasiliensis]
				Hb14g039130	-	-
Chr14	51040001	51060000	116.624	Hb14g039150	XP_021675538.1	beta-glucosidase 12-like isoform X1 [Hevea brasiliensis]
Chr14	51080001	51100000	55.1887	Hb14g039180	GAY49906.1	hypothetical protein CUMW_122640 [Citrus unshiu]
Chr14	51260001	51280000	41.5422	Hb14g039310	XP_021644757.1	BTB/POZ domain-containing protein At1g04390 isoform X1 [Hevea brasiliensis]
				Hb14g039320	XP_002513422.2	galactomannan galactosyltransferase 1 [Ricinus communis]
				Hb14g039330	XP_021644769.1	putative pumilio homolog 8, chloroplastic [Hevea brasiliensis]
Chr15	820001	840000	54.8401	Hb15g000880	XP_021665691.1	histidine-containing phosphotransfer protein 2-like [Hevea brasiliensis]
				Hb15g000890	XP_021665749.1	DNA polymerase epsilon catalytic subunit A-like [Hevea brasiliensis]
				Hb15g000900	OAY51428.1	hypothetical protein MANES_04G006000 [Manihot esculenta]
Chr15	1260001	1280000	33.5518	Hb15g001310	XP_021680129.1	probable LRR receptor-like serine/threonine-protein kinase At3g47570 [Hevea brasiliensis]
Chr15	1280001	1300000	38.48	Hb15g001320	OAY51462.1	hypothetical protein MANES_04G008700 [Manihot esculenta]
Chr15	1260001	1280000	33.5518	Hb15g001320	OAY51462.1	hypothetical protein MANES_04G008700 [Manihot esculenta]
Chr15	1280001	1300000	38.48	Hb15g001330	XP_021680130.1	uncharacterized protein LOC110664672 [Hevea brasiliensis]
Chr15	1260001	1280000	33.5518	Hb15g001330	XP_021680130.1	uncharacterized protein LOC110664672 [Hevea brasiliensis]
Chr15	1280001	1300000	38.48	Hb15g001340	XP_021680129.1	probable LRR receptor-like serine/threonine-protein kinase At3g47570 [Hevea brasiliensis]
				Hb15g001350	XP_021680136.1	DEMETER-like protein 2 [Hevea brasiliensis]
Chr15	5760001	5780000	46.8357	Hb15g005180	XP_024632745.1	uncharacterized protein LOC112419363 [Medicago truncatula]
Chr15	5760001	5780000	46.8357	Hb15g005190	XP_021666168.1	uncharacterized protein LOC110654470 [Hevea brasiliensis]
Chr15	7140001	7160000	33.303	Hb15g006150	XP_021683519.1	uncharacterized protein LOC110667097 isoform X1 [Hevea brasiliensis]
Chr15	8460001	8480000	67.2813	Hb15g007200	XP_021652719.1	disease resistance protein RPP8-like [Hevea brasiliensis]
Chr15	8620001	8640000	41.5571	Hb15g007300	KAA8527284.1	hypothetical protein F0562_034619 [Nyssa sinensis]
				Hb15g007320	XP_021652705.1	calmodulin-like protein 3 [Hevea brasiliensis]
Chr15	14860001	14880000	39.0302	Hb15g012040	XP_021661882.1	transcription factor bHLH128-like [Hevea brasiliensis]
				Hb15g012050	RVW30404.1	Retrovirus-related Pol polyprotein from transposon 17.6 [Vitis vinifera]
Chr15	14920001	14940000	32.1545	Hb15g012110	XP_021649689.1	uncharacterized protein C3orf26 homolog [Hevea brasiliensis]
Chr15	15140001	15160000	58.4185	Hb15g012250	-	-
Chr15	21660001	21680000	78.3092	Hb15g016530	OAY52073.1	hypothetical protein MANES_04G055200 [Manihot esculenta]
Chr15	66660001	66680000	54.8761	Hb15g039900	XP_021643977.1	metal-independent phosphoserine phosphatase [Hevea brasiliensis]
Chr15	68880001	68900000	26.551	Hb15g041160	XP_021663272.1	uncharacterized protein LOC110652080, partial [Hevea brasiliensis]
Chr15	75060001	75080000	55.7317	Hb15g044560	XP_021691436.1	F-box/kelch-repeat protein At3g06240-like [Hevea brasiliensis]
Chr15	78540001	78560000	52.4168	Hb15g046820	XP_021645677.1	myb-related protein 308-like [Hevea brasiliensis]
Chr15	80740001	80760000	29.056	Hb15g048550	XP_021678231.1	indole-3-acetic acid-induced protein ARG7-like [Hevea brasiliensis]
Chr15	80760001	80780000	93.7472	Hb15g048560	XP_021678229.1	probable ribosome-binding factor A, chloroplastic [Hevea brasiliensis]
				Hb15g048570	-	-
Chr15	84820001	84840000	39.8528	Hb15g051930	XP_021646632.1	uncharacterized protein LOC110639847 [Hevea brasiliensis]
Chr15	84820001	84840000	39.8528	Hb15g051940	XP_021646608.1	DEAD-box ATP-dependent RNA helicase 41-like [Hevea brasiliensis]
Chr15	84840001	84860000	69.5735	Hb15g051950	XP_021646652.1	xyloglucan endotransglucosylase/hydrolase protein A [Hevea brasiliensis]
				Hb15g051960	XP_021646645.1	tyrosine--tRNA ligase, chloroplastic/mitochondrial-like [Hevea brasiliensis]
				Hb15g051970	XP_021646623.1	glyceraldehyde-3-phosphate dehydrogenase A, chloroplastic-like [Hevea brasiliensis]
				Hb15g051980	XP_021646624.1	heavy metal-associated isoprenylated plant protein 32-like [Hevea brasiliensis]
Chr15	86380001	86400000	33.4879	Hb15g053080	XP_021663712.1	wall-associated receptor kinase-like 8 [Hevea brasiliensis]
				Hb15g053090	-	-
Chr15	89780001	89800000	29.3017	Hb15g055880	XP_021626846.1	probable polygalacturonase At1g80170 [Manihot esculenta]
Chr15	90440001	90460000	47.9615	Hb15g056500	XP_021644375.1	uncharacterized protein LOC110638209 [Hevea brasiliensis]
				Hb15g056510	XP_021674365.1	protein MLN51 homolog isoform X1 [Hevea brasiliensis]
Chr15	94400001	94420000	28.2805	Hb15g059910	XP_021638639.1	putative disease resistance protein At3g14460 [Hevea brasiliensis]
				Hb15g059920	-	-
				Hb15g059930	XP_021638651.1	uncharacterized protein LOC110634072 [Hevea brasiliensis]
				Hb15g059940	XP_021638659.1	putative disease resistance protein RGA3 [Hevea brasiliensis]
Chr15	94560001	94580000	26.6971	Hb15g060100	XP_021638646.1	probable phospholipid-transporting ATPase 4 isoform X1 [Hevea brasiliensis]
				Hb15g060110	XP_021638703.1	uncharacterized protein LOC110634105 [Hevea brasiliensis]
				Hb15g060120	XP_021638642.1	eukaryotic initiation factor 4A-11 [Hevea brasiliensis]
				Hb15g060130	XP_021638680.1	glycylpeptide N-tetradecanoyltransferase 1-like [Hevea brasiliensis]
Chr15	94600001	94620000	30.4127	Hb15g060150	XP_021638672.1	dihydrolipoyllysine-residue acetyltransferase component 2 of pyruvate dehydrogenase complex, mitochondrial-like [Hevea brasiliensis]
				Hb15g060160	XP_021638698.1	mitochondrial import inner membrane translocase subunit TIM23-2-like [Hevea brasiliensis]
				Hb15g060170	OAY53176.1	hypothetical protein MANES_04G142000 [Manihot esculenta]
				Hb15g060180	-	-
Chr15	95080001	95100000	38.086	Hb15g060640	RVW91832.1	Copia protein [Vitis vinifera]
Chr15	95420001	95440000	39.0033	Hb15g060880	OAY53208.1	hypothetical protein MANES_04G144500 [Manihot esculenta]
				Hb15g060890	XP_021686916.1	formin-like protein 16 [Hevea brasiliensis]
Chr15	95980001	96000000	26.9306	Hb15g061330	XP_021609849.1	pentatricopeptide repeat-containing protein At5g41170, mitochondrial-like isoform X2 [Manihot esculenta]
				Hb15g061340	XP_021638941.1	uncharacterized protein LOC110634311 [Hevea brasiliensis]
Chr15	95980001	96000000	26.9306	Hb15g061350	XP_021638915.1	3-oxoacyl-[acyl-carrier-protein] synthase II, chloroplastic-like [Hevea brasiliensis]
Chr16	380001	400000	39.0965	Hb16g000330	XP_021638201.1	two-component response regulator-like APRR7 [Hevea brasiliensis]
Chr16	1320001	1340000	44.3418	Hb16g001250	XP_021660589.1	probable serine/threonine-protein kinase PBL19 isoform X1 [Hevea brasiliensis]
				Hb16g001260	XP_021660602.1	OTU domain-containing protein DDB_G0284757-like [Hevea brasiliensis]
				Hb16g001270	XP_021660612.1	transcription factor TCP11-like [Hevea brasiliensis]
				Hb16g001280	XP_021659049.1	high affinity nitrate transporter 2.4-like [Hevea brasiliensis]
Chr16	1420001	1440000	42.4986	Hb16g001340	XP_021659074.1	auxin-induced protein X15-like [Hevea brasiliensis]
				Hb16g001350	XP_021660827.1	uncharacterized protein LOC110650247 [Hevea brasiliensis]
				Hb16g001360	XP_021669091.1	heavy metal-associated isoprenylated plant protein 5-like [Hevea brasiliensis]
				Hb16g001370	-	-
Chr16	1900001	1920000	25.4429	Hb16g001790	XP_021655929.1	serine/threonine protein phosphatase 2A 57 kDa regulatory subunit B' beta isoform-like [Hevea brasiliensis]
				Hb16g001800	XP_021655930.1	transcription factor MYB27-like [Hevea brasiliensis]
				Hb16g001810	XP_021655927.1	probable pectate lyase 12 [Hevea brasiliensis]
Chr16	2000001	2020000	27.3838	Hb16g001940	XP_021677397.1	protein fluG isoform X2 [Hevea brasiliensis]
				Hb16g001950	-	-
Chr16	2160001	2180000	34.7733	Hb16g002060	XP_021677399.1	protein SHOOT GRAVITROPISM 6 isoform X1 [Hevea brasiliensis]
				Hb16g002080	XP_021677408.1	UDP-glycosyltransferase 73C1-like isoform X2 [Hevea brasiliensis]
Chr16	4240001	4260000	31.7522	Hb16g003890	XP_021647152.1	F-box/kelch-repeat protein At1g57790-like [Hevea brasiliensis]
Chr16	5020001	5040000	24.8037	Hb16g004530	-	-
				Hb16g004540	XP_021689161.1	NAC domain-containing protein 90-like [Hevea brasiliensis]
Chr16	5340001	5360000	61.107	Hb16g004760	XP_021692463.1	extensin-like, partial [Hevea brasiliensis]
				Hb16g004770	XP_021682922.1	proline-rich receptor-like protein kinase PERK2 [Hevea brasiliensis]
				Hb16g004780	-	-
Chr16	5600001	5620000	34.2354	Hb16g005030	XP_021662677.1	probable CCR4-associated factor 1 homolog 11 [Hevea brasiliensis]
Chr16	5880001	5900000	41.017	Hb16g005290	XP_021646187.1	nudix hydrolase 27, chloroplastic-like isoform X1 [Hevea brasiliensis]
Chr16	5920001	5940000	46.9688	Hb16g005310	XP_021639518.1	testis-expressed protein 10 homolog isoform X2 [Hevea brasiliensis]
Chr16	6060001	6080000	59.4641	Hb16g005380	XP_021639516.1	testis-expressed protein 10 homolog isoform X1 [Hevea brasiliensis]
Chr16	6120001	6140000	117.364	Hb16g005420	XP_021639516.1	testis-expressed protein 10 homolog isoform X1 [Hevea brasiliensis]
Chr16	6140001	6160000	51.6704	Hb16g005420	XP_021639516.1	testis-expressed protein 10 homolog isoform X1 [Hevea brasiliensis]
Chr16	6160001	6180000	95.2162	Hb16g005430	XP_021639516.1	testis-expressed protein 10 homolog isoform X1 [Hevea brasiliensis]
Chr16	6140001	6160000	51.6704	Hb16g005430	XP_021639516.1	testis-expressed protein 10 homolog isoform X1 [Hevea brasiliensis]
Chr16	6160001	6180000	95.2162	Hb16g005440	XP_021639523.1	mediator of RNA polymerase II transcription subunit 27-like [Hevea brasiliensis]
				Hb16g005450	OAY59343.1	hypothetical protein MANES_01G025400 [Manihot esculenta]
Chr16	6340001	6360000	25.8504	Hb16g005580	OAY40753.1	hypothetical protein MANES_09G045700 [Manihot esculenta]
Chr16	6460001	6480000	39.866	Hb16g005710	XP_021688491.1	E3 ubiquitin-protein ligase PUB22-like [Hevea brasiliensis]
Chr16	6660001	6680000	39.9805	Hb16g005860	XP_021650128.1	uncharacterized protein LOC110642395 [Hevea brasiliensis]
				Hb16g005870	XP_021650127.1	RING-H2 finger protein ATL70-like [Hevea brasiliensis]
Chr16	7000001	7020000	44.7647	Hb16g006140	XP_021650951.1	calcium-dependent protein kinase 20-like [Hevea brasiliensis]
Chr16	7040001	7060000	180.774	Hb16g006190	XP_021650942.1	F-box protein At5g06550 [Hevea brasiliensis]
Chr16	7080001	7100000	28.0606	Hb16g006240	XP_021650894.1	probable cation transporter HKT7 [Hevea brasiliensis]
Chr16	8420001	8440000	29.9323	Hb16g007140	XP_021669213.1	E3 ubiquitin-protein ligase SINAT2 isoform X1 [Hevea brasiliensis]
Chr16	15140001	15160000	28.2182	Hb16g011910	XP_021689995.1	uncharacterized protein LOC110671742 [Hevea brasiliensis]
Chr16	24120001	24140000	44.0113	Hb16g017150	XP_021661299.1	transcription factor bHLH106-like [Hevea brasiliensis]
Chr16	26300001	26320000	59.9578	Hb16g018480	XP_021675316.1	serine carboxypeptidase-like 45 isoform X1 [Hevea brasiliensis]
Chr16	27880001	27900000	28.8821	Hb16g019230	XP_021665240.1	uncharacterized protein LOC110653767 [Hevea brasiliensis]
Chr16	29540001	29560000	59.0991	Hb16g020050	RVW67625.1	Retrovirus-related Pol polyprotein from transposon TNT 1-94 [Vitis vinifera]
Chr16	32220001	32240000	24.6019	Hb16g021320	GAY31948.1	hypothetical protein CUMW_272900 [Citrus unshiu]
Chr16	32340001	32360000	36.1646	Hb16g021370	KAA3473717.1	DNA/RNA polymerases superfamily protein [Gossypium australe]
Chr16	33840001	33860000	26.5647	Hb16g022140	XP_021685441.1	cysteine proteinase inhibitor 12-like isoform X1 [Hevea brasiliensis]
Chr16	34840001	34860000	45.9517	Hb16g022660	XP_021675766.1	alcohol dehydrogenase-like 3 [Hevea brasiliensis]
Chr16	36360001	36380000	62.6488	Hb16g023460	XP_021652247.1	uncharacterized protein LOC110643992 [Hevea brasiliensis]
Chr16	36600001	36620000	43.7092	Hb16g023670	XP_021652203.1	LOW QUALITY PROTEIN: uncharacterized protein LOC110643965 [Hevea brasiliensis]
Chr16	37500001	37520000	41.3957	Hb16g024100	XP_021650536.1	binding partner of ACD11 1-like [Hevea brasiliensis]
Chr16	37940001	37960000	106.438	Hb16g024390	XP_021674030.1	myb-related protein Zm38-like [Hevea brasiliensis]
Chr16	42120001	42140000	25.8666	Hb16g026430	XP_021673604.1	uncharacterized protein LOC110659847 [Hevea brasiliensis]
Chr16	42640001	42660000	45.2228	Hb16g026620	KAA3462203.1	reverse transcriptase [Gossypium australe]
Chr16	43700001	43720000	57.5321	Hb16g027160	-	-
Chr16	44000001	44020000	51.8442	Hb16g027250	XP_021670563.1	uncharacterized protein LOC110657605 [Hevea brasiliensis]
				Hb16g027260	XP_021666515.1	exocyst complex component SEC15A [Hevea brasiliensis]
Chr16	44740001	44760000	76.3485	Hb16g027750	XP_021646193.1	uncharacterized protein LOC110639509 [Hevea brasiliensis]
Chr16	45480001	45500000	67.7044	Hb16g028130	XP_021666320.1	uncharacterized protein LOC110654597 [Hevea brasiliensis]
Chr16	47240001	47260000	52.5937	Hb16g029050	XP_012472412.1	PREDICTED: uncharacterized protein LOC105789586 [Gossypium raimondii]
Chr16	47820001	47840000	30.3647	Hb16g029470	XP_021643654.1	calmodulin-interacting protein 111-like isoform X1 [Hevea brasiliensis]
Chr16	49920001	49940000	64.5783	Hb16g030480	XP_021637869.1	NAC domain-containing protein 91-like [Hevea brasiliensis]
Chr16	52360001	52380000	81.462	Hb16g031820	XP_021652212.1	uncharacterized protein LOC110643971, partial [Hevea brasiliensis]
Chr16	53140001	53160000	51.2088	Hb16g032240	XP_021607670.1	uncharacterized protein LOC110611586 [Manihot esculenta]
Chr16	56080001	56100000	84.021	Hb16g033540	RVX16186.1	Retrovirus-related Pol polyprotein from transposon TNT 1-94 [Vitis vinifera]
Chr16	56400001	56420000	35.1617	Hb16g033720	XP_021690293.1	50S ribosomal protein 5 alpha, chloroplastic-like [Hevea brasiliensis]
Chr16	57160001	57180000	27.3646	Hb16g034160	XP_021674299.1	50S ribosomal protein 5, chloroplastic [Hevea brasiliensis]
Chr16	57860001	57880000	33.337	Hb16g034550	AAT38747.2	Polyprotein, putative [Solanum demissum]
Chr16	60100001	60120000	56.7789	Hb16g035780	KAA0068083.1	peroxidase 64 [Cucumis melo var. makuwa]
				Hb16g035790	PPR85122.1	hypothetical protein GOBAR_AA35569 [Gossypium barbadense]
Chr16	61440001	61460000	78.7635	Hb16g036410	XP_021657402.1	uncharacterized protein LOC110647744 [Hevea brasiliensis]
Chr16	63300001	63320000	49.4509	Hb16g037310	XP_021690959.1	alpha-L-arabinofuranosidase 1-like isoform X1 [Hevea brasiliensis]
Chr16	63740001	63760000	46.5705	Hb16g037590	XP_021621553.1	uncharacterized protein LOC110621591 [Manihot esculenta]
Chr16	63940001	63960000	26.8879	Hb16g037730	XP_021674586.1	uncharacterized protein LOC110660548 [Hevea brasiliensis]
Chr16	64180001	64200000	47.119	Hb16g037820	XP_021667027.1	gamma aminobutyrate transaminase 3, chloroplastic-like isoform X1 [Hevea brasiliensis]
Chr16	64440001	64460000	64.9752	Hb16g037930	XP_021669568.1	uncharacterized protein LOC110656900 [Hevea brasiliensis]
Chr16	64440001	64460000	64.9752	Hb16g037940	XP_021685101.1	uncharacterized protein LOC110668246 [Hevea brasiliensis]
Chr16	65920001	65940000	61.0096	Hb16g038590	XP_021682148.1	uncharacterized protein LOC110666080 [Hevea brasiliensis]
Chr16	67680001	67700000	35.6001	Hb16g039400	OAY41108.1	hypothetical protein MANES_09G074900 [Manihot esculenta]
Chr16	67880001	67900000	27.7154	Hb16g039480	XP_021682188.1	uncharacterized protein LOC110666117 [Hevea brasiliensis]
Chr16	68680001	68700000	25.9904	Hb16g039870	XP_021669802.1	VQ motif-containing protein 22-like [Hevea brasiliensis]
Chr16	70640001	70660000	29.6184	Hb16g040900	XP_021671881.1	G patch domain-containing protein 11-like [Hevea brasiliensis]
Chr16	71040001	71060000	60.7887	Hb16g041100	XP_021692246.1	uncharacterized protein LOC110673414 [Hevea brasiliensis]
Chr16	77480001	77500000	28.7482	Hb16g044570	XP_021671897.1	ER membrane protein complex subunit 3-like isoform X1 [Hevea brasiliensis]
Chr16	81120001	81140000	64.6747	Hb16g046570	XP_021672262.1	probable beta-D-xylosidase 2 [Hevea brasiliensis]
Chr16	81880001	81900000	34.5954	Hb16g047090	XP_021648065.1	UDP-N-acetylglucosamine transferase subunit ALG13 homolog [Hevea brasiliensis]
Chr16	81980001	82000000	36.6158	Hb16g047150	XP_021648019.1	pentatricopeptide repeat-containing protein At4g16390, chloroplastic isoform X1 [Hevea brasiliensis]
Chr16	82320001	82340000	135.631	Hb16g047350	XP_021686349.1	protein PYRICULARIA ORYZAE RESISTANCE 21-like [Hevea brasiliensis]
Chr16	82340001	82360000	36.0804	Hb16g047360	XP_021686350.1	uncharacterized protein LOC110669153 [Hevea brasiliensis]
Chr16	85960001	85980000	57.7952	Hb16g049110	XP_021669781.1	nuclear transcription factor Y subunit B-6-like [Hevea brasiliensis]
Chr16	86600001	86620000	71.1123	Hb16g049420	OAY43417.1	hypothetical protein MANES_08G068600 [Manihot esculenta]
				Hb16g049430	XP_019259063.1	PREDICTED: uncharacterized protein LOC109237238 [Nicotiana attenuata]
				Hb16g049440	XP_021619836.1	acetyl-CoA acetyltransferase, cytosolic 1-like [Manihot esculenta]
Chr16	86620001	86640000	60.5194	Hb16g049440	XP_021619836.1	acetyl-CoA acetyltransferase, cytosolic 1-like [Manihot esculenta]
Chr16	86760001	86780000	96.6921	Hb16g049510	-	-
Chr16	86800001	86820000	37.8571	Hb16g049530	XP_023772266.1	uncharacterized protein LOC111920931 [Lactuca sativa]
Chr16	87780001	87800000	60.5055	Hb16g050140	XP_021686179.1	ATP-dependent 6-phosphofructokinase 2-like [Hevea brasiliensis]
Chr16	87820001	87840000	97.6828	Hb16g050170	XP_021686177.1	E3 ubiquitin-protein ligase RGLG2-like [Hevea brasiliensis]
Chr16	91000001	91020000	39.517	Hb16g051850	XP_021669189.1	uncharacterized protein LOC110656628 [Hevea brasiliensis]
Chr16	95420001	95440000	27.7659	Hb16g054550	XP_021641164.1	uncharacterized protein At5g02240-like [Hevea brasiliensis]
Chr16	96580001	96600000	44.0478	Hb16g055270	QEA69195.1	MYC19 [Hevea brasiliensis]
Chr16	98800001	98820000	44.2609	Hb16g056870	XP_021647225.1	mitogen-activated protein kinase-binding protein 1 isoform X2 [Hevea brasiliensis]
Chr16	98840001	98860000	76.8074	Hb16g056880	XP_021646953.1	pentatricopeptide repeat-containing protein At3g09060 [Hevea brasiliensis]
				Hb16g056890	XP_021657256.1	uncharacterized protein LOC110647635 [Hevea brasiliensis]
				Hb16g056900	XP_021646560.1	laccase-4-like [Hevea brasiliensis]
Chr16	101000001	101020000	26.9865	Hb16g058800	XP_021664405.1	uncharacterized protein LOC110653109 [Hevea brasiliensis]
Chr16	101020001	101040000	78.8497	Hb16g058810	XP_021679862.1	uncharacterized protein LOC110664460 [Hevea brasiliensis]
Chr16	101600001	101620000	27.2762	Hb16g059340	XP_021657623.1	ubiquitin thioesterase otubain-like isoform X2 [Hevea brasiliensis]
				Hb16g059350	XP_021657617.1	protein MEI2-like 4 isoform X1 [Hevea brasiliensis]
Chr16	102000001	102020000	29.9094	Hb16g059710	XP_027174862.1	LOW QUALITY PROTEIN: polyubiquitin-A-like [Coffea eugenioides]
				Hb16g059720	XP_021646076.1	zinc finger CCCH domain-containing protein ZFN-like [Hevea brasiliensis]
				Hb16g059730	XP_021646077.1	uncharacterized protein LOC110639444 [Hevea brasiliensis]
Chr16	105140001	105160000	28.2824	Hb16g063050	XP_021669365.1	probable serine/threonine-protein kinase WNK9 [Hevea brasiliensis]
				Hb16g063060	EEF49691.1	Zeta-carotene desaturase, chloroplast precursor, putative [Ricinus communis]
				Hb16g063070	XP_021669370.1	DNA damage-repair/toleration protein DRT102-like [Hevea brasiliensis]
Chr16	105780001	105800000	38.7118	Hb16g063630	XP_021652894.1	receptor-like protein kinase ANXUR1 [Hevea brasiliensis]
				Hb16g063640	XP_021652904.1	probable WRKY transcription factor 74 [Hevea brasiliensis]
Chr16	106960001	106980000	61.2758	Hb16g064910	XP_021684332.1	2,3-bisphosphoglycerate-independent phosphoglycerate mutase-like isoform X4 [Hevea brasiliensis]
				Hb16g064920	XP_021684327.1	50S ribosomal protein L17, chloroplastic isoform X1 [Hevea brasiliensis]
				Hb16g064930	EEF42302.1	Protein kinase APK1B, chloroplast precursor, putative [Ricinus communis]
Chr16	111920001	111940000	28.6476	Hb16g069220	XP_021651296.1	uncharacterized protein LOC110643273 isoform X1 [Hevea brasiliensis]
Chr17	2000001	2020000	34.0345	Hb17g002020	XP_021662782.1	nuclear pore complex protein NUP88-like isoform X3 [Hevea brasiliensis]
Chr17	4020001	4040000	26.5796	Hb17g003730	OMO76488.1	hypothetical protein COLO4_25554 [Corchorus olitorius]
Chr17	4000001	4020000	26.2133	Hb17g003730	OMO76488.1	hypothetical protein COLO4_25554 [Corchorus olitorius]
Chr17	5620001	5640000	40.6358	Hb17g005210	XP_021672033.1	cellular nucleic acid-binding protein-like [Hevea brasiliensis]
				Hb17g005220	XP_021677080.1	uncharacterized protein LOC110662431 [Hevea brasiliensis]
				Hb17g005230	XP_021672032.1	enoyl-CoA delta isomerase 1, peroxisomal [Hevea brasiliensis]
				Hb17g005240	XP_021672030.1	uncharacterized protein LOC110658636 isoform X1 [Hevea brasiliensis]
Chr17	5780001	5800000	27.4317	Hb17g005370	XP_021642065.1	disease resistance protein At4g27190-like [Hevea brasiliensis]
				Hb17g005380	XP_021642064.1	probable disease resistance protein At4g27220 [Hevea brasiliensis]
Chr17	6400001	6420000	38.902	Hb17g005930	XP_021680357.1	sulfate transporter 4.1, chloroplastic-like [Hevea brasiliensis]
				Hb17g005940	XP_021680358.1	uncharacterized protein LOC110664807 [Hevea brasiliensis]
Chr17	6420001	6440000	35.9209	Hb17g005950	XP_021680360.1	glutathione S-transferase DHAR2-like [Hevea brasiliensis]
Chr17	6940001	6960000	25.0078	Hb17g006320	XP_021683979.1	SAC3 family protein A isoform X1 [Hevea brasiliensis]
				Hb17g006330	XP_021683982.1	uncharacterized protein LOC110667447 [Hevea brasiliensis]
				Hb17g006340	XP_021682122.1	uncharacterized protein LOC110666060 [Hevea brasiliensis]
				Hb17g006350	XP_021683983.1	macrophage erythroblast attacher-like [Hevea brasiliensis]
Chr17	7140001	7160000	33.5903	Hb17g006500	XP_021654292.1	floral homeotic protein APETALA 2-like isoform X3 [Hevea brasiliensis]
				Hb17g006510	XP_021654323.1	uncharacterized protein LOC110645446 [Hevea brasiliensis]
Chr17	9040001	9060000	58.5019	Hb17g008030	-	-
Chr17	9060001	9080000	62.4921	Hb17g008040	-	-
Chr17	9080001	9100000	77.3083	Hb17g008050	XP_021642539.1	vinorine synthase-like [Hevea brasiliensis]
Chr17	9060001	9080000	62.4921	Hb17g008050	XP_021642539.1	vinorine synthase-like [Hevea brasiliensis]
Chr17	9080001	9100000	77.3083	Hb17g008060	XP_021645524.1	collagen alpha-3(IX) chain-like [Hevea brasiliensis]
Chr17	9600001	9620000	78.0866	Hb17g008440	XP_021642253.1	probable pectate lyase 13 [Hevea brasiliensis]
Chr17	9800001	9820000	25.142	Hb17g008550	XP_027775448.1	uncharacterized protein LOC114078653 [Solanum pennellii]
Chr17	12020001	12040000	32.9522	Hb17g010070	XP_021654802.1	uncharacterized protein LOC110645843 [Hevea brasiliensis]
Chr17	15200001	15220000	32.8537	Hb17g012100	XP_021660280.1	bifunctional dTDP-4-dehydrorhamnose 3,5-epimerase/dTDP-4-dehydrorhamnose reductase-like [Hevea brasiliensis]
Chr17	18580001	18600000	28.6837	Hb17g014270	-	-
Chr17	41660001	41680000	29.1079	Hb17g026690	XP_021670467.1	inactive leucine-rich repeat receptor-like serine/threonine-protein kinase At1g60630 [Hevea brasiliensis]
Chr17	51380001	51400000	24.8344	Hb17g031860	XP_021637693.1	expansin-A13-like [Hevea brasiliensis]
Chr17	53620001	53640000	92.6652	Hb17g033010	XP_021680955.1	phenolic glucoside malonyltransferase 1-like [Hevea brasiliensis]
Chr17	65820001	65840000	33.7391	Hb17g041750	XP_021692332.1	LRR receptor-like serine/threonine-protein kinase GSO2 [Hevea brasiliensis]
				Hb17g041760	XP_021692329.1	F-box protein At2g26160-like [Hevea brasiliensis]
				Hb17g041770	XP_012072795.1	squalene monooxygenase [Jatropha curcas]
Chr17	65960001	65980000	53.1924	Hb17g041880	XP_021656527.1	F-box/FBD/LRR-repeat protein At1g13570-like [Hevea brasiliensis]
				Hb17g041890	XP_021656531.1	pathogenesis-related protein 1-like [Hevea brasiliensis]
				Hb17g041900	ACL01095.1	vacuolar ATPase F subunit [Hevea brasiliensis]
Chr17	71640001	71660000	54.3665	Hb17g046730	XP_021643818.1	dynamin-2A-like [Hevea brasiliensis]
				Hb17g046740	XP_021643832.1	chloride channel protein CLC-c-like [Hevea brasiliensis]
Chr17	73160001	73180000	49.4939	Hb17g047780	XP_021679252.1	probable leucine-rich repeat receptor-like protein kinase At2g33170 [Hevea brasiliensis]
Chr17	75540001	75560000	34.0286	Hb17g049900	OAY44974.1	hypothetical protein MANES_07G021500 [Manihot esculenta]
				Hb17g049910	AQK69780.1	hypothetical protein ZEAMMB73_Zm00001d015947 [Zea mays]
				Hb17g049920	-	-
Chr17	81960001	81980000	100.449	Hb17g055120	-	-
				Hb17g055130	KDP35757.1	hypothetical protein JCGZ_10529 [Jatropha curcas]
Chr17	82080001	82100000	33.4536	Hb17g055180	-	-
				Hb17g055190	-	-
Chr18	380001	400000	28.1327	Hb18g000220	XP_021636875.1	chromatin assembly factor 1 subunit FAS1 isoform X2 [Hevea brasiliensis]
				Hb18g000230	XP_021636866.1	protein HEADING DATE 3A-like [Hevea brasiliensis]
				Hb18g000240	XP_021636824.1	omega-hydroxypalmitate O-feruloyl transferase-like [Hevea brasiliensis]
				Hb18g000250	XP_021636877.1	INO80 complex subunit D-like [Hevea brasiliensis]
Chr18	840001	860000	180.405	Hb18g000670	XP_021645629.1	putative RNA-binding protein Luc7-like 2 isoform X2 [Hevea brasiliensis]
Chr18	1020001	1040000	146.895	Hb18g000940	XP_021645633.1	wall-associated receptor kinase-like 1 [Hevea brasiliensis]
Chr18	1040001	1060000	95.3322	Hb18g000960	XP_021645649.1	pentatricopeptide repeat-containing protein At1g62930, chloroplastic-like [Hevea brasiliensis]
Chr18	1680001	1700000	27.7514	Hb18g001560	XP_021646987.1	CTD small phosphatase-like protein 2 isoform X3 [Hevea brasiliensis]
Chr18	2140001	2160000	29.7895	Hb18g001990	XP_021635306.1	urease [Hevea brasiliensis]
Chr18	2120001	2140000	28.0299	Hb18g001990	XP_021635306.1	urease [Hevea brasiliensis]
Chr18	2140001	2160000	29.7895	Hb18g002000	XP_021635301.1	cyclin-dependent kinase G-2 [Hevea brasiliensis]
Chr18	2340001	2360000	36.9378	Hb18g002170	XP_021674107.1	putative ABC transporter C family member 15 isoform X5 [Hevea brasiliensis]
				Hb18g002180	KHG10008.1	Mitotic spindle checkpoint MAD2 -like protein [Gossypium arboreum]
				Hb18g002190	XP_021674098.1	trihelix transcription factor GT-1-like isoform X1 [Hevea brasiliensis]
				Hb18g002200	XP_021674096.1	uncharacterized protein LOC110660197 isoform X1 [Hevea brasiliensis]
Chr18	2660001	2680000	44.0162	Hb18g002550	XP_021655014.1	T-complex protein 1 subunit epsilon [Hevea brasiliensis]
				Hb18g002560	XP_021655020.1	actin-related protein 3 isoform X2 [Hevea brasiliensis]
Chr18	3100001	3120000	25.7981	Hb18g002900	XP_021657421.1	probable E3 ubiquitin-protein ligase XERICO isoform X1 [Hevea brasiliensis]
				Hb18g002920	XP_021657415.1	uncharacterized protein LOC110647756 [Hevea brasiliensis]
Chr18	3140001	3160000	70.312	Hb18g002930	XP_021670696.1	BTB/POZ domain-containing protein At1g67900-like [Hevea brasiliensis]
				Hb18g002940	XP_021657412.1	ethylene-responsive transcription factor ESR2-like [Hevea brasiliensis]
				Hb18g002950	XP_021657416.1	non-functional NADPH-dependent codeinone reductase 2-like isoform X1 [Hevea brasiliensis]
Chr18	3440001	3460000	29.3219	Hb18g003250	XP_021635189.1	heme-binding protein 2-like [Hevea brasiliensis]
				Hb18g003260	RQO94911.1	hypothetical protein POPTR_008G188150 [Populus trichocarpa]
Chr18	3540001	3560000	30.1818	Hb18g003330	XP_021635278.1	uncharacterized protein LOC110631676 [Hevea brasiliensis]
				Hb18g003340	XP_021635189.1	heme-binding protein 2-like [Hevea brasiliensis]
				Hb18g003350	XP_021635188.1	alpha-glucan water dikinase, chloroplastic [Hevea brasiliensis]
Chr18	4100001	4120000	31.5242	Hb18g003920	XP_021635211.1	probable BOI-related E3 ubiquitin-protein ligase 2 isoform X1 [Hevea brasiliensis]
Chr18	4160001	4180000	80.3071	Hb18g003950	XP_021635215.1	galactinol synthase 1-like [Hevea brasiliensis]
				Hb18g003960	XP_021635214.1	type 2 DNA topoisomerase 6 subunit B-like [Hevea brasiliensis]
Chr18	4180001	4200000	32.833	Hb18g003970	XP_021635244.1	pantothenate kinase 1 isoform X1 [Hevea brasiliensis]
				Hb18g003980	RXH79710.1	hypothetical protein DVH24_040857 [Malus domestica]
Chr18	4720001	4740000	42.142	Hb18g004500	XP_021664409.1	ethylene-responsive transcription factor ERF098-like [Hevea brasiliensis]
Chr18	5580001	5600000	36.0463	Hb18g005360	XP_021646456.1	ABC transporter C family member 5-like isoform X1 [Hevea brasiliensis]
Chr18	5600001	5620000	29.881	Hb18g005370	XP_021646469.1	WD repeat-containing protein 70-like isoform X1 [Hevea brasiliensis]
Chr18	5640001	5660000	41.7499	Hb18g005380	OAY32698.1	hypothetical protein MANES_13G038800 [Manihot esculenta]
Chr18	5660001	5680000	57.9388	Hb18g005390	XP_021688026.1	CCR4-NOT transcription complex subunit 3-like [Hevea brasiliensis]
Chr18	5640001	5660000	41.7499	Hb18g005390	XP_021688026.1	CCR4-NOT transcription complex subunit 3-like [Hevea brasiliensis]
Chr18	5660001	5680000	57.9388	Hb18g005410	-	-
Chr18	5920001	5940000	34.4067	Hb18g005670	XP_021643741.1	CLIP-associated protein-like isoform X2 [Hevea brasiliensis]
Chr18	6200001	6220000	28.4465	Hb18g005920	-	-
Chr18	6520001	6540000	62.9863	Hb18g006220	XP_021657000.1	putative wall-associated receptor kinase-like 16 [Hevea brasiliensis]
				Hb18g006230	-	-
				Hb18g006240	XP_021657003.1	thiamine-repressible mitochondrial transport protein THI74-like [Hevea brasiliensis]
				Hb18g006250	XP_021657004.1	desumoylating isopeptidase 1-like [Hevea brasiliensis]
Chr18	7960001	7980000	37.6089	Hb18g007570	-	-
				Hb18g007600	PNX87622.1	hypothetical protein L195_g043715, partial [Trifolium pratense]
Chr18	7980001	8000000	25.8095	Hb18g007600	PNX87622.1	hypothetical protein L195_g043715, partial [Trifolium pratense]
				Hb18g007610	CAN71427.1	hypothetical protein VITISV_027864 [Vitis vinifera]
Chr18	7980001	8000000	25.8095	Hb18g007620	XP_021661586.1	uncharacterized protein LOC110650767 [Hevea brasiliensis]
Chr18	8020001	8040000	47.434	Hb18g007670	XP_021662637.1	protein SIEVE ELEMENT OCCLUSION B-like [Hevea brasiliensis]
Chr18	9060001	9080000	60.4213	Hb18g008380	PWA40621.1	BAK1-interacting receptor-like kinase 1 [Artemisia annua]
Chr18	9080001	9100000	33.3075	Hb18g008390	XP_021658030.1	UDP-glycosyltransferase 74G1-like [Hevea brasiliensis]
Chr18	9340001	9360000	45.3558	Hb18g008670	XP_021661072.1	auxilin-related protein 2-like [Hevea brasiliensis]
				Hb18g008690	XP_021661077.1	uncharacterized protein LOC110650429 isoform X2 [Hevea brasiliensis]
Chr18	9340001	9360000	45.3558	Hb18g008700	XP_021661073.1	glyoxylate/succinic semialdehyde reductase 1 [Hevea brasiliensis]
Chr18	9880001	9900000	25.2427	Hb18g009140	XP_021648934.1	uncharacterized protein LOC110641508 [Hevea brasiliensis]
Chr18	9920001	9940000	29.281	Hb18g009160	XP_021648943.1	GBF-interacting protein 1-like isoform X1 [Hevea brasiliensis]
Chr18	10380001	10400000	28.8939	Hb18g009580	XP_021653288.1	glucose-6-phosphate 1-dehydrogenase, chloroplastic-like isoform X2 [Hevea brasiliensis]
Chr18	12440001	12460000	29.6065	Hb18g011180	XP_021674586.1	uncharacterized protein LOC110660548 [Hevea brasiliensis]
Chr18	12540001	12560000	32.4357	Hb18g011250	XP_021682188.1	uncharacterized protein LOC110666117 [Hevea brasiliensis]
Chr18	12760001	12780000	29.6167	Hb18g011350	XP_021678151.1	wall-associated receptor kinase-like 5 isoform X1 [Hevea brasiliensis]
Chr18	13000001	13020000	44.0306	Hb18g011530	-	-
Chr18	16560001	16580000	50.4575	Hb18g014260	XP_021680002.1	cyprosin-like isoform X1 [Hevea brasiliensis]
Chr18	16740001	16760000	32.8853	Hb18g014360	XP_021654030.1	uncharacterized protein LOC110645251 [Hevea brasiliensis]
Chr18	18020001	18040000	25.5022	Hb18g015230	XP_018848484.1	PREDICTED: aconitate hydratase, cytoplasmic-like [Juglans regia]
Chr18	26660001	26680000	35.4044	Hb18g019710	XP_021667207.1	serine/arginine-rich splicing factor SR45a-like isoform X1 [Hevea brasiliensis]
Chr18	77300001	77320000	32.1981	Hb18g047280	XP_021652001.1	uncharacterized protein LOC110643814 [Hevea brasiliensis]
Chr18	77340001	77360000	33.2526	Hb18g047300	XP_021672553.1	uncharacterized protein LOC110659040 [Hevea brasiliensis]
				Hb18g047310	XP_021687161.1	uncharacterized protein LOC110669705 [Hevea brasiliensis]
Chr18	77640001	77660000	31.0638	Hb18g047520	XP_021678269.1	uncharacterized protein LOC110663320 [Hevea brasiliensis]
Chr18	78680001	78700000	42.7247	Hb18g048050	-	-
Chr18	80780001	80800000	59.422	Hb18g049310	XP_021621553.1	uncharacterized protein LOC110621591 [Manihot esculenta]
Chr18	84060001	84080000	27.764	Hb18g051720	XP_021676453.1	PLAT domain-containing protein 3-like [Hevea brasiliensis]
Chr18	85420001	85440000	29.4316	Hb18g052620	XP_021688634.1	2-methylbutanal oxime monooxygenase-like [Hevea brasiliensis]
Chr18	86780001	86800000	44.3276	Hb18g053550	XP_021682918.1	polyadenylate-binding protein 2-like [Hevea brasiliensis]
Chr18	87480001	87500000	83.7675	Hb18g054060	XP_021652517.1	protein DETOXIFICATION 27-like [Hevea brasiliensis]
Chr18	87620001	87640000	51.6391	Hb18g054170	OAY33463.1	hypothetical protein MANES_13G098500 [Manihot esculenta]
Chr18	87620001	87640000	51.6391	Hb18g054180	XP_021639178.1	GPI ethanolamine phosphate transferase 2 isoform X1 [Hevea brasiliensis]
Chr18	89320001	89340000	65.0606	Hb18g055630	OAY33550.1	hypothetical protein MANES_13G106100 [Manihot esculenta]
Chr18	90120001	90140000	28.6867	Hb18g056410	XP_021661397.1	cyclin-D4-1-like [Hevea brasiliensis]
Chr18	90820001	90840000	29.7012	Hb18g057090	XP_021635295.1	LOW QUALITY PROTEIN: pentatricopeptide repeat-containing protein ELI1, chloroplastic [Hevea brasiliensis]
				Hb18g057100	XP_021635320.1	WD40 repeat-containing protein HOS15-like isoform X1 [Hevea brasiliensis]
Chr18	91060001	91080000	40.8002	Hb18g057240	XP_021642737.1	UDP-glycosyltransferase 84B2-like [Hevea brasiliensis]
Chr18	91260001	91280000	77.5735	Hb18g057390	XP_021670317.1	probable WRKY transcription factor 15 isoform X2 [Hevea brasiliensis]
				Hb18g057400	XP_021670315.1	tRNA-dihydrouridine(16/17) synthase [NAD(P)(+)]-like [Hevea brasiliensis]
				Hb18g057410	XP_021670312.1	probable 2-oxoglutarate-dependent dioxygenase At3g50210 isoform X1 [Hevea brasiliensis]
Chr18	93160001	93180000	28.3398	Hb18g059150	XP_021643519.1	probable vacuolar amino acid transporter YPQ1 isoform X1 [Hevea brasiliensis]
Chr18	93180001	93200000	28.9895	Hb18g059170	XP_021688194.1	probable galacturonosyltransferase-like 1 [Hevea brasiliensis]
Chr18	93160001	93180000	28.3398	Hb18g059170	XP_021688194.1	probable galacturonosyltransferase-like 1 [Hevea brasiliensis]
Chr18	93180001	93200000	28.9895	Hb18g059180	OAY35404.1	hypothetical protein MANES_12G099100 [Manihot esculenta]
Chr18	93360001	93380000	51.5148	Hb18g059400	XP_021687536.1	probable Xaa-Pro aminopeptidase P isoform X1 [Hevea brasiliensis]
				Hb18g059410	XP_021687539.1	probable NAD(P)H dehydrogenase (quinone) FQR1-like 2 [Hevea brasiliensis]
				Hb18g059420	XP_021687633.1	homeobox-leucine zipper protein ATHB-40 [Hevea brasiliensis]
Chr18	94060001	94080000	89.1587	Hb18g060140	XP_021651636.1	trans-resveratrol di-O-methyltransferase-like [Hevea brasiliensis]
				Hb18g060150	XP_021651679.1	OPA3-like protein [Hevea brasiliensis]
Chr18	94880001	94900000	26.0642	Hb18g060920	XP_021685043.1	O-acyltransferase WSD1-like [Hevea brasiliensis]
				Hb18g060930	XP_021685063.1	elongation factor G-1, mitochondrial-like [Hevea brasiliensis]
				Hb18g060940	XP_021685191.1	transcription factor bHLH162-like [Hevea brasiliensis]
Chr18	94960001	94980000	25.867	Hb18g061010	XP_021685071.1	callose synthase 12 [Hevea brasiliensis]
				Hb18g061020	XP_021685072.1	mediator of RNA polymerase II transcription subunit 15-like [Hevea brasiliensis]
				Hb18g061030	PON87803.1	hypothetical protein TorRG33x02_163480 [Trema orientale]
				Hb18g061040	XP_021685189.1	riboflavin synthase [Hevea brasiliensis]
Chr18	95200001	95220000	73.1597	Hb18g061330	OAY34088.1	hypothetical protein MANES_13G149000 [Manihot esculenta]
				Hb18g061340	XP_021685036.1	anthranilate N-methyltransferase-like [Hevea brasiliensis]
