# Supplementary material for: Genomic insight into domestication of rubber tree
Source: Nat Commun. 2023 Aug 2;14:4651. doi: 10.1038/s41467-023-40304-y (PMC10397287; doi:10.1038/s41467-023-40304-y)
Supplement: Supplementary file 14 — Supplementary Data 11 [file 41467_2023_40304_MOESM14_ESM.xlsx]

## Sheet: Sheet1
Supplementary Data 11. Haplotype in rubber productivity-related genes.
Hap No.	Haplotype	Haplotype_divergence	Accessions
Hb04g006040 (Chr4: 6,020,878/6,021,997/6,022,017/6,022,065/6,022,181/6,022,190/6,022,294/6,022,943/6,022,957/6,024,537/6,024,569/6,024,615/6,024,631/6,024,661/6,024,810/6,024,846/6,024,853/)
WMG wild germplasms (n=59)
Hap1	A|A|C|A|T|G|G|T|A|C|T|A|G|T|A|T|T	0|0|0|0|0|0|0|0|0|0|0|0|0|0|0|0|0	WMG-43;WMG-73;WMG-77;WMG-34;WMG-59;WMG-55;WMG-38;WMG-70;WMG-64;WMG-65;WMG-52;WMG-47;WMG-40;WMG-37;WMG-31;WMG-35;WMG-45;WMG-49;WMG-30;WMG-79;WMG-48;WMG-26;WMG-8;WMG-23;WMG-18;WMG-19;WMG-2;WMG-1;WMG-5;WMG-14
Hap2	A/T|A/G|C|A|T|G/A|G/A|T|A/G|C|T|A|G/A|T/C|A/T|T|T	H|H|0|0|0|H|H|0|H|0|0|0|H|H|H|0|0	WMG-67;WMG-39;WMG-32;WMG-72;WMG-56;WMG-57;WMG-46;WMG-41;WMG-58;WMG-69;WMG-51;WMG-44;WMG-50;WMG-17;WMG-27;WMG-25;WMG-20;WMG-15;WMG-12;WMG-16
Hap3	A|A|C/T|A/T|T/C|G/A|G/A|T/A|A|C|T/C|A/G|G|T|A/T|T/C|T/G	0|0|H|H|H|H|H|H|0|0|H|H|0|0|H|H|H	WMG-76;WMG-42;WMG-53;WMG-6
Hap4	T|G|C|A|T|A|A|T|G|C|T|A|A|C|T|T|T	1|1|0|0|0|1|1|0|1|0|0|0|1|1|1|0|0	WMG-22;WMG-68
Hap5	A|A|T|T|C|A|A|A|A|C|C|G|G|T|T|C|G	0|0|1|1|1|1|1|1|0|0|1|1|0|0|1|1|1	WMG-33
Hap6	A/T|A|C|A|T|G|G|T|A|C|T|A|G|T|A|T|T	H|0|0|0|0|0|0|0|0|0|0|0|0|0|0|0|0	WMG-21
Hap7	A|A|C|A|T|G/A|G/A|T|A/G|C|T|A|G|T/C|A/T|T|T	0|0|0|0|0|H|H|0|H|0|0|0|0|H|H|0|0	WMG-71
Primary clones (n=6)
Hap1	A|A|C|A|T|G|G|T|A|C|T|A|G|T|A|T|T	0|0|0|0|0|0|0|0|0|0|0|0|0|0|0|0|0	Cul-4;Cul-77;Cul-78;Cul-88;Cul-90;Cul-107
Secondary clones (n=20)
Hap1	A|A|C|A|T|G|G|T|A|C|T|A|G|T|A|T|T	0|0|0|0|0|0|0|0|0|0|0|0|0|0|0|0|0	Cul-1;Cul-2;Cul-5;Cul-6;Cul-7;Cul-8;Cul-9;Cul-10;Cul-47;Cul-48;Cul-63;Cul-66;Cul-70;Cul-74;Cul-76;Cul-79;Cul-85;Cul-91;Cul-109;Cul-112
Ternary clones (n=37)
Hap1	A|A|C|A|T|G|G|T|A|C|T|A|G|T|A|T|T	0|0|0|0|0|0|0|0|0|0|0|0|0|0|0|0|0	Cul-3;Cul-11;Cul-12;Cul-13;Cul-14;Cul-34;Cul-35;Cul-43;Cul-44;Cul-45;Cul-46;Cul-49;Cul-50;Cul-51;Cul-52;Cul-56;Cul-57;Cul-58;Cul-59;Cul-62;Cul-64;Cul-65;Cul-67;Cul-68;Cul-69;Cul-89;Cul-92;Cul-93;Cul-95;Cul-96;Cul-97;Cul-101;Cul-103;Cul-108;Cul-110;Cul-114;Cul-127
Hb03g063200 (Chr3:102,618,562/102,618,629/102,618,658/102,618,715/102,619,314/102,619,377/102,619,416/102,619,521/102,619,553/102,619,841/102,620,906/102,621,430/102,622,209/102,622,404/102,622,432/102,623,036/102,623,062/102,623,733/102,624,020/102,624,556/102,624,581/102,624,614/102,624,679/102,625,699/102,627,022/102,627,027/102,627,794/102,627,870/)
WMG wild germplasms (n=59)
Hap1	A|C|T|G|T|T|G|G|C|A|T|G|A|A|A|A|C|A|A|G|C|G|T|A|G|A|C|G	0|0|0|0|0|0|0|0|0|0|0|0|0|0|0|0|0|0|0|0|0|0|0|0|0|0|0|0	WMG-39;WMG-49;WMG-55;WMG-58;WMG-77;WMG-79
Hap2	A|C|T|G|T|T|G|G|C|A/T|T|G|A|A|A|A|C|A|A|G|C|G|T|A|G|A|C|G	0|0|0|0|0|0|0|0|0|H|0|0|0|0|0|0|0|0|0|0|0|0|0|0|0|0|0|0	WMG-19;WMG-45;WMG-69
Hap3	A|C|T|G|T/C|T|G|G|C|A|T|G|A|A|A|A|C|A|A|G|C|G|T|A|G|A|C|G	0|0|0|0|H|0|0|0|0|0|0|0|0|0|0|0|0|0|0|0|0|0|0|0|0|0|0|0	WMG-33
Hap10	A/G|C/T|T/A|G|T/C|T|G/T|G/C|C|A|T/C|G/A|A/C|A/G|A/T|A|C/T|A/G|A/G|G|C|G|T|A|G/A|A/C|C/G|G/A	H|H|H|0|H|0|H|H|0|0|H|H|H|H|H|0|H|H|H|0|0|0|0|0|H|H|H|H	WMG-6;WMG-17;WMG-31;WMG-41;WMG-57;WMG-59;WMG-76
Hap11	A/G|C/T|T/A|G|T/C|T|G/T|G/C|C/G|A|T/C|G/A|A/C|A/G|A/T|A|C/T|A/G|A/G|G|C|G|T|A|G/A|A/C|C/G|G/A	H|H|H|0|H|0|H|H|H|0|H|H|H|H|H|0|H|H|H|0|0|0|0|0|H|H|H|H	WMG-1;WMG-16;WMG-32;WMG-34;WMG-72
Hap12	A|C|T|G|T|T|G|G|C|A/T|T/C|G/A|A/C|A/G|A/T|A|C/T|A/G|A/G|G|C|G|T|A|G/A|A/C|C/G|G/A	0|0|0|0|0|0|0|0|0|H|H|H|H|H|H|0|H|H|H|0|0|0|0|0|H|H|H|H	WMG-12;WMG-18;WMG-56;WMG-70
Hap13	A|C|T|G|T|T|G|G|C|T|T/C|G/A|A/C|A/G|A/T|A|C/T|A/G|A/G|G|C|G|T|A|G/A|A/C|C/G|G/A	0|0|0|0|0|0|0|0|0|1|H|H|H|H|H|0|H|H|H|0|0|0|0|0|H|H|H|H	WMG-14;WMG-48;WMG-67
Hap14	G|C/T|T/A|G/A|T/C|T|G/T|G/C|C|A|T/C|G/A|A/C|A/G|A/T|A/G|C/T|G|A/G|G|C|G/A|T/G|A/G|G/A|A/C|G|A	1|H|H|H|H|0|H|H|0|0|H|H|H|H|H|H|H|1|H|0|0|H|H|H|H|H|1|1	WMG-26;WMG-35;WMG-38
Hap15	A/G|C|T|G/A|T|T|G|G|C|A/T|T/C|G/A|A/C|A/G|A/T|A/G|C/T|G|A/G|G|C|G/A|T/G|A/G|G/A|A/C|G|A	H|0|0|H|0|0|0|0|0|H|H|H|H|H|H|H|H|1|H|0|0|H|H|H|H|H|1|1	WMG-64;WMG-65
Hap16	A/G|C/T|T/A|G|T/C|T|G/T|G/C|C/G|A/T|T/C|G/A|A/C|A/G|A/T|A|C/T|A/G|A/G|G|C|G|T|A|G/A|A/C|C/G|G/A	H|H|H|0|H|0|H|H|H|H|H|H|H|H|H|0|H|H|H|0|0|0|0|0|H|H|H|H	WMG-25;WMG-27
Hap17	A|C|T|G|T|T|G|G|C|T|C|A|C|G|T|A|T|G|G|G|C|G|T|A|A|C|G|A	0|0|0|0|0|0|0|0|0|1|1|1|1|1|1|0|1|1|1|0|0|0|0|0|1|1|1|1	WMG-15;WMG-30
Hap18	G|T|A|G|C|T|T|C|C|A|C|A|C|G|T|A|T|G|G|G|C|G|T|A|A|C|G|A	1|1|1|0|1|0|1|1|0|0|1|1|1|1|1|0|1|1|1|0|0|0|0|0|1|1|1|1	WMG-20;WMG-40
Hap19	A/G|C/T|T/A|G|T/C|T|G/T|G/C|C/G|A/T|C|A|C|G|T|A|T|G|G|G|C|G|T|A|A|C|G|A	H|H|H|0|H|0|H|H|H|H|1|1|1|1|1|0|1|1|1|0|0|0|0|0|1|1|1|1	WMG-21;WMG-68
Hap20	G|T|A|G|C|T|T|C|C/G|A|T/C|G/A|A/C|A/G|A/T|A/G|C/T|G|A/G|G|C/A|G/A|T/G|A/G|G/A|A/C|G|G/A	1|1|1|0|1|0|1|1|H|0|H|H|H|H|H|H|H|1|H|0|H|H|H|H|H|H|1|H	WMG-44
Hap21	A/G|C/T|T/A|G|T/C|T|G/T|G/C|C|A/T|T/C|G/A|A/C|A/G|A/T|A|C/T|A/G|A/G|G|C|G|T|A|G/A|A/C|C/G|G/A	H|H|H|0|H|0|H|H|0|H|H|H|H|H|H|0|H|H|H|0|0|0|0|0|H|H|H|H	WMG-51
Hap22	A/G|C/T|T/A|G|T/C|T|G/T|G/C|C/G|A|T/C|G/A|A/C|A/G|A/T|A|C/T|A/G|A/G|G|C|G|T|A|G|A|C|G	H|H|H|0|H|0|H|H|H|0|H|H|H|H|H|0|H|H|H|0|0|0|0|0|0|0|0|0	WMG-8
Hap23	A|C|T|G|T|T|G|G|C|A/T|T|G|A|A|A|A|C|A/G|A|G|C|G|T|A|G/A|A/C|C/G|G/A	0|0|0|0|0|0|0|0|0|H|0|0|0|0|0|0|0|H|0|0|0|0|0|0|H|H|H|H	WMG-50
Hap24	A/G|C/T|T/A|G|T/C|T|G/T|G/C|C|A/T|C|A|C|G|T|A|T|G|G|G|C|G|T|A|A|C|G|A	H|H|H|0|H|0|H|H|0|H|1|1|1|1|1|0|1|1|1|0|0|0|0|0|1|1|1|1	WMG-5
Hap25	A/G|C/T|T/A|G|T/C|T|G/T|C|C/G|A/T|T/C|G/A|A/C|A/G|A/T|A|C/T|A/G|A/G|G|C|G|T|A|G/A|A/C|C/G|G/A	H|H|H|0|H|0|H|1|H|H|H|H|H|H|H|0|H|H|H|0|0|0|0|0|H|H|H|H	WMG-71
Hap26	G|T|A|G|C|T|T|C|G|A|T/C|G/A|A/C|A/G|A/T|A/G|C/T|G|A/G|G|C|G/A|T/G|A/G|G/A|A/C|G|A	1|1|1|0|1|0|1|1|1|0|H|H|H|H|H|H|H|1|H|0|0|H|H|H|H|H|1|1	WMG-53
Hap27	G|T|A|G|C|T|T|C|G|A|T|G|A|A|A|A|C|G|A|G|C|G|T|A|G/A|A/C|C/G|G/A	1|1|1|0|1|0|1|1|1|0|0|0|0|0|0|0|0|1|0|0|0|0|0|0|H|H|H|H	WMG-46
Hap28	A/G|C/T|T/A|G|T/C|T|G/T|G/C|C/G|A|T|G|A|A|A|A/G|C|A/G|A|G|C/A|G/A|T/G|A/G|G|A|C/G|G	H|H|H|0|H|0|H|H|H|0|0|0|0|0|0|H|0|H|0|0|H|H|H|H|0|0|H|0	WMG-37
Hap29	G|T|A|G|C|T|T|C|G|A|C|A|C|G|T|A|T|G|G|G|C|G|T|A|A|C|G|A	1|1|1|0|1|0|1|1|1|0|1|1|1|1|1|0|1|1|1|0|0|0|0|0|1|1|1|1	WMG-22
Hap30	A/G|C/T|T/A|G|T/C|T|G/T|G/C|C/G|A|T|G|A|A|A|A|C|A|A|G|C|G|T|A|G|A|C|G	H|H|H|0|H|0|H|H|H|0|0|0|0|0|0|0|0|0|0|0|0|0|0|0|0|0|0|0	WMG-23
Hap31	A/G|C/T|T/A|G|T/C|T|G/T|G/C|C/G|A|T|G|A|A|A|A|C|A/G|A|G|C|G|T|A|G/A|A/C|C/G|G/A	H|H|H|0|H|0|H|H|H|0|0|0|0|0|0|0|0|H|0|0|0|0|0|0|H|H|H|H	WMG-52
Hap32	A/G|C/T|T/A|G|T/C|T|G/T|G/C|C|A|T|G|A|A|A|A/G|C|A/G|A|G|C|G|T|A|G|A|C/G|G	H|H|H|0|H|0|H|H|0|0|0|0|0|0|0|H|0|H|0|0|0|0|0|0|0|0|H|0	WMG-2
Hap33	G|T|A|G|C|T|T|C|C/G|A|T/C|G/A|A/C|A/G|A/T|A|C/T|G|A/G|G|C|G|T|A|A|C|G|A	1|1|1|0|1|0|1|1|H|0|H|H|H|H|H|0|H|1|H|0|0|0|0|0|1|1|1|1	WMG-42
Hap34	G|T|A|G|C|T|T|C|C/G|A|C|A|C|G|T|A|T|G|G|G|C|G|T|A|A|C|G|A	1|1|1|0|1|0|1|1|H|0|1|1|1|1|1|0|1|1|1|0|0|0|0|0|1|1|1|1	WMG-43
Hap35	G|T|A|G|C|T|T|C|G|A|T|G|A|A|A|A/G|C|G|A|G|C|G/A|T/G|A/G|G|A|C/G|G/A	1|1|1|0|1|0|1|1|1|0|0|0|0|0|0|H|0|1|0|0|0|H|H|H|0|0|H|H	WMG-47
Hap36	G|T|A|G|C|T|T|C|G|A|T/C|G/A|A/C|A/G|A/T|A|C/T|A/G|A/G|G|C|G|T|A|G|A|C/G|G	1|1|1|0|1|0|1|1|1|0|H|H|H|H|H|0|H|H|H|0|0|0|0|0|0|0|H|0	WMG-73
Primary clones (n=6)
Hap1	A|C|T|G|T|T|G|G|C|A|T|G|A|A|A|A|C|A|A|G|C|G|T|A|G|A|C|G	0|0|0|0|0|0|0|0|0|0|0|0|0|0|0|0|0|0|0|0|0|0|0|0|0|0|0|0	Cul-4;Cul-77;Cul-88;Cul107
Hap4	A|C|T|G|T|T|G|G|C|A/T|T|G|A|A|A|A|C|A|A|G|C|G|T|A|G/A|A/C|C/G|G/A	0|0|0|0|0|0|0|0|0|H|0|0|0|0|0|0|0|0|0|0|0|0|0|0|H|H|H|H	Cul-90
Hap8	A/G|C|T|G|T|T|G|G|C|A|T|G|A|A|A|A|C|A|A|G|C|G|T|A|G|A/C|C|G	H|0|0|0|0|0|0|0|0|0|0|0|0|0|0|0|0|0|0|0|0|0|0|0|0|H|0|0	Cul-78
Secondary clones (n=20)
Hap1	A|C|T|G|T|T|G|G|C|A|T|G|A|A|A|A|C|A|A|G|C|G|T|A|G|A|C|G	0|0|0|0|0|0|0|0|0|0|0|0|0|0|0|0|0|0|0|0|0|0|0|0|0|0|0|0	Cul-2;Cul-5;Cul-6;Cul-7;Cul-9;Cul-10;Cul-47;Cul-48;Cul-63;Cul-66;Cul-70;Cul-74;Cul-76;Cul-79;Cul-85;Cul-91;Cul-112
Hap4	A|C|T|G|T|T|G|G|C|A/T|T|G|A|A|A|A|C|A|A|G|C|G|T|A|G/A|A/C|C/G|G/A	0|0|0|0|0|0|0|0|0|H|0|0|0|0|0|0|0|0|0|0|0|0|0|0|H|H|H|H	Cul-1;Cul-109
Hap7	G|C/T|T/A|G|T/C|T|G/T|G/C|C/G|A|T|G|A|A|A|A|C|A|A|G|C|G|T|A|G|A|C|G	1|H|H|0|H|0|H|H|H|0|0|0|0|0|0|0|0|0|0|0|0|0|0|0|0|0|0|0	Cul-8
Ternary clones (n=37)
Hap1	A|C|T|G|T|T|G|G|C|A|T|G|A|A|A|A|C|A|A|G|C|G|T|A|G|A|C|G	0|0|0|0|0|0|0|0|0|0|0|0|0|0|0|0|0|0|0|0|0|0|0|0|0|0|0|0	Cul-3;Cul-11;Cul-12;Cul-13;Cul-14;Cul-34;Cul-35;Cul-44;Cul-45;Cul-46;Cul-49;Cul-50;Cul-51;Cul-52;Cul-57;Cul-59;Cul-62;Cul-64;Cul-65;Cul-67;Cul-68;Cul-89;Cul-92;Cul-93;Cul-95;Cul-96;Cul-97;Cul-101;Cul-108;Cul-110;Cul-114
Hap4	A|C|T|G|T|T|G|G|C|A/T|T|G|A|A|A|A|C|A|A|G|C|G|T|A|G/A|A/C|C/G|G/A	0|0|0|0|0|0|0|0|0|H|0|0|0|0|0|0|0|0|0|0|0|0|0|0|H|H|H|H	Cul-58;Cul-56
Hap5	A/G|C|T|G|T|T|G|G|C|A|T|G|A|A|A|A|C|A|A|G|C|G|T|A|G|A|C|G	H|0|0|0|0|0|0|0|0|0|0|0|0|0|0|0|0|0|0|0|0|0|0|0|0|0|0|0	Cul-127
Hap2	A|C|T|G|T|T|G|G|C|A/T|T|G|A|A|A|A|C|A|A|G|C|G|T|A|G|A|C|G	0|0|0|0|0|0|0|0|0|H|0|0|0|0|0|0|0|0|0|0|0|0|0|0|0|0|0|0	Cul-43
Hap6	A/G|C|T|G|T|T|G|G|C|A/T|T|G|A|A|A|A|C|A|A|G|C|G|T|A|G/A|A/C|C/G|G/A	H|0|0|0|0|0|0|0|0|H|0|0|0|0|0|0|0|0|0|0|0|0|0|0|H|H|H|H	Cul-103;Cul-69
Hb05g064940 (Chr5: 102,252,891/102,253,091/102,253,135/102,253,410/102,254,466/102,254,486/102,254,487/102,254,584/102,254,687/102,254,870)
WMG wild germplasms (n=59)
Hap1	G|A|A|G|A|G|A|G|G|A	0|0|0|0|0|0|0|0|0|0	WMG-8;WMG-16;WMG-17;WMG-18;WMG-19;WMG-20;WMG-21;WMG-22;WMG-23;WMG-27;WMG-51;WMG69;WMG-70;WMG-72;WMG-77;WMG-79
Hap2	G|A|A|G/A|A|G|A|G|G/A|A/T	0|0|0|H|0|0|0|0|H|H	WMG-1;WMG-2;WMG-12;WMG-14;WMG-15;WMG-25;WMG-26;WMG-31;WMG-32;WMG-34;WMG-35;WMG-37;WMG-38;WMG-39;WMG-40;WMG-41;WMG-42;WMG-45;WMG-46;WMG-47;WMG-48;WMG-49;WMG-55;WMG-56;WMG-57;WMG-64;WMG-68;WMG-76
Hap3	G|A|A|A|A|G|A|G|A|T	0|0|0|1|0|0|0|0|1|1	WMG-5;WMG-6;WMG-30;WMG-33;WMG-43;WMG-44;WMG-50;WMG-52;WMG-58;WMG-59;WMG-67;WMG-73
Hap4	G|A|A|G/A|A|G|A|G|G|A	0|0|0|H|0|0|0|0|0|0	WMG-65
Hap5	G|A/T|A|G|A|G/A|A/T|G|G|A/T	0|H|0|0|0|H|H|0|0|H	WMG-53;WMG-71
Primary clones (n=6)
Hap1	G|A|A|G|A|G|A|G|G|A	0|0|0|0|0|0|0|0|0|0	Cul-4;Cul-77;Cul-78;Cul-88;Cul-90;Cul-107
Secondary clones (n=20)
Hap1	G|A|A|G|A|G|A|G|G|A	0|0|0|0|0|0|0|0|0|0	Cul-1;Cul-2;Cul-5;Cul-7;Cul-8;Cul-9;Cul-10;Cul-47;Cul-48;Cul-63;Cul-66;Cul-70;Cul-74;Cul-76;Cul-79;Cul-85;Cul-91;Cul-109;Cul-112
Hap2	G|A|A|G/A|A|G|A|G|G/A|A/T	0|0|0|H|0|0|0|0|H|H	Cul-6
Ternary clones (n=37)
Hap1	G|A|A|G|A|G|A|G|G|A	0|0|0|0|0|0|0|0|0|0	Cul-3;Cul-11;Cul-12;Cul-13;Cul-14;Cul-34;Cul-35;Cul-43;Cul-44;Cul-45;Cul-46;Cul-49;Cul-50;Cul-51;Cul-52;Cul-56;Cul-57;Cul-58;Cul-59;Cul-62;Cul-64;Cul-65;Cul-67;Cul-68;Cul-69;Cul-89;Cul-92;Cul-93;Cul-95;Cul-96;Cul-97;Cul-101;Cul-103;Cul-108;Cul-110;Cul-114;Cul-127
