# Supplementary material for: Genomic insight into domestication of rubber tree
Source: Nat Commun. 2023 Aug 2;14:4651. doi: 10.1038/s41467-023-40304-y (PMC10397287; doi:10.1038/s41467-023-40304-y)
Supplement: Supplementary file 15 — Supplementary Data 12 [file 41467_2023_40304_MOESM15_ESM.xlsx]

## Sheet: Sheet1
Supplementary Data 12. Tissue-specific expression of putative genes associated with NLR.
Transcript ID	FPKM (different tissues)							Annotation
	Cambium Region	Inner Bark	Virgin Latex	Tapping Latex	Female Flower	Male Flower	Leaves
Hb15g001220.1	19.7083	12.0102	56.3398	48.7222	16.5145	19.7733	19.7514	probable ribosome biogenesis protein RLP24 [Hevea brasiliensis]
Hb15g001230.4	11.049	21.3542	19.1779	8.86881	16.504	20.3988	27.7054	nucleobase-ascorbate transporter 12-like, partial [Hevea brasiliensis]
Hb15g001240.1	18.6536	297.656	0.359935	0.304386	156.684	35.8228	3.25667	arogenate dehydratase/prephenate dehydratase 6, chloroplastic-like [Hevea brasiliensis]
Hb15g001250.1	1.01348	0.473212	0	0	0	0	0	putative phytosulfokines 6 [Hevea brasiliensis]
Hb15g001260.1	5.11204	1.36649	0.988342	1.27084	2.77268	1.98287	2.39505	uncharacterized protein LOC110664672 [Hevea brasiliensis]
Hb15g001310.1	0	0	0	0	0.00727503	0.0119957	0	probable LRR receptor-like serine/threonine-protein kinase At3g47570
Hb15g001320.1	0.252542	0.644307	0.0321382	0.221192	0.522933	0.215807	0.318013	hypothetical protein MANES_04G008700 [Manihot esculenta]
Hb15g001330.1	3.53198	1.57249	0.463968	1.15262	1.9585	1.6255	1.71705	uncharacterized protein LOC110664672 [Hevea brasiliensis]
Hb15g001340.1	0.00780614	0	0	0	0.270591	0.130043	0.120719	probable LRR receptor-like serine/threonine-protein kinase At3g47570 [Hevea brasiliensis]
Hb15g001350.4	0.0143027	0.0533614	0.0138487	0.0440378	0.0931526	0.0815432	0.026853	DEMETER-like protein 2 [Hevea brasiliensis]
Hb15g001360.1	25.2485	2.94752	16.5778	26.9482	12.7624	10.7412	39.646	protein TIC 100 [Hevea brasiliensis]
Hb15g001390.1	226.266	15.3519	0.128537	0.82853	356.52	379.936	250.656	uncharacterized protein LOC110634840 [Hevea brasiliensis]
Hb15g001400.5	20.4064	12.6278	7.65779	7.81898	55.7981	41.5786	29.3374	histone deacetylase HDT1-like [Hevea brasiliensis]
Hb15g001410.2	0.290445	0.152773	0	0.0123368	6.55965	5.06102	0.454069	TMV resistance protein N-like [Manihot esculenta]
Hb15g001420.1	1.77578	1.94128	0.0193782	0.0375638	91.9329	147.836	0.42597	glucomannan 4-beta-mannosyltransferase 2-like [Hevea brasiliensis]
Hb15g001430.1	0.0126725	0	0	0	0	0	0.023894	uncharacterized protein LOC110638557 [Hevea brasiliensis]
Hb15g001450.2	0.131826	0	0	0	3.58942	1.61726	0	GABA transporter 1-like isoform X1 [Hevea brasiliensis]
Hb15g001460.2	1.74465	0.826712	0.0970676	0.195708	1.23355	1.93321	0.760591	loricrin-like isoform X1 [Hevea brasiliensis]
Hb15g001470.3	0.933591	0.399094	1.36968	0.803525	2.96171	2.27475	2.01817	DNA repair protein RAD5A isoform X1 [Hevea brasiliensis]
Hb15g001480.4	4.78112	1.90897	1.33128	2.58522	6.87027	7.16992	5.79663	DDT domain-containing protein PTM-like [Hevea brasiliensis]
Hb15g001490.2	7.71178	11.4552	5.96061	4.67976	13.7954	12.095	5.98443	AP-2 complex subunit alpha-1-like [Hevea brasiliensis]
Hb15g001500.1	3.71075	3.17628	1.27697	0.971731	3.26114	3.40779	3.6184	BTB/POZ domain-containing protein At3g44820-like isoform X1 [Hevea brasiliensis]
Hb15g001510.1	56.4063	98.8099	16.911	12.0004	52.514	48.7296	9.1679	UDP-D-apiose/UDP-D-xylose synthase 1-like [Hevea brasiliensis]
Hb15g001520.2	0	0	0	0.0186488	0	0.059987	0	putative phospholipid:diacylglycerol acyltransferase 2 [Hevea brasiliensis]
Hb15g001530.2	1.57283	4.16126	4.35871	6.50195	5.81016	4.71783	0.423428	uncharacterized protein LOC110650493 [Hevea brasiliensis]
Hb15g001540.2	12.6433	9.10394	14.979	7.21631	11.7352	8.93803	21.0487	uncharacterized protein LOC110650492 isoform X2 [Hevea brasiliensis]
Hb15g001550.1	13.9184	16.9073	0.240892	0.380659	10.4538	5.33336	89.9133	magnesium transporter MRS2-11, chloroplastic-like [Hevea brasiliensis]
Hb15g001570.1	0	2.89513	0	0	0.628616	0.77367	0	agmatine coumaroyltransferase-2-like [Hevea brasiliensis]
Hb15g001580.1	12.3157	6.64462	0.890677	23.7687	63.0382	40.338	9.59567	hypothetical protein MANES_04G011400 [Manihot esculenta]
Hb15g001590.2	2.20491	4.1805	0	0	4.36266	3.86138	0.962803	aspartic proteinase-like protein 2 [Hevea brasiliensis]
Hb15g001610.1	0	0	0	0	0	0.133729	0	-
Hb15g001630.1	0.497544	0.584967	0.133642	0.230236	1.01331	1.03582	1.05249	uncharacterized protein LOC110632845 [Hevea brasiliensis]
