# Supplementary material for: Genomic insight into domestication of rubber tree
Source: Nat Commun. 2023 Aug 2;14:4651. doi: 10.1038/s41467-023-40304-y (PMC10397287; doi:10.1038/s41467-023-40304-y)
Supplement: Supplementary file 16 — Supplementary Data 13 [file 41467_2023_40304_MOESM16_ESM.xlsx]

## Sheet: Sheet1
Supplementary Data 13. Validation of the SNP Chr15:1200714 by PCR.
Name	Re-seq	Sanger sequence
Cul-70	GA	GA
Cul-98	GG	GG
Cul-54	GG	GG
Cul-41	AA	AA
Cul-42	GG	GG
Cul-86	GG	GG
Cul-40	GG	GG
Cul-71	GG	GG
Cul-122	AA	AA
Cul-72	GA	GA
Cul-73	AA	AA
Cul-107	GA	GA
Cul-66	GG	GG
Cul-79	AA	AA
Cul-62	GA	GA
Cul-35	GG	GG
Cul-74	GG	GG
Cul-106	AA	AA
Cul-15	GA	GA
Cul-117	GA	GA
Cul-123	AA	AA
WMG-28	AA	AA
WMG-15	AA	AA
WMG-22	AA	AA
WRO-80	AA	AA
