# Supplementary material for: Genomic insight into domestication of rubber tree
Source: Nat Commun. 2023 Aug 2;14:4651. doi: 10.1038/s41467-023-40304-y (PMC10397287; doi:10.1038/s41467-023-40304-y)
Supplement: Supplementary file 17 — Supplementary Data 14 [file 41467_2023_40304_MOESM17_ESM.xlsx]

## Sheet: Sheet1
Supplementary Data 14. Distribution of three genotypes in 335 accessions.
Name	Genotype
Outgroup	GA
Cul-1	GA
Cul-2	GA
Cul-3	GG
Cul-4	AA
Cul-5	GA
Cul-6	GA
Cul-7	GA
Cul-8	AA
Cul-9	GA
Cul-10	AA
Cul-11	GA
Cul-12	AA
Cul-13	GA
Cul-14	GA
Cul-15	GA
Cul-16	GA
Cul-17	GA
Cul-18	AA
Cul-19	AA
Cul-20	GA
Cul-21	AA
Cul-22	AA
Cul-23	AA
Cul-24	GA
Cul-25	GA
Cul-26	AA
Cul-27	AA
Cul-28	GA
Cul-29	GA
Cul-30	GA
Cul-31	AA
Cul-32	AA
Cul-33	GA
Cul-34	GA
Cul-35	GG
Cul-36	GA
Cul-37	GA
Cul-38	GA
Cul-39	AA
Cul-40	GG
Cul-41	AA
Cul-42	GG
Cul-43	GA
Cul-44	AA
Cul-45	GA
Cul-46	AA
Cul-47	AA
Cul-48	GA
Cul-49	GA
Cul-50	GG
Cul-51	AA
Cul-52	AA
Cul-53	AA
Cul-54	GG
Cul-55	GA
Cul-56	GG
Cul-57	GA
Cul-58	GG
Cul-59	GA
Cul-60	GG
Cul-61	GA
Cul-62	GA
Cul-63	GG
Cul-64	GG
Cul-65	GA
Cul-66	GG
Cul-67	GA
Cul-68	GA
Cul-69	GG
Cul-70	GA
Cul-71	GG
Cul-72	GA
Cul-73	AA
Cul-74	GG
Cul-75	AA
Cul-76	GG
Cul-77	GA
Cul-78	AA
Cul-79	AA
Cul-80	GA
Cul-81	GG
Cul-82	GA
Cul-83	GA
Cul-84	AA
Cul-85	GA
Cul-86	GG
Cul-87	GA
Cul-88	GA
Cul-89	GA
Cul-90	GG
Cul-91	AA
Cul-92	GG
Cul-93	GA
Cul-94	GA
Cul-95	GG
Cul-96	GG
Cul-97	GG
Cul-98	GG
Cul-99	AA
Cul-100	GA
Cul-101	GG
Cul-102	GA
Cul-103	GG
Cul-104	GG
Cul-105	GA
Cul-106	AA
Cul-107	GA
Cul-108	GA
Cul-109	GA
Cul-110	GG
Cul-111	GG
Cul-112	GA
Cul-113	GG
Cul-114	AA
Cul-115	AA
Cul-116	GA
Cul-117	GA
Cul-118	AA
Cul-119	AA
Cul-120	AA
Cul-121	GA
Cul-122	AA
Cul-123	AA
Cul-124	GA
Cul-125	GA
Cul-126	GA
Cul-127	AA
WAC-1	AA
WAC-2	AA
WAC-3	AA
WAC-4	AA
WAC-5	AA
WAC-6	AA
WAC-7	AA
WAC-8	AA
WAC-9	AA
WAC-10	AA
WAC-11	AA
WAC-12	AA
WAC-13	AA
WAC-14	AA
WAC-15	AA
WAC-16	AA
WAC-17	AA
WAC-18	AA
WAC-19	AA
WAC-20	AA
WAC-21	AA
WAC-22	AA
WAC-23	AA
WAC-24	AA
WAC-25	AA
WAC-26	GG
WAC-27	AA
WAC-28	AA
WAC-29	AA
WAC-30	AA
WAC-31	AA
WAC-32	AA
WAC-33	AA
WAC-34	AA
WAC-35	AA
WAC-36	AA
WAC-37	AA
WAC-38	GA
WAC-39	AA
WAC-40	AA
WAC-41	AA
WAC-42	AA
WAC-43	AA
WAC-44	AA
WAC-45	AA
WAC-46	AA
WMG-1	AA
WMG-2	AA
WMG-3	GA
WMG-4	AA
WMG-5	AA
WMG-6	AA
WMG-7	AA
WMG-8	AA
WMG-9	AA
WMG-10	AA
WMG-11	AA
WMG-12	GA
WMG-13	GA
WMG-14	AA
WMG-15	AA
WMG-16	AA
WMG-17	AA
WMG-18	AA
WMG-19	AA
WMG-20	AA
WMG-21	AA
WMG-22	AA
WMG-23	AA
WMG-24	AA
WMG-25	AA
WMG-26	AA
WMG-27	AA
WMG-28	AA
WMG-29	AA
WMG-30	GA
WMG-31	GA
WMG-32	GG
WMG-33	GG
WMG-34	GG
WMG-35	GA
WMG-36	GG
WMG-37	GA
WMG-38	GG
WMG-39	GA
WMG-40	GA
WMG-41	GG
WMG-42	GG
WMG-43	GA
WMG-44	GA
WMG-45	GA
WMG-46	GA
WMG-47	GA
WMG-48	GA
WMG-49	GA
WMG-50	GG
WMG-51	GG
WMG-52	GA
WMG-53	GA
WMG-54	GG
WMG-55	GG
WMG-56	GA
WMG-57	GG
WMG-58	GA
WMG-59	GA
WMG-60	GG
WMG-61	GA
WMG-62	AA
WMG-63	AA
WMG-64	GA
WMG-65	GA
WMG-66	GA
WMG-67	GA
WMG-68	AA
WMG-69	GG
WMG-70	GG
WMG-71	AA
WMG-72	GG
WMG-73	GA
WMG-74	GG
WMG-75	GG
WMG-76	GG
WMG-77	GA
WMG-78	GG
WMG-79	GA
WMG-80	GG
WMG-81	GA
WRO-1	AA
WRO-2	AA
WRO-3	AA
WRO-4	AA
WRO-5	AA
WRO-6	AA
WRO-7	AA
WRO-8	AA
WRO-9	GA
WRO-10	AA
WRO-11	AA
WRO-12	AA
WRO-13	AA
WRO-14	AA
WRO-15	AA
WRO-16	AA
WRO-17	AA
WRO-18	AA
WRO-19	AA
WRO-20	AA
WRO-21	AA
WRO-22	AA
WRO-23	AA
WRO-24	AA
WRO-25	AA
WRO-26	AA
WRO-27	AA
WRO-28	AA
WRO-29	AA
WRO-30	AA
WRO-31	AA
WRO-32	AA
WRO-33	AA
WRO-34	AA
WRO-35	AA
WRO-36	AA
WRO-37	AA
WRO-38	AA
WRO-39	AA
WRO-40	AA
WRO-41	AA
WRO-42	AA
WRO-43	AA
WRO-44	AA
WRO-45	AA
WRO-46	AA
WRO-47	AA
WRO-48	AA
WRO-49	AA
WRO-50	AA
WRO-51	GA
WRO-52	AA
WRO-53	AA
WRO-54	GG
WRO-55	GG
WRO-56	AA
WRO-57	GA
WRO-58	GA
WRO-59	GA
WRO-60	GG
WRO-61	GG
WRO-62	GA
WRO-63	AA
WRO-64	AA
WRO-65	AA
WRO-66	AA
WRO-67	AA
WRO-68	AA
WRO-69	AA
WRO-70	AA
WRO-71	AA
WRO-72	AA
WRO-73	AA
WRO-74	GA
WRO-75	AA
WRO-76	AA
WRO-77	AA
WRO-78	AA
WRO-79	AA
WRO-80	AA
WRO-81	AA
