# Supplementary material for: Genomic insight into domestication of rubber tree
Source: Nat Commun. 2023 Aug 2;14:4651. doi: 10.1038/s41467-023-40304-y (PMC10397287; doi:10.1038/s41467-023-40304-y)
Supplement: Supplementary file 18 — Supplementary Data 15 [file 41467_2023_40304_MOESM18_ESM.xlsx]

## Sheet: Sheet1
Supplementary Data 15. Distribution of three genotypes in the individuals with more laticifer rings (ML) and fewer laticifer rings (FL) from hybrid segregation populations.
Germplasm	Crossing combination	Secondary laticifer lines	Genotypes
ML-1	7-82 × Re Ken 523	More	GG
ML-2	7-82 × Re Ken 523	More	GG
ML-3	509 × CATAS87-4-26	More	GG
ML-4	CATAS78-2 × Re Ken 628	More	GA
ML-5	7-82 × Re Ken 523	More	GG
ML-6	509 × CATAS87-4-26	More	GG
ML-7	7-82 × Re Ken 523	More	GA
ML-8	CATAS88-13 × 127	More	GA
ML-9	CATAS88-13 × 127	More	AA
ML-10	CATAS78-2 × Re Ken 628	More	GG
ML-11	CATAS88-13 × 127	More	GA
ML-12	509 × CATAS87-4-26	More	GA
ML-13	509 × CATAS87-4-26	More	GG
ML-14	CATAS78-2 × Re Ken 628	More	GA
ML-15	509 × CATAS87-4-26	More	GA
ML-16	7-82 × Re Ken 523	More	GG
ML-17	509 × CATAS87-4-26	More	GA
ML-18	CATAS78-2 × Re Ken 628	More	GG
ML-19	CATAS88-13 × 127	More	GG
ML-20	CATAS78-2 × Re Ken 628	More	AA
ML-21	7-82 × Re Ken 523	More	GA
ML-22	CATAS88-13 × 127	More	GG
ML-24	CATAS78-2 × Re Ken 628	More	GA
ML-25	CATAS7-33-97 × 127	More	GA
ML-26	CATAS7-33-97 × 127	More	GA
FL-1	CATAS88-13 × 02	Less	AA
FL-2	CATAS7-33-97 × 127	Less	AA
FL-3	CATAS88-13 × 127	Less	AA
FL-4	CATAS88-13 × 127	Less	GA
FL-5	CATAS88-13 × 02	Less	AA
FL-6	CATAS88-13 × 02	Less	AA
FL-7	CATAS7-33-97 × 127	Less	AA
FL-8	CATAS88-13 × 02	Less	AA
FL-9	CATAS88-13 × 02	Less	AA
FL-10	CATAS88-13 × 127	Less	GA
FL-11	CATAS88-13 × 127	Less	GG
FL-12	509 × CATAS87-4-26	Less	GA
FL-13	CATAS88-13 × 02	Less	AA
FL-14	CATAS78-2 × Re Ken 628	Less	GA
FL-15	7-82 × Re Ken 523	Less	AA
FL-16	CATAS88-13 × 02	Less	AA
FL-17	CATAS88-13 × 127	Less	AA
FL-18	CATAS78-2 × Re Ken 628	Less	GG
FL-19	CATAS7-33-97 × 125	Less	AA
FL-20	CATAS88-13 × 127	Less	AA
FL-21	CATAS88-13 × 02	Less	AA
FL-22	CATAS7-33-97 × 125	Less	GA
FL-23	CATAS88-13 × 127	Less	GA
FL-24	CATAS7-33-97 × 127	Less	GA
