# Supplementary material for: Genomic insight into domestication of rubber tree
Source: Nat Commun. 2023 Aug 2;14:4651. doi: 10.1038/s41467-023-40304-y (PMC10397287; doi:10.1038/s41467-023-40304-y)
Supplement: Supplementary file 19 — Supplementary Data 16 [file 41467_2023_40304_MOESM19_ESM.xlsx]

## Sheet: Sheet1
Supplementary Data 16. PSK gene family in plant taxa.
Phylum	Class	Order	Family	Genus	Species	Number of PSK
Bryophytina	Sphagnopsida	Sphagnales	Sphagnaceae	Sphagnum	Sphagnum palustre	0
Pteridophyta	Lycopodinae	Selaginellales	Selaginellaceae	Selaginella	Selaginella tamariscina	0
Gymnospermae	Coniferopsida	Coniferales	Pinaceae	Thuja	Thuja plicata	4
Angiospermae	Dicotyledoneae	Amborellales	Amborellaceae	Amborella	Amborella trichopoda	2
		Ranunculales	Nymphaeaceae	Nymphaea	Nymphaea colorata	5
		Urticales	Eucommiaceae	Eucommia	Eucommia ulmoides	3
		Urticales	Moraceae	Morus	Morus notabilis	5
		Rosales	Rosaceae	Malus	Malus domestica	10
		Campanulales	Compositae	Taraxacum	Taraxacum kok-saghyz	4
		Tubiflorae	Solanaceae	Solanum	Solanum tuberosum	8
		Tubiflorae	Solanaceae	Solanum	Solanum lycopersicum	7
		Rhamnales	Vitaceae	Vitis	Vitis vinifera	5
		Salicales	Salicaceae	Populus	Populus trichocarpa	7
		Geraniales	Euphorbiaceae	Hevea	Hevea brasiliensis	6
		Geraniales	Euphorbiaceae	Manihot	Manihot esculenta	7
		Geraniales	Euphorbiaceae	Jatropha	Jatropha curcas	5
		Geraniales	Euphorbiaceae	Ricinus	Ricinus communis	4
		Papaverales	Cruciferae	Arabidopsis	Arabidopsis thaliana	6
	Monocotyledoneae	Graminales	Gramineae	Oryza	Oryza sativa	7
				Zea	Zea mays	7
