# Supplementary material for: Genomic insight into domestication of rubber tree
Source: Nat Commun. 2023 Aug 2;14:4651. doi: 10.1038/s41467-023-40304-y (PMC10397287; doi:10.1038/s41467-023-40304-y)
Supplement: Supplementary file 20 — Supplementary Data 17 [file 41467_2023_40304_MOESM20_ESM.xlsx]

## Sheet: Sheet1
Supplementary Data 17. Protein sequences of PSK families in plants.
>Oryza_sativa|Os06g0633300
MVNPGRTARALCLLCLALLLLGQDTHSRKLLLQEKHSHGVGNGTTTTQEPSRENGGSTGSNNNGQLQFDSAKWEEFHTDYIYTQDVKNP
>Oryza_sativa|Os11g0149400
MSTTRGVSSSSAAAALALLLLFALCFFSFHFAAAARAVPRDEHQENGGVKAVAAVAADQLVLQLEGDTGNGDEVSELMGAAEEEAAACEEGKNNDECVQRRLLSDAHLDYIYTQHKNKP
>Oryza_sativa|Os12g0147800
MRPTGRRSSPPVAAALALLLLLVLFFFSHCASAARPLPASAAAELVLQDGATGNGDEVSELMGAAEEEAAGLCEEGNEECVERRMLRDAHLDYIYTQKRNRP
>Oryza_sativa|Os07g0124100
MAARTVAVAAALAVLLIFAASSATVAMAGRPTPTTSLDEEAAQAAAQSEIGGGCKEGEGEEECLARRTLTAHTDYIYTQQHHN
>Oryza_sativa|Os03g0675600
MSPKVIAICLVALLLPISISHGGRIGPIEPSKASSKVVERGNYDGRVEGCEEDDCLVERLLVAHLDYIYTQGKHN
>Oryza_sativa|Os03g0232400
MASSSKLSALFLTAILLCLICTRSQAARPEPGSSGHKSQGVVASSIAHQKSVGSSGIGVEMHQGEPDQAVECKGGEAEEECLMRRTLVAHTDYIYTQGNHN
>Oryza_sativa|Os11g0557000
MAPPRCTALLLLASLLLFFLCISATHEAARTASGQPIQEQEQEQHGKVEEETMAASFAAVEEQCGGEEGEEEECLMRRTLVAHTDYIYTQGNHN
>Arabidopsis_thaliana|At1g13590
MMKTKSEVLIFFFTLVLLLSMASSVILREDGFAPPKPSPTTHEKASTKGDRDGVECKNSDSEEECLVKKTVAAHTDYIYTQDLNLSP
>Arabidopsis_thaliana|At2g22860
MANVSALLTIALLLCSTLMCTARPEPAISISITTAADPCNMEKKIEGKLDDMHMVDENCGADDEDCLMRRTLVAHTDYIYTQKKKHP
>Arabidopsis_thaliana|At3g44735
MKQSLCLAVLFLILSTSSSAIRRGKEDQEINPLVSATSVEEDSVNKLMGMEYCGEGDEECLRRRMMTESHLDYIYTQHHKH
>Arabidopsis_thaliana|At3g49780
MGKFTTIFIMALLLCSTLTYAARLTPTTTTALSRENSVKEIEGDKVEEESCNGIGEEECLIRRSLVLHTDYIYTQNHKP
>Arabidopsis_thaliana|At5g65870
MVKFTTFLCIIALLLCSTLTHASARLNPTSVYPEENSFKKLEQGEVICEGVGEEECFLIRRTLVAHTDYIYTQNHNP
>Arabidopsis_thaliana|At4g37720
MANLSTLITIALLLCATMLTCSARPEPAYFASFTTSPADTLSLEMIESKLHEVAGESCDKEDDEDCLVRRTLTAHLDYIYTHKNNHH
>Hevea brasiliensis|HB01G053255.1
MASKKVSTLCIIASLLIISFTLTNAIRPQPASAGVTPAKIGDGDFDQAEKVEVDEDSCEGVGEEECLMRRTLAAHIDYIYTQKNKP
>Hevea brasiliensis|HB02G059475.1
MKQSFHHSVLLLFLLFLFHSSKLYASTMTSKEGKEEVNLNAMTSSEDSLVQMELMGSEVCESGDEECFKRRIVLEAHLDYIYTQHHKP
>Hevea brasiliensis|HB12G061495.1
MKPNSFVLLIFLCFLLLSSASARLLPPKQDEKEVKDSLTGEKDNVSNLMGLEEYACEEGDEECLRRRMVAEAHLDYIYTQHHKKP
>Hevea brasiliensis|HB13G056435.1
MVKLKVATLFILVTLILSSTAPLTYSARHEPGFSIGSLAKDQQQDVDEAEVVEESCEGAGEEQCLMRRTLAAHIDYIYTQKHKP
>Hevea brasiliensis|HB15G001250.1
MKQHLSHTVLLLVLLFLFHSSKLSAHPMISKQEQEQVNFNAMTSQDSIVEVDSSSELLMGSEVCETGDEECFKRRLISEAHLDYIYTQHHKP
>Hevea brasiliensis|HB18G056170.1
MVKLKFAILSILLALLLCSNPLTYAARHEPAFSNGSLAKDQPQGVDEAEIVEEQSCEGAGEEECLMRRTLAAHIDYIYTQKHKP
>Taraxacum_kok-saghyz|utg18708
MKHIIRSSVPLISFLFLIVFSHTSARCLYAIPGDHKISEESFVELETTNSLNELMGMEECGSGDEECLKRRVLGEAHLDYIYTQHRKP
>Taraxacum_kok-saghyz|utg36088
MFKAIRVTTLCMIAILLLSMLSHTTARPTPIFKDVTPMETHHTDEEVANARTEEKCTGPGEEECLMRRTLAAHLDYIYTRNKPTLN
>Taraxacum_kok-saghyz|utg9781
MSRTTVLFVMLSLLLSSSFSTAARPEPTTTITVPTKAVAVEQGCEGVGEEECLMRRTLVAHLDYIYTQKTNP
>Taraxacum_kok-saghyz|utg1166
MRSESILSLLFFILILSHGNLDAKPDSGTMNSVHLIDDSCGKKAKDHQQGCENTSEESGFEDEDYIYTQSVP
>Malus_domestica|XP_008360293.1
MKQIFKSGAVLVLCIFFILFSSTVSIRLLANKEGQEKGLLNEMANGDSLVGLEGTELLDLMGVEDCDDEDVDCSKTRIMAEAHLDYIYTQKHKP
>Malus_domestica|XP_008364429.1
MSSKLTSLCVVALLLFLALSGMTARPLLSSSSSDVSAVKVQPELKDVEVEKAMVEESCDGVGEDECLMRRTLAAHIDYIYTQKHNP
>Malus_domestica|XP_028962283.1
MAKHIITFFTVALLLNLQLTTFAARPVPAAFTNNTLKIQHQQDIEAKIAAAEEGGSCQGVEKEECLMRRTLAAHLDYIYTQKHKP
>Malus_domestica|RXH87512.1
MSSMLTSLCVVVLLLFLSLSGMAARPLPSSSSDVSAVKVQHELEDVEVEKSMVEESCEGVGEDECLTRRTLAAHIDYIYTQKHSP
>Malus_domestica|XP_008385445.1
MKQSFKSGAVVVLSIFFILFSSTLSIRLLVYKEGQEKVKLNEMVNGGSLVELKGSELMNLMGVEDCVDGDEDCSKRRIMAEAHLDYIYTQHHKP
>Malus_domestica|RXH81578.1
MKQMKNYQNFLIFSVFIFLLLSNPSSARARLQQQNKASLTGSNDLVNLMGSEECDEKDEECLRRRMIAEAHLDYIYTQNHKP
>Malus_domestica|XP_008389356.1
MANAQILFFLLAFSLLYISRAEAREIPAASTLPVSGPNESLSSSAAASPSYMAIRSSSLEEGSLDGEADCKGLNSEECLMRRSMVAHTDYIYTQDISPTGP
>Malus_domestica|RXH76229.1
MKQMKNNQNFIIFSLFVFLLLSNSSSARARLLQQNKASLTGADDLVNLMGAEECDENDEECLQRRMIAEAHLDYIYTQNHKP
>Malus_domestica|RXH72898.1
MAKYIITFFTIVLLLSFQLTAFAARPVPAAFTNNALKTQHQDIDAEIVAAEGDGSCEGVEEEECLMRRTLAAHVDYIYTQKHKP
>Malus_domestica|RXH75473.1
MAGSYKALFFLALVLCSTVVVYAARPEPAFSAAKSAKTELEGVETEQVDEVGSCEGVGEEECLMRRTLAAHVDYIYTQKHNP
>Manihot_esculenta|OAY23062.1
MSKLRTIFGLVLVLTLVMAQAARLQPGFTSDPVNLKTQKAETEESCEGVGEAECLTRRTLAAHVDYIYTQNENP
>Manihot_esculenta|XP_021633998.1
MTKEYKSLLYVLKHLSFNKMAKFISFFILVLLLLLSAAESSRSLSANTHKVSSPEESDISDDGCCSGLESEECLTRRFMAEHTDYIYTQDITGP
>Manihot_esculenta|XP_021602486.2
MKQNFLVLLIFLSFLLLSSTSARLLPPKQVGKERRGHGITQLPGTSFTEKKDDVSHLMGSEVDECVEGDEECFQRRMVAEAHLDYIYTQHHNKP
>Manihot_esculenta|XP_021632485.1
MAKFQVVTLFLLVTLLLSSTAITYAARHEPGFSNGSSAAKDQLQGVDGTEMVEESCDGDGEEECLMRRTLAAHIDYIYTQKHNP
>Manihot_esculenta|XP_021630089.1
MVKLNVATLFILFTLLLFSTALTYAARRDPPFTSESLAKDQQQDVDEAEVVEESCKGAGEEECLMRRTLAAHIDYIYTQKHNP
>Manihot_esculenta|XP_021617218.1
MASNKVTILCILAILLIISSTLTNAIRPDPASGSVTPAKIREWGFDEAEKAEVEDSCEGGEEECLMRRTLAAHIDYIYTQKIKP
>Manihot_esculenta|XP_021621366.1
MKPNSFVFIFFLLLLLLLSSASARLLLPPRLVEKASYEITKLPITSFSGKKEDVSSLMGLEEDECDERDEECLKRRMVAEAHLDYIYTQHHKKP
>Jatropha_curcas|XP_012066439.1
MKRNCCVLLIFLFFVFQLLLSSTSARLLPSKQDEEEVKGQLKIGSPADIKEDVSNLMGSENYECEDEEEECSKRRMVAEAHLDYIYTQNHKKP
>Jatropha_curcas|XP_012080574.2
MAKITVTFFFILVLLILSTANATRPISNPQLSSSHEESSISYDGCEGIESEECLIRRFMAEHTDYIYTQDIRGP
>Jatropha_curcas|XP_012087723.1
MSKLGIFLVLALVLILGVSDAVPLNPASNGDSLDVELDKIKVDESCEGIEEEECLIRRTLSADLDYIYTQSPNKPPNKP
>Jatropha_curcas|KDP34374.1
MKLSLYHSVLLLFLLFLLYSSKLSARPITSKQGQEEVNLSGITSEDSLVQIEGSELINLIGSEFCETGDEECFSRRILSEAHLDYIYTQHHNKP
>Jatropha_curcas|KDP32103.1
MIKVKVATLLFLAALLLCSILTSAGRREPAFSNGSSAQDTQQGFETEQNTESCEGVGEEECLMRRTLAAHIDYIYTQNHKP
>Eucommia_ulmoides|EUC01913-RA
MSKATTLLMLVLLLGYTLSCAARPIPPALLPKATMVKTQHEVHGVDEVVKERCEGGVEEEECLMRRTLAAHLDYIYTQKQKP
>Eucommia_ulmoides|EUC03445-RA
MKKISLVFLVFIVALLLFHSTSARVLKTNPGEESSVKGSGTGHAVESSVKTKDDEFSDLMGSSEECEEKEEQEDCLKRRMVEDAHLDYIYTQRHKPKALP
>Eucommia_ulmoides|EUC17849-RA
MSKITLLSIFSLLLLLLLTVSNATARQVSMFHDATPVKTLSEDNEVEKENCEEVAEHEDCLMRRTLAAHLDYIYTQKQNP
>Populus_trichocarpa|XP_002313922.3
MAYRTSTVCIMAILLFSFTLTSAARPEPAFADVTPMETLYGDNAEAETVEMEKSCEGVGEDECLTRRTLAAQIDYIYTQKHKP
>Populus_trichocarpa|XP_006379321.1
MKLSLNYKALLLILLVLVYSSKLSARFLLSKQGQEEVNVDGITSEGTEDSELMNQLTGLELCDGGDEECLTRRIIAEAHLDYIYTQNHKP
>Populus_trichocarpa|XP_006384665.1
MKQTLHYKALLLFLLVLVHSSKLSARFLLSKQGKEDLNLKEITSEGTFAQTEDSELITNQLMGLEVCRGGDEECFKRRIIAEAHLDYIYTQHHKP
>Populus_trichocarpa|KAI5582338.1
MVKFTTLSVCVSVLFFLHLVFFVHGKDDTNQLLVGNGDSAHMGRADHECRGKERGKCKKLGDEESEETLYENEDYIYTQSNP
>Populus_trichocarpa|XP_002310329.1
MANVKVTTLFLIVSLLLCSTLTYAARPEPGFPNGSLAKNQQKVVDAEHAEVMEESCEGVGEEECLMRRTLAAHTDYIYTQKHKP
>Populus_trichocarpa|XP_002301142.1
MSKLTTLFTVALLLSFALTCSTRPQPVLSDDSLDAMAAEAAVVESCEGLGEEECLMRRTLAAHVDYIYTQKRKP
>Populus_trichocarpa|XP_002320021.1
MSKLTALFTVALLLSFTLTYAARPRPVPVLSDEPLDVKADEAAVVESCEGLGVEACLARRTLAAQVDYIYTQKQNP
>Morus_notabilis|XP_010089418.1
MKRNSHAFFIFLLFAFLVCHSQARFLAAEQVEEKKSHDEINIQREGSFIGIIREHDLLDLMGSADGCIAEDEECLKRRMIAEAHLDYIYTQHHKP
>Morus_notabilis|EXB44940.1
MSLISFSKNGDVSEEEIRRGIDLDMGSGKTTPLIQTTNASPKLHQSNKLLSGFSSPLVPEETNYMDDIDECKSLESEEKCLIRRSMVAHTDYIYTQDIDGHP
>Morus_notabilis|EXB62120.1
MVENLLFLCDNSTYALHAFISNSYKFHLSYYTVSTLLKTYFKVVLKIKLKVHTMSSKVTPTLCMVVLLLFFSITSRARPGPGITNDPVEELVHQGVDHDQAAEKVTVEESCEGVGEEECLMRRTLAAHIDYIYTQKQKP
>Morus_notabilis|XP_010096082.1
MAKFITFFMLTILLSSALVFAGRPYPAFNPRITGQQQNIEAKKVEDDQCEGVGKEECLMRRTLVAHLDYIYTQEQKP
>Morus_notabilis|XP_010106908.1
MANNNIKALLLITLLLCSTLAYAARPEPGFFTKISANTEPGVAVEAEQVEVADIESCAGVQEEECLMRRTLAAHTDYIYTQKHKP
>Ricinus_communis|EEF47657.1
MAKKLITFFMLVSLLLLSSGEAPPVISTTTKQQSNPQDESSINDNDGCAGLGSEDCLIIRRFLADHTDYIYTQDITAP
>Ricinus_communis|EEF40317.1
MANKVTATFFIIAFLFISFTLTKAVRPEPFAKYPNAVAEIRDEDDGQAETCEGEGKEDCLMRRTLAAHIDYIYTQKTNP
>Ricinus_communis|XP_002525303.1
MANVKVKVATLFLVALLLCSTLIHASRPEPAFSNGSLPKNQQDQGVNQEEHAEMVEESCEGVGEEECLMRRTLAAHIDYIYTQKHKP
>Ricinus_communis|EEF52251.1
MSKLSTFFTLALILSFVVTNAVRPNPDYVGAEITADKGEANDENCDGLGEKECLTKTTQAAQTDYIYTQSLNKNP
>Solanum_lycopersicum|TMX04974.1
MAKLNTFCMIAFLLFLALTCASSRPVRAPYRDVTPMEHTKDKAAMKEDVEDRCEGPGGEEECLMRRTLEAHLDYIYTQRHKQP
>Solanum_lycopersicum|NP_001293109.1
MSKASASFFFIILLLCFALSYAARPNPLFHEATLNNIQHQDVVEPKEVGKEESCKGVKEEECLERRTLAAHLDYIYTQNQNP
>Solanum_lycopersicum|NP_001293111.1
MSKANTSFFFIILLLCFALSYASRPAPAFHEASLNIDHHQDHVRESKQVANEESCNGGQDEECLERRNLAAHLDYIYTQNQNP
>Solanum_lycopersicum|XP_004238079.1
MSKLCTIFVVAFLLCFNTLTFAVRPNSFSVLDPKIQVASEGKVEIKEAKCEGVEEEECLKRRTMAAHLDYIYTQSINNNHP
>Solanum_lycopersicum|NP_001234797.1
MEQKNIFFLLSLMVLLLISYTTTARLLPTINSQESNGIISNNPISSQVQEDFNDLMGIEECEEKDEICFKRRMTAEAHLDYIYTQHKPKH
>Solanum_lycopersicum|NP_001333918.1
MKPIINSSLISSFIILLLISQIVSVRLPPTTIQDNNKIEANGIIHSIPTQEDDFTNLMGMEKCEDRDEVCLNRRMVAEAHLDYIYTQNKPKP
>Solanum_lycopersicum|NP_001266262.1
MMKQNVYFVLLLLVSMIISSQASSRFLVNNLQVEKEAKLTNKSSDGDSIEKMRSTNLNRLMGLEEYSCEDENDQECIKRRVLVEAHLDYIYTQHHNHP
>Zea_mays|NP_001147704.1
MRRRGSNSSPLAAAALPLLLLLVAGCFHCMAAAARHLPSPGAPVQALDHQAENGVKAASAGADGAGGLVLQEGGTGNNGDDLSSKTLLETTTTTMGAEACEEGNDKDECVQRRLLVDAHLDYIYTQHKGKP
>Zea_mays|NP_001148763.1
MRRRSCSMPLPLAAAALLLLLVCFFHYSAAARLLPPSPVPAQLVHRETGVTAAAAAAYGGLALQEGGVGNGDELSISGDEMMAAEVEEGAVACEADDDEDDGCMQRRLLQNAHLDYIYTQHKGKP
>Zea_mays|XP_008661866.1
MMIRRGSSKISSPLALLCLLLLLLLLVIVCSSSNCAAAARLLPGAGPLPPLRAAAPSGGDEHSAASEVTTQDTTKGAAEACEEGNENDECVQRRLLLDAHLDYIYTQHKGKP
>Zea_mays|NP_001332767.1
MASGGGSKQLKASLLMVVAALLLLICTCTTRGQAARPEPGSEGHTPQQLRADVSISVVAGHEKKSGSSVAVVEMRREDPDQAARECEDDDGDDEQECLMRRTLLAHTDYIYTQGKHN
>Zea_mays|NP_001152735.1
MARRATVMVLAAALAVLLLASSSSKTAPVASAARDDPSAAAAAAVTSSRDLQKDGSAAAAEGKGKEKECEGANDEDECMMRRTLAAHTDYIYTQQHHG
>Zea_mays|NP_001354069.1
MHGRTAMAVACLLCMTALLLVQDVQSRRLLWTEQEKKQTHGGLVGNHGTADRRSTSLEPCSGAMGGGGTGSADKQGEFPCDDDTSKWTELHTDYIYTQDFKHP
>Zea_mays|NP_001150909.1
MERGRSSTSCRSLLLLLLVCFSHGAGAAAAARLLTPLQAAAAVPPPLALHQAESNGATAAAADDGLVMTQEGDADATSNGNDDDEISSVSESETMTGAEEACGTEGNDEEECLQRRLLGDAHLDYIYTQHKGKP
>Vitis_vinifera|XP_003632753.1
MKQNSWVFIIFTLFLFLLYSYSGSARLLATKQDEQVVMGEWMTHAGTSKGEDVLNLMGLEKCHENDEECLKRRMVAEAHLDYIYTQHHKP
>Vitis_vinifera|XP_002276272.1
MSSKLTTLFIIASLLFFTLSCKAARPGPSFSDVTPMKIQHGDVDEAKTVEVEESCEGVGEEECLMRRTLAAHTDYIYTQKKNP
>Vitis_vinifera|XP_002285430.1
MSKHTSVFTILLLLFFTLSSAARHEPTFVTDSAVKFQYEEVEAEKSMEVVGGSCEGAADKDECLMRRTLAAHTDYIYTQKQKP
>Vitis_vinifera|XP_002268902.1
MKQILHSSTLLLFLVFLIFSSSSKSSARLLITKQGEEGVKLKELINGVSLLEMEGNDSFEQLMGVEDCENGDEECLKRRIISEAHLDYIYTQHHKP
>Vitis_vinifera|XP_002271337.1
MSPKVATFFILALFLCSTLTYAARPQPASPHDFPGKTQHGGVEAERAEVVDGNCEGVGEDECLMRRTLAAHIDYIYTQKEKP
>Solanum_tuberosum|XP_006339118.1
MKPMINLSLISSFIILLLISQTISARLPPTNNRDNNKIEVNGIIHSIPTQEEDFTNLMGMEECEDRDEVCLNRRMVAEAHLDYIYTQNKPKP
>Solanum_tuberosum|XP_006347224.1
MKQLSISCFLVFLIIFLFVFLSPASSSRYFLSTRSEVKEYVKHGKVNFPLYSVDHMETNDSLNKLMGLEECVEEDGECMKRRVVAEAHLDYIYTQDHNHP
>Solanum_tuberosum|XP_006363805.1
MSKASASFFFIILLLCFALSYAARPQPLFHEATLNNIQHQDVVEPKEVGKEESCKGVKEEECLERRTLAAHLDYIYTQNQNP
>Solanum_tuberosum|XP_015159107.1
MSKANTSFFFIILLLCFALSYASRPEPVFHEATLNLNNIDHHQDHVMESKQVANEESCNGGQDEECLERRNLAAHLDYIYTQNQNP
>Solanum_tuberosum|XP_006341163.1
MEQKNIVFLLSLMVLLLISYTTSARLLPTINSQENKKIESNGIISNNPISSQVQEDFNDLMGIEDCEEKDEVCFKRRMIAEAHLDYIYTQHKPKH
>Solanum_tuberosum|KAH0727331.1
MAKLNTFCMIAFLLFLTLTCASSRPVRAPYHDVTPMEHSKDKAAMKEDVEDRCEGPGGEEECLMRRTLEAHLDYIYTQRHKQP
>Solanum_tuberosum|XP_006349082.1
MMKQNVYFLLLLLVSMIIFSQASSRFLANNLQVEEEAKLPKRANDGDSIDKMGTINLNRLMGLEEYSCEDKNDQECIKRRVLEEAHLDYIYTQHHNHP
>Solanum_tuberosum|KAH0694267.1
MSKLCTIFVVAFLLCFNTLTFAVRPDSFSVLNPKIQVASEGKVEIKEEKCEGVEEEECLKRRTLAAHLDYIYTQTINNNHP
>Thuja_plicata|Thupl.29380569s0005.1.p
MANINGRSPYNHLILCAILLLVLTAAMATRPLKTGSGQTSTEDSSQVLFQQGALKADQLEESAEEFQLSCEDLEEEECLNRRTLAAHTDYIYTQHHKHP
>Thuja_plicata|Thupl.29381172s0004.1.p
MRGSSIQQGRPWICTLSIILLVSTTMAFRPFLRGSQRAPILFTRDQMEIKHAFASNEEKERTSVKECDNMEEEECLDRRTLVAHTDYIYTQEHKNP
>Thuja_plicata|Thupl.29381172s0002.1.p
MAKIYRSSVQQGRLWVFSISVIFLIGAVMATRPHPIGPLKASTLFTKEQMEIKHIFDGRVGKEESKEGNECGNDMSEEECLNRRTLVAHTDYIYTQEHKGP
>Thuja_plicata|Thupl.29381172s0006.1.p
MAGVFLRSCFIVFCFTVLVTSTSMAATRFQSVNENADEISEMKSPEQNTINQNELRVESRNEDTVCEDMNDEECLVRRTLSAHTDYIYTQHGGSP
>Amborella_trichopoda|ERN18561.1
MSKFVIFVFSLFLLLSAAVSIRPEPTIPHTTQQPGLGGEEIDESCENLNEEECLMRRTLVAHTDYIYTQKHNKP
>Amborella_trichopoda|XP_006851713.1
MASKHITLHLQLPVLLFILFFCTSTKATRLVTPPKDKIDEREGGLAKLESPNEGFFNEENMQNLLGQEECEAKDFNECLRRRELADAHLDYIYTQEHHKP
>Nymphaea_colorata|Nycol.D00324.1.p
MARRFLFFFIAFLLVSSFAIAARPQPSMPGLADSEAPSLEDEDADCENSSEDCLIRRTLVAHTDYIYTQGKGKKP
>Nymphaea_colorata|Nycol.K00001.1.p
MQTSQGFLTSNLCSLFFILLFFLFPGYAHAVPMSRTVGLTLRREQGKEENMQKLDGLSGDSTSQQGVFDSLVDEKCDDGVDVEECLKRRMMSEAHLDYIYTQEVKP
>Nymphaea_colorata|Nycol.K00001.2.p
MQLRGPVPRFLVLLLIAVLLLSGYAHAVPMSRTVGLTLRREQGKEENMQKLDGLSGDSTSQQGVFDSLVDEKCDDGVDVEECLKRRMMSEAHLDYIYTQEVKP
>Nymphaea_colorata|Nycol.C00625.1.p
MAKYFLLFLVASLLFMSAAATSSMTESGQLPPLNLWNRKLLASERKLDDKECKGLSADECLHTDYIYTQERGKP
>Nymphaea_colorata|Nycol.C01868.1.p
MARRLLLFIVAFLLVSSAFVAARPMPTTIPSSSPTDTQLPSVEEAEESCENLNDEDCLIRRTLVAHTDYIYTQNKGHP
