# Supplementary material for: Genomic insight into domestication of rubber tree
Source: Nat Commun. 2023 Aug 2;14:4651. doi: 10.1038/s41467-023-40304-y (PMC10397287; doi:10.1038/s41467-023-40304-y)
Supplement: Supplementary file 21 — Supplementary Data 18 [file 41467_2023_40304_MOESM21_ESM.xlsx]

## Sheet: Sheet1
Supplementary Data 18. Primers used in this study.
	Primer name	Sequence
Primers used for qRT-PCR	Hb18S-qF	GCTCGAAGACGATCAGATACC
	Hb18S-qR	TTCAGCCTTGCGACCATAC
	HbUBC3-qF	CCCTGATGATCCACTTTCTG
	HbUBC3-qR	ACCATCATGCACCACTTG
	HbUBC2b-qF	CGACCAAGTTTTCATTTCGGGTG
	HbUBC2b-qR	AGTCTCTTCTTTGCTGGGGTTG
	HbPSK5-qF	CACACTGACACACTCTCTTCCC
	HbPSK5-qR	AAGAATGAAAAAGGAAAAGAAGG
	HbFPS1-qF	AATGGGTTGAGCGGATGTTGGA
	HbFPS1-qR	TCCTGGGAATGTGATTGCGAAG
	HbNIN3-qF	ATGGTTTATTATTGTGGCAGTCCGA
	HbNIN3-qR	TCCGAACAATATCATACTCTCCCTT
	HbSOD-qF	TGGCAGAAGCAACAAT
	HbSOD-qR	TAAGTTCATGCCCACC
	HbACS4-qF	AAGGAGCCTGGTTGGTTTAG
	HbACS4-qR	TTCCTGATCTTCCTTTCCCTTAC
	HbMYC1-qF	GCGTTCTGATTCTGATGGCAAT
	HbMYC1-qR	CTCCGCTTCAACATGGTTTATAGG
	HbMYC2-qF	TCTCTCGCTTCCCTACCCTCT
	HbMYC2-qR	TCCTCCATTGATATCTTTTTCTCG
	HbMYC3-qF	GCAGTAGTGAGAGTGAGTTGTTC
	HbMYC3-qR	TGCGTCTGGATAGAGAATGTGT
	HbMYC4-qF	GGAAGCGGAGACCAGTGTAGAG
	HbMYC4-qR	ACCTTAGCCCTTAGTTCAGCCATAA
	HbMYC5-qF	AAGCACAACCACTTCTGTAGATCAA
	HbMYC5-qR	AGCACCTGGATGATTCACATTCTC
	HbMYC6-qF	ACAGGTCAGTGTGATGGACTCC
	HbMYC6-qR	TACTTCTCGCTGGCTCCTTGTG
	HbMYC7-qF	AAGCACCGATTCCATGATTGAT
	HbMYC7-qR	ACATCTTGAAGCACCATCTCCT
	HbMYC8-qF	AAGCCATGATCCGAGTCCAGTC
	HbMYC8-qR	CCACAACATCTTGAAGCACCATCT
	HbMYC9-qF	GTGCCTTGCCAGATTCCTCAG
	HbMYC9-qR	GGATTGACACTTCATCAACCTTGTT
	HbMYC10-qF	GAGAAGGAGGTGACTAACAATAGGC
	HbMYC10-qR	TGGCTGACACATTACACTCTTGAG
	HbMYC11-qF	GCCGAGACACGCCATTGAAC
	HbMYC11-qR	TAGCACGCAGCATCAGATAGCA
	HbMYC12-qF	GGTCAAGTTAATGGAGGCAGAG
	HbMYC12-qR	ACTTCAGGAGCTTGGCTATGAT
	HbMYC13-qF	GCATTCTCACAGCGAGCCTAA
	HbMYC13-qR	ACTCTTAATTACTGCCAACCTTCCA
	HbMYC14-qF	GCCGCTCATCATCTGACTCC
	HbMYC14-qR	CCGTTCAGTTGGGTTCTTCCT
	HbMYC15-qF	CTGCTTAAAACCCTTTGCCTGT
	HbMYC15-qR	GGGGGGCATAATCTCTTCCA
	HbMYC16-qF	TCCACTGCCAAGAGAAGAAGATT
	HbMYC16-qR	ATCCATAAGCCTGCCTGTGATT
	HbMYC17-qF	ATTGATGAAACAGAGCCAGGGATG
	HbMYC17-qR	GGTGGATGATTGAACTGAGTGAGAA
	HbMYC18-qF	CCAGCAAGCCACAGTGAAGATG
	HbMYC18-qR	CTCCTCAGTTCAGCTCCTCCATT
	HbMYC19-qF	GCAATGATACGAATCCAATGTAGCA
	HbMYC19-qR	CACTGACACACTGGCATGGTTAA
	HbMYC20-qF	TGATGGTAACAAGAATTGGAGGTCT
	HbMYC20-qR	CTACGAATCACTTGGGCAATCTCTA
	HbMYC21-qF	CTCTTCTATGAGCATAAGCGAGGAG
	HbMYC21-qR	AACCTTGAGAATGTTCAGCACCTT
	HbMYC22-qF	GGAACAGACGCCTCTAACTATGAA
	HbMYC22-qR	CCTCACATAGCATCTCTACAAGCAT
	HbMYC23-qF	TGGCGGTGGCATGGACTATC
	HbMYC23-qR	AACTATGAAGGTGGTGGAGATGGT
	HbMYC24-qF	GGAGGTATTACGAAGCCAAGGA
	HbMYC24-qR	CTAAGAAGAGACATTGCTCATCACA
	HbMYC25-qF	CTGTCCCTTTCTCCATTTCTCAA
	HbMYC25-qR	CTTGACAAAACGACATAAAGGAGG
	HbMYC26-qF	AGATGCTTGTGGAGATGCTATGTG
	HbMYC26-qR	TTCTCACCATGCACTTCTGTAATCC
Primers used for SNP in HbPSK5 promoter	HbPSK5-SNP-F	ATGCGGCACATTTAGT
	HbPSK5-SNP-R	CATTTGGTGGGTTTGA
Primers used for Y1H	PSK-Promoter-Y1H-F	AATGATGAATTGAAAAGCTTGAATGAAAGATTGACCCCAGCAGA
	PSK-Promoter-Y1H-R	TTTTATATACATACAGAGCACATGCGGTTCACGCGGGGAAGAGAGTG
	HbMYC1-Y1H-F	GGAGGCCAGTGAATTCATGCAGAAGATATCAATGGACGAG
	HbMYC1-Y1H-R	CGAGCTCGATGGATCCTTAGTTCTGCATTCTTTGAAGAATG
	HbMYC2-Y1H-F	GGAGGCCAGTGAATTCATGGAGGAGATAACGTCCCCATC
	HbMYC2-Y1H-R	CGAGCTCGATGGATCCTCATAGGCTAGCAGCTAAGTTCTG
	HbMYC3-Y1H-F	GGAGGCCAGTGAATTCATGAGATCAGTTTTAGCAAGATC
	HbMYC3-Y1H-R	CGAGCTCGATGGATCCTCATTTAGAAAGGGCAGCCTTT
	HbMYC4-Y1H-F	GGAGGCCAGTGAATTCATGGCTGCCCCTCCTAGTAGC
	HbMYC4-Y1H-R	CGAGCTCGATGGATCCTTAGGGAATTATCTGATGGATTGCC
	HbMYC5-Y1H-F	GGAGGCCAGTGAATTCATGGAGGAACTTATCATATCTCC
	HbMYC5-Y1H-R	CGAGCTCGATGGATCCTTATTGTTCTAGTCTTCCCAGG
	HbMYC6-Y1H-F	GGAGGCCAGTGAATTCATGAAGATTGAGATAGGTATGGG
	HbMYC6-Y1H-R	CGAGCTCGATGGATCCCTATCCGACGGATGACAATTGC
	HbMYC7-Y1H-F	GGAGGCCAGTGAATTCATGGAGGAGATCACGTCCCCAT
	HbMYC7-Y1H-R	CGAGCTCGATGGATCCTTAGTTCTGCATCCTTTGAAGAATAGTA
	HbMYC8-Y1H-F	GGAGGCCAGTGAATTC ATGGAAGAGATTATGTCCCCCTCT
	HbMYC8-Y1H-R	CGAGCTCGATGGATCCTTAATTCTGCATTCTTTGAAAAATAATAC
	HbMYC9-Y1H-F	GGAGGCCAGTGAATTCATGGCTCAGGAGATAGTGCCAG
	HbMYC9-Y1H-R	CGAGCTCGATGGATCCTCAACATTTACAAGCAACTCTTTGAA
	HbMYC10-Y1H-F	GGAGGCCAGTGAATTCATGGGTGAGAAATTTTGGGTGAATG
	HbMYC10-Y1H-R	CGAGCTCGATGGATCCTCATTTAGAAAGGGCAGTCTCCAGA
	HbMYC11-Y1H-F	GGAGGCCAGTGAATTCATGGAGAAACTCATCATATCTCC
	HbMYC11-Y1H-R	CGAGCTCGATGGATCCTTATTGTTCTAATACTCTAACGAG
	HbMYC12-Y1H-F	GGAGGCCAGTGAATTCATGAAGATTGAGTTAGGCATGGGA
	HbMYC12-Y1H-R	CGAGCTCGATGGATCCCTATCCGACGGATGACAATTGC
	HbMYC13-Y1H-F	GGAGGCCAGTGAATTCATGGCTAATACTGTGCAGAGCC
	HbMYC13-Y1H-R	CGAGCTCGATGGATCCTCAAGTTTGCGAAATGTGAAGAAT
	HbMYC14-Y1H-F	GGAGGCCAGTGAATTCATGAAAAAGATATCAATGGAGGAG
	HbMYC14-Y1H-R	CGAGCTCGATGGATCCTTAGTTCTGCATTCTTTGAAGAATA
	HbMYC15-Y1H-F	GGAGGCCAGTGAATTCATGGAAGAGATTATGCCCCCCT
	HbMYC15-Y1H-R	CGAGCTCGATGGATCCTTAATTCTGCATTCTTTGAAAAATAG
	HbMYC16-Y1H-F	GGAGGCCAGTGAATTCATGGGTTCGGTGTTGAAGGACA
	HbMYC16-Y1H-R	CGAGCTCGATGGATCCTCATTGCAGTGCCTCAGCCAA
	HbMYC17-Y1H-F	GGAGGCCAGTGAATTCATGGCTCAGGAGAAAGTGCT
	HbMYC17-Y1H-R	CGAGCTCGATGGATCCTCAACATTTAGAAGCAACTCTTT
	HbMYC18-Y1H-F	GGAGGCCAGTGAATTCATGACGGACTATCGGATAACGC
	HbMYC18-Y1H-R	CGAGCTCGATGGATCCTCAGGTGTCACCAACTTTGGTT
	HbMYC19-Y1H-F	GGAGGCCAGTGAATTCATGACGGACTATCGGATAACGC
	HbMYC19-Y1H-R	CGAGCTCGATGGATCCTCAGGTGTCACCAACTTTGGTT
	HbMYC20-Y1H-F	GGAGGCCAGTGAATTCATGGGAACTACTGCTTTGAGGC
	HbMYC20-Y1H-R	CGAGCTCGATGGATCCTTAAATCTTGCTTGAAATAGGACT
	HbMYC21-Y1H-F	GGAGGCCAGTGAATTCATGAGAGGTTTGGAGGGAGCAC
	HbMYC21-Y1H-R	CGAGCTCGATGGATCCCTATTTTGTAAATCTCACCTCAACC
	HbMYC22-Y1H-F	GGAGGCCAGTGAATTCATGGGTACTGACTTGCATAATATAC
	HbMYC22-Y1H-R	CGAGCTCGATGGATCCCTAGTTTAAAGTCTTAGGTTGCAAT
	HbMYC23-Y1H-F	GGAGGCCAGTGAATTCATGGAGAGACTGAGGCCTCTTG
	HbMYC23-Y1H-R	CGAGCTCGATGGATCCTCAACTATGAAGGTGGTGGAGAT
	HbMYC24-Y1H-F	GGAGGCCAGTGAATTCATGGGAACTACTGCTCTGAGG
	HbMYC24-Y1H-R	CGAGCTCGATGGATCCTCAAATCTTGCTTGAGATGGGGT
	HbMYC25-Y1H-F	GGAGGCCAGTGAATTCATGGAGGAGATAACGTCCCAATG
	HbMYC25-Y1H-R	CGAGCTCGATGGATCCTTAGTTTTGCATTCTTTGAAGAATAG
	HbMYC26-Y1H-F	GGAGGCCAGTGAATTCATGGGAACTGACTTGCATAATACACTAA
	HbMYC26-Y1H-R	CGAGCTCGATGGATCCCTAGTTTGAAGTTTTTGGTTGCAATATC
Primers used for LUC	HbMYC10-LUC-BamHI-F	CGGGATCCATGGGTGAGAAATTTTGGGTGA
	HbMYC10-LUC-XhoI-R	CGCTCGAGTCATTTAGAAAGGGCAGTCTCC
	HbMYC15-LUC-BamHI-F	CGGGATCCATGGAAGAGATTATGCCCCCCT
	HbMYC15-LUC-EcoRI-R	CGGAATTCTTAATTCTGCATTCTTTGAAAA
	HbMYC18-LUC-BamHI-F	CGGGATCCATGACGGACTATCGGATAACGC
	HbMYC18-LUC-XhoI-R	CGCTCGAGTCAGGTGTCACCAACTTTGGTT
	HbMYC25-LUC-HindIII-F	CGAAGCTTATGGAGGAGATAACGTCCCAAT
	HbMYC25-LUC-XhoI-R	CGCTCGAGTTAGTTTTGCATTCTTTGAAGA
	HbMYC26-LUC-EcoRI-F	CGGAATTCATGGGAACTGACTTGCATAATA
	HbMYC26-LUC-XhoI-R	CGCTCGAGCTAGTTTGAAGTTTTTGGTTGC
	HbPSK5-LUC-XhoI-F	CGCTCGAGCCAGCAGACTGGAAGGTCAAGA
	HbPSK5-LUC-BamHI-R	CGGGATCCGGTTCACGCGGGGAAGAGAGTG
Primers used for EMSA	HbPSK5-EMSA-F	CCAGCAGACTGGAAGGTCAAGA
	HbPSK5-EMSA-R	GGTTCACGCGGGGAAGAGAGTG
Primers used for transgenic vector construction	HbPSK5-AscI-PF-F	ACAATTACCATGGGGATGAAGCAACATCTTTCCCACAC
	HbPSK5-SpeI-PF-R	GACTCTAGGGACTAGTTCAAGGCTTGTGGTGCTGG
	HbMYC26-AscI-PF-F	ACAATTACCATGGGGATGGGAACTGACTTGCATAATACACTAA
	HbMYC26-SpeI-PF-R	GACTCTAGGGACTAGTCTAGTTTGAAGTTTTTGGTTGCAATATC
Primers used for transgenic TKS lines verification	PF-Sense	CGTCTTCAAAGCAAGTGGATT
	HbPSK5-R	CTAGTCAAGGCTTGTGGTGCTGG
	PF-Sense	CGTCTTCAAAGCAAGTGGATT
	HbMYC26-R	ACATTCTTTCTGTAAATAAGG
	qHbMYC26-Sense3	AGGGCAAGACCTGGTGAAAG
	qHbMYC26-Anti3	TTTGCCCCATTGGGTACGAG
	qHbPSK5-Sense	TGTCAGCACATCCCATGATAAGT
	qHbPSK5-Anti	TTCATCACCAGTTTCACAGACCTC
	qTkGAPDH-Sense	AGTTGGTTTCGTGGTATGAC
	qTkGAPDH-Anti	ACATGTCAGTGAACAGGTAGAC
