# Supplementary material for: Genomic insight into domestication of rubber tree
Source: Nat Commun. 2023 Aug 2;14:4651. doi: 10.1038/s41467-023-40304-y (PMC10397287; doi:10.1038/s41467-023-40304-y)
Supplement: Supplementary file 23 — Source Data [file 41467_2023_40304_MOESM23_ESM.xlsx]

## Sheet: Figure 1_I
Source Data of Fig. 1_I. The length of 18 pseudochromosomes in CATAS8-79 genome.
Chromosome	Start (bp)	End (bp)
Chr1	0	103215128
Chr2	0	94815857
Chr3	0	112078056
Chr4	0	85260876
Chr5	0	105373989
Chr6	0	92799857
Chr7	0	64494429
Chr8	0	70631392
Chr9	0	63859080
Chr10	0	52797518
Chr11	0	72102290
Chr12	0	100268846
Chr13	0	94713098
Chr14	0	52492978
Chr15	0	98271093
Chr16	0	112327953
Chr17	0	82893281
Chr18	0	95910900

## Sheet: Figure 1_II
Source Data of Fig. 1_II. The transposon elements in CATAS8-79 genome.
Chromosome	Start (bp)	End (bp)	Transposon elements
Chr1E	0	500000	380
Chr1E	500000	1000000	358
Chr1E	1000000	1500000	307
Chr1E	1500000	2000000	273
Chr1E	2000000	2500000	361
Chr1E	2500000	3000000	278
Chr1E	3000000	3500000	375
Chr1E	3500000	4000000	340
Chr1E	4000000	4500000	288
Chr1E	4500000	5000000	347
Chr1E	5000000	5500000	351
Chr1E	5500000	6000000	464
Chr1E	6000000	6500000	416
Chr1E	6500000	7000000	410
Chr1E	7000000	7500000	360
Chr1E	7500000	8000000	369
Chr1E	8000000	8500000	421
Chr1E	8500000	9000000	510
Chr1E	9000000	9500000	505
Chr1E	9500000	10000000	349
Chr1E	10000000	10500000	507
Chr1E	10500000	11000000	380
Chr1E	11000000	11500000	419
Chr1E	11500000	12000000	453
Chr1E	12000000	12500000	602
Chr1E	12500000	13000000	493
Chr1E	13000000	13500000	439
Chr1E	13500000	14000000	514
Chr1E	14000000	14500000	570
Chr1E	14500000	15000000	595
Chr1E	15000000	15500000	566
Chr1E	15500000	16000000	600
Chr1E	16000000	16500000	638
Chr1E	16500000	17000000	562
Chr1E	17000000	17500000	600
Chr1E	17500000	18000000	546
Chr1E	18000000	18500000	474
Chr1E	18500000	19000000	640
Chr1E	19000000	19500000	635
Chr1E	19500000	20000000	537
Chr1E	20000000	20500000	546
Chr1E	20500000	21000000	483
Chr1E	21000000	21500000	614
Chr1E	21500000	22000000	500
Chr1E	22000000	22500000	559
Chr1E	22500000	23000000	620
Chr1E	23000000	23500000	578
Chr1E	23500000	24000000	520
Chr1E	24000000	24500000	499
Chr1E	24500000	25000000	603
Chr1E	25000000	25500000	624
Chr1E	25500000	26000000	285
Chr1E	26000000	26500000	152
Chr1E	26500000	27000000	483
Chr1E	27000000	27500000	601
Chr1E	27500000	28000000	685
Chr1E	28000000	28500000	638
Chr1E	28500000	29000000	539
Chr1E	29000000	29500000	571
Chr1E	29500000	30000000	583
Chr1E	30000000	30500000	632
Chr1E	30500000	31000000	599
Chr1E	31000000	31500000	559
Chr1E	31500000	32000000	588
Chr1E	32000000	32500000	551
Chr1E	32500000	33000000	561
Chr1E	33000000	33500000	563
Chr1E	33500000	34000000	580
Chr1E	34000000	34500000	638
Chr1E	34500000	35000000	594
Chr1E	35000000	35500000	800
Chr1E	35500000	36000000	569
Chr1E	36000000	36500000	578
Chr1E	36500000	37000000	657
Chr1E	37000000	37500000	568
Chr1E	37500000	38000000	579
Chr1E	38000000	38500000	594
Chr1E	38500000	39000000	499
Chr1E	39000000	39500000	639
Chr1E	39500000	40000000	735
Chr1E	40000000	40500000	675
Chr1E	40500000	41000000	633
Chr1E	41000000	41500000	617
Chr1E	41500000	42000000	702
Chr1E	42000000	42500000	634
Chr1E	42500000	43000000	585
Chr1E	43000000	43500000	584
Chr1E	43500000	44000000	560
Chr1E	44000000	44500000	596
Chr1E	44500000	45000000	635
Chr1E	45000000	45500000	585
Chr1E	45500000	46000000	483
Chr1E	46000000	46500000	593
Chr1E	46500000	47000000	617
Chr1E	47000000	47500000	610
Chr1E	47500000	48000000	580
Chr1E	48000000	48500000	590
Chr1E	48500000	49000000	587
Chr1E	49000000	49500000	500
Chr1E	49500000	50000000	517
Chr1E	50000000	50500000	525
Chr1E	50500000	51000000	480
Chr1E	51000000	51500000	583
Chr1E	51500000	52000000	602
Chr1E	52000000	52500000	569
Chr1E	52500000	53000000	628
Chr1E	53000000	53500000	532
Chr1E	53500000	54000000	614
Chr1E	54000000	54500000	516
Chr1E	54500000	55000000	562
Chr1E	55000000	55500000	541
Chr1E	55500000	56000000	590
Chr1E	56000000	56500000	647
Chr1E	56500000	57000000	544
Chr1E	57000000	57500000	516
Chr1E	57500000	58000000	571
Chr1E	58000000	58500000	491
Chr1E	58500000	59000000	563
Chr1E	59000000	59500000	468
Chr1E	59500000	60000000	531
Chr1E	60000000	60500000	545
Chr1E	60500000	61000000	547
Chr1E	61000000	61500000	508
Chr1E	61500000	62000000	607
Chr1E	62000000	62500000	541
Chr1E	62500000	63000000	606
Chr1E	63000000	63500000	471
Chr1E	63500000	64000000	503
Chr1E	64000000	64500000	581
Chr1E	64500000	65000000	576
Chr1E	65000000	65500000	603
Chr1E	65500000	66000000	587
Chr1E	66000000	66500000	566
Chr1E	66500000	67000000	596
Chr1E	67000000	67500000	583
Chr1E	67500000	68000000	607
Chr1E	68000000	68500000	552
Chr1E	68500000	69000000	508
Chr1E	69000000	69500000	568
Chr1E	69500000	70000000	575
Chr1E	70000000	70500000	532
Chr1E	70500000	71000000	601
Chr1E	71000000	71500000	561
Chr1E	71500000	72000000	539
Chr1E	72000000	72500000	548
Chr1E	72500000	73000000	613
Chr1E	73000000	73500000	509
Chr1E	73500000	74000000	538
Chr1E	74000000	74500000	456
Chr1E	74500000	75000000	486
Chr1E	75000000	75500000	476
Chr1E	75500000	76000000	371
Chr1E	76000000	76500000	464
Chr1E	76500000	77000000	459
Chr1E	77000000	77500000	400
Chr1E	77500000	78000000	519
Chr1E	78000000	78500000	405
Chr1E	78500000	79000000	507
Chr1E	79000000	79500000	425
Chr1E	79500000	80000000	433
Chr1E	80000000	80500000	340
Chr1E	80500000	81000000	418
Chr1E	81000000	81500000	445
Chr1E	81500000	82000000	462
Chr1E	82000000	82500000	456
Chr1E	82500000	83000000	425
Chr1E	83000000	83500000	559
Chr1E	83500000	84000000	426
Chr1E	84000000	84500000	458
Chr1E	84500000	85000000	434
Chr1E	85000000	85500000	426
Chr1E	85500000	86000000	592
Chr1E	86000000	86500000	586
Chr1E	86500000	87000000	455
Chr1E	87000000	87500000	506
Chr1E	87500000	88000000	442
Chr1E	88000000	88500000	428
Chr1E	88500000	89000000	467
Chr1E	89000000	89500000	463
Chr1E	89500000	90000000	368
Chr1E	90000000	90500000	536
Chr1E	90500000	91000000	634
Chr1E	91000000	91500000	383
Chr1E	91500000	92000000	425
Chr1E	92000000	92500000	304
Chr1E	92500000	93000000	522
Chr1E	93000000	93500000	310
Chr1E	93500000	94000000	447
Chr1E	94000000	94500000	396
Chr1E	94500000	95000000	377
Chr1E	95000000	95500000	415
Chr1E	95500000	96000000	398
Chr1E	96000000	96500000	468
Chr1E	96500000	97000000	252
Chr1E	97000000	97500000	515
Chr1E	97500000	98000000	429
Chr1E	98000000	98500000	363
Chr1E	98500000	99000000	305
Chr1E	99000000	99500000	487
Chr1E	99500000	100000000	379
Chr1E	100000000	100500000	647
Chr1E	100500000	101000000	334
Chr1E	101000000	101500000	499
Chr1E	101500000	102000000	480
Chr1E	102000000	102500000	542
Chr1E	102500000	103000000	647
Chr1E	103000000	103500000	256
Chr2E	0	500000	310
Chr2E	500000	1000000	303
Chr2E	1000000	1500000	246
Chr2E	1500000	2000000	286
Chr2E	2000000	2500000	228
Chr2E	2500000	3000000	383
Chr2E	3000000	3500000	257
Chr2E	3500000	4000000	491
Chr2E	4000000	4500000	334
Chr2E	4500000	5000000	208
Chr2E	5000000	5500000	520
Chr2E	5500000	6000000	681
Chr2E	6000000	6500000	586
Chr2E	6500000	7000000	388
Chr2E	7000000	7500000	376
Chr2E	7500000	8000000	324
Chr2E	8000000	8500000	311
Chr2E	8500000	9000000	328
Chr2E	9000000	9500000	399
Chr2E	9500000	10000000	266
Chr2E	10000000	10500000	353
Chr2E	10500000	11000000	369
Chr2E	11000000	11500000	341
Chr2E	11500000	12000000	339
Chr2E	12000000	12500000	395
Chr2E	12500000	13000000	343
Chr2E	13000000	13500000	353
Chr2E	13500000	14000000	356
Chr2E	14000000	14500000	352
Chr2E	14500000	15000000	376
Chr2E	15000000	15500000	385
Chr2E	15500000	16000000	439
Chr2E	16000000	16500000	529
Chr2E	16500000	17000000	525
Chr2E	17000000	17500000	429
Chr2E	17500000	18000000	437
Chr2E	18000000	18500000	502
Chr2E	18500000	19000000	348
Chr2E	19000000	19500000	419
Chr2E	19500000	20000000	405
Chr2E	20000000	20500000	609
Chr2E	20500000	21000000	482
Chr2E	21000000	21500000	502
Chr2E	21500000	22000000	563
Chr2E	22000000	22500000	547
Chr2E	22500000	23000000	575
Chr2E	23000000	23500000	483
Chr2E	23500000	24000000	469
Chr2E	24000000	24500000	396
Chr2E	24500000	25000000	388
Chr2E	25000000	25500000	560
Chr2E	25500000	26000000	553
Chr2E	26000000	26500000	591
Chr2E	26500000	27000000	568
Chr2E	27000000	27500000	570
Chr2E	27500000	28000000	572
Chr2E	28000000	28500000	618
Chr2E	28500000	29000000	527
Chr2E	29000000	29500000	535
Chr2E	29500000	30000000	558
Chr2E	30000000	30500000	665
Chr2E	30500000	31000000	551
Chr2E	31000000	31500000	541
Chr2E	31500000	32000000	639
Chr2E	32000000	32500000	548
Chr2E	32500000	33000000	558
Chr2E	33000000	33500000	644
Chr2E	33500000	34000000	636
Chr2E	34000000	34500000	533
Chr2E	34500000	35000000	578
Chr2E	35000000	35500000	541
Chr2E	35500000	36000000	634
Chr2E	36000000	36500000	612
Chr2E	36500000	37000000	706
Chr2E	37000000	37500000	566
Chr2E	37500000	38000000	520
Chr2E	38000000	38500000	512
Chr2E	38500000	39000000	557
Chr2E	39000000	39500000	527
Chr2E	39500000	40000000	507
Chr2E	40000000	40500000	518
Chr2E	40500000	41000000	571
Chr2E	41000000	41500000	518
Chr2E	41500000	42000000	535
Chr2E	42000000	42500000	521
Chr2E	42500000	43000000	626
Chr2E	43000000	43500000	507
Chr2E	43500000	44000000	317
Chr2E	44000000	44500000	97
Chr2E	44500000	45000000	308
Chr2E	45000000	45500000	640
Chr2E	45500000	46000000	548
Chr2E	46000000	46500000	588
Chr2E	46500000	47000000	564
Chr2E	47000000	47500000	677
Chr2E	47500000	48000000	604
Chr2E	48000000	48500000	573
Chr2E	48500000	49000000	518
Chr2E	49000000	49500000	561
Chr2E	49500000	50000000	524
Chr2E	50000000	50500000	647
Chr2E	50500000	51000000	676
Chr2E	51000000	51500000	607
Chr2E	51500000	52000000	591
Chr2E	52000000	52500000	517
Chr2E	52500000	53000000	551
Chr2E	53000000	53500000	625
Chr2E	53500000	54000000	451
Chr2E	54000000	54500000	502
Chr2E	54500000	55000000	493
Chr2E	55000000	55500000	610
Chr2E	55500000	56000000	580
Chr2E	56000000	56500000	515
Chr2E	56500000	57000000	577
Chr2E	57000000	57500000	540
Chr2E	57500000	58000000	590
Chr2E	58000000	58500000	538
Chr2E	58500000	59000000	612
Chr2E	59000000	59500000	657
Chr2E	59500000	60000000	534
Chr2E	60000000	60500000	617
Chr2E	60500000	61000000	566
Chr2E	61000000	61500000	474
Chr2E	61500000	62000000	607
Chr2E	62000000	62500000	476
Chr2E	62500000	63000000	799
Chr2E	63000000	63500000	558
Chr2E	63500000	64000000	671
Chr2E	64000000	64500000	556
Chr2E	64500000	65000000	560
Chr2E	65000000	65500000	580
Chr2E	65500000	66000000	529
Chr2E	66000000	66500000	524
Chr2E	66500000	67000000	575
Chr2E	67000000	67500000	604
Chr2E	67500000	68000000	635
Chr2E	68000000	68500000	541
Chr2E	68500000	69000000	495
Chr2E	69000000	69500000	573
Chr2E	69500000	70000000	552
Chr2E	70000000	70500000	453
Chr2E	70500000	71000000	454
Chr2E	71000000	71500000	583
Chr2E	71500000	72000000	528
Chr2E	72000000	72500000	463
Chr2E	72500000	73000000	487
Chr2E	73000000	73500000	642
Chr2E	73500000	74000000	544
Chr2E	74000000	74500000	604
Chr2E	74500000	75000000	544
Chr2E	75000000	75500000	466
Chr2E	75500000	76000000	474
Chr2E	76000000	76500000	435
Chr2E	76500000	77000000	443
Chr2E	77000000	77500000	351
Chr2E	77500000	78000000	392
Chr2E	78000000	78500000	402
Chr2E	78500000	79000000	610
Chr2E	79000000	79500000	385
Chr2E	79500000	80000000	610
Chr2E	80000000	80500000	362
Chr2E	80500000	81000000	436
Chr2E	81000000	81500000	312
Chr2E	81500000	82000000	619
Chr2E	82000000	82500000	472
Chr2E	82500000	83000000	466
Chr2E	83000000	83500000	481
Chr2E	83500000	84000000	416
Chr2E	84000000	84500000	519
Chr2E	84500000	85000000	348
Chr2E	85000000	85500000	342
Chr2E	85500000	86000000	410
Chr2E	86000000	86500000	345
Chr2E	86500000	87000000	449
Chr2E	87000000	87500000	321
Chr2E	87500000	88000000	407
Chr2E	88000000	88500000	445
Chr2E	88500000	89000000	365
Chr2E	89000000	89500000	348
Chr2E	89500000	90000000	312
Chr2E	90000000	90500000	243
Chr2E	90500000	91000000	365
Chr2E	91000000	91500000	462
Chr2E	91500000	92000000	284
Chr2E	92000000	92500000	362
Chr2E	92500000	93000000	364
Chr2E	93000000	93500000	538
Chr2E	93500000	94000000	445
Chr2E	94000000	94500000	372
Chr2E	94500000	95000000	271
Chr3E	0	500000	378
Chr3E	500000	1000000	203
Chr3E	1000000	1500000	364
Chr3E	1500000	2000000	372
Chr3E	2000000	2500000	353
Chr3E	2500000	3000000	326
Chr3E	3000000	3500000	374
Chr3E	3500000	4000000	329
Chr3E	4000000	4500000	291
Chr3E	4500000	5000000	323
Chr3E	5000000	5500000	344
Chr3E	5500000	6000000	364
Chr3E	6000000	6500000	298
Chr3E	6500000	7000000	353
Chr3E	7000000	7500000	372
Chr3E	7500000	8000000	577
Chr3E	8000000	8500000	358
Chr3E	8500000	9000000	343
Chr3E	9000000	9500000	367
Chr3E	9500000	10000000	431
Chr3E	10000000	10500000	476
Chr3E	10500000	11000000	430
Chr3E	11000000	11500000	382
Chr3E	11500000	12000000	430
Chr3E	12000000	12500000	440
Chr3E	12500000	13000000	614
Chr3E	13000000	13500000	539
Chr3E	13500000	14000000	561
Chr3E	14000000	14500000	364
Chr3E	14500000	15000000	501
Chr3E	15000000	15500000	452
Chr3E	15500000	16000000	535
Chr3E	16000000	16500000	490
Chr3E	16500000	17000000	565
Chr3E	17000000	17500000	601
Chr3E	17500000	18000000	533
Chr3E	18000000	18500000	580
Chr3E	18500000	19000000	507
Chr3E	19000000	19500000	519
Chr3E	19500000	20000000	518
Chr3E	20000000	20500000	567
Chr3E	20500000	21000000	599
Chr3E	21000000	21500000	640
Chr3E	21500000	22000000	525
Chr3E	22000000	22500000	567
Chr3E	22500000	23000000	507
Chr3E	23000000	23500000	562
Chr3E	23500000	24000000	570
Chr3E	24000000	24500000	597
Chr3E	24500000	25000000	613
Chr3E	25000000	25500000	631
Chr3E	25500000	26000000	638
Chr3E	26000000	26500000	580
Chr3E	26500000	27000000	526
Chr3E	27000000	27500000	624
Chr3E	27500000	28000000	589
Chr3E	28000000	28500000	514
Chr3E	28500000	29000000	499
Chr3E	29000000	29500000	622
Chr3E	29500000	30000000	514
Chr3E	30000000	30500000	600
Chr3E	30500000	31000000	583
Chr3E	31000000	31500000	636
Chr3E	31500000	32000000	590
Chr3E	32000000	32500000	619
Chr3E	32500000	33000000	603
Chr3E	33000000	33500000	597
Chr3E	33500000	34000000	563
Chr3E	34000000	34500000	608
Chr3E	34500000	35000000	562
Chr3E	35000000	35500000	649
Chr3E	35500000	36000000	551
Chr3E	36000000	36500000	520
Chr3E	36500000	37000000	604
Chr3E	37000000	37500000	527
Chr3E	37500000	38000000	683
Chr3E	38000000	38500000	593
Chr3E	38500000	39000000	611
Chr3E	39000000	39500000	524
Chr3E	39500000	40000000	668
Chr3E	40000000	40500000	674
Chr3E	40500000	41000000	607
Chr3E	41000000	41500000	578
Chr3E	41500000	42000000	556
Chr3E	42000000	42500000	583
Chr3E	42500000	43000000	627
Chr3E	43000000	43500000	730
Chr3E	43500000	44000000	574
Chr3E	44000000	44500000	669
Chr3E	44500000	45000000	589
Chr3E	45000000	45500000	571
Chr3E	45500000	46000000	679
Chr3E	46000000	46500000	629
Chr3E	46500000	47000000	531
Chr3E	47000000	47500000	655
Chr3E	47500000	48000000	535
Chr3E	48000000	48500000	658
Chr3E	48500000	49000000	520
Chr3E	49000000	49500000	516
Chr3E	49500000	50000000	637
Chr3E	50000000	50500000	622
Chr3E	50500000	51000000	684
Chr3E	51000000	51500000	720
Chr3E	51500000	52000000	649
Chr3E	52000000	52500000	542
Chr3E	52500000	53000000	655
Chr3E	53000000	53500000	502
Chr3E	53500000	54000000	581
Chr3E	54000000	54500000	581
Chr3E	54500000	55000000	687
Chr3E	55000000	55500000	545
Chr3E	55500000	56000000	586
Chr3E	56000000	56500000	632
Chr3E	56500000	57000000	614
Chr3E	57000000	57500000	550
Chr3E	57500000	58000000	636
Chr3E	58000000	58500000	539
Chr3E	58500000	59000000	708
Chr3E	59000000	59500000	502
Chr3E	59500000	60000000	550
Chr3E	60000000	60500000	554
Chr3E	60500000	61000000	556
Chr3E	61000000	61500000	551
Chr3E	61500000	62000000	589
Chr3E	62000000	62500000	611
Chr3E	62500000	63000000	483
Chr3E	63000000	63500000	529
Chr3E	63500000	64000000	508
Chr3E	64000000	64500000	576
Chr3E	64500000	65000000	565
Chr3E	65000000	65500000	592
Chr3E	65500000	66000000	687
Chr3E	66000000	66500000	717
Chr3E	66500000	67000000	649
Chr3E	67000000	67500000	566
Chr3E	67500000	68000000	657
Chr3E	68000000	68500000	614
Chr3E	68500000	69000000	634
Chr3E	69000000	69500000	573
Chr3E	69500000	70000000	588
Chr3E	70000000	70500000	609
Chr3E	70500000	71000000	633
Chr3E	71000000	71500000	596
Chr3E	71500000	72000000	523
Chr3E	72000000	72500000	614
Chr3E	72500000	73000000	603
Chr3E	73000000	73500000	562
Chr3E	73500000	74000000	697
Chr3E	74000000	74500000	687
Chr3E	74500000	75000000	508
Chr3E	75000000	75500000	605
Chr3E	75500000	76000000	514
Chr3E	76000000	76500000	583
Chr3E	76500000	77000000	608
Chr3E	77000000	77500000	555
Chr3E	77500000	78000000	646
Chr3E	78000000	78500000	466
Chr3E	78500000	79000000	520
Chr3E	79000000	79500000	557
Chr3E	79500000	80000000	710
Chr3E	80000000	80500000	539
Chr3E	80500000	81000000	652
Chr3E	81000000	81500000	579
Chr3E	81500000	82000000	497
Chr3E	82000000	82500000	585
Chr3E	82500000	83000000	570
Chr3E	83000000	83500000	525
Chr3E	83500000	84000000	522
Chr3E	84000000	84500000	470
Chr3E	84500000	85000000	500
Chr3E	85000000	85500000	445
Chr3E	85500000	86000000	474
Chr3E	86000000	86500000	625
Chr3E	86500000	87000000	593
Chr3E	87000000	87500000	554
Chr3E	87500000	88000000	397
Chr3E	88000000	88500000	391
Chr3E	88500000	89000000	473
Chr3E	89000000	89500000	410
Chr3E	89500000	90000000	328
Chr3E	90000000	90500000	435
Chr3E	90500000	91000000	586
Chr3E	91000000	91500000	412
Chr3E	91500000	92000000	349
Chr3E	92000000	92500000	608
Chr3E	92500000	93000000	372
Chr3E	93000000	93500000	449
Chr3E	93500000	94000000	399
Chr3E	94000000	94500000	425
Chr3E	94500000	95000000	392
Chr3E	95000000	95500000	391
Chr3E	95500000	96000000	367
Chr3E	96000000	96500000	308
Chr3E	96500000	97000000	391
Chr3E	97000000	97500000	251
Chr3E	97500000	98000000	288
Chr3E	98000000	98500000	420
Chr3E	98500000	99000000	421
Chr3E	99000000	99500000	316
Chr3E	99500000	100000000	472
Chr3E	100000000	100500000	447
Chr3E	100500000	101000000	331
Chr3E	101000000	101500000	334
Chr3E	101500000	102000000	261
Chr3E	102000000	102500000	346
Chr3E	102500000	103000000	263
Chr3E	103000000	103500000	324
Chr3E	103500000	104000000	417
Chr3E	104000000	104500000	303
Chr3E	104500000	105000000	276
Chr3E	105000000	105500000	330
Chr3E	105500000	106000000	412
Chr3E	106000000	106500000	547
Chr3E	106500000	107000000	334
Chr3E	107000000	107500000	297
Chr3E	107500000	108000000	330
Chr3E	108000000	108500000	307
Chr3E	108500000	109000000	294
Chr3E	109000000	109500000	303
Chr3E	109500000	110000000	281
Chr3E	110000000	110500000	246
Chr3E	110500000	111000000	263
Chr3E	111000000	111500000	227
Chr3E	111500000	112000000	345
Chr3E	112000000	112500000	48
Chr4E	0	500000	431
Chr4E	500000	1000000	344
Chr4E	1000000	1500000	224
Chr4E	1500000	2000000	288
Chr4E	2000000	2500000	311
Chr4E	2500000	3000000	340
Chr4E	3000000	3500000	360
Chr4E	3500000	4000000	272
Chr4E	4000000	4500000	317
Chr4E	4500000	5000000	283
Chr4E	5000000	5500000	302
Chr4E	5500000	6000000	398
Chr4E	6000000	6500000	316
Chr4E	6500000	7000000	335
Chr4E	7000000	7500000	355
Chr4E	7500000	8000000	418
Chr4E	8000000	8500000	254
Chr4E	8500000	9000000	376
Chr4E	9000000	9500000	375
Chr4E	9500000	10000000	448
Chr4E	10000000	10500000	429
Chr4E	10500000	11000000	425
Chr4E	11000000	11500000	408
Chr4E	11500000	12000000	361
Chr4E	12000000	12500000	382
Chr4E	12500000	13000000	410
Chr4E	13000000	13500000	469
Chr4E	13500000	14000000	527
Chr4E	14000000	14500000	398
Chr4E	14500000	15000000	384
Chr4E	15000000	15500000	499
Chr4E	15500000	16000000	315
Chr4E	16000000	16500000	396
Chr4E	16500000	17000000	509
Chr4E	17000000	17500000	566
Chr4E	17500000	18000000	657
Chr4E	18000000	18500000	457
Chr4E	18500000	19000000	480
Chr4E	19000000	19500000	544
Chr4E	19500000	20000000	709
Chr4E	20000000	20500000	383
Chr4E	20500000	21000000	635
Chr4E	21000000	21500000	550
Chr4E	21500000	22000000	529
Chr4E	22000000	22500000	542
Chr4E	22500000	23000000	592
Chr4E	23000000	23500000	576
Chr4E	23500000	24000000	531
Chr4E	24000000	24500000	599
Chr4E	24500000	25000000	462
Chr4E	25000000	25500000	573
Chr4E	25500000	26000000	607
Chr4E	26000000	26500000	602
Chr4E	26500000	27000000	695
Chr4E	27000000	27500000	562
Chr4E	27500000	28000000	632
Chr4E	28000000	28500000	613
Chr4E	28500000	29000000	559
Chr4E	29000000	29500000	662
Chr4E	29500000	30000000	588
Chr4E	30000000	30500000	573
Chr4E	30500000	31000000	572
Chr4E	31000000	31500000	562
Chr4E	31500000	32000000	615
Chr4E	32000000	32500000	577
Chr4E	32500000	33000000	581
Chr4E	33000000	33500000	532
Chr4E	33500000	34000000	583
Chr4E	34000000	34500000	644
Chr4E	34500000	35000000	523
Chr4E	35000000	35500000	548
Chr4E	35500000	36000000	508
Chr4E	36000000	36500000	557
Chr4E	36500000	37000000	565
Chr4E	37000000	37500000	534
Chr4E	37500000	38000000	619
Chr4E	38000000	38500000	707
Chr4E	38500000	39000000	613
Chr4E	39000000	39500000	614
Chr4E	39500000	40000000	582
Chr4E	40000000	40500000	565
Chr4E	40500000	41000000	603
Chr4E	41000000	41500000	603
Chr4E	41500000	42000000	583
Chr4E	42000000	42500000	538
Chr4E	42500000	43000000	607
Chr4E	43000000	43500000	427
Chr4E	43500000	44000000	646
Chr4E	44000000	44500000	622
Chr4E	44500000	45000000	533
Chr4E	45000000	45500000	575
Chr4E	45500000	46000000	617
Chr4E	46000000	46500000	668
Chr4E	46500000	47000000	486
Chr4E	47000000	47500000	591
Chr4E	47500000	48000000	587
Chr4E	48000000	48500000	556
Chr4E	48500000	49000000	661
Chr4E	49000000	49500000	609
Chr4E	49500000	50000000	590
Chr4E	50000000	50500000	679
Chr4E	50500000	51000000	589
Chr4E	51000000	51500000	543
Chr4E	51500000	52000000	614
Chr4E	52000000	52500000	551
Chr4E	52500000	53000000	506
Chr4E	53000000	53500000	632
Chr4E	53500000	54000000	641
Chr4E	54000000	54500000	627
Chr4E	54500000	55000000	601
Chr4E	55000000	55500000	623
Chr4E	55500000	56000000	665
Chr4E	56000000	56500000	754
Chr4E	56500000	57000000	703
Chr4E	57000000	57500000	671
Chr4E	57500000	58000000	587
Chr4E	58000000	58500000	443
Chr4E	58500000	59000000	502
Chr4E	59000000	59500000	620
Chr4E	59500000	60000000	620
Chr4E	60000000	60500000	591
Chr4E	60500000	61000000	647
Chr4E	61000000	61500000	576
Chr4E	61500000	62000000	568
Chr4E	62000000	62500000	529
Chr4E	62500000	63000000	599
Chr4E	63000000	63500000	558
Chr4E	63500000	64000000	549
Chr4E	64000000	64500000	578
Chr4E	64500000	65000000	550
Chr4E	65000000	65500000	450
Chr4E	65500000	66000000	545
Chr4E	66000000	66500000	487
Chr4E	66500000	67000000	451
Chr4E	67000000	67500000	459
Chr4E	67500000	68000000	401
Chr4E	68000000	68500000	534
Chr4E	68500000	69000000	460
Chr4E	69000000	69500000	393
Chr4E	69500000	70000000	493
Chr4E	70000000	70500000	499
Chr4E	70500000	71000000	501
Chr4E	71000000	71500000	385
Chr4E	71500000	72000000	399
Chr4E	72000000	72500000	389
Chr4E	72500000	73000000	493
Chr4E	73000000	73500000	406
Chr4E	73500000	74000000	360
Chr4E	74000000	74500000	495
Chr4E	74500000	75000000	464
Chr4E	75000000	75500000	658
Chr4E	75500000	76000000	385
Chr4E	76000000	76500000	383
Chr4E	76500000	77000000	300
Chr4E	77000000	77500000	370
Chr4E	77500000	78000000	436
Chr4E	78000000	78500000	606
Chr4E	78500000	79000000	283
Chr4E	79000000	79500000	327
Chr4E	79500000	80000000	548
Chr4E	80000000	80500000	440
Chr4E	80500000	81000000	449
Chr4E	81000000	81500000	589
Chr4E	81500000	82000000	408
Chr4E	82000000	82500000	446
Chr4E	82500000	83000000	466
Chr4E	83000000	83500000	382
Chr4E	83500000	84000000	554
Chr4E	84000000	84500000	354
Chr4E	84500000	85000000	319
Chr4E	85000000	85500000	255
Chr5E	0	500000	337
Chr5E	500000	1000000	271
Chr5E	1000000	1500000	318
Chr5E	1500000	2000000	229
Chr5E	2000000	2500000	383
Chr5E	2500000	3000000	380
Chr5E	3000000	3500000	291
Chr5E	3500000	4000000	342
Chr5E	4000000	4500000	285
Chr5E	4500000	5000000	445
Chr5E	5000000	5500000	498
Chr5E	5500000	6000000	327
Chr5E	6000000	6500000	423
Chr5E	6500000	7000000	539
Chr5E	7000000	7500000	455
Chr5E	7500000	8000000	429
Chr5E	8000000	8500000	354
Chr5E	8500000	9000000	389
Chr5E	9000000	9500000	450
Chr5E	9500000	10000000	481
Chr5E	10000000	10500000	384
Chr5E	10500000	11000000	381
Chr5E	11000000	11500000	403
Chr5E	11500000	12000000	483
Chr5E	12000000	12500000	437
Chr5E	12500000	13000000	455
Chr5E	13000000	13500000	510
Chr5E	13500000	14000000	423
Chr5E	14000000	14500000	530
Chr5E	14500000	15000000	493
Chr5E	15000000	15500000	498
Chr5E	15500000	16000000	639
Chr5E	16000000	16500000	545
Chr5E	16500000	17000000	519
Chr5E	17000000	17500000	590
Chr5E	17500000	18000000	655
Chr5E	18000000	18500000	532
Chr5E	18500000	19000000	591
Chr5E	19000000	19500000	562
Chr5E	19500000	20000000	648
Chr5E	20000000	20500000	538
Chr5E	20500000	21000000	625
Chr5E	21000000	21500000	503
Chr5E	21500000	22000000	545
Chr5E	22000000	22500000	557
Chr5E	22500000	23000000	627
Chr5E	23000000	23500000	657
Chr5E	23500000	24000000	498
Chr5E	24000000	24500000	556
Chr5E	24500000	25000000	635
Chr5E	25000000	25500000	591
Chr5E	25500000	26000000	638
Chr5E	26000000	26500000	487
Chr5E	26500000	27000000	534
Chr5E	27000000	27500000	699
Chr5E	27500000	28000000	679
Chr5E	28000000	28500000	536
Chr5E	28500000	29000000	524
Chr5E	29000000	29500000	691
Chr5E	29500000	30000000	588
Chr5E	30000000	30500000	546
Chr5E	30500000	31000000	525
Chr5E	31000000	31500000	577
Chr5E	31500000	32000000	597
Chr5E	32000000	32500000	595
Chr5E	32500000	33000000	538
Chr5E	33000000	33500000	582
Chr5E	33500000	34000000	535
Chr5E	34000000	34500000	563
Chr5E	34500000	35000000	652
Chr5E	35000000	35500000	609
Chr5E	35500000	36000000	589
Chr5E	36000000	36500000	556
Chr5E	36500000	37000000	697
Chr5E	37000000	37500000	550
Chr5E	37500000	38000000	483
Chr5E	38000000	38500000	643
Chr5E	38500000	39000000	634
Chr5E	39000000	39500000	671
Chr5E	39500000	40000000	545
Chr5E	40000000	40500000	561
Chr5E	40500000	41000000	697
Chr5E	41000000	41500000	561
Chr5E	41500000	42000000	633
Chr5E	42000000	42500000	496
Chr5E	42500000	43000000	596
Chr5E	43000000	43500000	545
Chr5E	43500000	44000000	577
Chr5E	44000000	44500000	580
Chr5E	44500000	45000000	637
Chr5E	45000000	45500000	541
Chr5E	45500000	46000000	704
Chr5E	46000000	46500000	629
Chr5E	46500000	47000000	595
Chr5E	47000000	47500000	520
Chr5E	47500000	48000000	783
Chr5E	48000000	48500000	591
Chr5E	48500000	49000000	549
Chr5E	49000000	49500000	503
Chr5E	49500000	50000000	603
Chr5E	50000000	50500000	508
Chr5E	50500000	51000000	505
Chr5E	51000000	51500000	522
Chr5E	51500000	52000000	513
Chr5E	52000000	52500000	475
Chr5E	52500000	53000000	593
Chr5E	53000000	53500000	549
Chr5E	53500000	54000000	462
Chr5E	54000000	54500000	474
Chr5E	54500000	55000000	579
Chr5E	55000000	55500000	598
Chr5E	55500000	56000000	664
Chr5E	56000000	56500000	617
Chr5E	56500000	57000000	546
Chr5E	57000000	57500000	628
Chr5E	57500000	58000000	601
Chr5E	58000000	58500000	678
Chr5E	58500000	59000000	686
Chr5E	59000000	59500000	561
Chr5E	59500000	60000000	553
Chr5E	60000000	60500000	621
Chr5E	60500000	61000000	513
Chr5E	61000000	61500000	622
Chr5E	61500000	62000000	551
Chr5E	62000000	62500000	658
Chr5E	62500000	63000000	530
Chr5E	63000000	63500000	616
Chr5E	63500000	64000000	570
Chr5E	64000000	64500000	540
Chr5E	64500000	65000000	607
Chr5E	65000000	65500000	645
Chr5E	65500000	66000000	575
Chr5E	66000000	66500000	522
Chr5E	66500000	67000000	530
Chr5E	67000000	67500000	525
Chr5E	67500000	68000000	594
Chr5E	68000000	68500000	580
Chr5E	68500000	69000000	546
Chr5E	69000000	69500000	594
Chr5E	69500000	70000000	638
Chr5E	70000000	70500000	554
Chr5E	70500000	71000000	567
Chr5E	71000000	71500000	672
Chr5E	71500000	72000000	719
Chr5E	72000000	72500000	655
Chr5E	72500000	73000000	591
Chr5E	73000000	73500000	570
Chr5E	73500000	74000000	568
Chr5E	74000000	74500000	497
Chr5E	74500000	75000000	550
Chr5E	75000000	75500000	589
Chr5E	75500000	76000000	518
Chr5E	76000000	76500000	586
Chr5E	76500000	77000000	528
Chr5E	77000000	77500000	616
Chr5E	77500000	78000000	638
Chr5E	78000000	78500000	751
Chr5E	78500000	79000000	568
Chr5E	79000000	79500000	473
Chr5E	79500000	80000000	603
Chr5E	80000000	80500000	610
Chr5E	80500000	81000000	584
Chr5E	81000000	81500000	630
Chr5E	81500000	82000000	478
Chr5E	82000000	82500000	529
Chr5E	82500000	83000000	631
Chr5E	83000000	83500000	464
Chr5E	83500000	84000000	579
Chr5E	84000000	84500000	317
Chr5E	84500000	85000000	410
Chr5E	85000000	85500000	500
Chr5E	85500000	86000000	520
Chr5E	86000000	86500000	433
Chr5E	86500000	87000000	612
Chr5E	87000000	87500000	335
Chr5E	87500000	88000000	468
Chr5E	88000000	88500000	394
Chr5E	88500000	89000000	393
Chr5E	89000000	89500000	329
Chr5E	89500000	90000000	445
Chr5E	90000000	90500000	436
Chr5E	90500000	91000000	351
Chr5E	91000000	91500000	399
Chr5E	91500000	92000000	432
Chr5E	92000000	92500000	284
Chr5E	92500000	93000000	436
Chr5E	93000000	93500000	262
Chr5E	93500000	94000000	397
Chr5E	94000000	94500000	451
Chr5E	94500000	95000000	411
Chr5E	95000000	95500000	416
Chr5E	95500000	96000000	323
Chr5E	96000000	96500000	315
Chr5E	96500000	97000000	269
Chr5E	97000000	97500000	330
Chr5E	97500000	98000000	244
Chr5E	98000000	98500000	198
Chr5E	98500000	99000000	335
Chr5E	99000000	99500000	288
Chr5E	99500000	100000000	243
Chr5E	100000000	100500000	225
Chr5E	100500000	101000000	307
Chr5E	101000000	101500000	299
Chr5E	101500000	102000000	230
Chr5E	102000000	102500000	308
Chr5E	102500000	103000000	247
Chr5E	103000000	103500000	288
Chr5E	103500000	104000000	248
Chr5E	104000000	104500000	290
Chr5E	104500000	105000000	273
Chr5E	105000000	105500000	375
Chr6E	0	500000	618
Chr6E	500000	1000000	471
Chr6E	1000000	1500000	383
Chr6E	1500000	2000000	348
Chr6E	2000000	2500000	326
Chr6E	2500000	3000000	404
Chr6E	3000000	3500000	479
Chr6E	3500000	4000000	301
Chr6E	4000000	4500000	354
Chr6E	4500000	5000000	385
Chr6E	5000000	5500000	315
Chr6E	5500000	6000000	465
Chr6E	6000000	6500000	517
Chr6E	6500000	7000000	309
Chr6E	7000000	7500000	422
Chr6E	7500000	8000000	411
Chr6E	8000000	8500000	329
Chr6E	8500000	9000000	395
Chr6E	9000000	9500000	537
Chr6E	9500000	10000000	367
Chr6E	10000000	10500000	364
Chr6E	10500000	11000000	375
Chr6E	11000000	11500000	494
Chr6E	11500000	12000000	582
Chr6E	12000000	12500000	470
Chr6E	12500000	13000000	522
Chr6E	13000000	13500000	534
Chr6E	13500000	14000000	455
Chr6E	14000000	14500000	525
Chr6E	14500000	15000000	443
Chr6E	15000000	15500000	344
Chr6E	15500000	16000000	546
Chr6E	16000000	16500000	574
Chr6E	16500000	17000000	543
Chr6E	17000000	17500000	582
Chr6E	17500000	18000000	557
Chr6E	18000000	18500000	518
Chr6E	18500000	19000000	492
Chr6E	19000000	19500000	593
Chr6E	19500000	20000000	548
Chr6E	20000000	20500000	476
Chr6E	20500000	21000000	589
Chr6E	21000000	21500000	616
Chr6E	21500000	22000000	539
Chr6E	22000000	22500000	636
Chr6E	22500000	23000000	590
Chr6E	23000000	23500000	646
Chr6E	23500000	24000000	565
Chr6E	24000000	24500000	582
Chr6E	24500000	25000000	688
Chr6E	25000000	25500000	661
Chr6E	25500000	26000000	508
Chr6E	26000000	26500000	663
Chr6E	26500000	27000000	582
Chr6E	27000000	27500000	550
Chr6E	27500000	28000000	589
Chr6E	28000000	28500000	574
Chr6E	28500000	29000000	576
Chr6E	29000000	29500000	636
Chr6E	29500000	30000000	593
Chr6E	30000000	30500000	568
Chr6E	30500000	31000000	594
Chr6E	31000000	31500000	577
Chr6E	31500000	32000000	567
Chr6E	32000000	32500000	633
Chr6E	32500000	33000000	497
Chr6E	33000000	33500000	731
Chr6E	33500000	34000000	530
Chr6E	34000000	34500000	564
Chr6E	34500000	35000000	502
Chr6E	35000000	35500000	583
Chr6E	35500000	36000000	581
Chr6E	36000000	36500000	609
Chr6E	36500000	37000000	619
Chr6E	37000000	37500000	539
Chr6E	37500000	38000000	586
Chr6E	38000000	38500000	526
Chr6E	38500000	39000000	549
Chr6E	39000000	39500000	599
Chr6E	39500000	40000000	611
Chr6E	40000000	40500000	621
Chr6E	40500000	41000000	679
Chr6E	41000000	41500000	480
Chr6E	41500000	42000000	546
Chr6E	42000000	42500000	668
Chr6E	42500000	43000000	624
Chr6E	43000000	43500000	643
Chr6E	43500000	44000000	644
Chr6E	44000000	44500000	637
Chr6E	44500000	45000000	587
Chr6E	45000000	45500000	583
Chr6E	45500000	46000000	466
Chr6E	46000000	46500000	558
Chr6E	46500000	47000000	674
Chr6E	47000000	47500000	530
Chr6E	47500000	48000000	579
Chr6E	48000000	48500000	596
Chr6E	48500000	49000000	604
Chr6E	49000000	49500000	576
Chr6E	49500000	50000000	586
Chr6E	50000000	50500000	529
Chr6E	50500000	51000000	481
Chr6E	51000000	51500000	583
Chr6E	51500000	52000000	470
Chr6E	52000000	52500000	619
Chr6E	52500000	53000000	505
Chr6E	53000000	53500000	598
Chr6E	53500000	54000000	579
Chr6E	54000000	54500000	517
Chr6E	54500000	55000000	627
Chr6E	55000000	55500000	522
Chr6E	55500000	56000000	508
Chr6E	56000000	56500000	611
Chr6E	56500000	57000000	452
Chr6E	57000000	57500000	517
Chr6E	57500000	58000000	506
Chr6E	58000000	58500000	423
Chr6E	58500000	59000000	436
Chr6E	59000000	59500000	386
Chr6E	59500000	60000000	461
Chr6E	60000000	60500000	474
Chr6E	60500000	61000000	441
Chr6E	61000000	61500000	711
Chr6E	61500000	62000000	480
Chr6E	62000000	62500000	423
Chr6E	62500000	63000000	465
Chr6E	63000000	63500000	448
Chr6E	63500000	64000000	358
Chr6E	64000000	64500000	536
Chr6E	64500000	65000000	471
Chr6E	65000000	65500000	391
Chr6E	65500000	66000000	342
Chr6E	66000000	66500000	440
Chr6E	66500000	67000000	405
Chr6E	67000000	67500000	232
Chr6E	67500000	68000000	328
Chr6E	68000000	68500000	342
Chr6E	68500000	69000000	354
Chr6E	69000000	69500000	317
Chr6E	69500000	70000000	281
Chr6E	70000000	70500000	413
Chr6E	70500000	71000000	413
Chr6E	71000000	71500000	284
Chr6E	71500000	72000000	263
Chr6E	72000000	72500000	298
Chr6E	72500000	73000000	265
Chr6E	73000000	73500000	346
Chr6E	73500000	74000000	270
Chr6E	74000000	74500000	269
Chr6E	74500000	75000000	283
Chr6E	75000000	75500000	318
Chr6E	75500000	76000000	189
Chr6E	76000000	76500000	299
Chr6E	76500000	77000000	273
Chr6E	77000000	77500000	266
Chr6E	77500000	78000000	234
Chr6E	78000000	78500000	220
Chr6E	78500000	79000000	255
Chr6E	79000000	79500000	305
Chr6E	79500000	80000000	306
Chr6E	80000000	80500000	316
Chr6E	80500000	81000000	251
Chr6E	81000000	81500000	300
Chr6E	81500000	82000000	409
Chr6E	82000000	82500000	227
Chr6E	82500000	83000000	331
Chr6E	83000000	83500000	257
Chr6E	83500000	84000000	221
Chr6E	84000000	84500000	318
Chr6E	84500000	85000000	202
Chr6E	85000000	85500000	315
Chr6E	85500000	86000000	296
Chr6E	86000000	86500000	206
Chr6E	86500000	87000000	248
Chr6E	87000000	87500000	281
Chr6E	87500000	88000000	208
Chr6E	88000000	88500000	307
Chr6E	88500000	89000000	246
Chr6E	89000000	89500000	289
Chr6E	89500000	90000000	201
Chr6E	90000000	90500000	264
Chr6E	90500000	91000000	350
Chr6E	91000000	91500000	261
Chr6E	91500000	92000000	271
Chr6E	92000000	92500000	348
Chr6E	92500000	93000000	288
Chr7E	0	500000	557
Chr7E	500000	1000000	518
Chr7E	1000000	1500000	376
Chr7E	1500000	2000000	441
Chr7E	2000000	2500000	595
Chr7E	2500000	3000000	345
Chr7E	3000000	3500000	363
Chr7E	3500000	4000000	403
Chr7E	4000000	4500000	483
Chr7E	4500000	5000000	489
Chr7E	5000000	5500000	509
Chr7E	5500000	6000000	463
Chr7E	6000000	6500000	346
Chr7E	6500000	7000000	392
Chr7E	7000000	7500000	577
Chr7E	7500000	8000000	487
Chr7E	8000000	8500000	589
Chr7E	8500000	9000000	467
Chr7E	9000000	9500000	393
Chr7E	9500000	10000000	425
Chr7E	10000000	10500000	524
Chr7E	10500000	11000000	502
Chr7E	11000000	11500000	603
Chr7E	11500000	12000000	452
Chr7E	12000000	12500000	599
Chr7E	12500000	13000000	567
Chr7E	13000000	13500000	635
Chr7E	13500000	14000000	456
Chr7E	14000000	14500000	587
Chr7E	14500000	15000000	488
Chr7E	15000000	15500000	508
Chr7E	15500000	16000000	656
Chr7E	16000000	16500000	623
Chr7E	16500000	17000000	596
Chr7E	17000000	17500000	561
Chr7E	17500000	18000000	544
Chr7E	18000000	18500000	626
Chr7E	18500000	19000000	576
Chr7E	19000000	19500000	639
Chr7E	19500000	20000000	495
Chr7E	20000000	20500000	539
Chr7E	20500000	21000000	546
Chr7E	21000000	21500000	581
Chr7E	21500000	22000000	518
Chr7E	22000000	22500000	556
Chr7E	22500000	23000000	710
Chr7E	23000000	23500000	441
Chr7E	23500000	24000000	611
Chr7E	24000000	24500000	540
Chr7E	24500000	25000000	602
Chr7E	25000000	25500000	484
Chr7E	25500000	26000000	654
Chr7E	26000000	26500000	490
Chr7E	26500000	27000000	572
Chr7E	27000000	27500000	684
Chr7E	27500000	28000000	619
Chr7E	28000000	28500000	545
Chr7E	28500000	29000000	543
Chr7E	29000000	29500000	529
Chr7E	29500000	30000000	503
Chr7E	30000000	30500000	565
Chr7E	30500000	31000000	426
Chr7E	31000000	31500000	579
Chr7E	31500000	32000000	393
Chr7E	32000000	32500000	547
Chr7E	32500000	33000000	633
Chr7E	33000000	33500000	516
Chr7E	33500000	34000000	531
Chr7E	34000000	34500000	487
Chr7E	34500000	35000000	507
Chr7E	35000000	35500000	520
Chr7E	35500000	36000000	616
Chr7E	36000000	36500000	585
Chr7E	36500000	37000000	613
Chr7E	37000000	37500000	523
Chr7E	37500000	38000000	553
Chr7E	38000000	38500000	662
Chr7E	38500000	39000000	446
Chr7E	39000000	39500000	510
Chr7E	39500000	40000000	550
Chr7E	40000000	40500000	501
Chr7E	40500000	41000000	614
Chr7E	41000000	41500000	450
Chr7E	41500000	42000000	494
Chr7E	42000000	42500000	451
Chr7E	42500000	43000000	487
Chr7E	43000000	43500000	496
Chr7E	43500000	44000000	440
Chr7E	44000000	44500000	425
Chr7E	44500000	45000000	409
Chr7E	45000000	45500000	353
Chr7E	45500000	46000000	438
Chr7E	46000000	46500000	357
Chr7E	46500000	47000000	391
Chr7E	47000000	47500000	405
Chr7E	47500000	48000000	443
Chr7E	48000000	48500000	315
Chr7E	48500000	49000000	437
Chr7E	49000000	49500000	472
Chr7E	49500000	50000000	451
Chr7E	50000000	50500000	293
Chr7E	50500000	51000000	418
Chr7E	51000000	51500000	352
Chr7E	51500000	52000000	321
Chr7E	52000000	52500000	415
Chr7E	52500000	53000000	424
Chr7E	53000000	53500000	291
Chr7E	53500000	54000000	295
Chr7E	54000000	54500000	247
Chr7E	54500000	55000000	200
Chr7E	55000000	55500000	409
Chr7E	55500000	56000000	207
Chr7E	56000000	56500000	281
Chr7E	56500000	57000000	283
Chr7E	57000000	57500000	305
Chr7E	57500000	58000000	302
Chr7E	58000000	58500000	390
Chr7E	58500000	59000000	216
Chr7E	59000000	59500000	237
Chr7E	59500000	60000000	234
Chr7E	60000000	60500000	333
Chr7E	60500000	61000000	272
Chr7E	61000000	61500000	262
Chr7E	61500000	62000000	308
Chr7E	62000000	62500000	326
Chr7E	62500000	63000000	274
Chr7E	63000000	63500000	313
Chr7E	63500000	64000000	230
Chr7E	64000000	64500000	338
Chr7E	64500000	65000000	0
Chr8E	0	500000	406
Chr8E	500000	1000000	307
Chr8E	1000000	1500000	341
Chr8E	1500000	2000000	279
Chr8E	2000000	2500000	337
Chr8E	2500000	3000000	316
Chr8E	3000000	3500000	321
Chr8E	3500000	4000000	300
Chr8E	4000000	4500000	366
Chr8E	4500000	5000000	271
Chr8E	5000000	5500000	286
Chr8E	5500000	6000000	329
Chr8E	6000000	6500000	246
Chr8E	6500000	7000000	253
Chr8E	7000000	7500000	211
Chr8E	7500000	8000000	273
Chr8E	8000000	8500000	301
Chr8E	8500000	9000000	224
Chr8E	9000000	9500000	347
Chr8E	9500000	10000000	379
Chr8E	10000000	10500000	311
Chr8E	10500000	11000000	236
Chr8E	11000000	11500000	293
Chr8E	11500000	12000000	206
Chr8E	12000000	12500000	325
Chr8E	12500000	13000000	264
Chr8E	13000000	13500000	276
Chr8E	13500000	14000000	296
Chr8E	14000000	14500000	290
Chr8E	14500000	15000000	239
Chr8E	15000000	15500000	306
Chr8E	15500000	16000000	235
Chr8E	16000000	16500000	336
Chr8E	16500000	17000000	299
Chr8E	17000000	17500000	359
Chr8E	17500000	18000000	331
Chr8E	18000000	18500000	381
Chr8E	18500000	19000000	302
Chr8E	19000000	19500000	286
Chr8E	19500000	20000000	334
Chr8E	20000000	20500000	311
Chr8E	20500000	21000000	307
Chr8E	21000000	21500000	310
Chr8E	21500000	22000000	244
Chr8E	22000000	22500000	279
Chr8E	22500000	23000000	286
Chr8E	23000000	23500000	267
Chr8E	23500000	24000000	347
Chr8E	24000000	24500000	285
Chr8E	24500000	25000000	336
Chr8E	25000000	25500000	333
Chr8E	25500000	26000000	595
Chr8E	26000000	26500000	437
Chr8E	26500000	27000000	380
Chr8E	27000000	27500000	654
Chr8E	27500000	28000000	310
Chr8E	28000000	28500000	400
Chr8E	28500000	29000000	460
Chr8E	29000000	29500000	548
Chr8E	29500000	30000000	387
Chr8E	30000000	30500000	458
Chr8E	30500000	31000000	488
Chr8E	31000000	31500000	497
Chr8E	31500000	32000000	704
Chr8E	32000000	32500000	484
Chr8E	32500000	33000000	626
Chr8E	33000000	33500000	450
Chr8E	33500000	34000000	397
Chr8E	34000000	34500000	283
Chr8E	34500000	35000000	274
Chr8E	35000000	35500000	486
Chr8E	35500000	36000000	558
Chr8E	36000000	36500000	678
Chr8E	36500000	37000000	465
Chr8E	37000000	37500000	596
Chr8E	37500000	38000000	590
Chr8E	38000000	38500000	567
Chr8E	38500000	39000000	453
Chr8E	39000000	39500000	546
Chr8E	39500000	40000000	492
Chr8E	40000000	40500000	575
Chr8E	40500000	41000000	549
Chr8E	41000000	41500000	608
Chr8E	41500000	42000000	574
Chr8E	42000000	42500000	528
Chr8E	42500000	43000000	597
Chr8E	43000000	43500000	619
Chr8E	43500000	44000000	615
Chr8E	44000000	44500000	514
Chr8E	44500000	45000000	520
Chr8E	45000000	45500000	457
Chr8E	45500000	46000000	674
Chr8E	46000000	46500000	529
Chr8E	46500000	47000000	553
Chr8E	47000000	47500000	510
Chr8E	47500000	48000000	561
Chr8E	48000000	48500000	623
Chr8E	48500000	49000000	564
Chr8E	49000000	49500000	745
Chr8E	49500000	50000000	640
Chr8E	50000000	50500000	509
Chr8E	50500000	51000000	582
Chr8E	51000000	51500000	641
Chr8E	51500000	52000000	575
Chr8E	52000000	52500000	451
Chr8E	52500000	53000000	522
Chr8E	53000000	53500000	549
Chr8E	53500000	54000000	559
Chr8E	54000000	54500000	655
Chr8E	54500000	55000000	621
Chr8E	55000000	55500000	564
Chr8E	55500000	56000000	572
Chr8E	56000000	56500000	512
Chr8E	56500000	57000000	572
Chr8E	57000000	57500000	536
Chr8E	57500000	58000000	526
Chr8E	58000000	58500000	577
Chr8E	58500000	59000000	575
Chr8E	59000000	59500000	577
Chr8E	59500000	60000000	596
Chr8E	60000000	60500000	613
Chr8E	60500000	61000000	561
Chr8E	61000000	61500000	531
Chr8E	61500000	62000000	392
Chr8E	62000000	62500000	373
Chr8E	62500000	63000000	547
Chr8E	63000000	63500000	526
Chr8E	63500000	64000000	478
Chr8E	64000000	64500000	623
Chr8E	64500000	65000000	451
Chr8E	65000000	65500000	513
Chr8E	65500000	66000000	526
Chr8E	66000000	66500000	517
Chr8E	66500000	67000000	457
Chr8E	67000000	67500000	460
Chr8E	67500000	68000000	510
Chr8E	68000000	68500000	400
Chr8E	68500000	69000000	586
Chr8E	69000000	69500000	446
Chr8E	69500000	70000000	541
Chr8E	70000000	70500000	559
Chr8E	70500000	71000000	126
Chr9E	0	500000	272
Chr9E	500000	1000000	277
Chr9E	1000000	1500000	258
Chr9E	1500000	2000000	259
Chr9E	2000000	2500000	295
Chr9E	2500000	3000000	252
Chr9E	3000000	3500000	264
Chr9E	3500000	4000000	243
Chr9E	4000000	4500000	261
Chr9E	4500000	5000000	275
Chr9E	5000000	5500000	309
Chr9E	5500000	6000000	278
Chr9E	6000000	6500000	303
Chr9E	6500000	7000000	368
Chr9E	7000000	7500000	254
Chr9E	7500000	8000000	287
Chr9E	8000000	8500000	288
Chr9E	8500000	9000000	374
Chr9E	9000000	9500000	373
Chr9E	9500000	10000000	359
Chr9E	10000000	10500000	307
Chr9E	10500000	11000000	342
Chr9E	11000000	11500000	206
Chr9E	11500000	12000000	377
Chr9E	12000000	12500000	398
Chr9E	12500000	13000000	286
Chr9E	13000000	13500000	450
Chr9E	13500000	14000000	305
Chr9E	14000000	14500000	309
Chr9E	14500000	15000000	406
Chr9E	15000000	15500000	335
Chr9E	15500000	16000000	429
Chr9E	16000000	16500000	397
Chr9E	16500000	17000000	349
Chr9E	17000000	17500000	457
Chr9E	17500000	18000000	491
Chr9E	18000000	18500000	469
Chr9E	18500000	19000000	490
Chr9E	19000000	19500000	596
Chr9E	19500000	20000000	599
Chr9E	20000000	20500000	509
Chr9E	20500000	21000000	515
Chr9E	21000000	21500000	465
Chr9E	21500000	22000000	490
Chr9E	22000000	22500000	617
Chr9E	22500000	23000000	576
Chr9E	23000000	23500000	632
Chr9E	23500000	24000000	507
Chr9E	24000000	24500000	513
Chr9E	24500000	25000000	591
Chr9E	25000000	25500000	742
Chr9E	25500000	26000000	727
Chr9E	26000000	26500000	641
Chr9E	26500000	27000000	423
Chr9E	27000000	27500000	498
Chr9E	27500000	28000000	529
Chr9E	28000000	28500000	418
Chr9E	28500000	29000000	519
Chr9E	29000000	29500000	407
Chr9E	29500000	30000000	357
Chr9E	30000000	30500000	404
Chr9E	30500000	31000000	493
Chr9E	31000000	31500000	645
Chr9E	31500000	32000000	581
Chr9E	32000000	32500000	478
Chr9E	32500000	33000000	529
Chr9E	33000000	33500000	544
Chr9E	33500000	34000000	501
Chr9E	34000000	34500000	515
Chr9E	34500000	35000000	477
Chr9E	35000000	35500000	605
Chr9E	35500000	36000000	548
Chr9E	36000000	36500000	631
Chr9E	36500000	37000000	537
Chr9E	37000000	37500000	619
Chr9E	37500000	38000000	529
Chr9E	38000000	38500000	592
Chr9E	38500000	39000000	580
Chr9E	39000000	39500000	555
Chr9E	39500000	40000000	587
Chr9E	40000000	40500000	460
Chr9E	40500000	41000000	517
Chr9E	41000000	41500000	555
Chr9E	41500000	42000000	570
Chr9E	42000000	42500000	561
Chr9E	42500000	43000000	626
Chr9E	43000000	43500000	596
Chr9E	43500000	44000000	567
Chr9E	44000000	44500000	522
Chr9E	44500000	45000000	526
Chr9E	45000000	45500000	541
Chr9E	45500000	46000000	579
Chr9E	46000000	46500000	600
Chr9E	46500000	47000000	549
Chr9E	47000000	47500000	604
Chr9E	47500000	48000000	578
Chr9E	48000000	48500000	636
Chr9E	48500000	49000000	582
Chr9E	49000000	49500000	643
Chr9E	49500000	50000000	574
Chr9E	50000000	50500000	579
Chr9E	50500000	51000000	630
Chr9E	51000000	51500000	566
Chr9E	51500000	52000000	664
Chr9E	52000000	52500000	612
Chr9E	52500000	53000000	459
Chr9E	53000000	53500000	581
Chr9E	53500000	54000000	616
Chr9E	54000000	54500000	607
Chr9E	54500000	55000000	622
Chr9E	55000000	55500000	596
Chr9E	55500000	56000000	561
Chr9E	56000000	56500000	552
Chr9E	56500000	57000000	566
Chr9E	57000000	57500000	592
Chr9E	57500000	58000000	579
Chr9E	58000000	58500000	478
Chr9E	58500000	59000000	577
Chr9E	59000000	59500000	639
Chr9E	59500000	60000000	603
Chr9E	60000000	60500000	615
Chr9E	60500000	61000000	536
Chr9E	61000000	61500000	611
Chr9E	61500000	62000000	419
Chr9E	62000000	62500000	647
Chr9E	62500000	63000000	557
Chr9E	63000000	63500000	701
Chr9E	63500000	64000000	403
Chr10E	0	500000	614
Chr10E	500000	1000000	522
Chr10E	1000000	1500000	476
Chr10E	1500000	2000000	401
Chr10E	2000000	2500000	400
Chr10E	2500000	3000000	533
Chr10E	3000000	3500000	498
Chr10E	3500000	4000000	420
Chr10E	4000000	4500000	394
Chr10E	4500000	5000000	432
Chr10E	5000000	5500000	559
Chr10E	5500000	6000000	510
Chr10E	6000000	6500000	492
Chr10E	6500000	7000000	388
Chr10E	7000000	7500000	449
Chr10E	7500000	8000000	395
Chr10E	8000000	8500000	470
Chr10E	8500000	9000000	500
Chr10E	9000000	9500000	550
Chr10E	9500000	10000000	591
Chr10E	10000000	10500000	572
Chr10E	10500000	11000000	491
Chr10E	11000000	11500000	528
Chr10E	11500000	12000000	479
Chr10E	12000000	12500000	526
Chr10E	12500000	13000000	531
Chr10E	13000000	13500000	367
Chr10E	13500000	14000000	569
Chr10E	14000000	14500000	564
Chr10E	14500000	15000000	423
Chr10E	15000000	15500000	702
Chr10E	15500000	16000000	591
Chr10E	16000000	16500000	538
Chr10E	16500000	17000000	630
Chr10E	17000000	17500000	560
Chr10E	17500000	18000000	591
Chr10E	18000000	18500000	600
Chr10E	18500000	19000000	502
Chr10E	19000000	19500000	523
Chr10E	19500000	20000000	553
Chr10E	20000000	20500000	560
Chr10E	20500000	21000000	596
Chr10E	21000000	21500000	535
Chr10E	21500000	22000000	485
Chr10E	22000000	22500000	564
Chr10E	22500000	23000000	497
Chr10E	23000000	23500000	456
Chr10E	23500000	24000000	605
Chr10E	24000000	24500000	528
Chr10E	24500000	25000000	547
Chr10E	25000000	25500000	550
Chr10E	25500000	26000000	570
Chr10E	26000000	26500000	496
Chr10E	26500000	27000000	566
Chr10E	27000000	27500000	555
Chr10E	27500000	28000000	639
Chr10E	28000000	28500000	586
Chr10E	28500000	29000000	498
Chr10E	29000000	29500000	523
Chr10E	29500000	30000000	461
Chr10E	30000000	30500000	481
Chr10E	30500000	31000000	575
Chr10E	31000000	31500000	546
Chr10E	31500000	32000000	413
Chr10E	32000000	32500000	488
Chr10E	32500000	33000000	305
Chr10E	33000000	33500000	474
Chr10E	33500000	34000000	395
Chr10E	34000000	34500000	532
Chr10E	34500000	35000000	568
Chr10E	35000000	35500000	361
Chr10E	35500000	36000000	356
Chr10E	36000000	36500000	479
Chr10E	36500000	37000000	347
Chr10E	37000000	37500000	434
Chr10E	37500000	38000000	340
Chr10E	38000000	38500000	438
Chr10E	38500000	39000000	354
Chr10E	39000000	39500000	311
Chr10E	39500000	40000000	412
Chr10E	40000000	40500000	283
Chr10E	40500000	41000000	348
Chr10E	41000000	41500000	298
Chr10E	41500000	42000000	345
Chr10E	42000000	42500000	314
Chr10E	42500000	43000000	356
Chr10E	43000000	43500000	340
Chr10E	43500000	44000000	310
Chr10E	44000000	44500000	326
Chr10E	44500000	45000000	272
Chr10E	45000000	45500000	390
Chr10E	45500000	46000000	309
Chr10E	46000000	46500000	272
Chr10E	46500000	47000000	397
Chr10E	47000000	47500000	267
Chr10E	47500000	48000000	273
Chr10E	48000000	48500000	354
Chr10E	48500000	49000000	289
Chr10E	49000000	49500000	298
Chr10E	49500000	50000000	227
Chr10E	50000000	50500000	335
Chr10E	50500000	51000000	428
Chr10E	51000000	51500000	347
Chr10E	51500000	52000000	297
Chr10E	52000000	52500000	305
Chr10E	52500000	53000000	272
Chr11E	0	500000	353
Chr11E	500000	1000000	213
Chr11E	1000000	1500000	335
Chr11E	1500000	2000000	364
Chr11E	2000000	2500000	229
Chr11E	2500000	3000000	256
Chr11E	3000000	3500000	308
Chr11E	3500000	4000000	279
Chr11E	4000000	4500000	339
Chr11E	4500000	5000000	277
Chr11E	5000000	5500000	307
Chr11E	5500000	6000000	303
Chr11E	6000000	6500000	297
Chr11E	6500000	7000000	373
Chr11E	7000000	7500000	279
Chr11E	7500000	8000000	236
Chr11E	8000000	8500000	241
Chr11E	8500000	9000000	285
Chr11E	9000000	9500000	261
Chr11E	9500000	10000000	350
Chr11E	10000000	10500000	402
Chr11E	10500000	11000000	303
Chr11E	11000000	11500000	249
Chr11E	11500000	12000000	288
Chr11E	12000000	12500000	382
Chr11E	12500000	13000000	276
Chr11E	13000000	13500000	238
Chr11E	13500000	14000000	262
Chr11E	14000000	14500000	383
Chr11E	14500000	15000000	279
Chr11E	15000000	15500000	339
Chr11E	15500000	16000000	278
Chr11E	16000000	16500000	245
Chr11E	16500000	17000000	277
Chr11E	17000000	17500000	426
Chr11E	17500000	18000000	240
Chr11E	18000000	18500000	339
Chr11E	18500000	19000000	371
Chr11E	19000000	19500000	393
Chr11E	19500000	20000000	264
Chr11E	20000000	20500000	371
Chr11E	20500000	21000000	271
Chr11E	21000000	21500000	380
Chr11E	21500000	22000000	258
Chr11E	22000000	22500000	301
Chr11E	22500000	23000000	388
Chr11E	23000000	23500000	329
Chr11E	23500000	24000000	370
Chr11E	24000000	24500000	545
Chr11E	24500000	25000000	510
Chr11E	25000000	25500000	353
Chr11E	25500000	26000000	399
Chr11E	26000000	26500000	297
Chr11E	26500000	27000000	338
Chr11E	27000000	27500000	452
Chr11E	27500000	28000000	568
Chr11E	28000000	28500000	501
Chr11E	28500000	29000000	533
Chr11E	29000000	29500000	456
Chr11E	29500000	30000000	550
Chr11E	30000000	30500000	571
Chr11E	30500000	31000000	559
Chr11E	31000000	31500000	400
Chr11E	31500000	32000000	577
Chr11E	32000000	32500000	495
Chr11E	32500000	33000000	491
Chr11E	33000000	33500000	545
Chr11E	33500000	34000000	470
Chr11E	34000000	34500000	546
Chr11E	34500000	35000000	552
Chr11E	35000000	35500000	652
Chr11E	35500000	36000000	504
Chr11E	36000000	36500000	539
Chr11E	36500000	37000000	527
Chr11E	37000000	37500000	635
Chr11E	37500000	38000000	523
Chr11E	38000000	38500000	582
Chr11E	38500000	39000000	509
Chr11E	39000000	39500000	628
Chr11E	39500000	40000000	629
Chr11E	40000000	40500000	737
Chr11E	40500000	41000000	602
Chr11E	41000000	41500000	512
Chr11E	41500000	42000000	598
Chr11E	42000000	42500000	610
Chr11E	42500000	43000000	540
Chr11E	43000000	43500000	510
Chr11E	43500000	44000000	612
Chr11E	44000000	44500000	479
Chr11E	44500000	45000000	669
Chr11E	45000000	45500000	589
Chr11E	45500000	46000000	616
Chr11E	46000000	46500000	538
Chr11E	46500000	47000000	546
Chr11E	47000000	47500000	520
Chr11E	47500000	48000000	520
Chr11E	48000000	48500000	587
Chr11E	48500000	49000000	568
Chr11E	49000000	49500000	560
Chr11E	49500000	50000000	576
Chr11E	50000000	50500000	620
Chr11E	50500000	51000000	541
Chr11E	51000000	51500000	623
Chr11E	51500000	52000000	467
Chr11E	52000000	52500000	605
Chr11E	52500000	53000000	624
Chr11E	53000000	53500000	585
Chr11E	53500000	54000000	503
Chr11E	54000000	54500000	429
Chr11E	54500000	55000000	332
Chr11E	55000000	55500000	408
Chr11E	55500000	56000000	587
Chr11E	56000000	56500000	562
Chr11E	56500000	57000000	571
Chr11E	57000000	57500000	487
Chr11E	57500000	58000000	613
Chr11E	58000000	58500000	587
Chr11E	58500000	59000000	541
Chr11E	59000000	59500000	490
Chr11E	59500000	60000000	451
Chr11E	60000000	60500000	718
Chr11E	60500000	61000000	586
Chr11E	61000000	61500000	565
Chr11E	61500000	62000000	603
Chr11E	62000000	62500000	503
Chr11E	62500000	63000000	551
Chr11E	63000000	63500000	503
Chr11E	63500000	64000000	548
Chr11E	64000000	64500000	451
Chr11E	64500000	65000000	477
Chr11E	65000000	65500000	471
Chr11E	65500000	66000000	486
Chr11E	66000000	66500000	516
Chr11E	66500000	67000000	577
Chr11E	67000000	67500000	447
Chr11E	67500000	68000000	406
Chr11E	68000000	68500000	506
Chr11E	68500000	69000000	411
Chr11E	69000000	69500000	531
Chr11E	69500000	70000000	507
Chr11E	70000000	70500000	615
Chr11E	70500000	71000000	586
Chr11E	71000000	71500000	634
Chr11E	71500000	72000000	549
Chr11E	72000000	72500000	115
Chr12E	0	500000	356
Chr12E	500000	1000000	278
Chr12E	1000000	1500000	269
Chr12E	1500000	2000000	239
Chr12E	2000000	2500000	353
Chr12E	2500000	3000000	298
Chr12E	3000000	3500000	278
Chr12E	3500000	4000000	281
Chr12E	4000000	4500000	225
Chr12E	4500000	5000000	275
Chr12E	5000000	5500000	373
Chr12E	5500000	6000000	357
Chr12E	6000000	6500000	336
Chr12E	6500000	7000000	432
Chr12E	7000000	7500000	440
Chr12E	7500000	8000000	379
Chr12E	8000000	8500000	310
Chr12E	8500000	9000000	306
Chr12E	9000000	9500000	302
Chr12E	9500000	10000000	259
Chr12E	10000000	10500000	420
Chr12E	10500000	11000000	342
Chr12E	11000000	11500000	318
Chr12E	11500000	12000000	473
Chr12E	12000000	12500000	426
Chr12E	12500000	13000000	379
Chr12E	13000000	13500000	302
Chr12E	13500000	14000000	437
Chr12E	14000000	14500000	459
Chr12E	14500000	15000000	448
Chr12E	15000000	15500000	495
Chr12E	15500000	16000000	534
Chr12E	16000000	16500000	402
Chr12E	16500000	17000000	519
Chr12E	17000000	17500000	408
Chr12E	17500000	18000000	596
Chr12E	18000000	18500000	649
Chr12E	18500000	19000000	586
Chr12E	19000000	19500000	556
Chr12E	19500000	20000000	481
Chr12E	20000000	20500000	421
Chr12E	20500000	21000000	478
Chr12E	21000000	21500000	486
Chr12E	21500000	22000000	519
Chr12E	22000000	22500000	546
Chr12E	22500000	23000000	442
Chr12E	23000000	23500000	553
Chr12E	23500000	24000000	524
Chr12E	24000000	24500000	460
Chr12E	24500000	25000000	559
Chr12E	25000000	25500000	480
Chr12E	25500000	26000000	593
Chr12E	26000000	26500000	580
Chr12E	26500000	27000000	518
Chr12E	27000000	27500000	421
Chr12E	27500000	28000000	531
Chr12E	28000000	28500000	515
Chr12E	28500000	29000000	636
Chr12E	29000000	29500000	656
Chr12E	29500000	30000000	623
Chr12E	30000000	30500000	706
Chr12E	30500000	31000000	684
Chr12E	31000000	31500000	668
Chr12E	31500000	32000000	583
Chr12E	32000000	32500000	524
Chr12E	32500000	33000000	542
Chr12E	33000000	33500000	503
Chr12E	33500000	34000000	682
Chr12E	34000000	34500000	674
Chr12E	34500000	35000000	671
Chr12E	35000000	35500000	580
Chr12E	35500000	36000000	699
Chr12E	36000000	36500000	601
Chr12E	36500000	37000000	604
Chr12E	37000000	37500000	601
Chr12E	37500000	38000000	554
Chr12E	38000000	38500000	589
Chr12E	38500000	39000000	575
Chr12E	39000000	39500000	575
Chr12E	39500000	40000000	616
Chr12E	40000000	40500000	541
Chr12E	40500000	41000000	580
Chr12E	41000000	41500000	547
Chr12E	41500000	42000000	643
Chr12E	42000000	42500000	622
Chr12E	42500000	43000000	661
Chr12E	43000000	43500000	495
Chr12E	43500000	44000000	560
Chr12E	44000000	44500000	546
Chr12E	44500000	45000000	637
Chr12E	45000000	45500000	531
Chr12E	45500000	46000000	547
Chr12E	46000000	46500000	593
Chr12E	46500000	47000000	575
Chr12E	47000000	47500000	476
Chr12E	47500000	48000000	556
Chr12E	48000000	48500000	561
Chr12E	48500000	49000000	533
Chr12E	49000000	49500000	543
Chr12E	49500000	50000000	558
Chr12E	50000000	50500000	589
Chr12E	50500000	51000000	538
Chr12E	51000000	51500000	666
Chr12E	51500000	52000000	562
Chr12E	52000000	52500000	563
Chr12E	52500000	53000000	591
Chr12E	53000000	53500000	672
Chr12E	53500000	54000000	651
Chr12E	54000000	54500000	527
Chr12E	54500000	55000000	530
Chr12E	55000000	55500000	504
Chr12E	55500000	56000000	971
Chr12E	56000000	56500000	617
Chr12E	56500000	57000000	671
Chr12E	57000000	57500000	683
Chr12E	57500000	58000000	589
Chr12E	58000000	58500000	509
Chr12E	58500000	59000000	484
Chr12E	59000000	59500000	610
Chr12E	59500000	60000000	499
Chr12E	60000000	60500000	610
Chr12E	60500000	61000000	556
Chr12E	61000000	61500000	633
Chr12E	61500000	62000000	573
Chr12E	62000000	62500000	655
Chr12E	62500000	63000000	576
Chr12E	63000000	63500000	570
Chr12E	63500000	64000000	671
Chr12E	64000000	64500000	601
Chr12E	64500000	65000000	613
Chr12E	65000000	65500000	586
Chr12E	65500000	66000000	588
Chr12E	66000000	66500000	686
Chr12E	66500000	67000000	589
Chr12E	67000000	67500000	798
Chr12E	67500000	68000000	589
Chr12E	68000000	68500000	639
Chr12E	68500000	69000000	590
Chr12E	69000000	69500000	679
Chr12E	69500000	70000000	543
Chr12E	70000000	70500000	628
Chr12E	70500000	71000000	457
Chr12E	71000000	71500000	516
Chr12E	71500000	72000000	417
Chr12E	72000000	72500000	632
Chr12E	72500000	73000000	582
Chr12E	73000000	73500000	598
Chr12E	73500000	74000000	498
Chr12E	74000000	74500000	560
Chr12E	74500000	75000000	591
Chr12E	75000000	75500000	531
Chr12E	75500000	76000000	418
Chr12E	76000000	76500000	512
Chr12E	76500000	77000000	623
Chr12E	77000000	77500000	496
Chr12E	77500000	78000000	524
Chr12E	78000000	78500000	394
[truncated: 1,119 more rows]

## Sheet: Figure 1_III
Source Data of Fig. 1_II. The Copia transposon elements in CATAS8-79 genome.
Chromosome	Start (bp)	End (bp)	Copia transposon elements
Chr1E	0	500000	40
Chr1E	500000	1000000	38
Chr1E	1000000	1500000	38
Chr1E	1500000	2000000	76
Chr1E	2000000	2500000	100
Chr1E	2500000	3000000	51
Chr1E	3000000	3500000	64
Chr1E	3500000	4000000	82
Chr1E	4000000	4500000	30
Chr1E	4500000	5000000	53
Chr1E	5000000	5500000	98
Chr1E	5500000	6000000	179
Chr1E	6000000	6500000	45
Chr1E	6500000	7000000	65
Chr1E	7000000	7500000	135
Chr1E	7500000	8000000	34
Chr1E	8000000	8500000	22
Chr1E	8500000	9000000	37
Chr1E	9000000	9500000	42
Chr1E	9500000	10000000	142
Chr1E	10000000	10500000	55
Chr1E	10500000	11000000	62
Chr1E	11000000	11500000	39
Chr1E	11500000	12000000	44
Chr1E	12000000	12500000	101
Chr1E	12500000	13000000	46
Chr1E	13000000	13500000	79
Chr1E	13500000	14000000	62
Chr1E	14000000	14500000	108
Chr1E	14500000	15000000	119
Chr1E	15000000	15500000	222
Chr1E	15500000	16000000	113
Chr1E	16000000	16500000	123
Chr1E	16500000	17000000	144
Chr1E	17000000	17500000	140
Chr1E	17500000	18000000	181
Chr1E	18000000	18500000	106
Chr1E	18500000	19000000	70
Chr1E	19000000	19500000	47
Chr1E	19500000	20000000	84
Chr1E	20000000	20500000	91
Chr1E	20500000	21000000	79
Chr1E	21000000	21500000	187
Chr1E	21500000	22000000	120
Chr1E	22000000	22500000	79
Chr1E	22500000	23000000	105
Chr1E	23000000	23500000	91
Chr1E	23500000	24000000	104
Chr1E	24000000	24500000	79
Chr1E	24500000	25000000	58
Chr1E	25000000	25500000	39
Chr1E	25500000	26000000	52
Chr1E	26000000	26500000	22
Chr1E	26500000	27000000	38
Chr1E	27000000	27500000	82
Chr1E	27500000	28000000	47
Chr1E	28000000	28500000	147
Chr1E	28500000	29000000	114
Chr1E	29000000	29500000	152
Chr1E	29500000	30000000	64
Chr1E	30000000	30500000	65
Chr1E	30500000	31000000	75
Chr1E	31000000	31500000	137
Chr1E	31500000	32000000	96
Chr1E	32000000	32500000	81
Chr1E	32500000	33000000	88
Chr1E	33000000	33500000	56
Chr1E	33500000	34000000	74
Chr1E	34000000	34500000	122
Chr1E	34500000	35000000	120
Chr1E	35000000	35500000	47
Chr1E	35500000	36000000	77
Chr1E	36000000	36500000	142
Chr1E	36500000	37000000	154
Chr1E	37000000	37500000	74
Chr1E	37500000	38000000	111
Chr1E	38000000	38500000	47
Chr1E	38500000	39000000	73
Chr1E	39000000	39500000	80
Chr1E	39500000	40000000	96
Chr1E	40000000	40500000	88
Chr1E	40500000	41000000	127
Chr1E	41000000	41500000	51
Chr1E	41500000	42000000	159
Chr1E	42000000	42500000	117
Chr1E	42500000	43000000	121
Chr1E	43000000	43500000	72
Chr1E	43500000	44000000	184
Chr1E	44000000	44500000	80
Chr1E	44500000	45000000	116
Chr1E	45000000	45500000	100
Chr1E	45500000	46000000	142
Chr1E	46000000	46500000	140
Chr1E	46500000	47000000	121
Chr1E	47000000	47500000	89
Chr1E	47500000	48000000	135
Chr1E	48000000	48500000	149
Chr1E	48500000	49000000	135
Chr1E	49000000	49500000	113
Chr1E	49500000	50000000	153
Chr1E	50000000	50500000	130
Chr1E	50500000	51000000	167
Chr1E	51000000	51500000	62
Chr1E	51500000	52000000	239
Chr1E	52000000	52500000	157
Chr1E	52500000	53000000	83
Chr1E	53000000	53500000	131
Chr1E	53500000	54000000	85
Chr1E	54000000	54500000	134
Chr1E	54500000	55000000	108
Chr1E	55000000	55500000	155
Chr1E	55500000	56000000	167
Chr1E	56000000	56500000	204
Chr1E	56500000	57000000	121
Chr1E	57000000	57500000	98
Chr1E	57500000	58000000	123
Chr1E	58000000	58500000	109
Chr1E	58500000	59000000	91
Chr1E	59000000	59500000	130
Chr1E	59500000	60000000	66
Chr1E	60000000	60500000	144
Chr1E	60500000	61000000	199
Chr1E	61000000	61500000	73
Chr1E	61500000	62000000	172
Chr1E	62000000	62500000	96
Chr1E	62500000	63000000	163
Chr1E	63000000	63500000	40
Chr1E	63500000	64000000	106
Chr1E	64000000	64500000	74
Chr1E	64500000	65000000	115
Chr1E	65000000	65500000	97
Chr1E	65500000	66000000	75
Chr1E	66000000	66500000	60
Chr1E	66500000	67000000	174
Chr1E	67000000	67500000	128
Chr1E	67500000	68000000	112
Chr1E	68000000	68500000	120
Chr1E	68500000	69000000	89
Chr1E	69000000	69500000	76
Chr1E	69500000	70000000	107
Chr1E	70000000	70500000	266
Chr1E	70500000	71000000	122
Chr1E	71000000	71500000	181
Chr1E	71500000	72000000	71
Chr1E	72000000	72500000	72
Chr1E	72500000	73000000	117
Chr1E	73000000	73500000	114
Chr1E	73500000	74000000	87
Chr1E	74000000	74500000	49
Chr1E	74500000	75000000	144
Chr1E	75000000	75500000	98
Chr1E	75500000	76000000	64
Chr1E	76000000	76500000	101
Chr1E	76500000	77000000	68
Chr1E	77000000	77500000	98
Chr1E	77500000	78000000	85
Chr1E	78000000	78500000	139
Chr1E	78500000	79000000	136
Chr1E	79000000	79500000	64
Chr1E	79500000	80000000	98
Chr1E	80000000	80500000	35
Chr1E	80500000	81000000	86
Chr1E	81000000	81500000	125
Chr1E	81500000	82000000	81
Chr1E	82000000	82500000	63
Chr1E	82500000	83000000	131
Chr1E	83000000	83500000	136
Chr1E	83500000	84000000	109
Chr1E	84000000	84500000	166
Chr1E	84500000	85000000	79
Chr1E	85000000	85500000	120
Chr1E	85500000	86000000	118
Chr1E	86000000	86500000	142
Chr1E	86500000	87000000	68
Chr1E	87000000	87500000	58
Chr1E	87500000	88000000	31
Chr1E	88000000	88500000	124
Chr1E	88500000	89000000	113
Chr1E	89000000	89500000	140
Chr1E	89500000	90000000	93
Chr1E	90000000	90500000	95
Chr1E	90500000	91000000	13
Chr1E	91000000	91500000	25
Chr1E	91500000	92000000	87
Chr1E	92000000	92500000	98
Chr1E	92500000	93000000	100
Chr1E	93000000	93500000	53
Chr1E	93500000	94000000	68
Chr1E	94000000	94500000	43
Chr1E	94500000	95000000	135
Chr1E	95000000	95500000	111
Chr1E	95500000	96000000	148
Chr1E	96000000	96500000	70
Chr1E	96500000	97000000	28
Chr1E	97000000	97500000	33
Chr1E	97500000	98000000	33
Chr1E	98000000	98500000	33
Chr1E	98500000	99000000	30
Chr1E	99000000	99500000	50
Chr1E	99500000	100000000	51
Chr1E	100000000	100500000	62
Chr1E	100500000	101000000	74
Chr1E	101000000	101500000	107
Chr1E	101500000	102000000	41
Chr1E	102000000	102500000	66
Chr1E	102500000	103000000	22
Chr1E	103000000	103500000	5
Chr2E	0	500000	26
Chr2E	500000	1000000	53
Chr2E	1000000	1500000	12
Chr2E	1500000	2000000	99
Chr2E	2000000	2500000	35
Chr2E	2500000	3000000	13
Chr2E	3000000	3500000	36
Chr2E	3500000	4000000	71
Chr2E	4000000	4500000	73
Chr2E	4500000	5000000	88
Chr2E	5000000	5500000	51
Chr2E	5500000	6000000	95
Chr2E	6000000	6500000	79
Chr2E	6500000	7000000	159
Chr2E	7000000	7500000	93
Chr2E	7500000	8000000	43
Chr2E	8000000	8500000	55
Chr2E	8500000	9000000	114
Chr2E	9000000	9500000	99
Chr2E	9500000	10000000	35
Chr2E	10000000	10500000	78
Chr2E	10500000	11000000	118
Chr2E	11000000	11500000	82
Chr2E	11500000	12000000	67
Chr2E	12000000	12500000	94
Chr2E	12500000	13000000	71
Chr2E	13000000	13500000	119
Chr2E	13500000	14000000	63
Chr2E	14000000	14500000	168
Chr2E	14500000	15000000	119
Chr2E	15000000	15500000	66
Chr2E	15500000	16000000	127
Chr2E	16000000	16500000	94
Chr2E	16500000	17000000	70
Chr2E	17000000	17500000	52
Chr2E	17500000	18000000	47
Chr2E	18000000	18500000	102
Chr2E	18500000	19000000	110
Chr2E	19000000	19500000	52
Chr2E	19500000	20000000	138
Chr2E	20000000	20500000	84
Chr2E	20500000	21000000	63
Chr2E	21000000	21500000	135
Chr2E	21500000	22000000	75
Chr2E	22000000	22500000	84
Chr2E	22500000	23000000	98
Chr2E	23000000	23500000	76
Chr2E	23500000	24000000	48
Chr2E	24000000	24500000	106
Chr2E	24500000	25000000	119
Chr2E	25000000	25500000	144
Chr2E	25500000	26000000	109
Chr2E	26000000	26500000	209
Chr2E	26500000	27000000	126
Chr2E	27000000	27500000	73
Chr2E	27500000	28000000	123
Chr2E	28000000	28500000	159
Chr2E	28500000	29000000	197
Chr2E	29000000	29500000	176
Chr2E	29500000	30000000	45
Chr2E	30000000	30500000	110
Chr2E	30500000	31000000	75
Chr2E	31000000	31500000	80
Chr2E	31500000	32000000	100
Chr2E	32000000	32500000	77
Chr2E	32500000	33000000	49
Chr2E	33000000	33500000	110
Chr2E	33500000	34000000	101
Chr2E	34000000	34500000	131
Chr2E	34500000	35000000	67
Chr2E	35000000	35500000	74
Chr2E	35500000	36000000	155
Chr2E	36000000	36500000	71
Chr2E	36500000	37000000	29
Chr2E	37000000	37500000	171
Chr2E	37500000	38000000	86
Chr2E	38000000	38500000	114
Chr2E	38500000	39000000	134
Chr2E	39000000	39500000	98
Chr2E	39500000	40000000	111
Chr2E	40000000	40500000	118
Chr2E	40500000	41000000	113
Chr2E	41000000	41500000	125
Chr2E	41500000	42000000	121
Chr2E	42000000	42500000	85
Chr2E	42500000	43000000	99
Chr2E	43000000	43500000	112
Chr2E	43500000	44000000	17
Chr2E	44000000	44500000	0
Chr2E	44500000	45000000	35
Chr2E	45000000	45500000	84
Chr2E	45500000	46000000	74
Chr2E	46000000	46500000	63
Chr2E	46500000	47000000	74
Chr2E	47000000	47500000	86
Chr2E	47500000	48000000	101
Chr2E	48000000	48500000	170
Chr2E	48500000	49000000	146
Chr2E	49000000	49500000	176
Chr2E	49500000	50000000	159
Chr2E	50000000	50500000	79
Chr2E	50500000	51000000	17
Chr2E	51000000	51500000	51
Chr2E	51500000	52000000	87
Chr2E	52000000	52500000	38
Chr2E	52500000	53000000	199
Chr2E	53000000	53500000	100
Chr2E	53500000	54000000	178
Chr2E	54000000	54500000	190
Chr2E	54500000	55000000	126
Chr2E	55000000	55500000	117
Chr2E	55500000	56000000	206
Chr2E	56000000	56500000	126
Chr2E	56500000	57000000	112
Chr2E	57000000	57500000	31
Chr2E	57500000	58000000	85
Chr2E	58000000	58500000	73
Chr2E	58500000	59000000	93
Chr2E	59000000	59500000	14
Chr2E	59500000	60000000	47
Chr2E	60000000	60500000	126
Chr2E	60500000	61000000	149
Chr2E	61000000	61500000	60
Chr2E	61500000	62000000	58
Chr2E	62000000	62500000	173
Chr2E	62500000	63000000	82
Chr2E	63000000	63500000	132
Chr2E	63500000	64000000	119
Chr2E	64000000	64500000	96
Chr2E	64500000	65000000	66
Chr2E	65000000	65500000	124
Chr2E	65500000	66000000	95
Chr2E	66000000	66500000	131
Chr2E	66500000	67000000	90
Chr2E	67000000	67500000	64
Chr2E	67500000	68000000	56
Chr2E	68000000	68500000	51
Chr2E	68500000	69000000	24
Chr2E	69000000	69500000	174
Chr2E	69500000	70000000	47
Chr2E	70000000	70500000	102
Chr2E	70500000	71000000	70
Chr2E	71000000	71500000	89
Chr2E	71500000	72000000	77
Chr2E	72000000	72500000	101
Chr2E	72500000	73000000	90
Chr2E	73000000	73500000	100
Chr2E	73500000	74000000	148
Chr2E	74000000	74500000	109
Chr2E	74500000	75000000	120
Chr2E	75000000	75500000	156
Chr2E	75500000	76000000	205
Chr2E	76000000	76500000	50
Chr2E	76500000	77000000	115
Chr2E	77000000	77500000	169
Chr2E	77500000	78000000	130
Chr2E	78000000	78500000	64
Chr2E	78500000	79000000	114
Chr2E	79000000	79500000	107
Chr2E	79500000	80000000	112
Chr2E	80000000	80500000	194
Chr2E	80500000	81000000	261
Chr2E	81000000	81500000	93
Chr2E	81500000	82000000	104
Chr2E	82000000	82500000	81
Chr2E	82500000	83000000	137
Chr2E	83000000	83500000	140
Chr2E	83500000	84000000	164
Chr2E	84000000	84500000	60
Chr2E	84500000	85000000	95
Chr2E	85000000	85500000	93
Chr2E	85500000	86000000	130
Chr2E	86000000	86500000	143
Chr2E	86500000	87000000	72
Chr2E	87000000	87500000	59
Chr2E	87500000	88000000	37
Chr2E	88000000	88500000	76
Chr2E	88500000	89000000	60
Chr2E	89000000	89500000	136
Chr2E	89500000	90000000	79
Chr2E	90000000	90500000	28
Chr2E	90500000	91000000	59
Chr2E	91000000	91500000	24
Chr2E	91500000	92000000	53
Chr2E	92000000	92500000	68
Chr2E	92500000	93000000	92
Chr2E	93000000	93500000	32
Chr2E	93500000	94000000	87
Chr2E	94000000	94500000	48
Chr2E	94500000	95000000	122
Chr3E	0	500000	140
Chr3E	500000	1000000	21
Chr3E	1000000	1500000	57
Chr3E	1500000	2000000	82
Chr3E	2000000	2500000	72
Chr3E	2500000	3000000	35
Chr3E	3000000	3500000	38
Chr3E	3500000	4000000	31
Chr3E	4000000	4500000	18
Chr3E	4500000	5000000	107
Chr3E	5000000	5500000	39
Chr3E	5500000	6000000	59
Chr3E	6000000	6500000	33
Chr3E	6500000	7000000	56
Chr3E	7000000	7500000	101
Chr3E	7500000	8000000	69
Chr3E	8000000	8500000	95
Chr3E	8500000	9000000	45
Chr3E	9000000	9500000	18
Chr3E	9500000	10000000	79
Chr3E	10000000	10500000	149
Chr3E	10500000	11000000	134
Chr3E	11000000	11500000	62
Chr3E	11500000	12000000	45
Chr3E	12000000	12500000	93
Chr3E	12500000	13000000	116
Chr3E	13000000	13500000	113
Chr3E	13500000	14000000	98
Chr3E	14000000	14500000	81
Chr3E	14500000	15000000	134
Chr3E	15000000	15500000	92
Chr3E	15500000	16000000	77
Chr3E	16000000	16500000	71
Chr3E	16500000	17000000	77
Chr3E	17000000	17500000	70
Chr3E	17500000	18000000	180
Chr3E	18000000	18500000	68
Chr3E	18500000	19000000	146
Chr3E	19000000	19500000	75
Chr3E	19500000	20000000	67
Chr3E	20000000	20500000	130
Chr3E	20500000	21000000	75
Chr3E	21000000	21500000	119
Chr3E	21500000	22000000	102
Chr3E	22000000	22500000	122
Chr3E	22500000	23000000	79
Chr3E	23000000	23500000	164
Chr3E	23500000	24000000	282
Chr3E	24000000	24500000	179
Chr3E	24500000	25000000	133
Chr3E	25000000	25500000	51
Chr3E	25500000	26000000	82
Chr3E	26000000	26500000	126
Chr3E	26500000	27000000	81
Chr3E	27000000	27500000	185
Chr3E	27500000	28000000	129
Chr3E	28000000	28500000	68
Chr3E	28500000	29000000	207
Chr3E	29000000	29500000	35
Chr3E	29500000	30000000	230
Chr3E	30000000	30500000	78
Chr3E	30500000	31000000	101
Chr3E	31000000	31500000	94
Chr3E	31500000	32000000	188
Chr3E	32000000	32500000	96
Chr3E	32500000	33000000	121
Chr3E	33000000	33500000	223
Chr3E	33500000	34000000	172
Chr3E	34000000	34500000	171
Chr3E	34500000	35000000	97
Chr3E	35000000	35500000	63
Chr3E	35500000	36000000	74
Chr3E	36000000	36500000	179
Chr3E	36500000	37000000	132
Chr3E	37000000	37500000	61
Chr3E	37500000	38000000	81
Chr3E	38000000	38500000	100
Chr3E	38500000	39000000	102
Chr3E	39000000	39500000	75
Chr3E	39500000	40000000	106
Chr3E	40000000	40500000	86
Chr3E	40500000	41000000	132
Chr3E	41000000	41500000	78
Chr3E	41500000	42000000	168
Chr3E	42000000	42500000	104
Chr3E	42500000	43000000	78
Chr3E	43000000	43500000	94
Chr3E	43500000	44000000	110
Chr3E	44000000	44500000	110
Chr3E	44500000	45000000	35
Chr3E	45000000	45500000	119
Chr3E	45500000	46000000	119
Chr3E	46000000	46500000	41
Chr3E	46500000	47000000	37
Chr3E	47000000	47500000	89
Chr3E	47500000	48000000	63
Chr3E	48000000	48500000	73
Chr3E	48500000	49000000	182
Chr3E	49000000	49500000	174
Chr3E	49500000	50000000	48
Chr3E	50000000	50500000	74
Chr3E	50500000	51000000	139
Chr3E	51000000	51500000	25
Chr3E	51500000	52000000	109
Chr3E	52000000	52500000	74
Chr3E	52500000	53000000	76
Chr3E	53000000	53500000	87
Chr3E	53500000	54000000	23
Chr3E	54000000	54500000	88
Chr3E	54500000	55000000	89
Chr3E	55000000	55500000	86
Chr3E	55500000	56000000	127
Chr3E	56000000	56500000	147
Chr3E	56500000	57000000	114
Chr3E	57000000	57500000	141
Chr3E	57500000	58000000	60
Chr3E	58000000	58500000	41
Chr3E	58500000	59000000	80
Chr3E	59000000	59500000	135
Chr3E	59500000	60000000	89
Chr3E	60000000	60500000	86
Chr3E	60500000	61000000	85
Chr3E	61000000	61500000	71
Chr3E	61500000	62000000	87
Chr3E	62000000	62500000	94
Chr3E	62500000	63000000	66
Chr3E	63000000	63500000	180
Chr3E	63500000	64000000	177
Chr3E	64000000	64500000	107
Chr3E	64500000	65000000	112
Chr3E	65000000	65500000	54
Chr3E	65500000	66000000	93
Chr3E	66000000	66500000	77
Chr3E	66500000	67000000	103
Chr3E	67000000	67500000	71
Chr3E	67500000	68000000	59
Chr3E	68000000	68500000	135
Chr3E	68500000	69000000	57
Chr3E	69000000	69500000	71
Chr3E	69500000	70000000	19
Chr3E	70000000	70500000	170
Chr3E	70500000	71000000	64
Chr3E	71000000	71500000	130
Chr3E	71500000	72000000	81
Chr3E	72000000	72500000	141
Chr3E	72500000	73000000	143
Chr3E	73000000	73500000	93
Chr3E	73500000	74000000	87
Chr3E	74000000	74500000	97
Chr3E	74500000	75000000	98
Chr3E	75000000	75500000	84
Chr3E	75500000	76000000	75
Chr3E	76000000	76500000	86
Chr3E	76500000	77000000	153
Chr3E	77000000	77500000	81
Chr3E	77500000	78000000	20
Chr3E	78000000	78500000	131
Chr3E	78500000	79000000	106
Chr3E	79000000	79500000	77
Chr3E	79500000	80000000	92
Chr3E	80000000	80500000	47
Chr3E	80500000	81000000	89
Chr3E	81000000	81500000	49
Chr3E	81500000	82000000	94
Chr3E	82000000	82500000	154
Chr3E	82500000	83000000	93
Chr3E	83000000	83500000	124
Chr3E	83500000	84000000	85
Chr3E	84000000	84500000	40
Chr3E	84500000	85000000	121
Chr3E	85000000	85500000	65
Chr3E	85500000	86000000	65
Chr3E	86000000	86500000	129
Chr3E	86500000	87000000	99
Chr3E	87000000	87500000	97
Chr3E	87500000	88000000	135
Chr3E	88000000	88500000	140
Chr3E	88500000	89000000	81
Chr3E	89000000	89500000	94
Chr3E	89500000	90000000	73
Chr3E	90000000	90500000	227
Chr3E	90500000	91000000	70
Chr3E	91000000	91500000	83
Chr3E	91500000	92000000	58
Chr3E	92000000	92500000	89
Chr3E	92500000	93000000	47
Chr3E	93000000	93500000	130
Chr3E	93500000	94000000	68
Chr3E	94000000	94500000	170
Chr3E	94500000	95000000	75
Chr3E	95000000	95500000	120
Chr3E	95500000	96000000	109
Chr3E	96000000	96500000	82
Chr3E	96500000	97000000	145
Chr3E	97000000	97500000	82
Chr3E	97500000	98000000	74
Chr3E	98000000	98500000	257
Chr3E	98500000	99000000	67
Chr3E	99000000	99500000	62
Chr3E	99500000	100000000	65
Chr3E	100000000	100500000	119
Chr3E	100500000	101000000	74
Chr3E	101000000	101500000	51
Chr3E	101500000	102000000	47
Chr3E	102000000	102500000	48
Chr3E	102500000	103000000	11
Chr3E	103000000	103500000	13
Chr3E	103500000	104000000	12
Chr3E	104000000	104500000	93
Chr3E	104500000	105000000	66
Chr3E	105000000	105500000	0
Chr3E	105500000	106000000	47
Chr3E	106000000	106500000	119
Chr3E	106500000	107000000	67
Chr3E	107000000	107500000	51
Chr3E	107500000	108000000	36
Chr3E	108000000	108500000	34
Chr3E	108500000	109000000	48
Chr3E	109000000	109500000	7
Chr3E	109500000	110000000	56
Chr3E	110000000	110500000	23
Chr3E	110500000	111000000	81
Chr3E	111000000	111500000	44
Chr3E	111500000	112000000	64
Chr3E	112000000	112500000	0
Chr4E	0	500000	77
Chr4E	500000	1000000	51
Chr4E	1000000	1500000	37
Chr4E	1500000	2000000	50
Chr4E	2000000	2500000	57
Chr4E	2500000	3000000	55
Chr4E	3000000	3500000	58
Chr4E	3500000	4000000	45
Chr4E	4000000	4500000	64
Chr4E	4500000	5000000	71
Chr4E	5000000	5500000	70
Chr4E	5500000	6000000	117
Chr4E	6000000	6500000	44
Chr4E	6500000	7000000	66
Chr4E	7000000	7500000	170
Chr4E	7500000	8000000	42
Chr4E	8000000	8500000	65
Chr4E	8500000	9000000	55
Chr4E	9000000	9500000	52
Chr4E	9500000	10000000	120
Chr4E	10000000	10500000	44
Chr4E	10500000	11000000	57
Chr4E	11000000	11500000	137
Chr4E	11500000	12000000	65
Chr4E	12000000	12500000	130
Chr4E	12500000	13000000	88
Chr4E	13000000	13500000	159
Chr4E	13500000	14000000	160
Chr4E	14000000	14500000	89
Chr4E	14500000	15000000	86
Chr4E	15000000	15500000	101
Chr4E	15500000	16000000	66
Chr4E	16000000	16500000	81
Chr4E	16500000	17000000	43
Chr4E	17000000	17500000	115
Chr4E	17500000	18000000	117
Chr4E	18000000	18500000	121
Chr4E	18500000	19000000	89
Chr4E	19000000	19500000	55
Chr4E	19500000	20000000	94
Chr4E	20000000	20500000	102
Chr4E	20500000	21000000	78
Chr4E	21000000	21500000	153
Chr4E	21500000	22000000	105
Chr4E	22000000	22500000	193
Chr4E	22500000	23000000	268
Chr4E	23000000	23500000	57
Chr4E	23500000	24000000	154
Chr4E	24000000	24500000	96
Chr4E	24500000	25000000	167
Chr4E	25000000	25500000	84
Chr4E	25500000	26000000	134
Chr4E	26000000	26500000	173
Chr4E	26500000	27000000	37
Chr4E	27000000	27500000	173
Chr4E	27500000	28000000	105
Chr4E	28000000	28500000	80
Chr4E	28500000	29000000	137
Chr4E	29000000	29500000	87
Chr4E	29500000	30000000	200
Chr4E	30000000	30500000	87
Chr4E	30500000	31000000	193
Chr4E	31000000	31500000	54
Chr4E	31500000	32000000	51
Chr4E	32000000	32500000	55
Chr4E	32500000	33000000	90
Chr4E	33000000	33500000	95
Chr4E	33500000	34000000	82
Chr4E	34000000	34500000	121
Chr4E	34500000	35000000	113
Chr4E	35000000	35500000	68
Chr4E	35500000	36000000	227
Chr4E	36000000	36500000	88
Chr4E	36500000	37000000	70
Chr4E	37000000	37500000	14
Chr4E	37500000	38000000	114
Chr4E	38000000	38500000	86
Chr4E	38500000	39000000	66
Chr4E	39000000	39500000	95
Chr4E	39500000	40000000	69
Chr4E	40000000	40500000	174
Chr4E	40500000	41000000	38
Chr4E	41000000	41500000	125
Chr4E	41500000	42000000	134
Chr4E	42000000	42500000	160
Chr4E	42500000	43000000	80
Chr4E	43000000	43500000	104
Chr4E	43500000	44000000	120
Chr4E	44000000	44500000	72
Chr4E	44500000	45000000	47
Chr4E	45000000	45500000	43
Chr4E	45500000	46000000	83
Chr4E	46000000	46500000	54
Chr4E	46500000	47000000	52
Chr4E	47000000	47500000	65
Chr4E	47500000	48000000	36
Chr4E	48000000	48500000	95
Chr4E	48500000	49000000	30
Chr4E	49000000	49500000	68
Chr4E	49500000	50000000	126
Chr4E	50000000	50500000	67
Chr4E	50500000	51000000	86
Chr4E	51000000	51500000	123
Chr4E	51500000	52000000	112
Chr4E	52000000	52500000	122
Chr4E	52500000	53000000	105
Chr4E	53000000	53500000	102
Chr4E	53500000	54000000	42
Chr4E	54000000	54500000	74
Chr4E	54500000	55000000	111
Chr4E	55000000	55500000	86
Chr4E	55500000	56000000	92
Chr4E	56000000	56500000	46
Chr4E	56500000	57000000	87
Chr4E	57000000	57500000	9
Chr4E	57500000	58000000	124
Chr4E	58000000	58500000	106
Chr4E	58500000	59000000	72
Chr4E	59000000	59500000	40
Chr4E	59500000	60000000	201
Chr4E	60000000	60500000	123
Chr4E	60500000	61000000	81
Chr4E	61000000	61500000	122
Chr4E	61500000	62000000	122
Chr4E	62000000	62500000	105
Chr4E	62500000	63000000	136
Chr4E	63000000	63500000	206
Chr4E	63500000	64000000	195
Chr4E	64000000	64500000	101
Chr4E	64500000	65000000	41
Chr4E	65000000	65500000	144
Chr4E	65500000	66000000	97
Chr4E	66000000	66500000	101
Chr4E	66500000	67000000	123
Chr4E	67000000	67500000	119
Chr4E	67500000	68000000	105
Chr4E	68000000	68500000	33
Chr4E	68500000	69000000	71
Chr4E	69000000	69500000	149
Chr4E	69500000	70000000	56
Chr4E	70000000	70500000	89
Chr4E	70500000	71000000	82
Chr4E	71000000	71500000	128
Chr4E	71500000	72000000	136
Chr4E	72000000	72500000	38
Chr4E	72500000	73000000	17
Chr4E	73000000	73500000	85
Chr4E	73500000	74000000	30
Chr4E	74000000	74500000	82
Chr4E	74500000	75000000	81
Chr4E	75000000	75500000	77
Chr4E	75500000	76000000	101
Chr4E	76000000	76500000	36
Chr4E	76500000	77000000	61
Chr4E	77000000	77500000	150
Chr4E	77500000	78000000	72
Chr4E	78000000	78500000	43
Chr4E	78500000	79000000	142
Chr4E	79000000	79500000	53
Chr4E	79500000	80000000	70
Chr4E	80000000	80500000	60
Chr4E	80500000	81000000	58
Chr4E	81000000	81500000	56
Chr4E	81500000	82000000	96
Chr4E	82000000	82500000	41
Chr4E	82500000	83000000	62
Chr4E	83000000	83500000	62
Chr4E	83500000	84000000	25
Chr4E	84000000	84500000	35
Chr4E	84500000	85000000	55
Chr4E	85000000	85500000	4
Chr5E	0	500000	66
Chr5E	500000	1000000	36
Chr5E	1000000	1500000	77
Chr5E	1500000	2000000	11
Chr5E	2000000	2500000	44
Chr5E	2500000	3000000	32
Chr5E	3000000	3500000	115
Chr5E	3500000	4000000	79
Chr5E	4000000	4500000	75
Chr5E	4500000	5000000	124
Chr5E	5000000	5500000	34
Chr5E	5500000	6000000	78
Chr5E	6000000	6500000	44
Chr5E	6500000	7000000	61
Chr5E	7000000	7500000	78
Chr5E	7500000	8000000	67
Chr5E	8000000	8500000	109
Chr5E	8500000	9000000	60
Chr5E	9000000	9500000	76
Chr5E	9500000	10000000	78
Chr5E	10000000	10500000	40
Chr5E	10500000	11000000	35
Chr5E	11000000	11500000	113
Chr5E	11500000	12000000	110
Chr5E	12000000	12500000	94
Chr5E	12500000	13000000	103
Chr5E	13000000	13500000	100
Chr5E	13500000	14000000	161
Chr5E	14000000	14500000	86
Chr5E	14500000	15000000	79
Chr5E	15000000	15500000	109
Chr5E	15500000	16000000	69
Chr5E	16000000	16500000	112
Chr5E	16500000	17000000	131
Chr5E	17000000	17500000	55
Chr5E	17500000	18000000	130
Chr5E	18000000	18500000	56
Chr5E	18500000	19000000	53
Chr5E	19000000	19500000	136
Chr5E	19500000	20000000	103
Chr5E	20000000	20500000	124
Chr5E	20500000	21000000	79
Chr5E	21000000	21500000	91
Chr5E	21500000	22000000	100
Chr5E	22000000	22500000	132
Chr5E	22500000	23000000	74
Chr5E	23000000	23500000	69
Chr5E	23500000	24000000	170
Chr5E	24000000	24500000	138
Chr5E	24500000	25000000	106
Chr5E	25000000	25500000	54
Chr5E	25500000	26000000	95
Chr5E	26000000	26500000	130
Chr5E	26500000	27000000	73
Chr5E	27000000	27500000	129
Chr5E	27500000	28000000	69
Chr5E	28000000	28500000	41
Chr5E	28500000	29000000	88
Chr5E	29000000	29500000	99
Chr5E	29500000	30000000	102
Chr5E	30000000	30500000	181
Chr5E	30500000	31000000	159
Chr5E	31000000	31500000	201
Chr5E	31500000	32000000	153
Chr5E	32000000	32500000	70
Chr5E	32500000	33000000	73
Chr5E	33000000	33500000	117
Chr5E	33500000	34000000	84
Chr5E	34000000	34500000	109
Chr5E	34500000	35000000	43
Chr5E	35000000	35500000	70
Chr5E	35500000	36000000	60
Chr5E	36000000	36500000	79
Chr5E	36500000	37000000	55
Chr5E	37000000	37500000	68
Chr5E	37500000	38000000	59
Chr5E	38000000	38500000	58
Chr5E	38500000	39000000	125
Chr5E	39000000	39500000	119
Chr5E	39500000	40000000	61
Chr5E	40000000	40500000	80
Chr5E	40500000	41000000	15
Chr5E	41000000	41500000	51
Chr5E	41500000	42000000	91
Chr5E	42000000	42500000	123
Chr5E	42500000	43000000	94
Chr5E	43000000	43500000	83
Chr5E	43500000	44000000	175
Chr5E	44000000	44500000	154
Chr5E	44500000	45000000	92
Chr5E	45000000	45500000	95
Chr5E	45500000	46000000	55
Chr5E	46000000	46500000	64
Chr5E	46500000	47000000	79
Chr5E	47000000	47500000	70
Chr5E	47500000	48000000	21
Chr5E	48000000	48500000	105
Chr5E	48500000	49000000	24
Chr5E	49000000	49500000	52
Chr5E	49500000	50000000	93
Chr5E	50000000	50500000	81
Chr5E	50500000	51000000	73
Chr5E	51000000	51500000	65
Chr5E	51500000	52000000	171
Chr5E	52000000	52500000	139
Chr5E	52500000	53000000	146
Chr5E	53000000	53500000	198
Chr5E	53500000	54000000	155
Chr5E	54000000	54500000	40
Chr5E	54500000	55000000	64
Chr5E	55000000	55500000	65
Chr5E	55500000	56000000	55
Chr5E	56000000	56500000	75
Chr5E	56500000	57000000	95
Chr5E	57000000	57500000	93
Chr5E	57500000	58000000	173
Chr5E	58000000	58500000	75
Chr5E	58500000	59000000	46
Chr5E	59000000	59500000	29
Chr5E	59500000	60000000	205
Chr5E	60000000	60500000	95
Chr5E	60500000	61000000	184
Chr5E	61000000	61500000	67
Chr5E	61500000	62000000	78
Chr5E	62000000	62500000	64
Chr5E	62500000	63000000	41
Chr5E	63000000	63500000	57
Chr5E	63500000	64000000	135
Chr5E	64000000	64500000	29
Chr5E	64500000	65000000	61
Chr5E	65000000	65500000	98
Chr5E	65500000	66000000	47
Chr5E	66000000	66500000	68
Chr5E	66500000	67000000	241
Chr5E	67000000	67500000	80
Chr5E	67500000	68000000	189
Chr5E	68000000	68500000	70
Chr5E	68500000	69000000	69
Chr5E	69000000	69500000	159
Chr5E	69500000	70000000	26
Chr5E	70000000	70500000	125
Chr5E	70500000	71000000	25
Chr5E	71000000	71500000	86
Chr5E	71500000	72000000	58
Chr5E	72000000	72500000	69
Chr5E	72500000	73000000	66
Chr5E	73000000	73500000	122
Chr5E	73500000	74000000	93
Chr5E	74000000	74500000	48
Chr5E	74500000	75000000	144
Chr5E	75000000	75500000	132
Chr5E	75500000	76000000	58
Chr5E	76000000	76500000	141
Chr5E	76500000	77000000	81
Chr5E	77000000	77500000	105
Chr5E	77500000	78000000	142
Chr5E	78000000	78500000	33
Chr5E	78500000	79000000	92
Chr5E	79000000	79500000	86
Chr5E	79500000	80000000	141
Chr5E	80000000	80500000	72
Chr5E	80500000	81000000	74
Chr5E	81000000	81500000	211
Chr5E	81500000	82000000	119
Chr5E	82000000	82500000	125
Chr5E	82500000	83000000	64
Chr5E	83000000	83500000	75
Chr5E	83500000	84000000	57
Chr5E	84000000	84500000	110
Chr5E	84500000	85000000	46
Chr5E	85000000	85500000	90
Chr5E	85500000	86000000	84
Chr5E	86000000	86500000	63
Chr5E	86500000	87000000	63
Chr5E	87000000	87500000	30
Chr5E	87500000	88000000	73
Chr5E	88000000	88500000	41
Chr5E	88500000	89000000	147
Chr5E	89000000	89500000	39
Chr5E	89500000	90000000	42
Chr5E	90000000	90500000	155
Chr5E	90500000	91000000	23
Chr5E	91000000	91500000	65
Chr5E	91500000	92000000	29
Chr5E	92000000	92500000	46
Chr5E	92500000	93000000	85
Chr5E	93000000	93500000	55
Chr5E	93500000	94000000	19
Chr5E	94000000	94500000	88
Chr5E	94500000	95000000	51
Chr5E	95000000	95500000	127
Chr5E	95500000	96000000	33
Chr5E	96000000	96500000	106
Chr5E	96500000	97000000	70
Chr5E	97000000	97500000	40
Chr5E	97500000	98000000	75
Chr5E	98000000	98500000	32
Chr5E	98500000	99000000	42
Chr5E	99000000	99500000	82
Chr5E	99500000	100000000	47
Chr5E	100000000	100500000	32
Chr5E	100500000	101000000	80
Chr5E	101000000	101500000	54
Chr5E	101500000	102000000	68
Chr5E	102000000	102500000	29
Chr5E	102500000	103000000	56
Chr5E	103000000	103500000	47
Chr5E	103500000	104000000	30
Chr5E	104000000	104500000	58
Chr5E	104500000	105000000	52
Chr5E	105000000	105500000	66
Chr6E	0	500000	63
Chr6E	500000	1000000	31
Chr6E	1000000	1500000	42
Chr6E	1500000	2000000	49
Chr6E	2000000	2500000	24
Chr6E	2500000	3000000	91
Chr6E	3000000	3500000	154
Chr6E	3500000	4000000	37
Chr6E	4000000	4500000	44
Chr6E	4500000	5000000	30
Chr6E	5000000	5500000	39
Chr6E	5500000	6000000	69
Chr6E	6000000	6500000	103
Chr6E	6500000	7000000	44
Chr6E	7000000	7500000	224
Chr6E	7500000	8000000	86
Chr6E	8000000	8500000	96
Chr6E	8500000	9000000	123
Chr6E	9000000	9500000	166
Chr6E	9500000	10000000	79
Chr6E	10000000	10500000	93
Chr6E	10500000	11000000	104
Chr6E	11000000	11500000	92
Chr6E	11500000	12000000	163
Chr6E	12000000	12500000	102
Chr6E	12500000	13000000	91
Chr6E	13000000	13500000	97
Chr6E	13500000	14000000	147
Chr6E	14000000	14500000	71
Chr6E	14500000	15000000	61
Chr6E	15000000	15500000	96
Chr6E	15500000	16000000	148
Chr6E	16000000	16500000	99
Chr6E	16500000	17000000	55
Chr6E	17000000	17500000	0
Chr6E	17500000	18000000	19
Chr6E	18000000	18500000	98
Chr6E	18500000	19000000	66
Chr6E	19000000	19500000	134
Chr6E	19500000	20000000	107
Chr6E	20000000	20500000	90
Chr6E	20500000	21000000	88
Chr6E	21000000	21500000	195
Chr6E	21500000	22000000	194
Chr6E	22000000	22500000	114
Chr6E	22500000	23000000	52
Chr6E	23000000	23500000	114
Chr6E	23500000	24000000	320
Chr6E	24000000	24500000	111
Chr6E	24500000	25000000	103
Chr6E	25000000	25500000	26
Chr6E	25500000	26000000	101
Chr6E	26000000	26500000	92
Chr6E	26500000	27000000	104
Chr6E	27000000	27500000	105
Chr6E	27500000	28000000	82
Chr6E	28000000	28500000	53
Chr6E	28500000	29000000	227
Chr6E	29000000	29500000	157
Chr6E	29500000	30000000	194
Chr6E	30000000	30500000	82
Chr6E	30500000	31000000	151
Chr6E	31000000	31500000	118
Chr6E	31500000	32000000	172
Chr6E	32000000	32500000	131
Chr6E	32500000	33000000	135
Chr6E	33000000	33500000	53
Chr6E	33500000	34000000	80
Chr6E	34000000	34500000	129
Chr6E	34500000	35000000	136
Chr6E	35000000	35500000	185
Chr6E	35500000	36000000	47
Chr6E	36000000	36500000	36
Chr6E	36500000	37000000	88
Chr6E	37000000	37500000	131
Chr6E	37500000	38000000	162
Chr6E	38000000	38500000	229
Chr6E	38500000	39000000	77
Chr6E	39000000	39500000	92
Chr6E	39500000	40000000	84
Chr6E	40000000	40500000	57
Chr6E	40500000	41000000	7
Chr6E	41000000	41500000	78
Chr6E	41500000	42000000	41
Chr6E	42000000	42500000	60
Chr6E	42500000	43000000	120
Chr6E	43000000	43500000	153
Chr6E	43500000	44000000	8
Chr6E	44000000	44500000	181
Chr6E	44500000	45000000	107
Chr6E	45000000	45500000	118
Chr6E	45500000	46000000	165
Chr6E	46000000	46500000	116
Chr6E	46500000	47000000	175
Chr6E	47000000	47500000	150
Chr6E	47500000	48000000	133
Chr6E	48000000	48500000	117
Chr6E	48500000	49000000	29
Chr6E	49000000	49500000	99
Chr6E	49500000	50000000	176
Chr6E	50000000	50500000	144
Chr6E	50500000	51000000	82
Chr6E	51000000	51500000	80
Chr6E	51500000	52000000	111
Chr6E	52000000	52500000	121
Chr6E	52500000	53000000	81
Chr6E	53000000	53500000	77
Chr6E	53500000	54000000	73
Chr6E	54000000	54500000	59
Chr6E	54500000	55000000	71
Chr6E	55000000	55500000	39
Chr6E	55500000	56000000	29
Chr6E	56000000	56500000	42
Chr6E	56500000	57000000	63
Chr6E	57000000	57500000	108
Chr6E	57500000	58000000	76
Chr6E	58000000	58500000	111
Chr6E	58500000	59000000	50
Chr6E	59000000	59500000	72
Chr6E	59500000	60000000	52
Chr6E	60000000	60500000	90
Chr6E	60500000	61000000	98
Chr6E	61000000	61500000	61
Chr6E	61500000	62000000	77
Chr6E	62000000	62500000	57
Chr6E	62500000	63000000	41
Chr6E	63000000	63500000	101
Chr6E	63500000	64000000	62
Chr6E	64000000	64500000	18
Chr6E	64500000	65000000	26
Chr6E	65000000	65500000	59
Chr6E	65500000	66000000	38
Chr6E	66000000	66500000	74
Chr6E	66500000	67000000	75
Chr6E	67000000	67500000	46
Chr6E	67500000	68000000	57
Chr6E	68000000	68500000	101
Chr6E	68500000	69000000	85
Chr6E	69000000	69500000	29
Chr6E	69500000	70000000	25
Chr6E	70000000	70500000	39
Chr6E	70500000	71000000	65
Chr6E	71000000	71500000	71
Chr6E	71500000	72000000	47
Chr6E	72000000	72500000	78
Chr6E	72500000	73000000	88
Chr6E	73000000	73500000	81
Chr6E	73500000	74000000	38
Chr6E	74000000	74500000	3
Chr6E	74500000	75000000	61
Chr6E	75000000	75500000	20
Chr6E	75500000	76000000	90
Chr6E	76000000	76500000	59
Chr6E	76500000	77000000	44
Chr6E	77000000	77500000	36
Chr6E	77500000	78000000	16
Chr6E	78000000	78500000	94
Chr6E	78500000	79000000	55
Chr6E	79000000	79500000	51
Chr6E	79500000	80000000	42
Chr6E	80000000	80500000	53
Chr6E	80500000	81000000	17
Chr6E	81000000	81500000	43
Chr6E	81500000	82000000	25
Chr6E	82000000	82500000	12
Chr6E	82500000	83000000	65
Chr6E	83000000	83500000	43
Chr6E	83500000	84000000	18
Chr6E	84000000	84500000	61
Chr6E	84500000	85000000	8
Chr6E	85000000	85500000	49
Chr6E	85500000	86000000	55
Chr6E	86000000	86500000	22
Chr6E	86500000	87000000	47
Chr6E	87000000	87500000	22
Chr6E	87500000	88000000	37
Chr6E	88000000	88500000	88
Chr6E	88500000	89000000	53
Chr6E	89000000	89500000	22
Chr6E	89500000	90000000	50
Chr6E	90000000	90500000	38
Chr6E	90500000	91000000	36
Chr6E	91000000	91500000	67
Chr6E	91500000	92000000	18
Chr6E	92000000	92500000	37
Chr6E	92500000	93000000	53
Chr7E	0	500000	159
Chr7E	500000	1000000	41
Chr7E	1000000	1500000	73
Chr7E	1500000	2000000	18
Chr7E	2000000	2500000	54
Chr7E	2500000	3000000	15
Chr7E	3000000	3500000	93
Chr7E	3500000	4000000	103
Chr7E	4000000	4500000	66
Chr7E	4500000	5000000	3
Chr7E	5000000	5500000	42
Chr7E	5500000	6000000	29
Chr7E	6000000	6500000	51
Chr7E	6500000	7000000	60
Chr7E	7000000	7500000	22
Chr7E	7500000	8000000	40
Chr7E	8000000	8500000	9
Chr7E	8500000	9000000	8
Chr7E	9000000	9500000	31
Chr7E	9500000	10000000	40
Chr7E	10000000	10500000	53
Chr7E	10500000	11000000	119
Chr7E	11000000	11500000	92
Chr7E	11500000	12000000	62
Chr7E	12000000	12500000	133
Chr7E	12500000	13000000	106
Chr7E	13000000	13500000	68
Chr7E	13500000	14000000	54
Chr7E	14000000	14500000	113
Chr7E	14500000	15000000	36
Chr7E	15000000	15500000	218
Chr7E	15500000	16000000	56
Chr7E	16000000	16500000	98
Chr7E	16500000	17000000	76
Chr7E	17000000	17500000	204
Chr7E	17500000	18000000	77
Chr7E	18000000	18500000	140
Chr7E	18500000	19000000	113
Chr7E	19000000	19500000	92
Chr7E	19500000	20000000	86
Chr7E	20000000	20500000	110
Chr7E	20500000	21000000	96
Chr7E	21000000	21500000	72
Chr7E	21500000	22000000	136
Chr7E	22000000	22500000	129
Chr7E	22500000	23000000	181
Chr7E	23000000	23500000	48
Chr7E	23500000	24000000	152
Chr7E	24000000	24500000	139
Chr7E	24500000	25000000	187
Chr7E	25000000	25500000	50
Chr7E	25500000	26000000	70
Chr7E	26000000	26500000	166
Chr7E	26500000	27000000	140
Chr7E	27000000	27500000	94
Chr7E	27500000	28000000	95
Chr7E	28000000	28500000	126
Chr7E	28500000	29000000	207
Chr7E	29000000	29500000	71
Chr7E	29500000	30000000	94
Chr7E	30000000	30500000	65
Chr7E	30500000	31000000	52
Chr7E	31000000	31500000	47
Chr7E	31500000	32000000	105
Chr7E	32000000	32500000	107
Chr7E	32500000	33000000	101
Chr7E	33000000	33500000	63
Chr7E	33500000	34000000	100
Chr7E	34000000	34500000	104
Chr7E	34500000	35000000	127
Chr7E	35000000	35500000	69
Chr7E	35500000	36000000	55
Chr7E	36000000	36500000	57
Chr7E	36500000	37000000	149
Chr7E	37000000	37500000	106
Chr7E	37500000	38000000	97
Chr7E	38000000	38500000	99
Chr7E	38500000	39000000	83
Chr7E	39000000	39500000	86
Chr7E	39500000	40000000	22
Chr7E	40000000	40500000	92
Chr7E	40500000	41000000	99
Chr7E	41000000	41500000	103
Chr7E	41500000	42000000	40
Chr7E	42000000	42500000	118
Chr7E	42500000	43000000	46
Chr7E	43000000	43500000	80
Chr7E	43500000	44000000	104
Chr7E	44000000	44500000	168
Chr7E	44500000	45000000	91
Chr7E	45000000	45500000	72
Chr7E	45500000	46000000	24
Chr7E	46000000	46500000	42
Chr7E	46500000	47000000	139
Chr7E	47000000	47500000	71
Chr7E	47500000	48000000	36
Chr7E	48000000	48500000	2
Chr7E	48500000	49000000	39
Chr7E	49000000	49500000	72
Chr7E	49500000	50000000	67
Chr7E	50000000	50500000	73
Chr7E	50500000	51000000	33
Chr7E	51000000	51500000	134
Chr7E	51500000	52000000	185
Chr7E	52000000	52500000	42
Chr7E	52500000	53000000	41
Chr7E	53000000	53500000	60
Chr7E	53500000	54000000	30
Chr7E	54000000	54500000	41
Chr7E	54500000	55000000	47
Chr7E	55000000	55500000	81
Chr7E	55500000	56000000	27
Chr7E	56000000	56500000	56
Chr7E	56500000	57000000	44
Chr7E	57000000	57500000	10
Chr7E	57500000	58000000	50
Chr7E	58000000	58500000	37
Chr7E	58500000	59000000	69
Chr7E	59000000	59500000	71
Chr7E	59500000	60000000	109
Chr7E	60000000	60500000	58
Chr7E	60500000	61000000	73
Chr7E	61000000	61500000	74
Chr7E	61500000	62000000	61
Chr7E	62000000	62500000	145
Chr7E	62500000	63000000	20
Chr7E	63000000	63500000	51
Chr7E	63500000	64000000	24
Chr7E	64000000	64500000	84
Chr7E	64500000	65000000	0
Chr8E	0	500000	101
Chr8E	500000	1000000	21
Chr8E	1000000	1500000	45
Chr8E	1500000	2000000	37
Chr8E	2000000	2500000	62
Chr8E	2500000	3000000	54
Chr8E	3000000	3500000	4
Chr8E	3500000	4000000	78
Chr8E	4000000	4500000	40
Chr8E	4500000	5000000	26
Chr8E	5000000	5500000	45
Chr8E	5500000	6000000	35
Chr8E	6000000	6500000	117
Chr8E	6500000	7000000	14
Chr8E	7000000	7500000	56
Chr8E	7500000	8000000	32
Chr8E	8000000	8500000	37
Chr8E	8500000	9000000	28
Chr8E	9000000	9500000	84
Chr8E	9500000	10000000	67
Chr8E	10000000	10500000	42
Chr8E	10500000	11000000	105
Chr8E	11000000	11500000	38
Chr8E	11500000	12000000	42
Chr8E	12000000	12500000	54
Chr8E	12500000	13000000	47
Chr8E	13000000	13500000	28
Chr8E	13500000	14000000	41
Chr8E	14000000	14500000	22
Chr8E	14500000	15000000	40
Chr8E	15000000	15500000	40
Chr8E	15500000	16000000	47
Chr8E	16000000	16500000	29
Chr8E	16500000	17000000	33
Chr8E	17000000	17500000	68
Chr8E	17500000	18000000	60
Chr8E	18000000	18500000	44
Chr8E	18500000	19000000	95
Chr8E	19000000	19500000	37
Chr8E	19500000	20000000	31
Chr8E	20000000	20500000	80
Chr8E	20500000	21000000	15
Chr8E	21000000	21500000	59
Chr8E	21500000	22000000	30
Chr8E	22000000	22500000	118
Chr8E	22500000	23000000	65
Chr8E	23000000	23500000	83
Chr8E	23500000	24000000	59
Chr8E	24000000	24500000	73
Chr8E	24500000	25000000	49
Chr8E	25000000	25500000	79
Chr8E	25500000	26000000	76
Chr8E	26000000	26500000	92
Chr8E	26500000	27000000	85
Chr8E	27000000	27500000	9
Chr8E	27500000	28000000	64
Chr8E	28000000	28500000	82
Chr8E	28500000	29000000	35
Chr8E	29000000	29500000	22
Chr8E	29500000	30000000	70
Chr8E	30000000	30500000	97
Chr8E	30500000	31000000	64
Chr8E	31000000	31500000	90
Chr8E	31500000	32000000	37
Chr8E	32000000	32500000	70
Chr8E	32500000	33000000	104
Chr8E	33000000	33500000	217
Chr8E	33500000	34000000	142
Chr8E	34000000	34500000	0
Chr8E	34500000	35000000	22
Chr8E	35000000	35500000	144
Chr8E	35500000	36000000	73
Chr8E	36000000	36500000	87
Chr8E	36500000	37000000	72
Chr8E	37000000	37500000	136
Chr8E	37500000	38000000	74
Chr8E	38000000	38500000	98
Chr8E	38500000	39000000	94
Chr8E	39000000	39500000	95
Chr8E	39500000	40000000	46
Chr8E	40000000	40500000	62
Chr8E	40500000	41000000	57
Chr8E	41000000	41500000	112
Chr8E	41500000	42000000	48
Chr8E	42000000	42500000	190
Chr8E	42500000	43000000	122
Chr8E	43000000	43500000	107
Chr8E	43500000	44000000	66
Chr8E	44000000	44500000	172
Chr8E	44500000	45000000	180
Chr8E	45000000	45500000	202
Chr8E	45500000	46000000	142
Chr8E	46000000	46500000	68
Chr8E	46500000	47000000	178
Chr8E	47000000	47500000	171
Chr8E	47500000	48000000	81
Chr8E	48000000	48500000	97
Chr8E	48500000	49000000	131
Chr8E	49000000	49500000	97
Chr8E	49500000	50000000	113
Chr8E	50000000	50500000	114
Chr8E	50500000	51000000	98
Chr8E	51000000	51500000	143
Chr8E	51500000	52000000	72
Chr8E	52000000	52500000	95
Chr8E	52500000	53000000	109
Chr8E	53000000	53500000	50
Chr8E	53500000	54000000	191
Chr8E	54000000	54500000	89
Chr8E	54500000	55000000	142
Chr8E	55000000	55500000	179
Chr8E	55500000	56000000	109
Chr8E	56000000	56500000	109
Chr8E	56500000	57000000	133
Chr8E	57000000	57500000	100
Chr8E	57500000	58000000	49
Chr8E	58000000	58500000	219
Chr8E	58500000	59000000	206
Chr8E	59000000	59500000	113
Chr8E	59500000	60000000	90
Chr8E	60000000	60500000	68
Chr8E	60500000	61000000	131
Chr8E	61000000	61500000	92
Chr8E	61500000	62000000	73
Chr8E	62000000	62500000	51
Chr8E	62500000	63000000	151
Chr8E	63000000	63500000	222
Chr8E	63500000	64000000	167
Chr8E	64000000	64500000	177
Chr8E	64500000	65000000	122
Chr8E	65000000	65500000	227
Chr8E	65500000	66000000	121
Chr8E	66000000	66500000	59
Chr8E	66500000	67000000	132
Chr8E	67000000	67500000	72
Chr8E	67500000	68000000	132
Chr8E	68000000	68500000	105
Chr8E	68500000	69000000	200
Chr8E	69000000	69500000	140
Chr8E	69500000	70000000	98
Chr8E	70000000	70500000	64
Chr8E	70500000	71000000	19
Chr9E	0	500000	23
Chr9E	500000	1000000	51
Chr9E	1000000	1500000	42
Chr9E	1500000	2000000	57
Chr9E	2000000	2500000	60
Chr9E	2500000	3000000	58
Chr9E	3000000	3500000	6
Chr9E	3500000	4000000	60
Chr9E	4000000	4500000	63
Chr9E	4500000	5000000	44
Chr9E	5000000	5500000	92
Chr9E	5500000	6000000	31
Chr9E	6000000	6500000	41
Chr9E	6500000	7000000	29
Chr9E	7000000	7500000	39
Chr9E	7500000	8000000	63
Chr9E	8000000	8500000	29
Chr9E	8500000	9000000	76
Chr9E	9000000	9500000	22
Chr9E	9500000	10000000	6
Chr9E	10000000	10500000	66
Chr9E	10500000	11000000	46
Chr9E	11000000	11500000	39
Chr9E	11500000	12000000	20
Chr9E	12000000	12500000	99
Chr9E	12500000	13000000	61
Chr9E	13000000	13500000	30
Chr9E	13500000	14000000	36
Chr9E	14000000	14500000	21
Chr9E	14500000	15000000	134
Chr9E	15000000	15500000	53
Chr9E	15500000	16000000	158
Chr9E	16000000	16500000	100
Chr9E	16500000	17000000	42
Chr9E	17000000	17500000	35
Chr9E	17500000	18000000	54
Chr9E	18000000	18500000	108
Chr9E	18500000	19000000	62
Chr9E	19000000	19500000	74
Chr9E	19500000	20000000	43
Chr9E	20000000	20500000	57
Chr9E	20500000	21000000	44
Chr9E	21000000	21500000	59
Chr9E	21500000	22000000	71
Chr9E	22000000	22500000	127
Chr9E	22500000	23000000	54
Chr9E	23000000	23500000	33
Chr9E	23500000	24000000	91
Chr9E	24000000	24500000	49
Chr9E	24500000	25000000	40
Chr9E	25000000	25500000	38
Chr9E	25500000	26000000	42
Chr9E	26000000	26500000	138
Chr9E	26500000	27000000	75
Chr9E	27000000	27500000	96
Chr9E	27500000	28000000	114
Chr9E	28000000	28500000	93
Chr9E	28500000	29000000	79
Chr9E	29000000	29500000	89
Chr9E	29500000	30000000	46
Chr9E	30000000	30500000	52
Chr9E	30500000	31000000	73
Chr9E	31000000	31500000	92
Chr9E	31500000	32000000	23
Chr9E	32000000	32500000	52
Chr9E	32500000	33000000	24
Chr9E	33000000	33500000	125
Chr9E	33500000	34000000	57
Chr9E	34000000	34500000	133
Chr9E	34500000	35000000	89
Chr9E	35000000	35500000	129
Chr9E	35500000	36000000	69
Chr9E	36000000	36500000	179
Chr9E	36500000	37000000	174
Chr9E	37000000	37500000	76
Chr9E	37500000	38000000	82
Chr9E	38000000	38500000	82
Chr9E	38500000	39000000	166
Chr9E	39000000	39500000	198
Chr9E	39500000	40000000	109
Chr9E	40000000	40500000	180
Chr9E	40500000	41000000	121
Chr9E	41000000	41500000	66
Chr9E	41500000	42000000	167
Chr9E	42000000	42500000	118
Chr9E	42500000	43000000	25
Chr9E	43000000	43500000	123
Chr9E	43500000	44000000	108
Chr9E	44000000	44500000	122
Chr9E	44500000	45000000	53
Chr9E	45000000	45500000	91
Chr9E	45500000	46000000	90
Chr9E	46000000	46500000	53
Chr9E	46500000	47000000	52
Chr9E	47000000	47500000	62
Chr9E	47500000	48000000	101
Chr9E	48000000	48500000	145
Chr9E	48500000	49000000	36
Chr9E	49000000	49500000	27
Chr9E	49500000	50000000	99
Chr9E	50000000	50500000	185
Chr9E	50500000	51000000	136
Chr9E	51000000	51500000	112
Chr9E	51500000	52000000	98
Chr9E	52000000	52500000	53
Chr9E	52500000	53000000	62
Chr9E	53000000	53500000	43
Chr9E	53500000	54000000	27
Chr9E	54000000	54500000	9
Chr9E	54500000	55000000	96
Chr9E	55000000	55500000	96
Chr9E	55500000	56000000	181
Chr9E	56000000	56500000	47
Chr9E	56500000	57000000	48
Chr9E	57000000	57500000	58
Chr9E	57500000	58000000	185
Chr9E	58000000	58500000	98
Chr9E	58500000	59000000	92
Chr9E	59000000	59500000	88
Chr9E	59500000	60000000	33
Chr9E	60000000	60500000	116
Chr9E	60500000	61000000	69
Chr9E	61000000	61500000	68
Chr9E	61500000	62000000	138
Chr9E	62000000	62500000	58
Chr9E	62500000	63000000	62
Chr9E	63000000	63500000	16
Chr9E	63500000	64000000	45
Chr10E	0	500000	170
Chr10E	500000	1000000	110
Chr10E	1000000	1500000	92
Chr10E	1500000	2000000	77
Chr10E	2000000	2500000	128
Chr10E	2500000	3000000	152
Chr10E	3000000	3500000	64
Chr10E	3500000	4000000	54
Chr10E	4000000	4500000	58
Chr10E	4500000	5000000	163
Chr10E	5000000	5500000	218
Chr10E	5500000	6000000	240
Chr10E	6000000	6500000	147
Chr10E	6500000	7000000	63
Chr10E	7000000	7500000	47
Chr10E	7500000	8000000	180
Chr10E	8000000	8500000	141
Chr10E	8500000	9000000	95
Chr10E	9000000	9500000	63
Chr10E	9500000	10000000	151
Chr10E	10000000	10500000	124
Chr10E	10500000	11000000	116
Chr10E	11000000	11500000	103
Chr10E	11500000	12000000	89
Chr10E	12000000	12500000	55
Chr10E	12500000	13000000	75
Chr10E	13000000	13500000	58
Chr10E	13500000	14000000	120
Chr10E	14000000	14500000	111
Chr10E	14500000	15000000	61
Chr10E	15000000	15500000	76
Chr10E	15500000	16000000	61
Chr10E	16000000	16500000	31
Chr10E	16500000	17000000	104
Chr10E	17000000	17500000	239
Chr10E	17500000	18000000	82
Chr10E	18000000	18500000	79
Chr10E	18500000	19000000	52
Chr10E	19000000	19500000	129
Chr10E	19500000	20000000	94
Chr10E	20000000	20500000	191
Chr10E	20500000	21000000	185
Chr10E	21000000	21500000	123
Chr10E	21500000	22000000	270
Chr10E	22000000	22500000	175
Chr10E	22500000	23000000	79
Chr10E	23000000	23500000	61
Chr10E	23500000	24000000	134
Chr10E	24000000	24500000	141
Chr10E	24500000	25000000	104
Chr10E	25000000	25500000	119
Chr10E	25500000	26000000	97
Chr10E	26000000	26500000	66
Chr10E	26500000	27000000	49
Chr10E	27000000	27500000	140
Chr10E	27500000	28000000	53
Chr10E	28000000	28500000	169
Chr10E	28500000	29000000	33
Chr10E	29000000	29500000	87
Chr10E	29500000	30000000	139
Chr10E	30000000	30500000	40
Chr10E	30500000	31000000	31
Chr10E	31000000	31500000	99
Chr10E	31500000	32000000	158
Chr10E	32000000	32500000	45
Chr10E	32500000	33000000	66
Chr10E	33000000	33500000	28
Chr10E	33500000	34000000	114
Chr10E	34000000	34500000	126
Chr10E	34500000	35000000	36
Chr10E	35000000	35500000	64
Chr10E	35500000	36000000	9
Chr10E	36000000	36500000	93
Chr10E	36500000	37000000	29
Chr10E	37000000	37500000	89
Chr10E	37500000	38000000	154
Chr10E	38000000	38500000	87
Chr10E	38500000	39000000	105
Chr10E	39000000	39500000	26
Chr10E	39500000	40000000	59
Chr10E	40000000	40500000	84
Chr10E	40500000	41000000	55
Chr10E	41000000	41500000	100
Chr10E	41500000	42000000	82
Chr10E	42000000	42500000	54
Chr10E	42500000	43000000	191
Chr10E	43000000	43500000	146
Chr10E	43500000	44000000	53
Chr10E	44000000	44500000	103
Chr10E	44500000	45000000	71
Chr10E	45000000	45500000	81
Chr10E	45500000	46000000	33
Chr10E	46000000	46500000	19
Chr10E	46500000	47000000	72
Chr10E	47000000	47500000	59
Chr10E	47500000	48000000	96
Chr10E	48000000	48500000	100
Chr10E	48500000	49000000	38
Chr10E	49000000	49500000	75
Chr10E	49500000	50000000	50
Chr10E	50000000	50500000	31
Chr10E	50500000	51000000	76
Chr10E	51000000	51500000	105
Chr10E	51500000	52000000	76
Chr10E	52000000	52500000	50
Chr10E	52500000	53000000	66
Chr11E	0	500000	121
Chr11E	500000	1000000	38
Chr11E	1000000	1500000	28
Chr11E	1500000	2000000	34
Chr11E	2000000	2500000	28
Chr11E	2500000	3000000	21
Chr11E	3000000	3500000	12
Chr11E	3500000	4000000	83
Chr11E	4000000	4500000	55
Chr11E	4500000	5000000	22
Chr11E	5000000	5500000	62
Chr11E	5500000	6000000	16
Chr11E	6000000	6500000	86
Chr11E	6500000	7000000	88
Chr11E	7000000	7500000	29
Chr11E	7500000	8000000	19
Chr11E	8000000	8500000	89
Chr11E	8500000	9000000	30
Chr11E	9000000	9500000	65
Chr11E	9500000	10000000	91
Chr11E	10000000	10500000	23
Chr11E	10500000	11000000	61
Chr11E	11000000	11500000	32
Chr11E	11500000	12000000	26
Chr11E	12000000	12500000	50
Chr11E	12500000	13000000	81
Chr11E	13000000	13500000	62
Chr11E	13500000	14000000	7
Chr11E	14000000	14500000	48
Chr11E	14500000	15000000	62
Chr11E	15000000	15500000	69
Chr11E	15500000	16000000	21
Chr11E	16000000	16500000	58
Chr11E	16500000	17000000	78
Chr11E	17000000	17500000	121
Chr11E	17500000	18000000	14
Chr11E	18000000	18500000	66
Chr11E	18500000	19000000	37
Chr11E	19000000	19500000	49
Chr11E	19500000	20000000	37
Chr11E	20000000	20500000	18
Chr11E	20500000	21000000	54
Chr11E	21000000	21500000	175
Chr11E	21500000	22000000	59
Chr11E	22000000	22500000	66
Chr11E	22500000	23000000	154
Chr11E	23000000	23500000	101
Chr11E	23500000	24000000	63
Chr11E	24000000	24500000	123
Chr11E	24500000	25000000	77
Chr11E	25000000	25500000	48
Chr11E	25500000	26000000	27
Chr11E	26000000	26500000	44
Chr11E	26500000	27000000	100
Chr11E	27000000	27500000	61
Chr11E	27500000	28000000	70
Chr11E	28000000	28500000	182
Chr11E	28500000	29000000	82
Chr11E	29000000	29500000	92
Chr11E	29500000	30000000	145
Chr11E	30000000	30500000	106
Chr11E	30500000	31000000	65
Chr11E	31000000	31500000	86
Chr11E	31500000	32000000	132
Chr11E	32000000	32500000	99
Chr11E	32500000	33000000	62
Chr11E	33000000	33500000	73
Chr11E	33500000	34000000	63
Chr11E	34000000	34500000	97
Chr11E	34500000	35000000	98
Chr11E	35000000	35500000	153
Chr11E	35500000	36000000	128
Chr11E	36000000	36500000	155
Chr11E	36500000	37000000	61
Chr11E	37000000	37500000	47
Chr11E	37500000	38000000	124
Chr11E	38000000	38500000	88
Chr11E	38500000	39000000	91
Chr11E	39000000	39500000	33
Chr11E	39500000	40000000	45
Chr11E	40000000	40500000	91
Chr11E	40500000	41000000	141
Chr11E	41000000	41500000	85
Chr11E	41500000	42000000	129
Chr11E	42000000	42500000	90
Chr11E	42500000	43000000	49
Chr11E	43000000	43500000	242
Chr11E	43500000	44000000	93
Chr11E	44000000	44500000	165
Chr11E	44500000	45000000	35
Chr11E	45000000	45500000	77
Chr11E	45500000	46000000	55
Chr11E	46000000	46500000	101
Chr11E	46500000	47000000	118
Chr11E	47000000	47500000	88
Chr11E	47500000	48000000	63
Chr11E	48000000	48500000	93
Chr11E	48500000	49000000	114
Chr11E	49000000	49500000	86
Chr11E	49500000	50000000	73
Chr11E	50000000	50500000	36
Chr11E	50500000	51000000	45
Chr11E	51000000	51500000	93
Chr11E	51500000	52000000	44
Chr11E	52000000	52500000	96
Chr11E	52500000	53000000	71
Chr11E	53000000	53500000	59
Chr11E	53500000	54000000	139
Chr11E	54000000	54500000	134
Chr11E	54500000	55000000	2
Chr11E	55000000	55500000	55
Chr11E	55500000	56000000	69
Chr11E	56000000	56500000	89
Chr11E	56500000	57000000	109
Chr11E	57000000	57500000	131
Chr11E	57500000	58000000	176
Chr11E	58000000	58500000	170
Chr11E	58500000	59000000	153
Chr11E	59000000	59500000	79
Chr11E	59500000	60000000	115
Chr11E	60000000	60500000	155
Chr11E	60500000	61000000	118
Chr11E	61000000	61500000	117
Chr11E	61500000	62000000	135
Chr11E	62000000	62500000	95
Chr11E	62500000	63000000	61
Chr11E	63000000	63500000	67
Chr11E	63500000	64000000	62
Chr11E	64000000	64500000	106
Chr11E	64500000	65000000	72
Chr11E	65000000	65500000	38
Chr11E	65500000	66000000	103
Chr11E	66000000	66500000	85
Chr11E	66500000	67000000	140
Chr11E	67000000	67500000	101
Chr11E	67500000	68000000	103
Chr11E	68000000	68500000	81
Chr11E	68500000	69000000	90
Chr11E	69000000	69500000	87
Chr11E	69500000	70000000	69
Chr11E	70000000	70500000	145
Chr11E	70500000	71000000	83
Chr11E	71000000	71500000	14
Chr11E	71500000	72000000	66
Chr11E	72000000	72500000	26
Chr12E	0	500000	109
Chr12E	500000	1000000	51
Chr12E	1000000	1500000	13
Chr12E	1500000	2000000	49
Chr12E	2000000	2500000	116
Chr12E	2500000	3000000	19
Chr12E	3000000	3500000	37
Chr12E	3500000	4000000	17
Chr12E	4000000	4500000	55
Chr12E	4500000	5000000	62
Chr12E	5000000	5500000	59
Chr12E	5500000	6000000	29
Chr12E	6000000	6500000	31
Chr12E	6500000	7000000	27
Chr12E	7000000	7500000	56
Chr12E	7500000	8000000	37
Chr12E	8000000	8500000	75
Chr12E	8500000	9000000	88
Chr12E	9000000	9500000	41
Chr12E	9500000	10000000	49
Chr12E	10000000	10500000	143
Chr12E	10500000	11000000	39
Chr12E	11000000	11500000	35
Chr12E	11500000	12000000	48
Chr12E	12000000	12500000	56
Chr12E	12500000	13000000	53
Chr12E	13000000	13500000	31
Chr12E	13500000	14000000	26
Chr12E	14000000	14500000	65
Chr12E	14500000	15000000	98
Chr12E	15000000	15500000	90
Chr12E	15500000	16000000	63
Chr12E	16000000	16500000	204
Chr12E	16500000	17000000	53
Chr12E	17000000	17500000	117
Chr12E	17500000	18000000	58
Chr12E	18000000	18500000	23
Chr12E	18500000	19000000	75
Chr12E	19000000	19500000	4
Chr12E	19500000	20000000	85
Chr12E	20000000	20500000	69
Chr12E	20500000	21000000	149
Chr12E	21000000	21500000	108
Chr12E	21500000	22000000	98
Chr12E	22000000	22500000	33
Chr12E	22500000	23000000	101
Chr12E	23000000	23500000	62
Chr12E	23500000	24000000	76
Chr12E	24000000	24500000	178
Chr12E	24500000	25000000	101
Chr12E	25000000	25500000	73
Chr12E	25500000	26000000	87
Chr12E	26000000	26500000	110
Chr12E	26500000	27000000	103
Chr12E	27000000	27500000	110
Chr12E	27500000	28000000	47
Chr12E	28000000	28500000	117
Chr12E	28500000	29000000	49
Chr12E	29000000	29500000	233
Chr12E	29500000	30000000	130
Chr12E	30000000	30500000	128
Chr12E	30500000	31000000	46
Chr12E	31000000	31500000	68
Chr12E	31500000	32000000	194
Chr12E	32000000	32500000	132
Chr12E	32500000	33000000	100
Chr12E	33000000	33500000	56
Chr12E	33500000	34000000	117
Chr12E	34000000	34500000	111
Chr12E	34500000	35000000	120
Chr12E	35000000	35500000	40
Chr12E	35500000	36000000	40
Chr12E	36000000	36500000	79
Chr12E	36500000	37000000	50
Chr12E	37000000	37500000	143
Chr12E	37500000	38000000	78
Chr12E	38000000	38500000	29
Chr12E	38500000	39000000	48
Chr12E	39000000	39500000	74
Chr12E	39500000	40000000	103
Chr12E	40000000	40500000	126
Chr12E	40500000	41000000	33
Chr12E	41000000	41500000	133
Chr12E	41500000	42000000	109
Chr12E	42000000	42500000	123
Chr12E	42500000	43000000	64
Chr12E	43000000	43500000	127
Chr12E	43500000	44000000	53
Chr12E	44000000	44500000	48
Chr12E	44500000	45000000	110
Chr12E	45000000	45500000	87
Chr12E	45500000	46000000	60
Chr12E	46000000	46500000	126
Chr12E	46500000	47000000	88
Chr12E	47000000	47500000	154
Chr12E	47500000	48000000	118
Chr12E	48000000	48500000	109
Chr12E	48500000	49000000	126
Chr12E	49000000	49500000	26
Chr12E	49500000	50000000	47
Chr12E	50000000	50500000	176
Chr12E	50500000	51000000	128
Chr12E	51000000	51500000	46
Chr12E	51500000	52000000	40
Chr12E	52000000	52500000	54
Chr12E	52500000	53000000	157
Chr12E	53000000	53500000	111
Chr12E	53500000	54000000	38
Chr12E	54000000	54500000	46
Chr12E	54500000	55000000	104
Chr12E	55000000	55500000	103
Chr12E	55500000	56000000	0
Chr12E	56000000	56500000	69
Chr12E	56500000	57000000	93
Chr12E	57000000	57500000	115
Chr12E	57500000	58000000	115
Chr12E	58000000	58500000	119
Chr12E	58500000	59000000	63
Chr12E	59000000	59500000	75
Chr12E	59500000	60000000	91
Chr12E	60000000	60500000	74
Chr12E	60500000	61000000	22
Chr12E	61000000	61500000	75
Chr12E	61500000	62000000	63
Chr12E	62000000	62500000	109
Chr12E	62500000	63000000	60
Chr12E	63000000	63500000	77
Chr12E	63500000	64000000	107
Chr12E	64000000	64500000	72
Chr12E	64500000	65000000	52
Chr12E	65000000	65500000	61
Chr12E	65500000	66000000	117
Chr12E	66000000	66500000	142
Chr12E	66500000	67000000	60
Chr12E	67000000	67500000	70
Chr12E	67500000	68000000	83
Chr12E	68000000	68500000	138
Chr12E	68500000	69000000	78
Chr12E	69000000	69500000	92
Chr12E	69500000	70000000	79
Chr12E	70000000	70500000	55
Chr12E	70500000	71000000	100
Chr12E	71000000	71500000	64
Chr12E	71500000	72000000	121
Chr12E	72000000	72500000	156
Chr12E	72500000	73000000	310
Chr12E	73000000	73500000	183
Chr12E	73500000	74000000	146
Chr12E	74000000	74500000	76
Chr12E	74500000	75000000	125
Chr12E	75000000	75500000	147
Chr12E	75500000	76000000	97
Chr12E	76000000	76500000	62
Chr12E	76500000	77000000	52
Chr12E	77000000	77500000	169
Chr12E	77500000	78000000	74
Chr12E	78000000	78500000	40
[truncated: 1,119 more rows]

## Sheet: Figure 1_IV
Source Data of Fig. 1_IV. The Gypsy transposon elements in CATAS8-79 genome.
Chromosome	Start (bp)	End (bp)	Gypsy transposon elements
Chr1E	0	500000	301
Chr1E	500000	1000000	98
Chr1E	1000000	1500000	52
Chr1E	1500000	2000000	95
Chr1E	2000000	2500000	97
Chr1E	2500000	3000000	187
Chr1E	3000000	3500000	210
Chr1E	3500000	4000000	150
Chr1E	4000000	4500000	131
Chr1E	4500000	5000000	72
Chr1E	5000000	5500000	131
Chr1E	5500000	6000000	171
Chr1E	6000000	6500000	258
Chr1E	6500000	7000000	215
Chr1E	7000000	7500000	227
Chr1E	7500000	8000000	191
Chr1E	8000000	8500000	216
Chr1E	8500000	9000000	276
Chr1E	9000000	9500000	204
Chr1E	9500000	10000000	228
Chr1E	10000000	10500000	263
Chr1E	10500000	11000000	172
Chr1E	11000000	11500000	345
Chr1E	11500000	12000000	382
Chr1E	12000000	12500000	302
Chr1E	12500000	13000000	396
Chr1E	13000000	13500000	319
Chr1E	13500000	14000000	399
Chr1E	14000000	14500000	332
Chr1E	14500000	15000000	339
Chr1E	15000000	15500000	319
Chr1E	15500000	16000000	375
Chr1E	16000000	16500000	448
Chr1E	16500000	17000000	425
Chr1E	17000000	17500000	425
Chr1E	17500000	18000000	317
Chr1E	18000000	18500000	358
Chr1E	18500000	19000000	401
Chr1E	19000000	19500000	446
Chr1E	19500000	20000000	436
Chr1E	20000000	20500000	387
Chr1E	20500000	21000000	402
Chr1E	21000000	21500000	381
Chr1E	21500000	22000000	344
Chr1E	22000000	22500000	417
Chr1E	22500000	23000000	408
Chr1E	23000000	23500000	362
Chr1E	23500000	24000000	386
Chr1E	24000000	24500000	361
Chr1E	24500000	25000000	527
Chr1E	25000000	25500000	480
Chr1E	25500000	26000000	221
Chr1E	26000000	26500000	101
Chr1E	26500000	27000000	409
Chr1E	27000000	27500000	359
Chr1E	27500000	28000000	479
Chr1E	28000000	28500000	350
Chr1E	28500000	29000000	359
Chr1E	29000000	29500000	464
Chr1E	29500000	30000000	411
Chr1E	30000000	30500000	497
Chr1E	30500000	31000000	410
Chr1E	31000000	31500000	400
Chr1E	31500000	32000000	404
Chr1E	32000000	32500000	311
Chr1E	32500000	33000000	375
Chr1E	33000000	33500000	378
Chr1E	33500000	34000000	350
Chr1E	34000000	34500000	399
Chr1E	34500000	35000000	395
Chr1E	35000000	35500000	534
Chr1E	35500000	36000000	360
Chr1E	36000000	36500000	335
Chr1E	36500000	37000000	344
Chr1E	37000000	37500000	500
Chr1E	37500000	38000000	366
Chr1E	38000000	38500000	453
Chr1E	38500000	39000000	374
Chr1E	39000000	39500000	481
Chr1E	39500000	40000000	560
Chr1E	40000000	40500000	395
Chr1E	40500000	41000000	471
Chr1E	41000000	41500000	448
Chr1E	41500000	42000000	326
Chr1E	42000000	42500000	394
Chr1E	42500000	43000000	363
Chr1E	43000000	43500000	489
Chr1E	43500000	44000000	361
Chr1E	44000000	44500000	432
Chr1E	44500000	45000000	455
Chr1E	45000000	45500000	411
Chr1E	45500000	46000000	300
Chr1E	46000000	46500000	396
Chr1E	46500000	47000000	424
Chr1E	47000000	47500000	403
Chr1E	47500000	48000000	398
Chr1E	48000000	48500000	409
Chr1E	48500000	49000000	354
Chr1E	49000000	49500000	504
Chr1E	49500000	50000000	353
Chr1E	50000000	50500000	420
Chr1E	50500000	51000000	374
Chr1E	51000000	51500000	430
Chr1E	51500000	52000000	279
Chr1E	52000000	52500000	394
Chr1E	52500000	53000000	427
Chr1E	53000000	53500000	403
Chr1E	53500000	54000000	507
Chr1E	54000000	54500000	450
Chr1E	54500000	55000000	350
Chr1E	55000000	55500000	328
Chr1E	55500000	56000000	353
Chr1E	56000000	56500000	326
Chr1E	56500000	57000000	345
Chr1E	57000000	57500000	388
Chr1E	57500000	58000000	354
Chr1E	58000000	58500000	328
Chr1E	58500000	59000000	275
Chr1E	59000000	59500000	276
Chr1E	59500000	60000000	487
Chr1E	60000000	60500000	369
Chr1E	60500000	61000000	336
Chr1E	61000000	61500000	362
Chr1E	61500000	62000000	336
Chr1E	62000000	62500000	376
Chr1E	62500000	63000000	318
Chr1E	63000000	63500000	417
Chr1E	63500000	64000000	393
Chr1E	64000000	64500000	419
Chr1E	64500000	65000000	339
Chr1E	65000000	65500000	376
Chr1E	65500000	66000000	440
Chr1E	66000000	66500000	376
Chr1E	66500000	67000000	278
Chr1E	67000000	67500000	351
Chr1E	67500000	68000000	443
Chr1E	68000000	68500000	359
Chr1E	68500000	69000000	386
Chr1E	69000000	69500000	436
Chr1E	69500000	70000000	383
Chr1E	70000000	70500000	253
Chr1E	70500000	71000000	427
Chr1E	71000000	71500000	262
Chr1E	71500000	72000000	421
Chr1E	72000000	72500000	339
Chr1E	72500000	73000000	385
Chr1E	73000000	73500000	370
Chr1E	73500000	74000000	287
Chr1E	74000000	74500000	305
Chr1E	74500000	75000000	314
Chr1E	75000000	75500000	322
Chr1E	75500000	76000000	316
Chr1E	76000000	76500000	330
Chr1E	76500000	77000000	307
Chr1E	77000000	77500000	293
Chr1E	77500000	78000000	350
Chr1E	78000000	78500000	115
Chr1E	78500000	79000000	163
Chr1E	79000000	79500000	267
Chr1E	79500000	80000000	244
Chr1E	80000000	80500000	203
Chr1E	80500000	81000000	263
Chr1E	81000000	81500000	237
Chr1E	81500000	82000000	304
Chr1E	82000000	82500000	165
Chr1E	82500000	83000000	224
Chr1E	83000000	83500000	305
Chr1E	83500000	84000000	185
Chr1E	84000000	84500000	89
Chr1E	84500000	85000000	144
Chr1E	85000000	85500000	152
Chr1E	85500000	86000000	365
Chr1E	86000000	86500000	327
Chr1E	86500000	87000000	333
Chr1E	87000000	87500000	343
Chr1E	87500000	88000000	170
Chr1E	88000000	88500000	167
Chr1E	88500000	89000000	203
Chr1E	89000000	89500000	138
Chr1E	89500000	90000000	165
Chr1E	90000000	90500000	208
Chr1E	90500000	91000000	199
Chr1E	91000000	91500000	174
Chr1E	91500000	92000000	193
Chr1E	92000000	92500000	134
Chr1E	92500000	93000000	161
Chr1E	93000000	93500000	182
Chr1E	93500000	94000000	219
Chr1E	94000000	94500000	111
Chr1E	94500000	95000000	136
Chr1E	95000000	95500000	143
Chr1E	95500000	96000000	96
Chr1E	96000000	96500000	145
Chr1E	96500000	97000000	104
Chr1E	97000000	97500000	176
Chr1E	97500000	98000000	140
Chr1E	98000000	98500000	172
Chr1E	98500000	99000000	136
Chr1E	99000000	99500000	128
Chr1E	99500000	100000000	74
Chr1E	100000000	100500000	162
Chr1E	100500000	101000000	94
Chr1E	101000000	101500000	104
Chr1E	101500000	102000000	188
Chr1E	102000000	102500000	198
Chr1E	102500000	103000000	203
Chr1E	103000000	103500000	71
Chr2E	0	500000	180
Chr2E	500000	1000000	81
Chr2E	1000000	1500000	164
Chr2E	1500000	2000000	75
Chr2E	2000000	2500000	72
Chr2E	2500000	3000000	90
Chr2E	3000000	3500000	188
Chr2E	3500000	4000000	205
Chr2E	4000000	4500000	82
Chr2E	4500000	5000000	107
Chr2E	5000000	5500000	292
Chr2E	5500000	6000000	228
Chr2E	6000000	6500000	242
Chr2E	6500000	7000000	138
Chr2E	7000000	7500000	131
Chr2E	7500000	8000000	128
Chr2E	8000000	8500000	58
Chr2E	8500000	9000000	147
Chr2E	9000000	9500000	101
Chr2E	9500000	10000000	113
Chr2E	10000000	10500000	97
Chr2E	10500000	11000000	131
Chr2E	11000000	11500000	186
Chr2E	11500000	12000000	181
Chr2E	12000000	12500000	58
Chr2E	12500000	13000000	160
Chr2E	13000000	13500000	171
Chr2E	13500000	14000000	157
Chr2E	14000000	14500000	83
Chr2E	14500000	15000000	127
Chr2E	15000000	15500000	210
Chr2E	15500000	16000000	178
Chr2E	16000000	16500000	202
Chr2E	16500000	17000000	257
Chr2E	17000000	17500000	218
Chr2E	17500000	18000000	238
Chr2E	18000000	18500000	299
Chr2E	18500000	19000000	267
Chr2E	19000000	19500000	284
Chr2E	19500000	20000000	264
Chr2E	20000000	20500000	279
Chr2E	20500000	21000000	338
Chr2E	21000000	21500000	336
Chr2E	21500000	22000000	379
Chr2E	22000000	22500000	345
Chr2E	22500000	23000000	404
Chr2E	23000000	23500000	320
Chr2E	23500000	24000000	365
Chr2E	24000000	24500000	416
Chr2E	24500000	25000000	273
Chr2E	25000000	25500000	322
Chr2E	25500000	26000000	344
Chr2E	26000000	26500000	281
Chr2E	26500000	27000000	306
Chr2E	27000000	27500000	313
Chr2E	27500000	28000000	317
Chr2E	28000000	28500000	282
Chr2E	28500000	29000000	271
Chr2E	29000000	29500000	218
Chr2E	29500000	30000000	337
Chr2E	30000000	30500000	355
Chr2E	30500000	31000000	364
Chr2E	31000000	31500000	325
Chr2E	31500000	32000000	376
Chr2E	32000000	32500000	287
Chr2E	32500000	33000000	325
Chr2E	33000000	33500000	348
Chr2E	33500000	34000000	387
Chr2E	34000000	34500000	307
Chr2E	34500000	35000000	289
Chr2E	35000000	35500000	369
Chr2E	35500000	36000000	298
Chr2E	36000000	36500000	433
Chr2E	36500000	37000000	431
Chr2E	37000000	37500000	278
Chr2E	37500000	38000000	301
Chr2E	38000000	38500000	297
Chr2E	38500000	39000000	258
Chr2E	39000000	39500000	317
Chr2E	39500000	40000000	267
Chr2E	40000000	40500000	452
Chr2E	40500000	41000000	363
Chr2E	41000000	41500000	230
Chr2E	41500000	42000000	257
Chr2E	42000000	42500000	217
Chr2E	42500000	43000000	404
Chr2E	43000000	43500000	271
Chr2E	43500000	44000000	209
Chr2E	44000000	44500000	28
Chr2E	44500000	45000000	227
Chr2E	45000000	45500000	328
Chr2E	45500000	46000000	319
Chr2E	46000000	46500000	393
Chr2E	46500000	47000000	385
Chr2E	47000000	47500000	431
Chr2E	47500000	48000000	314
Chr2E	48000000	48500000	282
Chr2E	48500000	49000000	343
Chr2E	49000000	49500000	320
Chr2E	49500000	50000000	317
Chr2E	50000000	50500000	383
Chr2E	50500000	51000000	568
Chr2E	51000000	51500000	438
Chr2E	51500000	52000000	320
Chr2E	52000000	52500000	376
Chr2E	52500000	53000000	360
Chr2E	53000000	53500000	301
Chr2E	53500000	54000000	196
Chr2E	54000000	54500000	251
Chr2E	54500000	55000000	257
Chr2E	55000000	55500000	266
Chr2E	55500000	56000000	241
Chr2E	56000000	56500000	340
Chr2E	56500000	57000000	315
Chr2E	57000000	57500000	358
Chr2E	57500000	58000000	371
Chr2E	58000000	58500000	355
Chr2E	58500000	59000000	380
Chr2E	59000000	59500000	402
Chr2E	59500000	60000000	363
Chr2E	60000000	60500000	342
Chr2E	60500000	61000000	303
Chr2E	61000000	61500000	383
Chr2E	61500000	62000000	409
Chr2E	62000000	62500000	281
Chr2E	62500000	63000000	235
Chr2E	63000000	63500000	371
Chr2E	63500000	64000000	390
Chr2E	64000000	64500000	262
Chr2E	64500000	65000000	353
Chr2E	65000000	65500000	273
Chr2E	65500000	66000000	318
Chr2E	66000000	66500000	326
Chr2E	66500000	67000000	364
Chr2E	67000000	67500000	378
Chr2E	67500000	68000000	383
Chr2E	68000000	68500000	324
Chr2E	68500000	69000000	183
Chr2E	69000000	69500000	286
Chr2E	69500000	70000000	350
Chr2E	70000000	70500000	259
Chr2E	70500000	71000000	245
Chr2E	71000000	71500000	316
Chr2E	71500000	72000000	331
Chr2E	72000000	72500000	273
Chr2E	72500000	73000000	344
Chr2E	73000000	73500000	429
Chr2E	73500000	74000000	301
Chr2E	74000000	74500000	283
Chr2E	74500000	75000000	314
Chr2E	75000000	75500000	239
Chr2E	75500000	76000000	250
Chr2E	76000000	76500000	226
Chr2E	76500000	77000000	231
Chr2E	77000000	77500000	200
Chr2E	77500000	78000000	240
Chr2E	78000000	78500000	227
Chr2E	78500000	79000000	370
Chr2E	79000000	79500000	195
Chr2E	79500000	80000000	293
Chr2E	80000000	80500000	118
Chr2E	80500000	81000000	156
Chr2E	81000000	81500000	184
Chr2E	81500000	82000000	159
Chr2E	82000000	82500000	238
Chr2E	82500000	83000000	194
Chr2E	83000000	83500000	179
Chr2E	83500000	84000000	156
Chr2E	84000000	84500000	233
Chr2E	84500000	85000000	202
Chr2E	85000000	85500000	185
Chr2E	85500000	86000000	120
Chr2E	86000000	86500000	112
Chr2E	86500000	87000000	211
Chr2E	87000000	87500000	167
Chr2E	87500000	88000000	159
Chr2E	88000000	88500000	121
Chr2E	88500000	89000000	113
Chr2E	89000000	89500000	134
Chr2E	89500000	90000000	116
Chr2E	90000000	90500000	172
Chr2E	90500000	91000000	94
Chr2E	91000000	91500000	169
Chr2E	91500000	92000000	89
Chr2E	92000000	92500000	83
Chr2E	92500000	93000000	129
Chr2E	93000000	93500000	178
Chr2E	93500000	94000000	112
Chr2E	94000000	94500000	121
Chr2E	94500000	95000000	80
Chr3E	0	500000	151
Chr3E	500000	1000000	79
Chr3E	1000000	1500000	35
Chr3E	1500000	2000000	56
Chr3E	2000000	2500000	114
Chr3E	2500000	3000000	117
Chr3E	3000000	3500000	184
Chr3E	3500000	4000000	219
Chr3E	4000000	4500000	100
Chr3E	4500000	5000000	119
Chr3E	5000000	5500000	148
Chr3E	5500000	6000000	128
Chr3E	6000000	6500000	193
Chr3E	6500000	7000000	163
Chr3E	7000000	7500000	240
Chr3E	7500000	8000000	302
Chr3E	8000000	8500000	177
Chr3E	8500000	9000000	238
Chr3E	9000000	9500000	167
Chr3E	9500000	10000000	271
Chr3E	10000000	10500000	224
Chr3E	10500000	11000000	132
Chr3E	11000000	11500000	216
Chr3E	11500000	12000000	224
Chr3E	12000000	12500000	326
Chr3E	12500000	13000000	248
Chr3E	13000000	13500000	332
Chr3E	13500000	14000000	307
Chr3E	14000000	14500000	182
Chr3E	14500000	15000000	265
Chr3E	15000000	15500000	217
Chr3E	15500000	16000000	341
Chr3E	16000000	16500000	383
Chr3E	16500000	17000000	353
Chr3E	17000000	17500000	366
Chr3E	17500000	18000000	347
Chr3E	18000000	18500000	383
Chr3E	18500000	19000000	349
Chr3E	19000000	19500000	418
Chr3E	19500000	20000000	319
Chr3E	20000000	20500000	387
Chr3E	20500000	21000000	417
Chr3E	21000000	21500000	468
Chr3E	21500000	22000000	366
Chr3E	22000000	22500000	263
Chr3E	22500000	23000000	381
Chr3E	23000000	23500000	324
Chr3E	23500000	24000000	212
Chr3E	24000000	24500000	346
Chr3E	24500000	25000000	373
Chr3E	25000000	25500000	381
Chr3E	25500000	26000000	317
Chr3E	26000000	26500000	283
Chr3E	26500000	27000000	460
Chr3E	27000000	27500000	369
Chr3E	27500000	28000000	291
Chr3E	28000000	28500000	352
Chr3E	28500000	29000000	319
Chr3E	29000000	29500000	356
Chr3E	29500000	30000000	327
Chr3E	30000000	30500000	444
Chr3E	30500000	31000000	330
Chr3E	31000000	31500000	401
Chr3E	31500000	32000000	224
Chr3E	32000000	32500000	375
Chr3E	32500000	33000000	321
Chr3E	33000000	33500000	350
Chr3E	33500000	34000000	299
Chr3E	34000000	34500000	344
Chr3E	34500000	35000000	313
Chr3E	35000000	35500000	386
Chr3E	35500000	36000000	395
Chr3E	36000000	36500000	334
Chr3E	36500000	37000000	374
Chr3E	37000000	37500000	353
Chr3E	37500000	38000000	405
Chr3E	38000000	38500000	304
Chr3E	38500000	39000000	422
Chr3E	39000000	39500000	376
Chr3E	39500000	40000000	359
Chr3E	40000000	40500000	375
Chr3E	40500000	41000000	392
Chr3E	41000000	41500000	430
Chr3E	41500000	42000000	333
Chr3E	42000000	42500000	365
Chr3E	42500000	43000000	432
Chr3E	43000000	43500000	454
Chr3E	43500000	44000000	342
Chr3E	44000000	44500000	445
Chr3E	44500000	45000000	486
Chr3E	45000000	45500000	369
Chr3E	45500000	46000000	439
Chr3E	46000000	46500000	346
Chr3E	46500000	47000000	383
Chr3E	47000000	47500000	360
Chr3E	47500000	48000000	428
Chr3E	48000000	48500000	399
Chr3E	48500000	49000000	269
Chr3E	49000000	49500000	349
Chr3E	49500000	50000000	458
Chr3E	50000000	50500000	540
Chr3E	50500000	51000000	489
Chr3E	51000000	51500000	445
Chr3E	51500000	52000000	382
Chr3E	52000000	52500000	401
Chr3E	52500000	53000000	407
Chr3E	53000000	53500000	386
Chr3E	53500000	54000000	459
Chr3E	54000000	54500000	382
Chr3E	54500000	55000000	406
Chr3E	55000000	55500000	365
Chr3E	55500000	56000000	393
Chr3E	56000000	56500000	400
Chr3E	56500000	57000000	396
Chr3E	57000000	57500000	305
Chr3E	57500000	58000000	417
Chr3E	58000000	58500000	434
Chr3E	58500000	59000000	455
Chr3E	59000000	59500000	311
Chr3E	59500000	60000000	398
Chr3E	60000000	60500000	359
Chr3E	60500000	61000000	423
Chr3E	61000000	61500000	397
Chr3E	61500000	62000000	415
Chr3E	62000000	62500000	429
Chr3E	62500000	63000000	353
Chr3E	63000000	63500000	315
Chr3E	63500000	64000000	289
Chr3E	64000000	64500000	368
Chr3E	64500000	65000000	341
Chr3E	65000000	65500000	399
Chr3E	65500000	66000000	452
Chr3E	66000000	66500000	407
Chr3E	66500000	67000000	375
Chr3E	67000000	67500000	357
Chr3E	67500000	68000000	460
Chr3E	68000000	68500000	360
Chr3E	68500000	69000000	347
Chr3E	69000000	69500000	485
Chr3E	69500000	70000000	437
Chr3E	70000000	70500000	304
Chr3E	70500000	71000000	388
Chr3E	71000000	71500000	383
Chr3E	71500000	72000000	347
Chr3E	72000000	72500000	397
Chr3E	72500000	73000000	333
Chr3E	73000000	73500000	438
Chr3E	73500000	74000000	396
Chr3E	74000000	74500000	334
Chr3E	74500000	75000000	367
Chr3E	75000000	75500000	373
Chr3E	75500000	76000000	361
Chr3E	76000000	76500000	385
Chr3E	76500000	77000000	371
Chr3E	77000000	77500000	319
Chr3E	77500000	78000000	491
Chr3E	78000000	78500000	405
Chr3E	78500000	79000000	304
Chr3E	79000000	79500000	374
Chr3E	79500000	80000000	450
Chr3E	80000000	80500000	384
Chr3E	80500000	81000000	362
Chr3E	81000000	81500000	404
Chr3E	81500000	82000000	334
Chr3E	82000000	82500000	343
Chr3E	82500000	83000000	378
Chr3E	83000000	83500000	244
Chr3E	83500000	84000000	370
Chr3E	84000000	84500000	437
Chr3E	84500000	85000000	303
Chr3E	85000000	85500000	324
Chr3E	85500000	86000000	223
Chr3E	86000000	86500000	237
Chr3E	86500000	87000000	316
Chr3E	87000000	87500000	220
Chr3E	87500000	88000000	248
Chr3E	88000000	88500000	245
Chr3E	88500000	89000000	311
Chr3E	89000000	89500000	247
Chr3E	89500000	90000000	213
Chr3E	90000000	90500000	218
Chr3E	90500000	91000000	384
Chr3E	91000000	91500000	178
Chr3E	91500000	92000000	236
Chr3E	92000000	92500000	237
Chr3E	92500000	93000000	203
Chr3E	93000000	93500000	223
Chr3E	93500000	94000000	193
Chr3E	94000000	94500000	226
Chr3E	94500000	95000000	177
Chr3E	95000000	95500000	106
Chr3E	95500000	96000000	236
Chr3E	96000000	96500000	173
Chr3E	96500000	97000000	167
Chr3E	97000000	97500000	118
Chr3E	97500000	98000000	160
Chr3E	98000000	98500000	139
Chr3E	98500000	99000000	167
Chr3E	99000000	99500000	116
Chr3E	99500000	100000000	205
Chr3E	100000000	100500000	268
Chr3E	100500000	101000000	78
Chr3E	101000000	101500000	84
Chr3E	101500000	102000000	141
Chr3E	102000000	102500000	94
Chr3E	102500000	103000000	94
Chr3E	103000000	103500000	152
Chr3E	103500000	104000000	163
Chr3E	104000000	104500000	104
Chr3E	104500000	105000000	101
Chr3E	105000000	105500000	100
Chr3E	105500000	106000000	128
Chr3E	106000000	106500000	218
Chr3E	106500000	107000000	122
Chr3E	107000000	107500000	102
Chr3E	107500000	108000000	145
Chr3E	108000000	108500000	111
Chr3E	108500000	109000000	104
Chr3E	109000000	109500000	151
Chr3E	109500000	110000000	127
Chr3E	110000000	110500000	86
Chr3E	110500000	111000000	149
Chr3E	111000000	111500000	75
Chr3E	111500000	112000000	165
Chr3E	112000000	112500000	61
Chr4E	0	500000	176
Chr4E	500000	1000000	118
Chr4E	1000000	1500000	68
Chr4E	1500000	2000000	85
Chr4E	2000000	2500000	113
Chr4E	2500000	3000000	148
Chr4E	3000000	3500000	215
Chr4E	3500000	4000000	111
Chr4E	4000000	4500000	98
Chr4E	4500000	5000000	87
Chr4E	5000000	5500000	136
Chr4E	5500000	6000000	146
Chr4E	6000000	6500000	262
Chr4E	6500000	7000000	91
Chr4E	7000000	7500000	141
Chr4E	7500000	8000000	185
Chr4E	8000000	8500000	211
Chr4E	8500000	9000000	191
Chr4E	9000000	9500000	200
Chr4E	9500000	10000000	190
Chr4E	10000000	10500000	155
Chr4E	10500000	11000000	113
Chr4E	11000000	11500000	197
Chr4E	11500000	12000000	134
Chr4E	12000000	12500000	230
Chr4E	12500000	13000000	217
Chr4E	13000000	13500000	213
Chr4E	13500000	14000000	265
Chr4E	14000000	14500000	165
Chr4E	14500000	15000000	181
Chr4E	15000000	15500000	338
Chr4E	15500000	16000000	233
Chr4E	16000000	16500000	259
Chr4E	16500000	17000000	452
Chr4E	17000000	17500000	327
Chr4E	17500000	18000000	317
Chr4E	18000000	18500000	212
Chr4E	18500000	19000000	313
Chr4E	19000000	19500000	289
Chr4E	19500000	20000000	365
Chr4E	20000000	20500000	286
Chr4E	20500000	21000000	424
Chr4E	21000000	21500000	287
Chr4E	21500000	22000000	272
Chr4E	22000000	22500000	286
Chr4E	22500000	23000000	323
Chr4E	23000000	23500000	382
Chr4E	23500000	24000000	310
Chr4E	24000000	24500000	343
Chr4E	24500000	25000000	322
Chr4E	25000000	25500000	347
Chr4E	25500000	26000000	416
Chr4E	26000000	26500000	275
Chr4E	26500000	27000000	521
Chr4E	27000000	27500000	391
Chr4E	27500000	28000000	328
Chr4E	28000000	28500000	434
Chr4E	28500000	29000000	360
Chr4E	29000000	29500000	416
Chr4E	29500000	30000000	282
Chr4E	30000000	30500000	388
Chr4E	30500000	31000000	342
Chr4E	31000000	31500000	397
Chr4E	31500000	32000000	431
Chr4E	32000000	32500000	446
Chr4E	32500000	33000000	273
Chr4E	33000000	33500000	289
Chr4E	33500000	34000000	394
Chr4E	34000000	34500000	432
Chr4E	34500000	35000000	291
Chr4E	35000000	35500000	277
Chr4E	35500000	36000000	287
Chr4E	36000000	36500000	379
Chr4E	36500000	37000000	374
Chr4E	37000000	37500000	414
Chr4E	37500000	38000000	486
Chr4E	38000000	38500000	474
Chr4E	38500000	39000000	378
Chr4E	39000000	39500000	411
Chr4E	39500000	40000000	341
Chr4E	40000000	40500000	358
Chr4E	40500000	41000000	392
Chr4E	41000000	41500000	296
Chr4E	41500000	42000000	345
Chr4E	42000000	42500000	256
Chr4E	42500000	43000000	419
Chr4E	43000000	43500000	330
Chr4E	43500000	44000000	311
Chr4E	44000000	44500000	418
Chr4E	44500000	45000000	421
Chr4E	45000000	45500000	408
Chr4E	45500000	46000000	491
Chr4E	46000000	46500000	409
Chr4E	46500000	47000000	338
Chr4E	47000000	47500000	339
Chr4E	47500000	48000000	385
Chr4E	48000000	48500000	394
Chr4E	48500000	49000000	365
Chr4E	49000000	49500000	634
Chr4E	49500000	50000000	382
Chr4E	50000000	50500000	446
Chr4E	50500000	51000000	417
Chr4E	51000000	51500000	317
Chr4E	51500000	52000000	441
Chr4E	52000000	52500000	363
Chr4E	52500000	53000000	348
Chr4E	53000000	53500000	486
Chr4E	53500000	54000000	407
Chr4E	54000000	54500000	494
Chr4E	54500000	55000000	326
Chr4E	55000000	55500000	392
Chr4E	55500000	56000000	456
Chr4E	56000000	56500000	523
Chr4E	56500000	57000000	429
Chr4E	57000000	57500000	502
Chr4E	57500000	58000000	322
Chr4E	58000000	58500000	349
Chr4E	58500000	59000000	331
Chr4E	59000000	59500000	455
Chr4E	59500000	60000000	339
Chr4E	60000000	60500000	392
Chr4E	60500000	61000000	451
Chr4E	61000000	61500000	437
Chr4E	61500000	62000000	464
Chr4E	62000000	62500000	381
Chr4E	62500000	63000000	365
Chr4E	63000000	63500000	295
Chr4E	63500000	64000000	346
Chr4E	64000000	64500000	358
Chr4E	64500000	65000000	412
Chr4E	65000000	65500000	280
Chr4E	65500000	66000000	284
Chr4E	66000000	66500000	343
Chr4E	66500000	67000000	262
Chr4E	67000000	67500000	227
Chr4E	67500000	68000000	302
Chr4E	68000000	68500000	361
Chr4E	68500000	69000000	136
Chr4E	69000000	69500000	226
Chr4E	69500000	70000000	285
Chr4E	70000000	70500000	315
Chr4E	70500000	71000000	284
Chr4E	71000000	71500000	125
Chr4E	71500000	72000000	116
Chr4E	72000000	72500000	149
Chr4E	72500000	73000000	158
Chr4E	73000000	73500000	189
Chr4E	73500000	74000000	226
Chr4E	74000000	74500000	320
Chr4E	74500000	75000000	237
Chr4E	75000000	75500000	304
Chr4E	75500000	76000000	232
Chr4E	76000000	76500000	142
Chr4E	76500000	77000000	122
Chr4E	77000000	77500000	109
Chr4E	77500000	78000000	124
Chr4E	78000000	78500000	337
Chr4E	78500000	79000000	128
Chr4E	79000000	79500000	180
Chr4E	79500000	80000000	210
Chr4E	80000000	80500000	279
Chr4E	80500000	81000000	184
Chr4E	81000000	81500000	236
Chr4E	81500000	82000000	192
Chr4E	82000000	82500000	249
Chr4E	82500000	83000000	212
Chr4E	83000000	83500000	194
Chr4E	83500000	84000000	353
Chr4E	84000000	84500000	183
Chr4E	84500000	85000000	228
Chr4E	85000000	85500000	185
Chr5E	0	500000	89
Chr5E	500000	1000000	120
Chr5E	1000000	1500000	61
Chr5E	1500000	2000000	112
Chr5E	2000000	2500000	131
Chr5E	2500000	3000000	176
Chr5E	3000000	3500000	96
Chr5E	3500000	4000000	122
Chr5E	4000000	4500000	125
Chr5E	4500000	5000000	140
Chr5E	5000000	5500000	372
Chr5E	5500000	6000000	106
Chr5E	6000000	6500000	214
Chr5E	6500000	7000000	277
Chr5E	7000000	7500000	232
Chr5E	7500000	8000000	230
Chr5E	8000000	8500000	220
Chr5E	8500000	9000000	255
Chr5E	9000000	9500000	216
Chr5E	9500000	10000000	324
Chr5E	10000000	10500000	193
Chr5E	10500000	11000000	224
Chr5E	11000000	11500000	189
Chr5E	11500000	12000000	312
Chr5E	12000000	12500000	306
Chr5E	12500000	13000000	287
Chr5E	13000000	13500000	410
Chr5E	13500000	14000000	271
Chr5E	14000000	14500000	265
Chr5E	14500000	15000000	303
Chr5E	15000000	15500000	337
Chr5E	15500000	16000000	290
Chr5E	16000000	16500000	364
Chr5E	16500000	17000000	298
Chr5E	17000000	17500000	355
Chr5E	17500000	18000000	300
Chr5E	18000000	18500000	268
Chr5E	18500000	19000000	351
Chr5E	19000000	19500000	335
Chr5E	19500000	20000000	372
Chr5E	20000000	20500000	243
Chr5E	20500000	21000000	429
Chr5E	21000000	21500000	322
Chr5E	21500000	22000000	377
Chr5E	22000000	22500000	315
Chr5E	22500000	23000000	433
Chr5E	23000000	23500000	352
Chr5E	23500000	24000000	268
Chr5E	24000000	24500000	315
Chr5E	24500000	25000000	355
Chr5E	25000000	25500000	380
Chr5E	25500000	26000000	428
Chr5E	26000000	26500000	394
Chr5E	26500000	27000000	321
Chr5E	27000000	27500000	337
Chr5E	27500000	28000000	451
Chr5E	28000000	28500000	432
Chr5E	28500000	29000000	384
Chr5E	29000000	29500000	376
Chr5E	29500000	30000000	409
Chr5E	30000000	30500000	401
Chr5E	30500000	31000000	297
Chr5E	31000000	31500000	261
Chr5E	31500000	32000000	360
Chr5E	32000000	32500000	426
Chr5E	32500000	33000000	411
Chr5E	33000000	33500000	401
Chr5E	33500000	34000000	362
Chr5E	34000000	34500000	374
Chr5E	34500000	35000000	365
Chr5E	35000000	35500000	470
Chr5E	35500000	36000000	406
Chr5E	36000000	36500000	321
Chr5E	36500000	37000000	477
Chr5E	37000000	37500000	472
Chr5E	37500000	38000000	257
Chr5E	38000000	38500000	413
Chr5E	38500000	39000000	302
Chr5E	39000000	39500000	413
Chr5E	39500000	40000000	387
Chr5E	40000000	40500000	352
Chr5E	40500000	41000000	384
Chr5E	41000000	41500000	340
Chr5E	41500000	42000000	381
Chr5E	42000000	42500000	242
Chr5E	42500000	43000000	405
Chr5E	43000000	43500000	344
Chr5E	43500000	44000000	255
Chr5E	44000000	44500000	296
Chr5E	44500000	45000000	320
Chr5E	45000000	45500000	342
Chr5E	45500000	46000000	483
Chr5E	46000000	46500000	345
Chr5E	46500000	47000000	341
Chr5E	47000000	47500000	303
Chr5E	47500000	48000000	547
Chr5E	48000000	48500000	493
Chr5E	48500000	49000000	343
Chr5E	49000000	49500000	392
Chr5E	49500000	50000000	369
Chr5E	50000000	50500000	398
Chr5E	50500000	51000000	324
Chr5E	51000000	51500000	381
Chr5E	51500000	52000000	232
Chr5E	52000000	52500000	281
Chr5E	52500000	53000000	327
Chr5E	53000000	53500000	300
Chr5E	53500000	54000000	296
Chr5E	54000000	54500000	390
Chr5E	54500000	55000000	393
Chr5E	55000000	55500000	341
Chr5E	55500000	56000000	459
Chr5E	56000000	56500000	401
Chr5E	56500000	57000000	360
Chr5E	57000000	57500000	305
Chr5E	57500000	58000000	337
Chr5E	58000000	58500000	360
Chr5E	58500000	59000000	467
Chr5E	59000000	59500000	431
Chr5E	59500000	60000000	277
Chr5E	60000000	60500000	381
Chr5E	60500000	61000000	297
Chr5E	61000000	61500000	433
Chr5E	61500000	62000000	343
Chr5E	62000000	62500000	405
Chr5E	62500000	63000000	285
Chr5E	63000000	63500000	425
Chr5E	63500000	64000000	345
Chr5E	64000000	64500000	318
Chr5E	64500000	65000000	351
Chr5E	65000000	65500000	359
Chr5E	65500000	66000000	394
Chr5E	66000000	66500000	335
Chr5E	66500000	67000000	147
Chr5E	67000000	67500000	301
Chr5E	67500000	68000000	257
Chr5E	68000000	68500000	284
Chr5E	68500000	69000000	388
Chr5E	69000000	69500000	369
Chr5E	69500000	70000000	441
Chr5E	70000000	70500000	333
Chr5E	70500000	71000000	439
Chr5E	71000000	71500000	347
Chr5E	71500000	72000000	430
Chr5E	72000000	72500000	468
Chr5E	72500000	73000000	458
Chr5E	73000000	73500000	359
Chr5E	73500000	74000000	311
Chr5E	74000000	74500000	399
Chr5E	74500000	75000000	352
Chr5E	75000000	75500000	372
Chr5E	75500000	76000000	440
Chr5E	76000000	76500000	434
Chr5E	76500000	77000000	463
Chr5E	77000000	77500000	344
Chr5E	77500000	78000000	361
Chr5E	78000000	78500000	463
Chr5E	78500000	79000000	371
Chr5E	79000000	79500000	368
Chr5E	79500000	80000000	400
Chr5E	80000000	80500000	471
Chr5E	80500000	81000000	424
Chr5E	81000000	81500000	334
Chr5E	81500000	82000000	258
Chr5E	82000000	82500000	292
Chr5E	82500000	83000000	361
Chr5E	83000000	83500000	271
Chr5E	83500000	84000000	413
Chr5E	84000000	84500000	147
Chr5E	84500000	85000000	271
Chr5E	85000000	85500000	221
Chr5E	85500000	86000000	270
Chr5E	86000000	86500000	204
Chr5E	86500000	87000000	376
Chr5E	87000000	87500000	197
Chr5E	87500000	88000000	288
Chr5E	88000000	88500000	183
Chr5E	88500000	89000000	86
Chr5E	89000000	89500000	90
Chr5E	89500000	90000000	364
Chr5E	90000000	90500000	231
Chr5E	90500000	91000000	177
Chr5E	91000000	91500000	177
Chr5E	91500000	92000000	191
Chr5E	92000000	92500000	108
Chr5E	92500000	93000000	173
Chr5E	93000000	93500000	83
Chr5E	93500000	94000000	83
Chr5E	94000000	94500000	248
Chr5E	94500000	95000000	237
Chr5E	95000000	95500000	231
Chr5E	95500000	96000000	196
Chr5E	96000000	96500000	78
Chr5E	96500000	97000000	133
Chr5E	97000000	97500000	143
Chr5E	97500000	98000000	58
Chr5E	98000000	98500000	156
Chr5E	98500000	99000000	135
Chr5E	99000000	99500000	123
Chr5E	99500000	100000000	134
Chr5E	100000000	100500000	96
Chr5E	100500000	101000000	74
Chr5E	101000000	101500000	143
Chr5E	101500000	102000000	96
Chr5E	102000000	102500000	72
Chr5E	102500000	103000000	146
Chr5E	103000000	103500000	122
Chr5E	103500000	104000000	146
Chr5E	104000000	104500000	71
Chr5E	104500000	105000000	80
Chr5E	105000000	105500000	225
Chr6E	0	500000	310
Chr6E	500000	1000000	312
Chr6E	1000000	1500000	298
Chr6E	1500000	2000000	201
Chr6E	2000000	2500000	213
Chr6E	2500000	3000000	120
Chr6E	3000000	3500000	181
Chr6E	3500000	4000000	161
Chr6E	4000000	4500000	217
Chr6E	4500000	5000000	187
Chr6E	5000000	5500000	160
Chr6E	5500000	6000000	180
Chr6E	6000000	6500000	266
Chr6E	6500000	7000000	201
Chr6E	7000000	7500000	139
Chr6E	7500000	8000000	182
Chr6E	8000000	8500000	220
Chr6E	8500000	9000000	259
Chr6E	9000000	9500000	246
Chr6E	9500000	10000000	193
Chr6E	10000000	10500000	119
Chr6E	10500000	11000000	156
Chr6E	11000000	11500000	304
Chr6E	11500000	12000000	365
Chr6E	12000000	12500000	268
Chr6E	12500000	13000000	264
Chr6E	13000000	13500000	338
Chr6E	13500000	14000000	261
Chr6E	14000000	14500000	284
Chr6E	14500000	15000000	231
Chr6E	15000000	15500000	217
Chr6E	15500000	16000000	228
Chr6E	16000000	16500000	329
Chr6E	16500000	17000000	335
Chr6E	17000000	17500000	234
Chr6E	17500000	18000000	377
Chr6E	18000000	18500000	321
Chr6E	18500000	19000000	302
Chr6E	19000000	19500000	212
Chr6E	19500000	20000000	349
Chr6E	20000000	20500000	269
Chr6E	20500000	21000000	354
Chr6E	21000000	21500000	376
Chr6E	21500000	22000000	324
Chr6E	22000000	22500000	382
Chr6E	22500000	23000000	440
Chr6E	23000000	23500000	387
Chr6E	23500000	24000000	257
Chr6E	24000000	24500000	304
Chr6E	24500000	25000000	516
Chr6E	25000000	25500000	389
Chr6E	25500000	26000000	378
Chr6E	26000000	26500000	326
Chr6E	26500000	27000000	284
Chr6E	27000000	27500000	324
Chr6E	27500000	28000000	353
Chr6E	28000000	28500000	352
Chr6E	28500000	29000000	234
Chr6E	29000000	29500000	459
Chr6E	29500000	30000000	286
Chr6E	30000000	30500000	403
Chr6E	30500000	31000000	412
Chr6E	31000000	31500000	434
Chr6E	31500000	32000000	357
Chr6E	32000000	32500000	349
Chr6E	32500000	33000000	295
Chr6E	33000000	33500000	477
Chr6E	33500000	34000000	404
Chr6E	34000000	34500000	324
Chr6E	34500000	35000000	366
Chr6E	35000000	35500000	350
Chr6E	35500000	36000000	449
Chr6E	36000000	36500000	358
Chr6E	36500000	37000000	379
Chr6E	37000000	37500000	355
Chr6E	37500000	38000000	416
Chr6E	38000000	38500000	266
Chr6E	38500000	39000000	369
Chr6E	39000000	39500000	445
Chr6E	39500000	40000000	496
Chr6E	40000000	40500000	493
Chr6E	40500000	41000000	491
Chr6E	41000000	41500000	361
Chr6E	41500000	42000000	388
Chr6E	42000000	42500000	510
Chr6E	42500000	43000000	429
Chr6E	43000000	43500000	380
Chr6E	43500000	44000000	527
Chr6E	44000000	44500000	380
Chr6E	44500000	45000000	381
Chr6E	45000000	45500000	400
Chr6E	45500000	46000000	376
Chr6E	46000000	46500000	322
Chr6E	46500000	47000000	362
Chr6E	47000000	47500000	298
Chr6E	47500000	48000000	413
Chr6E	48000000	48500000	407
Chr6E	48500000	49000000	446
Chr6E	49000000	49500000	482
Chr6E	49500000	50000000	374
Chr6E	50000000	50500000	319
Chr6E	50500000	51000000	351
Chr6E	51000000	51500000	438
Chr6E	51500000	52000000	387
Chr6E	52000000	52500000	339
Chr6E	52500000	53000000	405
Chr6E	53000000	53500000	390
Chr6E	53500000	54000000	413
Chr6E	54000000	54500000	490
Chr6E	54500000	55000000	359
Chr6E	55000000	55500000	421
Chr6E	55500000	56000000	335
Chr6E	56000000	56500000	365
Chr6E	56500000	57000000	226
Chr6E	57000000	57500000	310
Chr6E	57500000	58000000	323
Chr6E	58000000	58500000	213
Chr6E	58500000	59000000	233
Chr6E	59000000	59500000	306
Chr6E	59500000	60000000	230
Chr6E	60000000	60500000	309
Chr6E	60500000	61000000	183
Chr6E	61000000	61500000	359
Chr6E	61500000	62000000	266
Chr6E	62000000	62500000	282
Chr6E	62500000	63000000	186
Chr6E	63000000	63500000	101
Chr6E	63500000	64000000	151
Chr6E	64000000	64500000	339
Chr6E	64500000	65000000	227
Chr6E	65000000	65500000	174
Chr6E	65500000	66000000	149
Chr6E	66000000	66500000	200
Chr6E	66500000	67000000	185
Chr6E	67000000	67500000	110
Chr6E	67500000	68000000	157
Chr6E	68000000	68500000	116
Chr6E	68500000	69000000	174
Chr6E	69000000	69500000	78
Chr6E	69500000	70000000	68
Chr6E	70000000	70500000	161
Chr6E	70500000	71000000	194
Chr6E	71000000	71500000	118
Chr6E	71500000	72000000	68
Chr6E	72000000	72500000	131
Chr6E	72500000	73000000	90
Chr6E	73000000	73500000	146
Chr6E	73500000	74000000	107
Chr6E	74000000	74500000	93
Chr6E	74500000	75000000	91
Chr6E	75000000	75500000	89
Chr6E	75500000	76000000	116
Chr6E	76000000	76500000	116
Chr6E	76500000	77000000	172
Chr6E	77000000	77500000	94
Chr6E	77500000	78000000	142
Chr6E	78000000	78500000	71
Chr6E	78500000	79000000	125
Chr6E	79000000	79500000	55
Chr6E	79500000	80000000	105
Chr6E	80000000	80500000	91
Chr6E	80500000	81000000	145
Chr6E	81000000	81500000	95
Chr6E	81500000	82000000	141
Chr6E	82000000	82500000	70
Chr6E	82500000	83000000	175
Chr6E	83000000	83500000	163
Chr6E	83500000	84000000	88
Chr6E	84000000	84500000	164
Chr6E	84500000	85000000	86
Chr6E	85000000	85500000	111
Chr6E	85500000	86000000	80
Chr6E	86000000	86500000	145
Chr6E	86500000	87000000	83
Chr6E	87000000	87500000	117
Chr6E	87500000	88000000	62
Chr6E	88000000	88500000	162
Chr6E	88500000	89000000	112
Chr6E	89000000	89500000	141
Chr6E	89500000	90000000	79
Chr6E	90000000	90500000	116
Chr6E	90500000	91000000	101
Chr6E	91000000	91500000	87
Chr6E	91500000	92000000	92
Chr6E	92000000	92500000	132
Chr6E	92500000	93000000	146
Chr7E	0	500000	243
Chr7E	500000	1000000	215
Chr7E	1000000	1500000	109
Chr7E	1500000	2000000	99
Chr7E	2000000	2500000	227
Chr7E	2500000	3000000	103
Chr7E	3000000	3500000	209
Chr7E	3500000	4000000	87
Chr7E	4000000	4500000	208
Chr7E	4500000	5000000	261
Chr7E	5000000	5500000	128
Chr7E	5500000	6000000	167
Chr7E	6000000	6500000	97
Chr7E	6500000	7000000	114
Chr7E	7000000	7500000	178
Chr7E	7500000	8000000	114
Chr7E	8000000	8500000	160
Chr7E	8500000	9000000	92
Chr7E	9000000	9500000	293
Chr7E	9500000	10000000	344
Chr7E	10000000	10500000	298
Chr7E	10500000	11000000	279
Chr7E	11000000	11500000	342
Chr7E	11500000	12000000	327
Chr7E	12000000	12500000	367
Chr7E	12500000	13000000	318
Chr7E	13000000	13500000	413
Chr7E	13500000	14000000	404
Chr7E	14000000	14500000	385
Chr7E	14500000	15000000	366
Chr7E	15000000	15500000	262
Chr7E	15500000	16000000	439
Chr7E	16000000	16500000	409
Chr7E	16500000	17000000	347
Chr7E	17000000	17500000	351
Chr7E	17500000	18000000	424
Chr7E	18000000	18500000	327
Chr7E	18500000	19000000	280
Chr7E	19000000	19500000	431
Chr7E	19500000	20000000	349
Chr7E	20000000	20500000	364
Chr7E	20500000	21000000	390
Chr7E	21000000	21500000	402
Chr7E	21500000	22000000	353
Chr7E	22000000	22500000	303
Chr7E	22500000	23000000	392
Chr7E	23000000	23500000	284
Chr7E	23500000	24000000	361
Chr7E	24000000	24500000	295
Chr7E	24500000	25000000	355
Chr7E	25000000	25500000	321
Chr7E	25500000	26000000	326
Chr7E	26000000	26500000	276
Chr7E	26500000	27000000	337
Chr7E	27000000	27500000	391
Chr7E	27500000	28000000	390
Chr7E	28000000	28500000	348
Chr7E	28500000	29000000	289
Chr7E	29000000	29500000	314
Chr7E	29500000	30000000	264
Chr7E	30000000	30500000	338
Chr7E	30500000	31000000	335
Chr7E	31000000	31500000	397
Chr7E	31500000	32000000	210
Chr7E	32000000	32500000	289
Chr7E	32500000	33000000	294
Chr7E	33000000	33500000	305
Chr7E	33500000	34000000	342
Chr7E	34000000	34500000	270
Chr7E	34500000	35000000	269
Chr7E	35000000	35500000	366
Chr7E	35500000	36000000	404
Chr7E	36000000	36500000	397
Chr7E	36500000	37000000	304
Chr7E	37000000	37500000	316
Chr7E	37500000	38000000	286
Chr7E	38000000	38500000	358
Chr7E	38500000	39000000	305
Chr7E	39000000	39500000	387
Chr7E	39500000	40000000	380
Chr7E	40000000	40500000	335
Chr7E	40500000	41000000	356
Chr7E	41000000	41500000	261
Chr7E	41500000	42000000	308
Chr7E	42000000	42500000	251
Chr7E	42500000	43000000	300
Chr7E	43000000	43500000	286
Chr7E	43500000	44000000	265
Chr7E	44000000	44500000	170
Chr7E	44500000	45000000	221
Chr7E	45000000	45500000	92
Chr7E	45500000	46000000	191
Chr7E	46000000	46500000	218
Chr7E	46500000	47000000	179
Chr7E	47000000	47500000	160
Chr7E	47500000	48000000	171
Chr7E	48000000	48500000	115
Chr7E	48500000	49000000	161
Chr7E	49000000	49500000	294
Chr7E	49500000	50000000	171
Chr7E	50000000	50500000	155
Chr7E	50500000	51000000	88
Chr7E	51000000	51500000	81
Chr7E	51500000	52000000	97
Chr7E	52000000	52500000	155
Chr7E	52500000	53000000	195
Chr7E	53000000	53500000	134
Chr7E	53500000	54000000	80
Chr7E	54000000	54500000	49
Chr7E	54500000	55000000	98
Chr7E	55000000	55500000	101
Chr7E	55500000	56000000	94
Chr7E	56000000	56500000	93
Chr7E	56500000	57000000	159
Chr7E	57000000	57500000	113
Chr7E	57500000	58000000	77
Chr7E	58000000	58500000	221
Chr7E	58500000	59000000	91
Chr7E	59000000	59500000	94
Chr7E	59500000	60000000	70
Chr7E	60000000	60500000	159
Chr7E	60500000	61000000	116
Chr7E	61000000	61500000	76
Chr7E	61500000	62000000	161
Chr7E	62000000	62500000	77
Chr7E	62500000	63000000	116
Chr7E	63000000	63500000	112
Chr7E	63500000	64000000	98
Chr7E	64000000	64500000	167
Chr7E	64500000	65000000	0
Chr8E	0	500000	193
Chr8E	500000	1000000	169
Chr8E	1000000	1500000	123
Chr8E	1500000	2000000	81
Chr8E	2000000	2500000	109
Chr8E	2500000	3000000	188
Chr8E	3000000	3500000	139
Chr8E	3500000	4000000	123
Chr8E	4000000	4500000	160
Chr8E	4500000	5000000	86
Chr8E	5000000	5500000	83
Chr8E	5500000	6000000	131
Chr8E	6000000	6500000	133
Chr8E	6500000	7000000	161
Chr8E	7000000	7500000	131
Chr8E	7500000	8000000	123
Chr8E	8000000	8500000	42
Chr8E	8500000	9000000	154
Chr8E	9000000	9500000	71
Chr8E	9500000	10000000	203
Chr8E	10000000	10500000	206
Chr8E	10500000	11000000	112
Chr8E	11000000	11500000	126
Chr8E	11500000	12000000	149
Chr8E	12000000	12500000	84
Chr8E	12500000	13000000	68
Chr8E	13000000	13500000	181
Chr8E	13500000	14000000	110
Chr8E	14000000	14500000	85
Chr8E	14500000	15000000	168
Chr8E	15000000	15500000	107
Chr8E	15500000	16000000	103
Chr8E	16000000	16500000	201
Chr8E	16500000	17000000	52
Chr8E	17000000	17500000	171
Chr8E	17500000	18000000	57
Chr8E	18000000	18500000	141
Chr8E	18500000	19000000	110
Chr8E	19000000	19500000	101
Chr8E	19500000	20000000	184
Chr8E	20000000	20500000	145
Chr8E	20500000	21000000	148
Chr8E	21000000	21500000	145
Chr8E	21500000	22000000	43
Chr8E	22000000	22500000	151
Chr8E	22500000	23000000	166
Chr8E	23000000	23500000	180
Chr8E	23500000	24000000	126
Chr8E	24000000	24500000	121
Chr8E	24500000	25000000	103
Chr8E	25000000	25500000	143
Chr8E	25500000	26000000	384
Chr8E	26000000	26500000	284
Chr8E	26500000	27000000	136
Chr8E	27000000	27500000	375
Chr8E	27500000	28000000	225
Chr8E	28000000	28500000	169
Chr8E	28500000	29000000	243
Chr8E	29000000	29500000	202
Chr8E	29500000	30000000	160
Chr8E	30000000	30500000	156
Chr8E	30500000	31000000	277
Chr8E	31000000	31500000	252
Chr8E	31500000	32000000	238
Chr8E	32000000	32500000	217
Chr8E	32500000	33000000	393
Chr8E	33000000	33500000	171
Chr8E	33500000	34000000	225
Chr8E	34000000	34500000	52
Chr8E	34500000	35000000	48
Chr8E	35000000	35500000	251
Chr8E	35500000	36000000	310
Chr8E	36000000	36500000	430
Chr8E	36500000	37000000	310
Chr8E	37000000	37500000	333
Chr8E	37500000	38000000	299
Chr8E	38000000	38500000	242
Chr8E	38500000	39000000	232
Chr8E	39000000	39500000	325
Chr8E	39500000	40000000	282
Chr8E	40000000	40500000	365
Chr8E	40500000	41000000	327
Chr8E	41000000	41500000	336
Chr8E	41500000	42000000	444
Chr8E	42000000	42500000	281
Chr8E	42500000	43000000	366
Chr8E	43000000	43500000	360
Chr8E	43500000	44000000	438
Chr8E	44000000	44500000	321
Chr8E	44500000	45000000	336
Chr8E	45000000	45500000	275
Chr8E	45500000	46000000	384
Chr8E	46000000	46500000	311
Chr8E	46500000	47000000	211
Chr8E	47000000	47500000	305
Chr8E	47500000	48000000	393
Chr8E	48000000	48500000	326
Chr8E	48500000	49000000	419
Chr8E	49000000	49500000	368
Chr8E	49500000	50000000	402
Chr8E	50000000	50500000	322
Chr8E	50500000	51000000	355
Chr8E	51000000	51500000	308
Chr8E	51500000	52000000	356
Chr8E	52000000	52500000	358
Chr8E	52500000	53000000	367
Chr8E	53000000	53500000	396
Chr8E	53500000	54000000	245
Chr8E	54000000	54500000	378
Chr8E	54500000	55000000	345
Chr8E	55000000	55500000	271
Chr8E	55500000	56000000	347
Chr8E	56000000	56500000	322
Chr8E	56500000	57000000	397
Chr8E	57000000	57500000	361
Chr8E	57500000	58000000	393
Chr8E	58000000	58500000	287
Chr8E	58500000	59000000	345
Chr8E	59000000	59500000	376
Chr8E	59500000	60000000	452
Chr8E	60000000	60500000	304
Chr8E	60500000	61000000	494
Chr8E	61000000	61500000	380
Chr8E	61500000	62000000	293
Chr8E	62000000	62500000	312
Chr8E	62500000	63000000	296
Chr8E	63000000	63500000	210
Chr8E	63500000	64000000	234
Chr8E	64000000	64500000	314
Chr8E	64500000	65000000	254
Chr8E	65000000	65500000	321
Chr8E	65500000	66000000	403
Chr8E	66000000	66500000	512
Chr8E	66500000	67000000	238
Chr8E	67000000	67500000	357
Chr8E	67500000	68000000	241
Chr8E	68000000	68500000	281
Chr8E	68500000	69000000	334
Chr8E	69000000	69500000	205
Chr8E	69500000	70000000	264
Chr8E	70000000	70500000	379
Chr8E	70500000	71000000	89
Chr9E	0	500000	185
Chr9E	500000	1000000	111
Chr9E	1000000	1500000	157
Chr9E	1500000	2000000	144
Chr9E	2000000	2500000	57
Chr9E	2500000	3000000	93
Chr9E	3000000	3500000	185
Chr9E	3500000	4000000	125
Chr9E	4000000	4500000	105
Chr9E	4500000	5000000	111
Chr9E	5000000	5500000	112
Chr9E	5500000	6000000	127
Chr9E	6000000	6500000	102
Chr9E	6500000	7000000	133
Chr9E	7000000	7500000	124
Chr9E	7500000	8000000	63
Chr9E	8000000	8500000	108
Chr9E	8500000	9000000	129
Chr9E	9000000	9500000	176
Chr9E	9500000	10000000	112
Chr9E	10000000	10500000	154
Chr9E	10500000	11000000	150
Chr9E	11000000	11500000	81
Chr9E	11500000	12000000	180
Chr9E	12000000	12500000	162
Chr9E	12500000	13000000	163
Chr9E	13000000	13500000	164
Chr9E	13500000	14000000	126
Chr9E	14000000	14500000	101
Chr9E	14500000	15000000	189
Chr9E	15000000	15500000	82
Chr9E	15500000	16000000	138
Chr9E	16000000	16500000	233
Chr9E	16500000	17000000	85
Chr9E	17000000	17500000	230
Chr9E	17500000	18000000	121
Chr9E	18000000	18500000	84
Chr9E	18500000	19000000	198
Chr9E	19000000	19500000	107
Chr9E	19500000	20000000	189
Chr9E	20000000	20500000	210
Chr9E	20500000	21000000	193
Chr9E	21000000	21500000	151
Chr9E	21500000	22000000	260
Chr9E	22000000	22500000	188
Chr9E	22500000	23000000	276
Chr9E	23000000	23500000	273
Chr9E	23500000	24000000	277
Chr9E	24000000	24500000	205
Chr9E	24500000	25000000	251
Chr9E	25000000	25500000	304
Chr9E	25500000	26000000	250
Chr9E	26000000	26500000	313
Chr9E	26500000	27000000	182
Chr9E	27000000	27500000	343
Chr9E	27500000	28000000	274
Chr9E	28000000	28500000	185
Chr9E	28500000	29000000	248
Chr9E	29000000	29500000	216
Chr9E	29500000	30000000	233
Chr9E	30000000	30500000	318
Chr9E	30500000	31000000	253
Chr9E	31000000	31500000	344
Chr9E	31500000	32000000	239
Chr9E	32000000	32500000	327
Chr9E	32500000	33000000	407
Chr9E	33000000	33500000	391
Chr9E	33500000	34000000	278
Chr9E	34000000	34500000	250
Chr9E	34500000	35000000	304
Chr9E	35000000	35500000	410
Chr9E	35500000	36000000	366
Chr9E	36000000	36500000	371
Chr9E	36500000	37000000	259
Chr9E	37000000	37500000	424
Chr9E	37500000	38000000	399
Chr9E	38000000	38500000	387
Chr9E	38500000	39000000	365
Chr9E	39000000	39500000	285
Chr9E	39500000	40000000	371
Chr9E	40000000	40500000	253
Chr9E	40500000	41000000	330
Chr9E	41000000	41500000	297
Chr9E	41500000	42000000	287
Chr9E	42000000	42500000	387
Chr9E	42500000	43000000	481
Chr9E	43000000	43500000	420
Chr9E	43500000	44000000	402
Chr9E	44000000	44500000	409
Chr9E	44500000	45000000	457
Chr9E	45000000	45500000	285
Chr9E	45500000	46000000	382
Chr9E	46000000	46500000	372
Chr9E	46500000	47000000	387
Chr9E	47000000	47500000	354
Chr9E	47500000	48000000	441
Chr9E	48000000	48500000	321
Chr9E	48500000	49000000	506
Chr9E	49000000	49500000	524
Chr9E	49500000	50000000	335
Chr9E	50000000	50500000	314
Chr9E	50500000	51000000	283
Chr9E	51000000	51500000	348
Chr9E	51500000	52000000	311
Chr9E	52000000	52500000	472
Chr9E	52500000	53000000	369
Chr9E	53000000	53500000	403
Chr9E	53500000	54000000	453
Chr9E	54000000	54500000	482
Chr9E	54500000	55000000	431
Chr9E	55000000	55500000	415
Chr9E	55500000	56000000	316
Chr9E	56000000	56500000	418
Chr9E	56500000	57000000	376
Chr9E	57000000	57500000	370
Chr9E	57500000	58000000	296
Chr9E	58000000	58500000	339
Chr9E	58500000	59000000	486
Chr9E	59000000	59500000	412
Chr9E	59500000	60000000	435
Chr9E	60000000	60500000	260
Chr9E	60500000	61000000	335
Chr9E	61000000	61500000	354
Chr9E	61500000	62000000	427
Chr9E	62000000	62500000	395
Chr9E	62500000	63000000	424
Chr9E	63000000	63500000	541
Chr9E	63500000	64000000	290
Chr10E	0	500000	215
Chr10E	500000	1000000	242
Chr10E	1000000	1500000	275
Chr10E	1500000	2000000	226
Chr10E	2000000	2500000	225
Chr10E	2500000	3000000	205
Chr10E	3000000	3500000	368
Chr10E	3500000	4000000	184
Chr10E	4000000	4500000	190
Chr10E	4500000	5000000	198
Chr10E	5000000	5500000	249
Chr10E	5500000	6000000	179
Chr10E	6000000	6500000	278
Chr10E	6500000	7000000	234
Chr10E	7000000	7500000	308
Chr10E	7500000	8000000	178
Chr10E	8000000	8500000	254
Chr10E	8500000	9000000	234
Chr10E	9000000	9500000	327
Chr10E	9500000	10000000	352
Chr10E	10000000	10500000	333
Chr10E	10500000	11000000	260
Chr10E	11000000	11500000	226
Chr10E	11500000	12000000	263
Chr10E	12000000	12500000	401
Chr10E	12500000	13000000	355
Chr10E	13000000	13500000	300
Chr10E	13500000	14000000	372
Chr10E	14000000	14500000	365
Chr10E	14500000	15000000	258
Chr10E	15000000	15500000	399
Chr10E	15500000	16000000	382
Chr10E	16000000	16500000	334
Chr10E	16500000	17000000	368
Chr10E	17000000	17500000	217
Chr10E	17500000	18000000	315
Chr10E	18000000	18500000	421
Chr10E	18500000	19000000	318
Chr10E	19000000	19500000	292
Chr10E	19500000	20000000	377
Chr10E	20000000	20500000	236
Chr10E	20500000	21000000	316
Chr10E	21000000	21500000	317
Chr10E	21500000	22000000	243
Chr10E	22000000	22500000	276
Chr10E	22500000	23000000	325
Chr10E	23000000	23500000	298
Chr10E	23500000	24000000	328
Chr10E	24000000	24500000	270
Chr10E	24500000	25000000	361
Chr10E	25000000	25500000	309
Chr10E	25500000	26000000	259
Chr10E	26000000	26500000	365
Chr10E	26500000	27000000	291
Chr10E	27000000	27500000	359
Chr10E	27500000	28000000	428
Chr10E	28000000	28500000	321
Chr10E	28500000	29000000	274
Chr10E	29000000	29500000	286
Chr10E	29500000	30000000	178
Chr10E	30000000	30500000	292
Chr10E	30500000	31000000	391
Chr10E	31000000	31500000	329
Chr10E	31500000	32000000	271
Chr10E	32000000	32500000	412
Chr10E	32500000	33000000	232
Chr10E	33000000	33500000	239
Chr10E	33500000	34000000	132
Chr10E	34000000	34500000	235
Chr10E	34500000	35000000	299
Chr10E	35000000	35500000	136
Chr10E	35500000	36000000	238
Chr10E	36000000	36500000	260
Chr10E	36500000	37000000	100
Chr10E	37000000	37500000	148
Chr10E	37500000	38000000	142
Chr10E	38000000	38500000	188
Chr10E	38500000	39000000	201
Chr10E	39000000	39500000	156
Chr10E	39500000	40000000	296
Chr10E	40000000	40500000	137
Chr10E	40500000	41000000	167
Chr10E	41000000	41500000	184
Chr10E	41500000	42000000	126
Chr10E	42000000	42500000	123
Chr10E	42500000	43000000	136
Chr10E	43000000	43500000	95
Chr10E	43500000	44000000	114
Chr10E	44000000	44500000	158
Chr10E	44500000	45000000	150
Chr10E	45000000	45500000	102
Chr10E	45500000	46000000	127
Chr10E	46000000	46500000	160
Chr10E	46500000	47000000	251
Chr10E	47000000	47500000	98
Chr10E	47500000	48000000	82
Chr10E	48000000	48500000	129
Chr10E	48500000	49000000	138
Chr10E	49000000	49500000	93
Chr10E	49500000	50000000	98
Chr10E	50000000	50500000	111
Chr10E	50500000	51000000	176
Chr10E	51000000	51500000	137
Chr10E	51500000	52000000	145
Chr10E	52000000	52500000	214
Chr10E	52500000	53000000	190
Chr11E	0	500000	141
Chr11E	500000	1000000	141
Chr11E	1000000	1500000	199
Chr11E	1500000	2000000	111
Chr11E	2000000	2500000	45
Chr11E	2500000	3000000	94
Chr11E	3000000	3500000	79
Chr11E	3500000	4000000	136
Chr11E	4000000	4500000	166
Chr11E	4500000	5000000	132
Chr11E	5000000	5500000	198
Chr11E	5500000	6000000	127
Chr11E	6000000	6500000	100
Chr11E	6500000	7000000	82
Chr11E	7000000	7500000	105
Chr11E	7500000	8000000	107
Chr11E	8000000	8500000	87
Chr11E	8500000	9000000	94
Chr11E	9000000	9500000	101
Chr11E	9500000	10000000	125
Chr11E	10000000	10500000	132
Chr11E	10500000	11000000	99
Chr11E	11000000	11500000	90
Chr11E	11500000	12000000	67
Chr11E	12000000	12500000	121
Chr11E	12500000	13000000	127
Chr11E	13000000	13500000	67
Chr11E	13500000	14000000	133
Chr11E	14000000	14500000	114
Chr11E	14500000	15000000	47
Chr11E	15000000	15500000	120
Chr11E	15500000	16000000	72
Chr11E	16000000	16500000	138
Chr11E	16500000	17000000	74
Chr11E	17000000	17500000	163
Chr11E	17500000	18000000	121
Chr11E	18000000	18500000	183
Chr11E	18500000	19000000	177
Chr11E	19000000	19500000	161
Chr11E	19500000	20000000	124
Chr11E	20000000	20500000	169
Chr11E	20500000	21000000	59
Chr11E	21000000	21500000	164
Chr11E	21500000	22000000	128
Chr11E	22000000	22500000	153
Chr11E	22500000	23000000	159
Chr11E	23000000	23500000	201
Chr11E	23500000	24000000	219
Chr11E	24000000	24500000	320
Chr11E	24500000	25000000	293
Chr11E	25000000	25500000	207
Chr11E	25500000	26000000	184
Chr11E	26000000	26500000	149
Chr11E	26500000	27000000	161
Chr11E	27000000	27500000	192
Chr11E	27500000	28000000	447
Chr11E	28000000	28500000	329
Chr11E	28500000	29000000	346
Chr11E	29000000	29500000	245
Chr11E	29500000	30000000	272
Chr11E	30000000	30500000	339
Chr11E	30500000	31000000	298
Chr11E	31000000	31500000	235
Chr11E	31500000	32000000	247
Chr11E	32000000	32500000	227
Chr11E	32500000	33000000	389
Chr11E	33000000	33500000	277
Chr11E	33500000	34000000	267
Chr11E	34000000	34500000	345
Chr11E	34500000	35000000	335
Chr11E	35000000	35500000	354
Chr11E	35500000	36000000	328
Chr11E	36000000	36500000	280
Chr11E	36500000	37000000	319
Chr11E	37000000	37500000	442
Chr11E	37500000	38000000	378
Chr11E	38000000	38500000	367
Chr11E	38500000	39000000	395
Chr11E	39000000	39500000	408
Chr11E	39500000	40000000	406
Chr11E	40000000	40500000	378
Chr11E	40500000	41000000	321
Chr11E	41000000	41500000	312
Chr11E	41500000	42000000	342
Chr11E	42000000	42500000	343
Chr11E	42500000	43000000	300
Chr11E	43000000	43500000	219
Chr11E	43500000	44000000	363
Chr11E	44000000	44500000	327
Chr11E	44500000	45000000	330
Chr11E	45000000	45500000	290
Chr11E	45500000	46000000	408
Chr11E	46000000	46500000	366
Chr11E	46500000	47000000	325
Chr11E	47000000	47500000	359
Chr11E	47500000	48000000	344
Chr11E	48000000	48500000	407
Chr11E	48500000	49000000	341
Chr11E	49000000	49500000	254
Chr11E	49500000	50000000	341
Chr11E	50000000	50500000	383
Chr11E	50500000	51000000	346
Chr11E	51000000	51500000	327
Chr11E	51500000	52000000	364
Chr11E	52000000	52500000	403
Chr11E	52500000	53000000	417
Chr11E	53000000	53500000	394
Chr11E	53500000	54000000	304
Chr11E	54000000	54500000	283
Chr11E	54500000	55000000	120
Chr11E	55000000	55500000	244
Chr11E	55500000	56000000	448
Chr11E	56000000	56500000	282
Chr11E	56500000	57000000	378
Chr11E	57000000	57500000	360
Chr11E	57500000	58000000	259
Chr11E	58000000	58500000	351
Chr11E	58500000	59000000	345
Chr11E	59000000	59500000	356
Chr11E	59500000	60000000	329
Chr11E	60000000	60500000	516
Chr11E	60500000	61000000	406
Chr11E	61000000	61500000	335
Chr11E	61500000	62000000	398
Chr11E	62000000	62500000	312
Chr11E	62500000	63000000	502
Chr11E	63000000	63500000	328
Chr11E	63500000	64000000	342
Chr11E	64000000	64500000	289
Chr11E	64500000	65000000	250
Chr11E	65000000	65500000	349
Chr11E	65500000	66000000	343
Chr11E	66000000	66500000	379
Chr11E	66500000	67000000	336
Chr11E	67000000	67500000	218
Chr11E	67500000	68000000	330
Chr11E	68000000	68500000	388
Chr11E	68500000	69000000	329
Chr11E	69000000	69500000	359
Chr11E	69500000	70000000	352
Chr11E	70000000	70500000	300
Chr11E	70500000	71000000	422
Chr11E	71000000	71500000	377
Chr11E	71500000	72000000	296
Chr11E	72000000	72500000	78
Chr12E	0	500000	175
Chr12E	500000	1000000	116
Chr12E	1000000	1500000	137
Chr12E	1500000	2000000	77
Chr12E	2000000	2500000	85
Chr12E	2500000	3000000	109
Chr12E	3000000	3500000	200
Chr12E	3500000	4000000	68
Chr12E	4000000	4500000	67
Chr12E	4500000	5000000	87
Chr12E	5000000	5500000	115
Chr12E	5500000	6000000	238
Chr12E	6000000	6500000	134
Chr12E	6500000	7000000	191
Chr12E	7000000	7500000	255
Chr12E	7500000	8000000	135
Chr12E	8000000	8500000	149
Chr12E	8500000	9000000	99
Chr12E	9000000	9500000	85
Chr12E	9500000	10000000	51
Chr12E	10000000	10500000	180
Chr12E	10500000	11000000	136
Chr12E	11000000	11500000	141
Chr12E	11500000	12000000	254
Chr12E	12000000	12500000	179
Chr12E	12500000	13000000	103
Chr12E	13000000	13500000	171
Chr12E	13500000	14000000	235
Chr12E	14000000	14500000	185
Chr12E	14500000	15000000	184
Chr12E	15000000	15500000	239
Chr12E	15500000	16000000	214
Chr12E	16000000	16500000	223
Chr12E	16500000	17000000	318
Chr12E	17000000	17500000	175
Chr12E	17500000	18000000	145
Chr12E	18000000	18500000	154
Chr12E	18500000	19000000	199
Chr12E	19000000	19500000	233
Chr12E	19500000	20000000	196
Chr12E	20000000	20500000	268
Chr12E	20500000	21000000	267
Chr12E	21000000	21500000	320
Chr12E	21500000	22000000	241
Chr12E	22000000	22500000	383
Chr12E	22500000	23000000	233
Chr12E	23000000	23500000	294
Chr12E	23500000	24000000	307
Chr12E	24000000	24500000	242
Chr12E	24500000	25000000	299
Chr12E	25000000	25500000	286
Chr12E	25500000	26000000	345
Chr12E	26000000	26500000	370
Chr12E	26500000	27000000	362
Chr12E	27000000	27500000	237
Chr12E	27500000	28000000	357
Chr12E	28000000	28500000	299
Chr12E	28500000	29000000	363
Chr12E	29000000	29500000	255
Chr12E	29500000	30000000	348
Chr12E	30000000	30500000	382
Chr12E	30500000	31000000	481
Chr12E	31000000	31500000	386
Chr12E	31500000	32000000	258
Chr12E	32000000	32500000	373
Chr12E	32500000	33000000	346
Chr12E	33000000	33500000	367
Chr12E	33500000	34000000	395
Chr12E	34000000	34500000	397
Chr12E	34500000	35000000	405
Chr12E	35000000	35500000	394
Chr12E	35500000	36000000	472
Chr12E	36000000	36500000	460
Chr12E	36500000	37000000	455
Chr12E	37000000	37500000	352
Chr12E	37500000	38000000	367
Chr12E	38000000	38500000	464
Chr12E	38500000	39000000	447
Chr12E	39000000	39500000	427
Chr12E	39500000	40000000	375
Chr12E	40000000	40500000	381
Chr12E	40500000	41000000	403
Chr12E	41000000	41500000	355
Chr12E	41500000	42000000	369
Chr12E	42000000	42500000	339
Chr12E	42500000	43000000	296
Chr12E	43000000	43500000	324
Chr12E	43500000	44000000	420
Chr12E	44000000	44500000	408
Chr12E	44500000	45000000	325
Chr12E	45000000	45500000	340
Chr12E	45500000	46000000	366
Chr12E	46000000	46500000	384
Chr12E	46500000	47000000	328
Chr12E	47000000	47500000	279
Chr12E	47500000	48000000	281
Chr12E	48000000	48500000	330
Chr12E	48500000	49000000	300
Chr12E	49000000	49500000	451
Chr12E	49500000	50000000	428
Chr12E	50000000	50500000	301
Chr12E	50500000	51000000	295
Chr12E	51000000	51500000	432
Chr12E	51500000	52000000	429
Chr12E	52000000	52500000	406
Chr12E	52500000	53000000	350
Chr12E	53000000	53500000	481
Chr12E	53500000	54000000	452
Chr12E	54000000	54500000	262
Chr12E	54500000	55000000	279
Chr12E	55000000	55500000	331
Chr12E	55500000	56000000	143
Chr12E	56000000	56500000	321
Chr12E	56500000	57000000	378
Chr12E	57000000	57500000	336
Chr12E	57500000	58000000	362
Chr12E	58000000	58500000	315
Chr12E	58500000	59000000	377
Chr12E	59000000	59500000	407
Chr12E	59500000	60000000	332
Chr12E	60000000	60500000	316
Chr12E	60500000	61000000	427
Chr12E	61000000	61500000	340
Chr12E	61500000	62000000	394
Chr12E	62000000	62500000	300
Chr12E	62500000	63000000	392
Chr12E	63000000	63500000	383
Chr12E	63500000	64000000	383
Chr12E	64000000	64500000	457
Chr12E	64500000	65000000	403
Chr12E	65000000	65500000	411
Chr12E	65500000	66000000	332
Chr12E	66000000	66500000	394
Chr12E	66500000	67000000	362
Chr12E	67000000	67500000	459
Chr12E	67500000	68000000	401
Chr12E	68000000	68500000	332
Chr12E	68500000	69000000	400
Chr12E	69000000	69500000	375
Chr12E	69500000	70000000	322
Chr12E	70000000	70500000	436
Chr12E	70500000	71000000	317
Chr12E	71000000	71500000	327
Chr12E	71500000	72000000	224
Chr12E	72000000	72500000	358
Chr12E	72500000	73000000	226
Chr12E	73000000	73500000	320
Chr12E	73500000	74000000	370
Chr12E	74000000	74500000	415
Chr12E	74500000	75000000	389
Chr12E	75000000	75500000	315
Chr12E	75500000	76000000	305
Chr12E	76000000	76500000	342
Chr12E	76500000	77000000	455
Chr12E	77000000	77500000	257
Chr12E	77500000	78000000	322
Chr12E	78000000	78500000	252
[truncated: 1,119 more rows]

## Sheet: Figure 1_V
Source Data of Fig. 1_V. The gene density in CATAS8-79 genome.
Chromosome	Start (bp)	End (bp)	Gene density (%)
Chr1E	0	500000	32
Chr1E	500000	1000000	45
Chr1E	1000000	1500000	46
Chr1E	1500000	2000000	29
Chr1E	2000000	2500000	36
Chr1E	2500000	3000000	25
Chr1E	3000000	3500000	20
Chr1E	3500000	4000000	30
Chr1E	4000000	4500000	32
Chr1E	4500000	5000000	35
Chr1E	5000000	5500000	26
Chr1E	5500000	6000000	21
Chr1E	6000000	6500000	18
Chr1E	6500000	7000000	19
Chr1E	7000000	7500000	26
Chr1E	7500000	8000000	17
Chr1E	8000000	8500000	15
Chr1E	8500000	9000000	12
Chr1E	9000000	9500000	24
Chr1E	9500000	10000000	20
Chr1E	10000000	10500000	15
Chr1E	10500000	11000000	17
Chr1E	11000000	11500000	11
Chr1E	11500000	12000000	9
Chr1E	12000000	12500000	11
Chr1E	12500000	13000000	11
Chr1E	13000000	13500000	7
Chr1E	13500000	14000000	4
Chr1E	14000000	14500000	2
Chr1E	14500000	15000000	3
Chr1E	15000000	15500000	1
Chr1E	15500000	16000000	0
Chr1E	16000000	16500000	2
Chr1E	16500000	17000000	1
Chr1E	17000000	17500000	1
Chr1E	17500000	18000000	2
Chr1E	18000000	18500000	1
Chr1E	18500000	19000000	0
Chr1E	19000000	19500000	4
Chr1E	19500000	20000000	5
Chr1E	20000000	20500000	3
Chr1E	20500000	21000000	3
Chr1E	21000000	21500000	1
Chr1E	21500000	22000000	1
Chr1E	22000000	22500000	5
Chr1E	22500000	23000000	1
Chr1E	23000000	23500000	5
Chr1E	23500000	24000000	2
Chr1E	24000000	24500000	5
Chr1E	24500000	25000000	2
Chr1E	25000000	25500000	4
Chr1E	25500000	26000000	2
Chr1E	26000000	26500000	1
Chr1E	26500000	27000000	2
Chr1E	27000000	27500000	0
Chr1E	27500000	28000000	2
Chr1E	28000000	28500000	3
Chr1E	28500000	29000000	3
Chr1E	29000000	29500000	0
Chr1E	29500000	30000000	3
Chr1E	30000000	30500000	0
Chr1E	30500000	31000000	1
Chr1E	31000000	31500000	1
Chr1E	31500000	32000000	2
Chr1E	32000000	32500000	0
Chr1E	32500000	33000000	0
Chr1E	33000000	33500000	2
Chr1E	33500000	34000000	3
Chr1E	34000000	34500000	0
Chr1E	34500000	35000000	2
Chr1E	35000000	35500000	2
Chr1E	35500000	36000000	1
Chr1E	36000000	36500000	0
Chr1E	36500000	37000000	1
Chr1E	37000000	37500000	2
Chr1E	37500000	38000000	2
Chr1E	38000000	38500000	2
Chr1E	38500000	39000000	3
Chr1E	39000000	39500000	0
Chr1E	39500000	40000000	2
Chr1E	40000000	40500000	1
Chr1E	40500000	41000000	5
Chr1E	41000000	41500000	1
Chr1E	41500000	42000000	1
Chr1E	42000000	42500000	0
Chr1E	42500000	43000000	0
Chr1E	43000000	43500000	0
Chr1E	43500000	44000000	0
Chr1E	44000000	44500000	0
Chr1E	44500000	45000000	0
Chr1E	45000000	45500000	1
Chr1E	45500000	46000000	3
Chr1E	46000000	46500000	2
Chr1E	46500000	47000000	2
Chr1E	47000000	47500000	0
Chr1E	47500000	48000000	2
Chr1E	48000000	48500000	0
Chr1E	48500000	49000000	1
Chr1E	49000000	49500000	0
Chr1E	49500000	50000000	1
Chr1E	50000000	50500000	0
Chr1E	50500000	51000000	2
Chr1E	51000000	51500000	1
Chr1E	51500000	52000000	0
Chr1E	52000000	52500000	0
Chr1E	52500000	53000000	1
Chr1E	53000000	53500000	2
Chr1E	53500000	54000000	1
Chr1E	54000000	54500000	0
Chr1E	54500000	55000000	0
Chr1E	55000000	55500000	0
Chr1E	55500000	56000000	4
Chr1E	56000000	56500000	1
Chr1E	56500000	57000000	0
Chr1E	57000000	57500000	3
Chr1E	57500000	58000000	3
Chr1E	58000000	58500000	2
Chr1E	58500000	59000000	3
Chr1E	59000000	59500000	0
Chr1E	59500000	60000000	7
Chr1E	60000000	60500000	4
Chr1E	60500000	61000000	0
Chr1E	61000000	61500000	1
Chr1E	61500000	62000000	0
Chr1E	62000000	62500000	3
Chr1E	62500000	63000000	1
Chr1E	63000000	63500000	1
Chr1E	63500000	64000000	6
Chr1E	64000000	64500000	2
Chr1E	64500000	65000000	3
Chr1E	65000000	65500000	2
Chr1E	65500000	66000000	4
Chr1E	66000000	66500000	4
Chr1E	66500000	67000000	5
Chr1E	67000000	67500000	0
Chr1E	67500000	68000000	1
Chr1E	68000000	68500000	7
Chr1E	68500000	69000000	5
Chr1E	69000000	69500000	1
Chr1E	69500000	70000000	1
Chr1E	70000000	70500000	0
Chr1E	70500000	71000000	1
Chr1E	71000000	71500000	0
Chr1E	71500000	72000000	1
Chr1E	72000000	72500000	0
Chr1E	72500000	73000000	2
Chr1E	73000000	73500000	4
Chr1E	73500000	74000000	6
Chr1E	74000000	74500000	9
Chr1E	74500000	75000000	4
Chr1E	75000000	75500000	2
Chr1E	75500000	76000000	8
Chr1E	76000000	76500000	5
Chr1E	76500000	77000000	8
Chr1E	77000000	77500000	7
Chr1E	77500000	78000000	6
Chr1E	78000000	78500000	5
Chr1E	78500000	79000000	7
Chr1E	79000000	79500000	11
Chr1E	79500000	80000000	10
Chr1E	80000000	80500000	16
Chr1E	80500000	81000000	14
Chr1E	81000000	81500000	13
Chr1E	81500000	82000000	7
Chr1E	82000000	82500000	15
Chr1E	82500000	83000000	9
Chr1E	83000000	83500000	3
Chr1E	83500000	84000000	16
Chr1E	84000000	84500000	17
Chr1E	84500000	85000000	13
Chr1E	85000000	85500000	15
Chr1E	85500000	86000000	2
Chr1E	86000000	86500000	7
Chr1E	86500000	87000000	6
Chr1E	87000000	87500000	12
Chr1E	87500000	88000000	21
Chr1E	88000000	88500000	19
Chr1E	88500000	89000000	9
Chr1E	89000000	89500000	19
Chr1E	89500000	90000000	19
Chr1E	90000000	90500000	17
Chr1E	90500000	91000000	16
Chr1E	91000000	91500000	29
Chr1E	91500000	92000000	19
Chr1E	92000000	92500000	27
Chr1E	92500000	93000000	26
Chr1E	93000000	93500000	33
Chr1E	93500000	94000000	17
Chr1E	94000000	94500000	32
Chr1E	94500000	95000000	23
Chr1E	95000000	95500000	24
Chr1E	95500000	96000000	26
Chr1E	96000000	96500000	26
Chr1E	96500000	97000000	36
Chr1E	97000000	97500000	27
Chr1E	97500000	98000000	22
Chr1E	98000000	98500000	30
Chr1E	98500000	99000000	38
Chr1E	99000000	99500000	39
Chr1E	99500000	100000000	25
Chr1E	100000000	100500000	14
Chr1E	100500000	101000000	35
Chr1E	101000000	101500000	33
Chr1E	101500000	102000000	19
Chr1E	102000000	102500000	22
Chr1E	102500000	103000000	17
Chr1E	103000000	103500000	12
Chr2E	0	500000	43
Chr2E	500000	1000000	51
Chr2E	1000000	1500000	47
Chr2E	1500000	2000000	36
Chr2E	2000000	2500000	43
Chr2E	2500000	3000000	38
Chr2E	3000000	3500000	30
Chr2E	3500000	4000000	8
Chr2E	4000000	4500000	30
Chr2E	4500000	5000000	45
Chr2E	5000000	5500000	20
Chr2E	5500000	6000000	14
Chr2E	6000000	6500000	13
Chr2E	6500000	7000000	24
Chr2E	7000000	7500000	34
Chr2E	7500000	8000000	43
Chr2E	8000000	8500000	42
Chr2E	8500000	9000000	18
Chr2E	9000000	9500000	27
Chr2E	9500000	10000000	30
Chr2E	10000000	10500000	36
Chr2E	10500000	11000000	25
Chr2E	11000000	11500000	24
Chr2E	11500000	12000000	28
Chr2E	12000000	12500000	36
Chr2E	12500000	13000000	22
Chr2E	13000000	13500000	26
Chr2E	13500000	14000000	21
Chr2E	14000000	14500000	23
Chr2E	14500000	15000000	20
Chr2E	15000000	15500000	19
Chr2E	15500000	16000000	13
Chr2E	16000000	16500000	16
Chr2E	16500000	17000000	17
Chr2E	17000000	17500000	19
Chr2E	17500000	18000000	11
Chr2E	18000000	18500000	8
Chr2E	18500000	19000000	12
Chr2E	19000000	19500000	10
Chr2E	19500000	20000000	10
Chr2E	20000000	20500000	9
Chr2E	20500000	21000000	2
Chr2E	21000000	21500000	6
Chr2E	21500000	22000000	4
Chr2E	22000000	22500000	8
Chr2E	22500000	23000000	2
Chr2E	23000000	23500000	6
Chr2E	23500000	24000000	4
Chr2E	24000000	24500000	6
Chr2E	24500000	25000000	6
Chr2E	25000000	25500000	1
Chr2E	25500000	26000000	2
Chr2E	26000000	26500000	2
Chr2E	26500000	27000000	2
Chr2E	27000000	27500000	5
Chr2E	27500000	28000000	6
Chr2E	28000000	28500000	8
Chr2E	28500000	29000000	1
Chr2E	29000000	29500000	7
Chr2E	29500000	30000000	1
Chr2E	30000000	30500000	1
Chr2E	30500000	31000000	1
Chr2E	31000000	31500000	2
Chr2E	31500000	32000000	3
Chr2E	32000000	32500000	2
Chr2E	32500000	33000000	3
Chr2E	33000000	33500000	2
Chr2E	33500000	34000000	2
Chr2E	34000000	34500000	3
Chr2E	34500000	35000000	1
Chr2E	35000000	35500000	1
Chr2E	35500000	36000000	1
Chr2E	36000000	36500000	2
Chr2E	36500000	37000000	3
Chr2E	37000000	37500000	0
Chr2E	37500000	38000000	0
Chr2E	38000000	38500000	1
Chr2E	38500000	39000000	6
Chr2E	39000000	39500000	3
Chr2E	39500000	40000000	2
Chr2E	40000000	40500000	1
Chr2E	40500000	41000000	1
Chr2E	41000000	41500000	4
Chr2E	41500000	42000000	5
Chr2E	42000000	42500000	1
Chr2E	42500000	43000000	3
Chr2E	43000000	43500000	8
Chr2E	43500000	44000000	3
Chr2E	44000000	44500000	0
Chr2E	44500000	45000000	2
Chr2E	45000000	45500000	6
Chr2E	45500000	46000000	5
Chr2E	46000000	46500000	0
Chr2E	46500000	47000000	1
Chr2E	47000000	47500000	1
Chr2E	47500000	48000000	1
Chr2E	48000000	48500000	1
Chr2E	48500000	49000000	0
Chr2E	49000000	49500000	0
Chr2E	49500000	50000000	0
Chr2E	50000000	50500000	1
Chr2E	50500000	51000000	2
Chr2E	51000000	51500000	1
Chr2E	51500000	52000000	5
Chr2E	52000000	52500000	1
Chr2E	52500000	53000000	5
Chr2E	53000000	53500000	1
Chr2E	53500000	54000000	0
Chr2E	54000000	54500000	1
Chr2E	54500000	55000000	2
Chr2E	55000000	55500000	0
Chr2E	55500000	56000000	2
Chr2E	56000000	56500000	1
Chr2E	56500000	57000000	1
Chr2E	57000000	57500000	2
Chr2E	57500000	58000000	9
Chr2E	58000000	58500000	1
Chr2E	58500000	59000000	0
Chr2E	59000000	59500000	1
Chr2E	59500000	60000000	3
Chr2E	60000000	60500000	2
Chr2E	60500000	61000000	0
Chr2E	61000000	61500000	3
Chr2E	61500000	62000000	3
Chr2E	62000000	62500000	0
Chr2E	62500000	63000000	1
Chr2E	63000000	63500000	1
Chr2E	63500000	64000000	1
Chr2E	64000000	64500000	4
Chr2E	64500000	65000000	2
Chr2E	65000000	65500000	0
Chr2E	65500000	66000000	0
Chr2E	66000000	66500000	2
Chr2E	66500000	67000000	1
Chr2E	67000000	67500000	2
Chr2E	67500000	68000000	1
Chr2E	68000000	68500000	5
Chr2E	68500000	69000000	5
Chr2E	69000000	69500000	10
Chr2E	69500000	70000000	5
Chr2E	70000000	70500000	8
Chr2E	70500000	71000000	12
Chr2E	71000000	71500000	6
Chr2E	71500000	72000000	14
Chr2E	72000000	72500000	6
Chr2E	72500000	73000000	6
Chr2E	73000000	73500000	3
Chr2E	73500000	74000000	1
Chr2E	74000000	74500000	5
Chr2E	74500000	75000000	4
Chr2E	75000000	75500000	11
Chr2E	75500000	76000000	9
Chr2E	76000000	76500000	12
Chr2E	76500000	77000000	6
Chr2E	77000000	77500000	11
Chr2E	77500000	78000000	14
Chr2E	78000000	78500000	9
Chr2E	78500000	79000000	5
Chr2E	79000000	79500000	14
Chr2E	79500000	80000000	12
Chr2E	80000000	80500000	20
Chr2E	80500000	81000000	22
Chr2E	81000000	81500000	13
Chr2E	81500000	82000000	17
Chr2E	82000000	82500000	17
Chr2E	82500000	83000000	13
Chr2E	83000000	83500000	18
Chr2E	83500000	84000000	21
Chr2E	84000000	84500000	18
Chr2E	84500000	85000000	17
Chr2E	85000000	85500000	20
Chr2E	85500000	86000000	20
Chr2E	86000000	86500000	20
Chr2E	86500000	87000000	12
Chr2E	87000000	87500000	19
Chr2E	87500000	88000000	34
Chr2E	88000000	88500000	19
Chr2E	88500000	89000000	35
Chr2E	89000000	89500000	25
Chr2E	89500000	90000000	26
Chr2E	90000000	90500000	36
Chr2E	90500000	91000000	30
Chr2E	91000000	91500000	19
Chr2E	91500000	92000000	33
Chr2E	92000000	92500000	39
Chr2E	92500000	93000000	26
Chr2E	93000000	93500000	12
Chr2E	93500000	94000000	44
Chr2E	94000000	94500000	40
Chr2E	94500000	95000000	22
Chr3E	0	500000	29
Chr3E	500000	1000000	49
Chr3E	1000000	1500000	39
Chr3E	1500000	2000000	50
Chr3E	2000000	2500000	35
Chr3E	2500000	3000000	37
Chr3E	3000000	3500000	33
Chr3E	3500000	4000000	34
Chr3E	4000000	4500000	38
Chr3E	4500000	5000000	31
Chr3E	5000000	5500000	32
Chr3E	5500000	6000000	29
Chr3E	6000000	6500000	32
Chr3E	6500000	7000000	25
Chr3E	7000000	7500000	13
Chr3E	7500000	8000000	14
Chr3E	8000000	8500000	25
Chr3E	8500000	9000000	22
Chr3E	9000000	9500000	28
Chr3E	9500000	10000000	12
Chr3E	10000000	10500000	4
Chr3E	10500000	11000000	17
Chr3E	11000000	11500000	16
Chr3E	11500000	12000000	15
Chr3E	12000000	12500000	14
Chr3E	12500000	13000000	4
Chr3E	13000000	13500000	13
Chr3E	13500000	14000000	13
Chr3E	14000000	14500000	16
Chr3E	14500000	15000000	9
Chr3E	15000000	15500000	12
Chr3E	15500000	16000000	6
Chr3E	16000000	16500000	4
Chr3E	16500000	17000000	7
Chr3E	17000000	17500000	5
Chr3E	17500000	18000000	5
Chr3E	18000000	18500000	9
Chr3E	18500000	19000000	6
Chr3E	19000000	19500000	8
Chr3E	19500000	20000000	5
Chr3E	20000000	20500000	3
Chr3E	20500000	21000000	3
Chr3E	21000000	21500000	7
Chr3E	21500000	22000000	1
Chr3E	22000000	22500000	4
Chr3E	22500000	23000000	5
Chr3E	23000000	23500000	2
Chr3E	23500000	24000000	3
Chr3E	24000000	24500000	2
Chr3E	24500000	25000000	2
Chr3E	25000000	25500000	5
Chr3E	25500000	26000000	1
Chr3E	26000000	26500000	1
Chr3E	26500000	27000000	4
Chr3E	27000000	27500000	0
Chr3E	27500000	28000000	3
Chr3E	28000000	28500000	4
Chr3E	28500000	29000000	0
Chr3E	29000000	29500000	3
Chr3E	29500000	30000000	3
Chr3E	30000000	30500000	4
Chr3E	30500000	31000000	2
Chr3E	31000000	31500000	0
Chr3E	31500000	32000000	2
Chr3E	32000000	32500000	4
Chr3E	32500000	33000000	1
Chr3E	33000000	33500000	4
Chr3E	33500000	34000000	3
Chr3E	34000000	34500000	0
Chr3E	34500000	35000000	3
Chr3E	35000000	35500000	0
Chr3E	35500000	36000000	2
Chr3E	36000000	36500000	6
Chr3E	36500000	37000000	0
Chr3E	37000000	37500000	3
Chr3E	37500000	38000000	3
Chr3E	38000000	38500000	0
Chr3E	38500000	39000000	7
Chr3E	39000000	39500000	3
Chr3E	39500000	40000000	0
Chr3E	40000000	40500000	0
Chr3E	40500000	41000000	0
Chr3E	41000000	41500000	2
Chr3E	41500000	42000000	0
Chr3E	42000000	42500000	0
Chr3E	42500000	43000000	0
Chr3E	43000000	43500000	0
Chr3E	43500000	44000000	1
Chr3E	44000000	44500000	1
Chr3E	44500000	45000000	1
Chr3E	45000000	45500000	1
Chr3E	45500000	46000000	2
Chr3E	46000000	46500000	4
Chr3E	46500000	47000000	0
Chr3E	47000000	47500000	0
Chr3E	47500000	48000000	0
Chr3E	48000000	48500000	2
Chr3E	48500000	49000000	1
Chr3E	49000000	49500000	0
Chr3E	49500000	50000000	1
Chr3E	50000000	50500000	1
Chr3E	50500000	51000000	6
Chr3E	51000000	51500000	1
Chr3E	51500000	52000000	1
Chr3E	52000000	52500000	1
Chr3E	52500000	53000000	2
Chr3E	53000000	53500000	5
Chr3E	53500000	54000000	0
Chr3E	54000000	54500000	2
Chr3E	54500000	55000000	1
Chr3E	55000000	55500000	0
Chr3E	55500000	56000000	0
Chr3E	56000000	56500000	0
Chr3E	56500000	57000000	0
Chr3E	57000000	57500000	0
Chr3E	57500000	58000000	0
Chr3E	58000000	58500000	1
Chr3E	58500000	59000000	2
Chr3E	59000000	59500000	0
Chr3E	59500000	60000000	0
Chr3E	60000000	60500000	1
Chr3E	60500000	61000000	2
Chr3E	61000000	61500000	3
Chr3E	61500000	62000000	2
Chr3E	62000000	62500000	0
Chr3E	62500000	63000000	1
Chr3E	63000000	63500000	0
Chr3E	63500000	64000000	1
Chr3E	64000000	64500000	2
Chr3E	64500000	65000000	0
Chr3E	65000000	65500000	1
Chr3E	65500000	66000000	1
Chr3E	66000000	66500000	2
Chr3E	66500000	67000000	7
Chr3E	67000000	67500000	0
Chr3E	67500000	68000000	2
Chr3E	68000000	68500000	0
Chr3E	68500000	69000000	0
Chr3E	69000000	69500000	1
Chr3E	69500000	70000000	0
Chr3E	70000000	70500000	0
Chr3E	70500000	71000000	0
Chr3E	71000000	71500000	1
Chr3E	71500000	72000000	5
Chr3E	72000000	72500000	0
Chr3E	72500000	73000000	0
Chr3E	73000000	73500000	0
Chr3E	73500000	74000000	1
Chr3E	74000000	74500000	0
Chr3E	74500000	75000000	0
Chr3E	75000000	75500000	0
Chr3E	75500000	76000000	0
Chr3E	76000000	76500000	0
Chr3E	76500000	77000000	0
Chr3E	77000000	77500000	9
Chr3E	77500000	78000000	2
Chr3E	78000000	78500000	2
Chr3E	78500000	79000000	5
Chr3E	79000000	79500000	2
Chr3E	79500000	80000000	5
Chr3E	80000000	80500000	6
Chr3E	80500000	81000000	5
Chr3E	81000000	81500000	1
Chr3E	81500000	82000000	2
Chr3E	82000000	82500000	4
Chr3E	82500000	83000000	3
Chr3E	83000000	83500000	3
Chr3E	83500000	84000000	1
Chr3E	84000000	84500000	5
Chr3E	84500000	85000000	4
Chr3E	85000000	85500000	7
Chr3E	85500000	86000000	12
Chr3E	86000000	86500000	10
Chr3E	86500000	87000000	6
Chr3E	87000000	87500000	21
Chr3E	87500000	88000000	13
Chr3E	88000000	88500000	20
Chr3E	88500000	89000000	3
Chr3E	89000000	89500000	12
Chr3E	89500000	90000000	13
Chr3E	90000000	90500000	9
Chr3E	90500000	91000000	9
Chr3E	91000000	91500000	19
Chr3E	91500000	92000000	21
Chr3E	92000000	92500000	10
Chr3E	92500000	93000000	21
Chr3E	93000000	93500000	21
Chr3E	93500000	94000000	12
Chr3E	94000000	94500000	21
Chr3E	94500000	95000000	20
Chr3E	95000000	95500000	33
Chr3E	95500000	96000000	13
Chr3E	96000000	96500000	24
Chr3E	96500000	97000000	17
Chr3E	97000000	97500000	39
Chr3E	97500000	98000000	21
Chr3E	98000000	98500000	15
Chr3E	98500000	99000000	26
Chr3E	99000000	99500000	35
Chr3E	99500000	100000000	13
Chr3E	100000000	100500000	11
Chr3E	100500000	101000000	44
Chr3E	101000000	101500000	41
Chr3E	101500000	102000000	36
Chr3E	102000000	102500000	29
Chr3E	102500000	103000000	45
Chr3E	103000000	103500000	28
Chr3E	103500000	104000000	33
Chr3E	104000000	104500000	38
Chr3E	104500000	105000000	41
Chr3E	105000000	105500000	22
Chr3E	105500000	106000000	28
Chr3E	106000000	106500000	25
Chr3E	106500000	107000000	38
Chr3E	107000000	107500000	38
Chr3E	107500000	108000000	46
Chr3E	108000000	108500000	39
Chr3E	108500000	109000000	45
Chr3E	109000000	109500000	40
Chr3E	109500000	110000000	37
Chr3E	110000000	110500000	57
Chr3E	110500000	111000000	40
Chr3E	111000000	111500000	47
Chr3E	111500000	112000000	34
Chr3E	112000000	112500000	6
Chr4E	0	500000	32
Chr4E	500000	1000000	46
Chr4E	1000000	1500000	43
Chr4E	1500000	2000000	41
Chr4E	2000000	2500000	43
Chr4E	2500000	3000000	38
Chr4E	3000000	3500000	33
Chr4E	3500000	4000000	25
Chr4E	4000000	4500000	29
Chr4E	4500000	5000000	39
Chr4E	5000000	5500000	34
Chr4E	5500000	6000000	33
Chr4E	6000000	6500000	21
Chr4E	6500000	7000000	32
Chr4E	7000000	7500000	28
Chr4E	7500000	8000000	21
Chr4E	8000000	8500000	26
Chr4E	8500000	9000000	25
Chr4E	9000000	9500000	19
Chr4E	9500000	10000000	23
Chr4E	10000000	10500000	22
Chr4E	10500000	11000000	13
Chr4E	11000000	11500000	14
Chr4E	11500000	12000000	23
Chr4E	12000000	12500000	16
Chr4E	12500000	13000000	14
Chr4E	13000000	13500000	13
Chr4E	13500000	14000000	8
Chr4E	14000000	14500000	25
Chr4E	14500000	15000000	23
Chr4E	15000000	15500000	6
Chr4E	15500000	16000000	13
Chr4E	16000000	16500000	9
Chr4E	16500000	17000000	4
Chr4E	17000000	17500000	4
Chr4E	17500000	18000000	2
Chr4E	18000000	18500000	10
Chr4E	18500000	19000000	9
Chr4E	19000000	19500000	5
Chr4E	19500000	20000000	3
Chr4E	20000000	20500000	3
Chr4E	20500000	21000000	3
Chr4E	21000000	21500000	9
Chr4E	21500000	22000000	11
Chr4E	22000000	22500000	3
Chr4E	22500000	23000000	0
Chr4E	23000000	23500000	1
Chr4E	23500000	24000000	2
Chr4E	24000000	24500000	4
Chr4E	24500000	25000000	4
Chr4E	25000000	25500000	4
Chr4E	25500000	26000000	0
Chr4E	26000000	26500000	1
Chr4E	26500000	27000000	1
Chr4E	27000000	27500000	1
Chr4E	27500000	28000000	2
Chr4E	28000000	28500000	0
Chr4E	28500000	29000000	2
Chr4E	29000000	29500000	1
Chr4E	29500000	30000000	0
Chr4E	30000000	30500000	2
Chr4E	30500000	31000000	0
Chr4E	31000000	31500000	4
Chr4E	31500000	32000000	2
Chr4E	32000000	32500000	0
Chr4E	32500000	33000000	5
Chr4E	33000000	33500000	3
Chr4E	33500000	34000000	1
Chr4E	34000000	34500000	0
Chr4E	34500000	35000000	0
Chr4E	35000000	35500000	0
Chr4E	35500000	36000000	0
Chr4E	36000000	36500000	3
Chr4E	36500000	37000000	1
Chr4E	37000000	37500000	3
Chr4E	37500000	38000000	0
Chr4E	38000000	38500000	0
Chr4E	38500000	39000000	1
Chr4E	39000000	39500000	1
Chr4E	39500000	40000000	2
Chr4E	40000000	40500000	5
Chr4E	40500000	41000000	3
Chr4E	41000000	41500000	3
Chr4E	41500000	42000000	1
Chr4E	42000000	42500000	1
Chr4E	42500000	43000000	3
Chr4E	43000000	43500000	1
Chr4E	43500000	44000000	2
Chr4E	44000000	44500000	0
Chr4E	44500000	45000000	2
Chr4E	45000000	45500000	0
Chr4E	45500000	46000000	2
Chr4E	46000000	46500000	0
Chr4E	46500000	47000000	2
Chr4E	47000000	47500000	1
Chr4E	47500000	48000000	2
Chr4E	48000000	48500000	2
Chr4E	48500000	49000000	0
Chr4E	49000000	49500000	2
Chr4E	49500000	50000000	2
Chr4E	50000000	50500000	3
Chr4E	50500000	51000000	2
Chr4E	51000000	51500000	1
Chr4E	51500000	52000000	0
Chr4E	52000000	52500000	2
Chr4E	52500000	53000000	1
Chr4E	53000000	53500000	1
Chr4E	53500000	54000000	2
Chr4E	54000000	54500000	1
Chr4E	54500000	55000000	4
Chr4E	55000000	55500000	6
Chr4E	55500000	56000000	0
Chr4E	56000000	56500000	3
Chr4E	56500000	57000000	2
Chr4E	57000000	57500000	0
Chr4E	57500000	58000000	4
Chr4E	58000000	58500000	6
Chr4E	58500000	59000000	0
Chr4E	59000000	59500000	1
Chr4E	59500000	60000000	0
Chr4E	60000000	60500000	0
Chr4E	60500000	61000000	3
Chr4E	61000000	61500000	4
Chr4E	61500000	62000000	4
Chr4E	62000000	62500000	10
Chr4E	62500000	63000000	6
Chr4E	63000000	63500000	0
Chr4E	63500000	64000000	1
Chr4E	64000000	64500000	4
Chr4E	64500000	65000000	4
Chr4E	65000000	65500000	9
Chr4E	65500000	66000000	4
Chr4E	66000000	66500000	9
Chr4E	66500000	67000000	8
Chr4E	67000000	67500000	7
Chr4E	67500000	68000000	10
Chr4E	68000000	68500000	14
Chr4E	68500000	69000000	17
Chr4E	69000000	69500000	12
Chr4E	69500000	70000000	10
Chr4E	70000000	70500000	16
Chr4E	70500000	71000000	5
Chr4E	71000000	71500000	24
Chr4E	71500000	72000000	17
Chr4E	72000000	72500000	10
Chr4E	72500000	73000000	13
Chr4E	73000000	73500000	16
Chr4E	73500000	74000000	20
Chr4E	74000000	74500000	9
Chr4E	74500000	75000000	15
Chr4E	75000000	75500000	7
Chr4E	75500000	76000000	11
Chr4E	76000000	76500000	20
Chr4E	76500000	77000000	33
Chr4E	77000000	77500000	24
Chr4E	77500000	78000000	29
Chr4E	78000000	78500000	14
Chr4E	78500000	79000000	32
Chr4E	79000000	79500000	34
Chr4E	79500000	80000000	14
Chr4E	80000000	80500000	13
Chr4E	80500000	81000000	16
Chr4E	81000000	81500000	18
Chr4E	81500000	82000000	24
Chr4E	82000000	82500000	13
Chr4E	82500000	83000000	24
Chr4E	83000000	83500000	30
Chr4E	83500000	84000000	16
Chr4E	84000000	84500000	40
Chr4E	84500000	85000000	29
Chr4E	85000000	85500000	17
Chr5E	0	500000	43
Chr5E	500000	1000000	46
Chr5E	1000000	1500000	51
Chr5E	1500000	2000000	49
Chr5E	2000000	2500000	25
Chr5E	2500000	3000000	35
Chr5E	3000000	3500000	45
Chr5E	3500000	4000000	32
Chr5E	4000000	4500000	35
Chr5E	4500000	5000000	24
Chr5E	5000000	5500000	10
Chr5E	5500000	6000000	26
Chr5E	6000000	6500000	24
Chr5E	6500000	7000000	17
Chr5E	7000000	7500000	13
Chr5E	7500000	8000000	25
Chr5E	8000000	8500000	25
Chr5E	8500000	9000000	18
Chr5E	9000000	9500000	10
Chr5E	9500000	10000000	12
Chr5E	10000000	10500000	19
Chr5E	10500000	11000000	16
Chr5E	11000000	11500000	15
Chr5E	11500000	12000000	10
Chr5E	12000000	12500000	13
Chr5E	12500000	13000000	7
Chr5E	13000000	13500000	13
Chr5E	13500000	14000000	9
Chr5E	14000000	14500000	4
Chr5E	14500000	15000000	6
Chr5E	15000000	15500000	4
Chr5E	15500000	16000000	3
Chr5E	16000000	16500000	10
Chr5E	16500000	17000000	12
Chr5E	17000000	17500000	7
Chr5E	17500000	18000000	2
Chr5E	18000000	18500000	7
Chr5E	18500000	19000000	4
Chr5E	19000000	19500000	8
Chr5E	19500000	20000000	9
Chr5E	20000000	20500000	6
Chr5E	20500000	21000000	2
Chr5E	21000000	21500000	0
Chr5E	21500000	22000000	1
Chr5E	22000000	22500000	4
Chr5E	22500000	23000000	1
Chr5E	23000000	23500000	6
Chr5E	23500000	24000000	1
Chr5E	24000000	24500000	1
Chr5E	24500000	25000000	2
Chr5E	25000000	25500000	1
Chr5E	25500000	26000000	0
Chr5E	26000000	26500000	1
Chr5E	26500000	27000000	1
Chr5E	27000000	27500000	2
Chr5E	27500000	28000000	1
Chr5E	28000000	28500000	2
Chr5E	28500000	29000000	1
Chr5E	29000000	29500000	1
Chr5E	29500000	30000000	0
Chr5E	30000000	30500000	2
Chr5E	30500000	31000000	1
Chr5E	31000000	31500000	0
Chr5E	31500000	32000000	0
Chr5E	32000000	32500000	1
Chr5E	32500000	33000000	1
Chr5E	33000000	33500000	0
Chr5E	33500000	34000000	3
Chr5E	34000000	34500000	2
Chr5E	34500000	35000000	3
Chr5E	35000000	35500000	3
Chr5E	35500000	36000000	0
Chr5E	36000000	36500000	3
Chr5E	36500000	37000000	2
Chr5E	37000000	37500000	2
Chr5E	37500000	38000000	6
Chr5E	38000000	38500000	3
Chr5E	38500000	39000000	1
Chr5E	39000000	39500000	2
Chr5E	39500000	40000000	1
Chr5E	40000000	40500000	1
Chr5E	40500000	41000000	3
Chr5E	41000000	41500000	8
Chr5E	41500000	42000000	2
Chr5E	42000000	42500000	3
Chr5E	42500000	43000000	2
Chr5E	43000000	43500000	0
Chr5E	43500000	44000000	3
Chr5E	44000000	44500000	1
Chr5E	44500000	45000000	0
Chr5E	45000000	45500000	0
Chr5E	45500000	46000000	1
Chr5E	46000000	46500000	2
Chr5E	46500000	47000000	1
Chr5E	47000000	47500000	1
Chr5E	47500000	48000000	0
Chr5E	48000000	48500000	1
Chr5E	48500000	49000000	3
Chr5E	49000000	49500000	1
Chr5E	49500000	50000000	1
Chr5E	50000000	50500000	2
Chr5E	50500000	51000000	0
Chr5E	51000000	51500000	5
Chr5E	51500000	52000000	3
Chr5E	52000000	52500000	0
Chr5E	52500000	53000000	0
Chr5E	53000000	53500000	0
Chr5E	53500000	54000000	1
Chr5E	54000000	54500000	1
Chr5E	54500000	55000000	0
Chr5E	55000000	55500000	1
Chr5E	55500000	56000000	1
Chr5E	56000000	56500000	1
Chr5E	56500000	57000000	6
Chr5E	57000000	57500000	0
Chr5E	57500000	58000000	1
Chr5E	58000000	58500000	4
Chr5E	58500000	59000000	0
Chr5E	59000000	59500000	4
Chr5E	59500000	60000000	0
Chr5E	60000000	60500000	2
Chr5E	60500000	61000000	0
Chr5E	61000000	61500000	3
Chr5E	61500000	62000000	1
Chr5E	62000000	62500000	3
Chr5E	62500000	63000000	5
Chr5E	63000000	63500000	3
Chr5E	63500000	64000000	1
Chr5E	64000000	64500000	5
Chr5E	64500000	65000000	3
Chr5E	65000000	65500000	4
Chr5E	65500000	66000000	4
Chr5E	66000000	66500000	3
Chr5E	66500000	67000000	9
Chr5E	67000000	67500000	6
Chr5E	67500000	68000000	1
Chr5E	68000000	68500000	6
Chr5E	68500000	69000000	2
Chr5E	69000000	69500000	3
Chr5E	69500000	70000000	5
Chr5E	70000000	70500000	2
Chr5E	70500000	71000000	4
Chr5E	71000000	71500000	3
Chr5E	71500000	72000000	4
Chr5E	72000000	72500000	1
Chr5E	72500000	73000000	0
Chr5E	73000000	73500000	2
Chr5E	73500000	74000000	0
Chr5E	74000000	74500000	2
Chr5E	74500000	75000000	2
Chr5E	75000000	75500000	1
Chr5E	75500000	76000000	1
Chr5E	76000000	76500000	1
Chr5E	76500000	77000000	0
Chr5E	77000000	77500000	2
Chr5E	77500000	78000000	0
Chr5E	78000000	78500000	2
Chr5E	78500000	79000000	2
Chr5E	79000000	79500000	7
Chr5E	79500000	80000000	3
Chr5E	80000000	80500000	2
Chr5E	80500000	81000000	1
Chr5E	81000000	81500000	1
Chr5E	81500000	82000000	5
Chr5E	82000000	82500000	8
Chr5E	82500000	83000000	3
Chr5E	83000000	83500000	12
Chr5E	83500000	84000000	8
Chr5E	84000000	84500000	17
Chr5E	84500000	85000000	8
Chr5E	85000000	85500000	13
Chr5E	85500000	86000000	8
Chr5E	86000000	86500000	19
Chr5E	86500000	87000000	12
Chr5E	87000000	87500000	19
Chr5E	87500000	88000000	5
Chr5E	88000000	88500000	17
Chr5E	88500000	89000000	18
Chr5E	89000000	89500000	32
Chr5E	89500000	90000000	18
Chr5E	90000000	90500000	10
Chr5E	90500000	91000000	28
Chr5E	91000000	91500000	29
Chr5E	91500000	92000000	27
Chr5E	92000000	92500000	33
Chr5E	92500000	93000000	22
Chr5E	93000000	93500000	31
Chr5E	93500000	94000000	34
Chr5E	94000000	94500000	16
Chr5E	94500000	95000000	23
Chr5E	95000000	95500000	15
Chr5E	95500000	96000000	29
Chr5E	96000000	96500000	30
Chr5E	96500000	97000000	43
Chr5E	97000000	97500000	36
Chr5E	97500000	98000000	47
Chr5E	98000000	98500000	33
Chr5E	98500000	99000000	36
Chr5E	99000000	99500000	45
Chr5E	99500000	100000000	42
Chr5E	100000000	100500000	45
Chr5E	100500000	101000000	43
Chr5E	101000000	101500000	43
Chr5E	101500000	102000000	37
Chr5E	102000000	102500000	49
Chr5E	102500000	103000000	47
Chr5E	103000000	103500000	43
Chr5E	103500000	104000000	51
Chr5E	104000000	104500000	53
Chr5E	104500000	105000000	49
Chr5E	105000000	105500000	16
Chr6E	0	500000	8
Chr6E	500000	1000000	22
Chr6E	1000000	1500000	22
Chr6E	1500000	2000000	18
Chr6E	2000000	2500000	19
Chr6E	2500000	3000000	18
Chr6E	3000000	3500000	5
Chr6E	3500000	4000000	25
Chr6E	4000000	4500000	32
Chr6E	4500000	5000000	23
Chr6E	5000000	5500000	31
Chr6E	5500000	6000000	25
Chr6E	6000000	6500000	14
Chr6E	6500000	7000000	20
Chr6E	7000000	7500000	12
Chr6E	7500000	8000000	12
Chr6E	8000000	8500000	23
Chr6E	8500000	9000000	16
Chr6E	9000000	9500000	14
Chr6E	9500000	10000000	20
Chr6E	10000000	10500000	21
Chr6E	10500000	11000000	24
Chr6E	11000000	11500000	12
Chr6E	11500000	12000000	2
Chr6E	12000000	12500000	11
Chr6E	12500000	13000000	17
Chr6E	13000000	13500000	17
Chr6E	13500000	14000000	21
Chr6E	14000000	14500000	20
Chr6E	14500000	15000000	22
Chr6E	15000000	15500000	16
Chr6E	15500000	16000000	11
Chr6E	16000000	16500000	10
Chr6E	16500000	17000000	10
Chr6E	17000000	17500000	2
Chr6E	17500000	18000000	5
Chr6E	18000000	18500000	6
Chr6E	18500000	19000000	7
Chr6E	19000000	19500000	11
Chr6E	19500000	20000000	3
Chr6E	20000000	20500000	5
Chr6E	20500000	21000000	11
Chr6E	21000000	21500000	7
Chr6E	21500000	22000000	7
Chr6E	22000000	22500000	6
Chr6E	22500000	23000000	13
Chr6E	23000000	23500000	5
Chr6E	23500000	24000000	15
Chr6E	24000000	24500000	7
Chr6E	24500000	25000000	5
Chr6E	25000000	25500000	9
Chr6E	25500000	26000000	11
Chr6E	26000000	26500000	7
Chr6E	26500000	27000000	5
Chr6E	27000000	27500000	6
Chr6E	27500000	28000000	5
Chr6E	28000000	28500000	7
Chr6E	28500000	29000000	2
Chr6E	29000000	29500000	6
Chr6E	29500000	30000000	7
Chr6E	30000000	30500000	3
Chr6E	30500000	31000000	4
Chr6E	31000000	31500000	0
Chr6E	31500000	32000000	2
Chr6E	32000000	32500000	4
Chr6E	32500000	33000000	5
Chr6E	33000000	33500000	4
Chr6E	33500000	34000000	4
Chr6E	34000000	34500000	2
Chr6E	34500000	35000000	1
Chr6E	35000000	35500000	1
Chr6E	35500000	36000000	2
Chr6E	36000000	36500000	2
Chr6E	36500000	37000000	1
Chr6E	37000000	37500000	2
Chr6E	37500000	38000000	1
Chr6E	38000000	38500000	0
Chr6E	38500000	39000000	1
Chr6E	39000000	39500000	0
Chr6E	39500000	40000000	2
Chr6E	40000000	40500000	3
Chr6E	40500000	41000000	1
Chr6E	41000000	41500000	2
Chr6E	41500000	42000000	4
Chr6E	42000000	42500000	1
Chr6E	42500000	43000000	3
Chr6E	43000000	43500000	2
Chr6E	43500000	44000000	3
Chr6E	44000000	44500000	2
Chr6E	44500000	45000000	2
Chr6E	45000000	45500000	2
Chr6E	45500000	46000000	1
Chr6E	46000000	46500000	0
Chr6E	46500000	47000000	1
Chr6E	47000000	47500000	2
Chr6E	47500000	48000000	0
Chr6E	48000000	48500000	0
Chr6E	48500000	49000000	1
Chr6E	49000000	49500000	0
Chr6E	49500000	50000000	1
Chr6E	50000000	50500000	0
Chr6E	50500000	51000000	1
Chr6E	51000000	51500000	0
Chr6E	51500000	52000000	1
Chr6E	52000000	52500000	0
Chr6E	52500000	53000000	2
Chr6E	53000000	53500000	0
Chr6E	53500000	54000000	0
Chr6E	54000000	54500000	3
Chr6E	54500000	55000000	8
Chr6E	55000000	55500000	7
Chr6E	55500000	56000000	6
Chr6E	56000000	56500000	8
Chr6E	56500000	57000000	14
Chr6E	57000000	57500000	9
Chr6E	57500000	58000000	6
Chr6E	58000000	58500000	18
Chr6E	58500000	59000000	12
Chr6E	59000000	59500000	20
Chr6E	59500000	60000000	12
Chr6E	60000000	60500000	9
Chr6E	60500000	61000000	19
Chr6E	61000000	61500000	6
Chr6E	61500000	62000000	8
Chr6E	62000000	62500000	19
Chr6E	62500000	63000000	26
Chr6E	63000000	63500000	26
Chr6E	63500000	64000000	29
Chr6E	64000000	64500000	18
Chr6E	64500000	65000000	23
Chr6E	65000000	65500000	27
Chr6E	65500000	66000000	26
Chr6E	66000000	66500000	26
Chr6E	66500000	67000000	23
Chr6E	67000000	67500000	35
Chr6E	67500000	68000000	23
Chr6E	68000000	68500000	35
Chr6E	68500000	69000000	30
Chr6E	69000000	69500000	47
Chr6E	69500000	70000000	38
Chr6E	70000000	70500000	22
Chr6E	70500000	71000000	23
Chr6E	71000000	71500000	41
Chr6E	71500000	72000000	36
Chr6E	72000000	72500000	29
Chr6E	72500000	73000000	38
Chr6E	73000000	73500000	29
Chr6E	73500000	74000000	35
Chr6E	74000000	74500000	40
Chr6E	74500000	75000000	35
Chr6E	75000000	75500000	51
Chr6E	75500000	76000000	36
Chr6E	76000000	76500000	28
Chr6E	76500000	77000000	35
Chr6E	77000000	77500000	41
Chr6E	77500000	78000000	47
Chr6E	78000000	78500000	44
Chr6E	78500000	79000000	44
Chr6E	79000000	79500000	52
Chr6E	79500000	80000000	40
Chr6E	80000000	80500000	45
Chr6E	80500000	81000000	39
Chr6E	81000000	81500000	34
Chr6E	81500000	82000000	37
Chr6E	82000000	82500000	49
Chr6E	82500000	83000000	30
Chr6E	83000000	83500000	32
Chr6E	83500000	84000000	41
Chr6E	84000000	84500000	42
Chr6E	84500000	85000000	43
Chr6E	85000000	85500000	30
Chr6E	85500000	86000000	46
Chr6E	86000000	86500000	51
Chr6E	86500000	87000000	36
Chr6E	87000000	87500000	45
Chr6E	87500000	88000000	51
Chr6E	88000000	88500000	31
Chr6E	88500000	89000000	40
Chr6E	89000000	89500000	40
Chr6E	89500000	90000000	45
Chr6E	90000000	90500000	49
Chr6E	90500000	91000000	45
Chr6E	91000000	91500000	35
Chr6E	91500000	92000000	43
Chr6E	92000000	92500000	45
Chr6E	92500000	93000000	9
Chr7E	0	500000	28
Chr7E	500000	1000000	26
Chr7E	1000000	1500000	29
Chr7E	1500000	2000000	35
Chr7E	2000000	2500000	19
Chr7E	2500000	3000000	26
Chr7E	3000000	3500000	19
Chr7E	3500000	4000000	25
Chr7E	4000000	4500000	21
Chr7E	4500000	5000000	12
Chr7E	5000000	5500000	23
Chr7E	5500000	6000000	16
Chr7E	6000000	6500000	18
Chr7E	6500000	7000000	14
Chr7E	7000000	7500000	19
Chr7E	7500000	8000000	18
Chr7E	8000000	8500000	18
Chr7E	8500000	9000000	15
Chr7E	9000000	9500000	10
Chr7E	9500000	10000000	10
Chr7E	10000000	10500000	10
Chr7E	10500000	11000000	12
Chr7E	11000000	11500000	8
Chr7E	11500000	12000000	7
Chr7E	12000000	12500000	6
Chr7E	12500000	13000000	5
Chr7E	13000000	13500000	5
Chr7E	13500000	14000000	4
Chr7E	14000000	14500000	8
Chr7E	14500000	15000000	5
Chr7E	15000000	15500000	2
Chr7E	15500000	16000000	8
Chr7E	16000000	16500000	6
Chr7E	16500000	17000000	4
Chr7E	17000000	17500000	5
Chr7E	17500000	18000000	0
Chr7E	18000000	18500000	4
Chr7E	18500000	19000000	1
Chr7E	19000000	19500000	5
Chr7E	19500000	20000000	3
Chr7E	20000000	20500000	2
Chr7E	20500000	21000000	0
Chr7E	21000000	21500000	1
Chr7E	21500000	22000000	3
Chr7E	22000000	22500000	2
Chr7E	22500000	23000000	0
Chr7E	23000000	23500000	3
Chr7E	23500000	24000000	2
Chr7E	24000000	24500000	4
Chr7E	24500000	25000000	0
Chr7E	25000000	25500000	4
Chr7E	25500000	26000000	0
Chr7E	26000000	26500000	1
Chr7E	26500000	27000000	1
Chr7E	27000000	27500000	5
Chr7E	27500000	28000000	3
Chr7E	28000000	28500000	1
Chr7E	28500000	29000000	1
Chr7E	29000000	29500000	3
Chr7E	29500000	30000000	5
Chr7E	30000000	30500000	5
Chr7E	30500000	31000000	4
Chr7E	31000000	31500000	8
Chr7E	31500000	32000000	5
Chr7E	32000000	32500000	10
Chr7E	32500000	33000000	9
Chr7E	33000000	33500000	3
Chr7E	33500000	34000000	0
Chr7E	34000000	34500000	8
Chr7E	34500000	35000000	2
Chr7E	35000000	35500000	1
Chr7E	35500000	36000000	0
Chr7E	36000000	36500000	1
Chr7E	36500000	37000000	3
Chr7E	37000000	37500000	3
Chr7E	37500000	38000000	0
Chr7E	38000000	38500000	1
Chr7E	38500000	39000000	5
Chr7E	39000000	39500000	1
Chr7E	39500000	40000000	7
Chr7E	40000000	40500000	4
Chr7E	40500000	41000000	3
Chr7E	41000000	41500000	8
Chr7E	41500000	42000000	7
Chr7E	42000000	42500000	7
Chr7E	42500000	43000000	6
Chr7E	43000000	43500000	11
Chr7E	43500000	44000000	9
Chr7E	44000000	44500000	16
Chr7E	44500000	45000000	13
Chr7E	45000000	45500000	25
Chr7E	45500000	46000000	14
Chr7E	46000000	46500000	21
Chr7E	46500000	47000000	18
Chr7E	47000000	47500000	22
Chr7E	47500000	48000000	23
Chr7E	48000000	48500000	33
Chr7E	48500000	49000000	23
Chr7E	49000000	49500000	17
Chr7E	49500000	50000000	23
Chr7E	50000000	50500000	26
Chr7E	50500000	51000000	34
Chr7E	51000000	51500000	35
Chr7E	51500000	52000000	29
Chr7E	52000000	52500000	24
Chr7E	52500000	53000000	31
Chr7E	53000000	53500000	32
Chr7E	53500000	54000000	38
Chr7E	54000000	54500000	40
Chr7E	54500000	55000000	37
Chr7E	55000000	55500000	40
Chr7E	55500000	56000000	51
Chr7E	56000000	56500000	30
Chr7E	56500000	57000000	32
Chr7E	57000000	57500000	45
Chr7E	57500000	58000000	42
Chr7E	58000000	58500000	32
Chr7E	58500000	59000000	40
Chr7E	59000000	59500000	47
Chr7E	59500000	60000000	42
Chr7E	60000000	60500000	40
Chr7E	60500000	61000000	49
Chr7E	61000000	61500000	50
Chr7E	61500000	62000000	40
Chr7E	62000000	62500000	40
Chr7E	62500000	63000000	44
Chr7E	63000000	63500000	40
Chr7E	63500000	64000000	42
Chr7E	64000000	64500000	22
Chr7E	64500000	65000000	0
Chr8E	0	500000	20
Chr8E	500000	1000000	29
Chr8E	1000000	1500000	40
Chr8E	1500000	2000000	45
Chr8E	2000000	2500000	40
Chr8E	2500000	3000000	38
Chr8E	3000000	3500000	36
Chr8E	3500000	4000000	32
Chr8E	4000000	4500000	29
Chr8E	4500000	5000000	45
Chr8E	5000000	5500000	41
Chr8E	5500000	6000000	35
Chr8E	6000000	6500000	40
Chr8E	6500000	7000000	33
Chr8E	7000000	7500000	41
Chr8E	7500000	8000000	40
Chr8E	8000000	8500000	47
Chr8E	8500000	9000000	35
Chr8E	9000000	9500000	36
Chr8E	9500000	10000000	26
Chr8E	10000000	10500000	29
Chr8E	10500000	11000000	34
Chr8E	11000000	11500000	32
Chr8E	11500000	12000000	40
Chr8E	12000000	12500000	47
Chr8E	12500000	13000000	47
Chr8E	13000000	13500000	37
Chr8E	13500000	14000000	44
Chr8E	14000000	14500000	41
Chr8E	14500000	15000000	36
Chr8E	15000000	15500000	42
Chr8E	15500000	16000000	51
Chr8E	16000000	16500000	37
Chr8E	16500000	17000000	43
Chr8E	17000000	17500000	23
Chr8E	17500000	18000000	28
Chr8E	18000000	18500000	32
Chr8E	18500000	19000000	34
Chr8E	19000000	19500000	38
Chr8E	19500000	20000000	28
Chr8E	20000000	20500000	31
Chr8E	20500000	21000000	35
Chr8E	21000000	21500000	39
Chr8E	21500000	22000000	39
Chr8E	22000000	22500000	31
Chr8E	22500000	23000000	25
Chr8E	23000000	23500000	27
Chr8E	23500000	24000000	24
Chr8E	24000000	24500000	29
Chr8E	24500000	25000000	32
Chr8E	25000000	25500000	20
Chr8E	25500000	26000000	3
Chr8E	26000000	26500000	11
Chr8E	26500000	27000000	27
Chr8E	27000000	27500000	11
Chr8E	27500000	28000000	12
Chr8E	28000000	28500000	17
Chr8E	28500000	29000000	17
Chr8E	29000000	29500000	18
Chr8E	29500000	30000000	20
Chr8E	30000000	30500000	22
Chr8E	30500000	31000000	10
Chr8E	31000000	31500000	11
Chr8E	31500000	32000000	8
Chr8E	32000000	32500000	16
Chr8E	32500000	33000000	5
Chr8E	33000000	33500000	10
Chr8E	33500000	34000000	19
Chr8E	34000000	34500000	12
Chr8E	34500000	35000000	11
Chr8E	35000000	35500000	8
Chr8E	35500000	36000000	11
Chr8E	36000000	36500000	3
Chr8E	36500000	37000000	5
Chr8E	37000000	37500000	3
Chr8E	37500000	38000000	7
Chr8E	38000000	38500000	6
Chr8E	38500000	39000000	8
Chr8E	39000000	39500000	8
Chr8E	39500000	40000000	4
Chr8E	40000000	40500000	5
Chr8E	40500000	41000000	5
Chr8E	41000000	41500000	2
Chr8E	41500000	42000000	2
Chr8E	42000000	42500000	5
Chr8E	42500000	43000000	5
Chr8E	43000000	43500000	3
Chr8E	43500000	44000000	2
Chr8E	44000000	44500000	4
Chr8E	44500000	45000000	0
Chr8E	45000000	45500000	1
Chr8E	45500000	46000000	6
Chr8E	46000000	46500000	6
Chr8E	46500000	47000000	3
Chr8E	47000000	47500000	3
Chr8E	47500000	48000000	2
Chr8E	48000000	48500000	3
Chr8E	48500000	49000000	7
Chr8E	49000000	49500000	4
Chr8E	49500000	50000000	7
Chr8E	50000000	50500000	5
Chr8E	50500000	51000000	5
Chr8E	51000000	51500000	7
Chr8E	51500000	52000000	0
Chr8E	52000000	52500000	6
Chr8E	52500000	53000000	7
Chr8E	53000000	53500000	7
Chr8E	53500000	54000000	5
Chr8E	54000000	54500000	8
Chr8E	54500000	55000000	3
Chr8E	55000000	55500000	8
Chr8E	55500000	56000000	5
Chr8E	56000000	56500000	8
Chr8E	56500000	57000000	6
Chr8E	57000000	57500000	4
Chr8E	57500000	58000000	9
Chr8E	58000000	58500000	6
Chr8E	58500000	59000000	3
Chr8E	59000000	59500000	3
Chr8E	59500000	60000000	12
Chr8E	60000000	60500000	4
Chr8E	60500000	61000000	4
Chr8E	61000000	61500000	9
Chr8E	61500000	62000000	9
Chr8E	62000000	62500000	13
Chr8E	62500000	63000000	8
Chr8E	63000000	63500000	7
Chr8E	63500000	64000000	3
Chr8E	64000000	64500000	4
Chr8E	64500000	65000000	11
Chr8E	65000000	65500000	6
Chr8E	65500000	66000000	10
Chr8E	66000000	66500000	9
Chr8E	66500000	67000000	10
Chr8E	67000000	67500000	12
Chr8E	67500000	68000000	11
Chr8E	68000000	68500000	12
Chr8E	68500000	69000000	14
Chr8E	69000000	69500000	20
Chr8E	69500000	70000000	10
Chr8E	70000000	70500000	7
Chr8E	70500000	71000000	4
Chr9E	0	500000	31
Chr9E	500000	1000000	41
Chr9E	1000000	1500000	31
Chr9E	1500000	2000000	48
Chr9E	2000000	2500000	46
Chr9E	2500000	3000000	45
Chr9E	3000000	3500000	45
Chr9E	3500000	4000000	34
Chr9E	4000000	4500000	32
Chr9E	4500000	5000000	39
Chr9E	5000000	5500000	37
Chr9E	5500000	6000000	30
Chr9E	6000000	6500000	43
Chr9E	6500000	7000000	39
Chr9E	7000000	7500000	33
Chr9E	7500000	8000000	36
Chr9E	8000000	8500000	35
Chr9E	8500000	9000000	30
Chr9E	9000000	9500000	15
Chr9E	9500000	10000000	29
Chr9E	10000000	10500000	32
Chr9E	10500000	11000000	36
Chr9E	11000000	11500000	42
Chr9E	11500000	12000000	27
Chr9E	12000000	12500000	25
Chr9E	12500000	13000000	36
Chr9E	13000000	13500000	28
Chr9E	13500000	14000000	27
Chr9E	14000000	14500000	24
Chr9E	14500000	15000000	17
Chr9E	15000000	15500000	30
Chr9E	15500000	16000000	20
Chr9E	16000000	16500000	16
Chr9E	16500000	17000000	31
Chr9E	17000000	17500000	15
Chr9E	17500000	18000000	19
Chr9E	18000000	18500000	22
Chr9E	18500000	19000000	21
Chr9E	19000000	19500000	12
Chr9E	19500000	20000000	14
Chr9E	20000000	20500000	12
Chr9E	20500000	21000000	10
Chr9E	21000000	21500000	21
Chr9E	21500000	22000000	14
Chr9E	22000000	22500000	13
Chr9E	22500000	23000000	2
Chr9E	23000000	23500000	2
Chr9E	23500000	24000000	9
Chr9E	24000000	24500000	13
Chr9E	24500000	25000000	7
Chr9E	25000000	25500000	6
Chr9E	25500000	26000000	2
Chr9E	26000000	26500000	5
Chr9E	26500000	27000000	17
Chr9E	27000000	27500000	15
Chr9E	27500000	28000000	12
Chr9E	28000000	28500000	12
Chr9E	28500000	29000000	7
Chr9E	29000000	29500000	16
Chr9E	29500000	30000000	14
Chr9E	30000000	30500000	9
Chr9E	30500000	31000000	5
Chr9E	31000000	31500000	3
Chr9E	31500000	32000000	6
Chr9E	32000000	32500000	8
Chr9E	32500000	33000000	5
Chr9E	33000000	33500000	5
Chr9E	33500000	34000000	9
Chr9E	34000000	34500000	6
Chr9E	34500000	35000000	8
Chr9E	35000000	35500000	1
Chr9E	35500000	36000000	7
Chr9E	36000000	36500000	2
Chr9E	36500000	37000000	2
Chr9E	37000000	37500000	3
Chr9E	37500000	38000000	3
Chr9E	38000000	38500000	2
Chr9E	38500000	39000000	2
Chr9E	39000000	39500000	0
Chr9E	39500000	40000000	1
Chr9E	40000000	40500000	1
Chr9E	40500000	41000000	1
Chr9E	41000000	41500000	0
Chr9E	41500000	42000000	0
Chr9E	42000000	42500000	6
Chr9E	42500000	43000000	3
Chr9E	43000000	43500000	2
Chr9E	43500000	44000000	1
Chr9E	44000000	44500000	4
Chr9E	44500000	45000000	5
Chr9E	45000000	45500000	9
Chr9E	45500000	46000000	5
Chr9E	46000000	46500000	7
Chr9E	46500000	47000000	6
Chr9E	47000000	47500000	5
Chr9E	47500000	48000000	2
Chr9E	48000000	48500000	1
Chr9E	48500000	49000000	4
Chr9E	49000000	49500000	3
Chr9E	49500000	50000000	3
Chr9E	50000000	50500000	2
Chr9E	50500000	51000000	6
Chr9E	51000000	51500000	3
Chr9E	51500000	52000000	1
Chr9E	52000000	52500000	1
Chr9E	52500000	53000000	5
Chr9E	53000000	53500000	5
Chr9E	53500000	54000000	11
Chr9E	54000000	54500000	4
Chr9E	54500000	55000000	4
Chr9E	55000000	55500000	7
Chr9E	55500000	56000000	6
Chr9E	56000000	56500000	3
Chr9E	56500000	57000000	9
Chr9E	57000000	57500000	2
Chr9E	57500000	58000000	1
Chr9E	58000000	58500000	8
Chr9E	58500000	59000000	7
Chr9E	59000000	59500000	6
Chr9E	59500000	60000000	8
Chr9E	60000000	60500000	5
Chr9E	60500000	61000000	4
Chr9E	61000000	61500000	8
Chr9E	61500000	62000000	5
Chr9E	62000000	62500000	2
Chr9E	62500000	63000000	7
Chr9E	63000000	63500000	9
Chr9E	63500000	64000000	5
Chr10E	0	500000	8
Chr10E	500000	1000000	14
Chr10E	1000000	1500000	14
Chr10E	1500000	2000000	10
Chr10E	2000000	2500000	12
Chr10E	2500000	3000000	8
Chr10E	3000000	3500000	11
Chr10E	3500000	4000000	21
Chr10E	4000000	4500000	8
Chr10E	4500000	5000000	17
Chr10E	5000000	5500000	13
Chr10E	5500000	6000000	9
Chr10E	6000000	6500000	8
Chr10E	6500000	7000000	15
Chr10E	7000000	7500000	13
Chr10E	7500000	8000000	22
Chr10E	8000000	8500000	12
Chr10E	8500000	9000000	12
Chr10E	9000000	9500000	15
Chr10E	9500000	10000000	1
Chr10E	10000000	10500000	4
Chr10E	10500000	11000000	5
Chr10E	11000000	11500000	16
Chr10E	11500000	12000000	10
Chr10E	12000000	12500000	3
Chr10E	12500000	13000000	5
Chr10E	13000000	13500000	10
Chr10E	13500000	14000000	3
Chr10E	14000000	14500000	1
Chr10E	14500000	15000000	10
Chr10E	15000000	15500000	4
Chr10E	15500000	16000000	7
Chr10E	16000000	16500000	7
Chr10E	16500000	17000000	2
Chr10E	17000000	17500000	4
Chr10E	17500000	18000000	2
Chr10E	18000000	18500000	2
Chr10E	18500000	19000000	4
Chr10E	19000000	19500000	1
Chr10E	19500000	20000000	4
Chr10E	20000000	20500000	1
Chr10E	20500000	21000000	0
Chr10E	21000000	21500000	3
Chr10E	21500000	22000000	1
Chr10E	22000000	22500000	0
Chr10E	22500000	23000000	5
Chr10E	23000000	23500000	4
Chr10E	23500000	24000000	3
Chr10E	24000000	24500000	2
Chr10E	24500000	25000000	4
Chr10E	25000000	25500000	5
Chr10E	25500000	26000000	5
Chr10E	26000000	26500000	3
Chr10E	26500000	27000000	5
Chr10E	27000000	27500000	7
Chr10E	27500000	28000000	4
Chr10E	28000000	28500000	3
Chr10E	28500000	29000000	12
Chr10E	29000000	29500000	6
Chr10E	29500000	30000000	10
Chr10E	30000000	30500000	7
Chr10E	30500000	31000000	7
Chr10E	31000000	31500000	6
Chr10E	31500000	32000000	9
Chr10E	32000000	32500000	6
Chr10E	32500000	33000000	16
Chr10E	33000000	33500000	15
Chr10E	33500000	34000000	15
Chr10E	34000000	34500000	11
Chr10E	34500000	35000000	18
Chr10E	35000000	35500000	23
Chr10E	35500000	36000000	17
Chr10E	36000000	36500000	17
Chr10E	36500000	37000000	32
Chr10E	37000000	37500000	19
Chr10E	37500000	38000000	19
Chr10E	38000000	38500000	21
Chr10E	38500000	39000000	30
Chr10E	39000000	39500000	42
Chr10E	39500000	40000000	25
Chr10E	40000000	40500000	32
Chr10E	40500000	41000000	27
Chr10E	41000000	41500000	31
Chr10E	41500000	42000000	33
Chr10E	42000000	42500000	35
Chr10E	42500000	43000000	13
Chr10E	43000000	43500000	21
Chr10E	43500000	44000000	41
Chr10E	44000000	44500000	28
Chr10E	44500000	45000000	31
Chr10E	45000000	45500000	28
Chr10E	45500000	46000000	33
Chr10E	46000000	46500000	33
Chr10E	46500000	47000000	19
Chr10E	47000000	47500000	36
Chr10E	47500000	48000000	36
Chr10E	48000000	48500000	36
Chr10E	48500000	49000000	30
Chr10E	49000000	49500000	46
Chr10E	49500000	50000000	44
Chr10E	50000000	50500000	47
Chr10E	50500000	51000000	31
Chr10E	51000000	51500000	40
Chr10E	51500000	52000000	42
Chr10E	52000000	52500000	31
Chr10E	52500000	53000000	10
Chr11E	0	500000	23
Chr11E	500000	1000000	49
Chr11E	1000000	1500000	28
Chr11E	1500000	2000000	46
Chr11E	2000000	2500000	47
Chr11E	2500000	3000000	41
Chr11E	3000000	3500000	37
Chr11E	3500000	4000000	47
Chr11E	4000000	4500000	37
Chr11E	4500000	5000000	41
Chr11E	5000000	5500000	42
Chr11E	5500000	6000000	46
Chr11E	6000000	6500000	47
Chr11E	6500000	7000000	30
Chr11E	7000000	7500000	30
Chr11E	7500000	8000000	50
Chr11E	8000000	8500000	40
Chr11E	8500000	9000000	45
Chr11E	9000000	9500000	39
Chr11E	9500000	10000000	37
Chr11E	10000000	10500000	34
Chr11E	10500000	11000000	35
Chr11E	11000000	11500000	53
Chr11E	11500000	12000000	45
Chr11E	12000000	12500000	30
Chr11E	12500000	13000000	36
Chr11E	13000000	13500000	37
Chr11E	13500000	14000000	36
Chr11E	14000000	14500000	28
Chr11E	14500000	15000000	43
Chr11E	15000000	15500000	36
Chr11E	15500000	16000000	38
Chr11E	16000000	16500000	31
Chr11E	16500000	17000000	30
Chr11E	17000000	17500000	26
Chr11E	17500000	18000000	35
Chr11E	18000000	18500000	25
Chr11E	18500000	19000000	27
Chr11E	19000000	19500000	34
Chr11E	19500000	20000000	37
Chr11E	20000000	20500000	23
Chr11E	20500000	21000000	32
Chr11E	21000000	21500000	28
Chr11E	21500000	22000000	31
Chr11E	22000000	22500000	28
Chr11E	22500000	23000000	11
Chr11E	23000000	23500000	20
Chr11E	23500000	24000000	18
Chr11E	24000000	24500000	13
Chr11E	24500000	25000000	13
Chr11E	25000000	25500000	13
Chr11E	25500000	26000000	24
Chr11E	26000000	26500000	25
Chr11E	26500000	27000000	12
Chr11E	27000000	27500000	10
Chr11E	27500000	28000000	6
Chr11E	28000000	28500000	8
Chr11E	28500000	29000000	5
Chr11E	29000000	29500000	9
Chr11E	29500000	30000000	1
Chr11E	30000000	30500000	0
Chr11E	30500000	31000000	1
Chr11E	31000000	31500000	13
Chr11E	31500000	32000000	1
Chr11E	32000000	32500000	1
Chr11E	32500000	33000000	2
Chr11E	33000000	33500000	2
Chr11E	33500000	34000000	11
Chr11E	34000000	34500000	6
Chr11E	34500000	35000000	2
Chr11E	35000000	35500000	0
Chr11E	35500000	36000000	1
Chr11E	36000000	36500000	3
Chr11E	36500000	37000000	5
Chr11E	37000000	37500000	4
Chr11E	37500000	38000000	2
Chr11E	38000000	38500000	2
Chr11E	38500000	39000000	1
Chr11E	39000000	39500000	3
Chr11E	39500000	40000000	4
Chr11E	40000000	40500000	3
Chr11E	40500000	41000000	3
Chr11E	41000000	41500000	2
Chr11E	41500000	42000000	4
Chr11E	42000000	42500000	5
Chr11E	42500000	43000000	3
Chr11E	43000000	43500000	1
Chr11E	43500000	44000000	1
Chr11E	44000000	44500000	0
Chr11E	44500000	45000000	6
Chr11E	45000000	45500000	1
Chr11E	45500000	46000000	6
Chr11E	46000000	46500000	10
Chr11E	46500000	47000000	2
Chr11E	47000000	47500000	3
Chr11E	47500000	48000000	1
Chr11E	48000000	48500000	5
Chr11E	48500000	49000000	3
Chr11E	49000000	49500000	1
Chr11E	49500000	50000000	5
Chr11E	50000000	50500000	2
Chr11E	50500000	51000000	3
Chr11E	51000000	51500000	10
Chr11E	51500000	52000000	8
Chr11E	52000000	52500000	5
Chr11E	52500000	53000000	2
Chr11E	53000000	53500000	8
Chr11E	53500000	54000000	13
Chr11E	54000000	54500000	5
Chr11E	54500000	55000000	4
Chr11E	55000000	55500000	4
Chr11E	55500000	56000000	2
Chr11E	56000000	56500000	6
Chr11E	56500000	57000000	8
Chr11E	57000000	57500000	8
Chr11E	57500000	58000000	3
Chr11E	58000000	58500000	2
Chr11E	58500000	59000000	2
Chr11E	59000000	59500000	4
Chr11E	59500000	60000000	7
Chr11E	60000000	60500000	4
Chr11E	60500000	61000000	7
Chr11E	61000000	61500000	6
Chr11E	61500000	62000000	13
Chr11E	62000000	62500000	13
Chr11E	62500000	63000000	2
Chr11E	63000000	63500000	6
Chr11E	63500000	64000000	11
Chr11E	64000000	64500000	13
Chr11E	64500000	65000000	15
Chr11E	65000000	65500000	9
Chr11E	65500000	66000000	8
Chr11E	66000000	66500000	8
Chr11E	66500000	67000000	6
Chr11E	67000000	67500000	15
Chr11E	67500000	68000000	10
Chr11E	68000000	68500000	13
Chr11E	68500000	69000000	13
Chr11E	69000000	69500000	12
Chr11E	69500000	70000000	11
Chr11E	70000000	70500000	10
Chr11E	70500000	71000000	13
Chr11E	71000000	71500000	5
Chr11E	71500000	72000000	11
Chr11E	72000000	72500000	2
Chr12E	0	500000	36
Chr12E	500000	1000000	48
Chr12E	1000000	1500000	50
Chr12E	1500000	2000000	51
Chr12E	2000000	2500000	35
Chr12E	2500000	3000000	36
Chr12E	3000000	3500000	34
Chr12E	3500000	4000000	41
Chr12E	4000000	4500000	52
Chr12E	4500000	5000000	41
Chr12E	5000000	5500000	24
Chr12E	5500000	6000000	31
Chr12E	6000000	6500000	46
Chr12E	6500000	7000000	24
Chr12E	7000000	7500000	25
Chr12E	7500000	8000000	36
Chr12E	8000000	8500000	27
Chr12E	8500000	9000000	29
Chr12E	9000000	9500000	35
Chr12E	9500000	10000000	35
Chr12E	10000000	10500000	19
Chr12E	10500000	11000000	29
Chr12E	11000000	11500000	33
Chr12E	11500000	12000000	19
Chr12E	12000000	12500000	27
Chr12E	12500000	13000000	25
Chr12E	13000000	13500000	25
Chr12E	13500000	14000000	22
Chr12E	14000000	14500000	17
Chr12E	14500000	15000000	15
Chr12E	15000000	15500000	15
Chr12E	15500000	16000000	21
Chr12E	16000000	16500000	19
Chr12E	16500000	17000000	18
Chr12E	17000000	17500000	16
Chr12E	17500000	18000000	16
Chr12E	18000000	18500000	14
Chr12E	18500000	19000000	13
Chr12E	19000000	19500000	8
Chr12E	19500000	20000000	17
Chr12E	20000000	20500000	9
Chr12E	20500000	21000000	2
Chr12E	21000000	21500000	9
Chr12E	21500000	22000000	8
Chr12E	22000000	22500000	4
Chr12E	22500000	23000000	11
Chr12E	23000000	23500000	20
Chr12E	23500000	24000000	8
Chr12E	24000000	24500000	8
Chr12E	24500000	25000000	3
Chr12E	25000000	25500000	3
Chr12E	25500000	26000000	2
Chr12E	26000000	26500000	3
Chr12E	26500000	27000000	5
Chr12E	27000000	27500000	6
Chr12E	27500000	28000000	7
Chr12E	28000000	28500000	4
Chr12E	28500000	29000000	3
Chr12E	29000000	29500000	3
Chr12E	29500000	30000000	3
Chr12E	30000000	30500000	2
Chr12E	30500000	31000000	1
Chr12E	31000000	31500000	1
Chr12E	31500000	32000000	1
Chr12E	32000000	32500000	2
Chr12E	32500000	33000000	2
Chr12E	33000000	33500000	2
Chr12E	33500000	34000000	5
Chr12E	34000000	34500000	2
Chr12E	34500000	35000000	3
Chr12E	35000000	35500000	1
Chr12E	35500000	36000000	1
Chr12E	36000000	36500000	2
Chr12E	36500000	37000000	1
Chr12E	37000000	37500000	1
Chr12E	37500000	38000000	2
Chr12E	38000000	38500000	0
Chr12E	38500000	39000000	1
Chr12E	39000000	39500000	2
Chr12E	39500000	40000000	2
Chr12E	40000000	40500000	1
Chr12E	40500000	41000000	2
Chr12E	41000000	41500000	1
Chr12E	41500000	42000000	1
Chr12E	42000000	42500000	1
Chr12E	42500000	43000000	3
Chr12E	43000000	43500000	5
Chr12E	43500000	44000000	1
Chr12E	44000000	44500000	3
Chr12E	44500000	45000000	0
Chr12E	45000000	45500000	2
Chr12E	45500000	46000000	0
Chr12E	46000000	46500000	1
Chr12E	46500000	47000000	0
Chr12E	47000000	47500000	1
Chr12E	47500000	48000000	0
Chr12E	48000000	48500000	1
Chr12E	48500000	49000000	0
Chr12E	49000000	49500000	2
Chr12E	49500000	50000000	0
Chr12E	50000000	50500000	1
Chr12E	50500000	51000000	0
Chr12E	51000000	51500000	2
Chr12E	51500000	52000000	3
Chr12E	52000000	52500000	2
Chr12E	52500000	53000000	5
Chr12E	53000000	53500000	2
Chr12E	53500000	54000000	0
Chr12E	54000000	54500000	6
Chr12E	54500000	55000000	3
Chr12E	55000000	55500000	0
Chr12E	55500000	56000000	0
Chr12E	56000000	56500000	2
Chr12E	56500000	57000000	1
Chr12E	57000000	57500000	2
Chr12E	57500000	58000000	2
Chr12E	58000000	58500000	6
Chr12E	58500000	59000000	3
Chr12E	59000000	59500000	0
Chr12E	59500000	60000000	4
Chr12E	60000000	60500000	6
Chr12E	60500000	61000000	1
Chr12E	61000000	61500000	0
Chr12E	61500000	62000000	1
Chr12E	62000000	62500000	2
Chr12E	62500000	63000000	0
Chr12E	63000000	63500000	4
Chr12E	63500000	64000000	2
Chr12E	64000000	64500000	1
Chr12E	64500000	65000000	3
Chr12E	65000000	65500000	3
Chr12E	65500000	66000000	0
Chr12E	66000000	66500000	2
Chr12E	66500000	67000000	4
Chr12E	67000000	67500000	4
Chr12E	67500000	68000000	2
Chr12E	68000000	68500000	3
Chr12E	68500000	69000000	2
Chr12E	69000000	69500000	0
Chr12E	69500000	70000000	4
Chr12E	70000000	70500000	0
Chr12E	70500000	71000000	3
Chr12E	71000000	71500000	9
Chr12E	71500000	72000000	11
Chr12E	72000000	72500000	6
Chr12E	72500000	73000000	1
Chr12E	73000000	73500000	1
Chr12E	73500000	74000000	0
Chr12E	74000000	74500000	3
Chr12E	74500000	75000000	4
Chr12E	75000000	75500000	7
Chr12E	75500000	76000000	3
Chr12E	76000000	76500000	2
Chr12E	76500000	77000000	2
Chr12E	77000000	77500000	3
Chr12E	77500000	78000000	8
Chr12E	78000000	78500000	4
[truncated: 1,119 more rows]

## Sheet: Figure 1_VI
Source Data of Fig. 1_VI. Evaluation of gene expression levels (FPKM) among different tissues of CATAS8-79.
Gene ID	Cambium Region	Inner Bark	Virgin Latex	Tapped Latex	Female Flower	Male Flower	Leaf
Hb01g000020	14.2936	5.69335	6.65117	5.89644	13.9257	13.9982	19.498
Hb01g000050	12.1923	4.1878	8.71778	12.0235	8.20554	10.3242	0.35376
Hb01g000060	5.45153	4.61765	1.7196	2.67388	4.7984	5.41982	3.43729
Hb01g000070	3.58428	6.62016	0.464424	5.27561	3.72109	3.78794	4.19715
Hb01g000080	68.6076	44.9229	146.511	62.2926	54.8717	60.1171	42.0887
Hb01g000090	0	0	0	0	0	0	0
Hb01g000110	0.242798	0.121516	0	0.0548972	0.19978	0.528931	0.0552817
Hb01g000120	0.518299	0.881806	0.438146	0.675565	0	0.499356	0.243827
Hb01g000140	2.44049	7.271	0.515857	0.103017	3.99147	4.33404	1.25451
Hb01g000150	0	0	0	0	0	0	0.0293327
Hb01g000160	12.6924	8.58158	0	0	9.24479	16.2432	1.05548
Hb01g000170	4.75532	5.74209	8.11183	7.77838	4.70622	4.55202	1.36721
Hb01g000180	2.65545	9.91261	2.58755	1.98969	4.93178	5.02915	3.05902
Hb01g000190	2.36803	7.10706	4.72593	7.50409	4.52473	5.29339	2.76231
Hb01g000200	1.68104e-08	0.118324	2.40898e-08	1.68395e-08	0	0	0
Hb01g000220	13.0214	4.34003	4.54577	3.77512	11.8101	9.07464	17.316
Hb01g000230	1.10891	14.3578	2.02283	1.48703	3.61574	13.4034	20.2715
Hb01g000270	0	0	0	0	0	0.0675587	0
Hb01g000280	10.8574	8.95278	17.5225	6.46492	10.5629	13.423	6.5084
Hb01g000290	5.30157	1.60684	0.266287	1.92006	1.56313	1.83868	5.65435
Hb01g000300	0	0	0	0	0.733429	6.75571	0
Hb01g000310	16.9007	19.7036	16.0269	22.3884	25.8359	33.3758	19.8403
Hb01g000320	11.735	3.13891	10.2206	13.982	8.17284	7.88176	7.07162
Hb01g000330	0.163628	0.467594	0.135951	0.074801	2.20001	0.792499	0.235914
Hb01g000370	74.0956	20.2764	0.0623951	0.134325	69.5345	104.357	17.5994
Hb01g000380	2.38686	0.774482	0	0	2.64247	2.53834	0.318068
Hb01g000390	28.0006	15.4472	217.235	145.66	128.07	106.885	6.29321
Hb01g000400	18.2283	14.3051	19.5353	22.3748	17.5156	17.8939	13.2727
Hb01g000410	0.0259247	0.0372394	0.0124105	0.0361616	0.0354599	0.169877	0.0485655
Hb01g000430	72.7304	113.311	109.928	217.785	205.502	213.467	75.5065
Hb01g000440	1.68102	0.501624	0.663633	1.78297	1.66509	1.7193	1.33896
Hb01g000450	4.72735	0.631918	0.756173	3.40779	2.54491	1.91803	4.27435
Hb01g000460	6.42488	2.60132	2.4558	1.74551	12.2821	12.0024	6.82039
Hb01g000470	10.3422	40.157	34.2522	30.4369	10.9107	25.1966	9.91355
Hb01g000490	1.28626	17.0869	0.31535	0.544168	107.807	42.6983	3.80179
Hb01g000500	0	0.238546	0	0	2.82352	2.52869	0.0756064
Hb01g000510	0	0.0499671	0.0738622	0	0.0302218	0	0.0206393
Hb01g000520	18.3624	5.57378	101.652	24.2617	18.132	21.2303	20.2871
Hb01g000530	0	0.0259022	0	0	0.10554	0	0.0273747
Hb01g000540	7.63037	4.66032	0	0	12.036	3.10506	0.184219
Hb01g000550	0.310879	3.45706	0	0.0946678	0.5538	0.234977	0.247047
Hb01g000560	2.00047	0.255118	0.788992	1.87955	1.72796	1.53353	2.6475
Hb01g000570	0	0	0	0	0	0.145854	0
Hb01g000600	3.76409	1.34166	3.32932	7.19127	5.26192	3.85649	4.89801
Hb01g000610	0.0518912	0.102985	0	0	1.74666	0.197602	0
Hb01g000620	0	0	0	0	0	0.247776	0
Hb01g000640	0	0	0	0	0	0	0
Hb01g000650	3.407	0.188761	0	0.165076	18.8734	21.5223	11.794
Hb01g000660	2.0368	5.90651	0	0	0.933322	1.50393	0.211213
Hb01g000670	0	0.408674	0	0	3.36977	6.45432	0.793686
Hb01g000680	0.334428	9.53146	0	0.0299254	5.17159	5.86386	0.437994
Hb01g000690	17.2051	11.4051	3.56984	5.87	20.501	27.5557	22.1248
Hb01g000700	1.47145	6.4317	0.0382481	0.185841	3.12528	4.59198	0.901957
Hb01g000720	17.3432	4.23527	0.588024	0.49403	4.86556	6.00313	7.25982
Hb01g000730	1.6385	1.35292	0.0675143	0.0331155	14.5901	12.6826	0.428468
Hb01g000740	2.75334	1.60696	0.051065	0.0491839	3.41359	4.17708	0.894577
Hb01g000750	1.29771	0.623358	0.293933	0.450829	0	0.313506	0.232931
Hb01g000770	0.0592743	0.0130073	0	0	0.0135486	0.0139256	0.0137954
Hb01g000790	8.65276	33.8735	0.932499	2.25658	16.1014	23.3774	7.82603
Hb01g000800	19.6035	8.44023	0.276212	0.540215	17.6862	22.6141	5.84324
Hb01g000810	0.214258	1.52279	0	0.0987892	0.197499	0.100413	0.200861
Hb01g000820	117.598	16.6296	1.69608	2.0249	25.7039	21.1106	22.59
Hb01g000830	16.9369	25.3882	15.8268	27.8896	26.406	30.9338	8.72448
Hb01g000840	4.30134	1.55489	8.0079	16.8306	3.2775	2.88366	2.37267
Hb01g000850	69.1603	84.669	57.8038	59.1591	80.8717	70.9148	58.9735
Hb01g000860	0	0.0623319	0.133659	0	0.128758	0.720804	0
Hb01g000870	0.283287	0.99597	0.128685	0.125361	0.540492	1.35146	2.53746
Hb01g000880	11.2631	2.31918	0	0	12.2538	26.9251	9.01959
Hb01g000890	126.771	91.6497	7.24336	35.7762	188.398	201.771	93.0911
Hb01g000900	0.481479	0.0870286	0	0	0.343989	0.100408	0.100276
Hb01g000930	0.227094	0	0	0.082387	0.331445	0.959502	0.0849513
Hb01g000940	1.15531	0.237712	0	0	0.219578	0	1.10312
Hb01g000950	1.00915	0.172087	0	1.14781	0.273061	0.137875	0.401942
Hb01g000960	7.37006	2.09621	2.01317	4.69912	9.2147	9.22744	5.58111
Hb01g000970	0	0.43009	0	0	7.3131e-09	0.139805	0
Hb01g000990	0	0.0522319	0	0	0	0	0.0565253
Hb01g001000	0.122848	0.178904	0.0556539	0.026939	0.209086	0.0803195	0
Hb01g001020	0	0	0.141807	0	0	1.05533	0
Hb01g001030	0	0.159279	0.0548534	0.108975	0.0544545	0	0.0549233
Hb01g001040	0	0.182748	0.189866	0	0.202503	0	0.40725
Hb01g001050	0	0	0	0	0	0	0
Hb01g001070	1.13788	73.2558	0	0	3.30164	7.58163	0.298456
Hb01g001080	0	0	0	0	0	0.0715872	0
Hb01g001090	1.66007	0.77924	0.327496	1.09908	0.723192	0.816382	1.34605
Hb01g001100	0.0377695	0.00848942	0.00932426	0.00900315	0.562518	0.588606	0.202776
Hb01g001110	2.01636	0.83118	6.61012	26.2958	0.947412	0.961543	7.05247
Hb01g001120	1.81284	90.1077	2.45085	1.79432	1.36259	3.5515	0.423016
Hb01g001130	5.12992	15.9569	2.92726	2.2427	5.40362	6.40535	5.28702
Hb01g001150	55.064	0.959838	1.85933	2.05489	7.89953	3.92668	3.69669
Hb01g001160	6.75598	2.40348	0.443982	0.916089	4.61323	5.23494	1.4719
Hb01g001170	2.33063	2.67722	0.271827	0.577086	1.9102	3.70468	0.536091
Hb01g001180	0.492521	0.0414519	0.133923	0.118735	0.419227	0.496449	0.159859
Hb01g001190	2.74273	0.885778	1.69563	2.21662	4.31519	3.804	3.02268
Hb01g001220	1.28376	8.82747	4.32143	3.92081	3.51879	3.26894	0.829501
Hb01g001230	10.2246	6.60765	9.54401	2.08667	8.63674	7.88158	8.44015
Hb01g001240	0.716673	0.3498	2.57268	1.43273	1.344	1.70832	1.45262
Hb01g001250	0.0572985	0	0	0	0.105118	0.295251	2.15295
Hb01g001260	0	0	0	0	0	0	0
Hb01g001270	0.184692	0	0	0	0	0.129078	0
Hb01g001290	5.00119	0.102813	0	0	4.07464	7.97204	1.21645
Hb01g001300	0.882905	1.16012	0.11324	1.47136	0.932327	0.73325	0.830536
Hb01g001310	0.678619	0.362234	0	0	0.914006	0.379349	0.0524429
Hb01g001320	0	0	0	0	0	0	0
Hb01g001330	0	0	0	0	0	0	0
Hb01g001340	5.21008	1.11989	0	0	0.617007	1.96287	0.369923
Hb01g001350	0.593033	2.01196	0	0.0699969	0.139239	3.38722	0
Hb01g001360	18.1048	0.830931	9.29247	2.73375	2.35017	3.86924	0.257578
Hb01g001370	53.1621	16.4754	49.4522	23.3856	24.931	25.7582	69.2981
Hb01g001380	38.028	16.3539	12.8966	7.83892	45.7802	46.2776	44.0763
Hb01g001400	5.09201	15.5673	0.882586	1.24601	5.46867	9.36568	27.2398
Hb01g001410	0	0	0	0	0	0	0
Hb01g001420	3.07838	0.380023	0.411221	0.379863	4.03973	5.04419	3.88307
Hb01g001430	7.97223	65.5056	0	0.0769513	2.99667	7.06129	5.78815
Hb01g001440	1.71495	4.50423	0	0	5.56915	4.894	1.04277
Hb01g001460	1.31585	0.268547	0.88737	0.626913	1.576	1.70463	2.97399
Hb01g001470	0.238792	0.177212	0.18254	0.132077	0.219922	0.316572	0.133587
Hb01g001480	0.933156	0.445878	0.0121124	0	2.408	1.89035	10.4845
Hb01g001490	6.60185	16.5718	1.48754	0.892009	3.26033	6.90786	3.55868
Hb01g001500	6.50754	2.32076	1.61081	1.06124	3.61148	6.90802	3.17514
Hb01g001520	0.490681	0.121986	1.93856	1.55872	0.629312	0.764572	0.693315
Hb01g001530	1.12786	0.511209	1.219	0.231933	0.698253	0.667387	0.734308
Hb01g001540	5.26217	20.0337	24.5731	11.2712	10.8923	9.35573	1.24026
Hb01g001550	1.54529	0.374678	2.14983	0.364894	7.60799	6.04943	0.859642
Hb01g001560	0.898667	2.14287	0.105328	0.357383	0.818458	1.18392	0.328693
Hb01g001570	8.36391	4.23006	1.4537	2.8567	9.12895	9.72337	3.00674
Hb01g001580	27.1825	1.36941	0.982705	1.70459	1.96828	1.88378	2.31601
Hb01g001600	0.114785	0	0	0	0	0	0
Hb01g001610	3.14732	1.94513	1.51125	1.75567	2.57259	3.1088	3.03779
Hb01g001620	0.603228	34.1265	1.46645	1.08735	0.842552	0.98788	0.634237
Hb01g001630	0	0.200565	0	0	0	0	0
Hb01g001640	1.10146	0.411464	2.16688	9.3747	0.47909	0.491559	2.39997
Hb01g001650	0	0	0	0	0	0	0
Hb01g001670	0.029693	0.00871722	0	0.00925037	0.253306	0.130494	0.0361504
Hb01g001680	2.46848	2.03915	0.815393	1.97604	0.787455	1.55709	1.29222
Hb01g001700	0.291565	50.8783	0	0	1.47159	3.14636	0.191018
Hb01g001710	0.130487	0.788525	0.737279	0.245181	0.243494	0.315684	0.061243
Hb01g001730	0	0	1.1775	0	0	0.478455	0
Hb01g001760	0	0.0281272	0	0	0	0	0.045589
Hb01g001780	0	0.0453349	0	0	0	0	0
Hb01g001790	12.0818	4.053	4.06641	5.72436	13.6812	13.0451	7.36203
Hb01g001810	0.985755	0.335667	0.518887	0.74571	0.553121	0.575988	0.761255
Hb01g001820	0.0426543	0.0424081	0	0	1.58246	1.85101	0.0402101
Hb01g001840	0.820217	0.120793	0.060396	0	0.768061	0.42099	0.178362
Hb01g001850	2.63439	0.0304361	0	0	0.203166	2.04045	2.91303
Hb01g001860	0.206899	15.7947	0	0	0.475877	0.893806	0.0727826
Hb01g001870	1.67115	1.08948	0	0.0232953	2.57847	2.19657	1.0088
Hb01g001890	2.17446	1.68803	0.430485	0.317535	4.83348	3.82609	15.6848
Hb01g001910	0.89153	2.91671	0.342018	0.128588	0.669056	1.22084	0.419353
Hb01g001920	22.4958	8.86992	5.62526	4.60284	11.0279	28.4825	11.6018
Hb01g001940	0	0	0	0	0	0	0
Hb01g001970	0.342578	3.75287	6.7742	2.61076	30.2391	12.7791	0
Hb01g001980	16.8877	18.4842	22.4061	33.9424	25.4168	24.1492	24.1184
Hb01g001990	8.24225	0.266957	2.49735	1.21209	4.35418	3.78052	9.52088
Hb01g002000	5.00181	4.85713	2.76782	0.585171	4.30413	5.56469	5.52911
Hb01g002010	42.7446	15.0428	16.0045	4.73811	20.8637	16.7785	46.4034
Hb01g002020	0.220442	0.997467	0	0.0189693	0.702384	0.816296	0.75101
Hb01g002040	0.566949	0.919001	0.537085	0.903883	0.799704	0.934765	0.996648
Hb01g002050	0.057928	0.0252308	0.0829797	0.0797274	0.0263691	0.0537513	0.21678
Hb01g002060	40.5868	1.79167	0	0.178988	25.1527	22.2652	53.2099
Hb01g002070	2.36758	10.4439	1.33201	4.1716	13.4639	25.5323	5.01769
Hb01g002080	7.14787	3.9264	20.6851	45.6917	12.8955	14.2685	6.81061
Hb01g002100	9.57946	24.0832	0.895022	8.22966	9.87192	10.9552	14.5609
Hb01g002110	0.654451	0.33818	0.346361	0.598481	0.710658	1.42098	0.355772
Hb01g002120	5.79582	1.59691	0	0	34.8169	48.852	65.6207
Hb01g002160	155.701	16.083	106.552	268.321	51.8806	51.3469	136.517
Hb01g002170	71.0044	75.8817	8.37891	30.2002	38.6717	58.6309	830.324
Hb01g002200	7.6617	8.02746	5.8538	5.28093	14.3424	12.3891	3.24883
Hb01g002230	6.82941	26.2177	6.75137	4.21223	18.6021	13.0586	3.88288
Hb01g002240	23.7319	21.4629	12.6074	14.2109	33.5277	35.408	18.6897
Hb01g002250	0	0	0	0	0	0	0
Hb01g002280	0	0	0	0	0	0	0
Hb01g002290	0	0	0	0	0	0	0
Hb01g002310	0	0	0	0	0	0.00786387	0
Hb01g002340	0	0	0	0	0	0	0
Hb01g002350	0	0	0	0	0	0	0
Hb01g002370	0	0	0	0	0	0	0
Hb01g002390	0	0.0526601	0	0	0	0	0.0528839
Hb01g002400	0	0.0123793	0	0	0.40206	0.886431	0.15073
Hb01g002420	0	0	0	0	0	0	0.0115024
Hb01g002440	14.3631	22.057	9.5782	10.0852	15.5538	18.5016	9.21116
Hb01g002450	1.47207	7.23668	0.63138	1.085	1.60085	1.85066	1.23339
Hb01g002460	0	0	0	0	0	0	0
Hb01g002470	0.0661523	0.21193	0.0422231	0.0414332	206.575	189.835	0.0534833
Hb01g002480	21.5624	1.12216	0.341913	1.54473	16.2831	25.3272	59.1747
Hb01g002490	0	0.0390991	0.0261266	0	0	0	0.0386099
Hb01g002500	1.20324	7.0563	4.46471	3.81303	4.93927	3.90547	0.189071
Hb01g002510	34.2628	23.5729	0.0242342	0	15.533	28.5891	1.78294
Hb01g002520	15.4604	20.8373	57.9941	23.3101	11.3842	10.9149	8.66028
Hb01g002540	357.803	186.428	1330.66	664.165	254.839	235.447	240.451
Hb01g002550	49.2944	162.718	261.707	20.3609	28.8359	74.9053	3.38705
Hb01g002560	0	0.0450332	4.38767	2.01378	0.208405	0.437209	0.214448
Hb01g002580	16.2598	20.5856	3.36782	0.658171	15.3001	15.5416	23.4368
Hb01g002600	78.2876	100.42	50.8108	82.2512	47.6992	46.0882	20.9467
Hb01g002610	0	0	0	0	0	0.25951	0
Hb01g002620	0	0	0	0	0	0.145027	0
Hb01g002630	0.210916	0	0	0.386085	0.398184	0	0
Hb01g002640	0.954981	0.558283	0	0.0467116	0.38063	0.921524	0.14345
Hb01g002660	7.50886	9.43879	9.36477	11.2423	5.80857	4.23417	5.88044
Hb01g002670	15.5323	38.9256	7.36437	9.19898	29.8933	25.3738	11.8201
Hb01g002680	0.207189	0.0924849	0	0.391998	0	0.0952382	0
Hb01g002690	20.0426	54.4206	18.8128	25.6594	39.7644	57.14	15.4667
Hb01g002700	16.6636	4.56377	3.65807	5.07662	10.5232	6.90308	12.0066
Hb01g002720	0	0	0	0	0	0	0
Hb01g002770	35.0505	20.0221	14.1227	22.3154	26.4908	20.4881	27.5755
Hb01g002810	27.2478	10.2753	23.8737	24.169	17.7812	12.9242	17.133
Hb01g002820	28.765	91.3229	4.19187	5.88072	68.5244	65.5374	10.6677
Hb01g002830	0.0725312	0.021098	0	0.593514	0.114225	0.512756	0.240245
Hb01g002840	24.4032	13.47	8.69454	13.0229	29.4468	38.8817	21.9338
Hb01g002850	9.69393	49.0726	2.70701	6.31878	37.6396	33.9437	5.67065
Hb01g002860	11.3307	3.38489	0.528582	3.17207	24.8853	30.1618	13.9504
Hb01g002870	1.13414	1.35233	0	0.138497	2.93925	1.83263	0.832712
Hb01g002880	13.6723	17.1707	8.05955	6.96366	30.2701	31.462	1.45068
Hb01g002890	0.236232	0.852289	0	0.0170226	3.80586	3.75755	0.410105
Hb01g002920	0.142768	1.2577	0	0	0.672669	1.72794	0.136784
Hb01g002930	0.0635942	1.90283	0	0	0.175842	0.539022	0.05943
Hb01g002940	0	0.0780444	0	0	0	0	0
Hb01g002960	10.5951	0.199791	0.0288438	0	8.88034	12.5781	16.636
Hb01g002990	1.50858	0.018233	0	0	2.19085	1.91506	1.22037
Hb01g003070	0	0	0	0	0	0	0
Hb01g003100	11.3826	0.0914491	0	0	13.9137	16.5154	9.34373
Hb01g003110	4.12749	0	0	0	8.41729	13.5495	7.19954
Hb01g003130	0	0	0	0	0	0	0
Hb01g003140	1.21237	0	0	0	0	0	5.43184
Hb01g003150	4.71584	0.0964516	0	0	7.10156	17.2036	46.1834
Hb01g003160	0.0311317	0	0	0	0.0837261	0.279893	0.583285
Hb01g003170	6.89021	0	0	0	11.3996	23.9843	63.993
Hb01g003180	0.47186	0	0	0.0146734	0.607871	1.82331	5.1642
Hb01g003210	84.4688	50.2183	498.874	1644.99	30.0849	34.2384	36.4162
Hb01g003220	11.1222	3.37515	18.7898	9.34771	15.7072	11.5232	2.94034
Hb01g003230	12.1162	2.66826	10.5297	17.3002	6.61315	6.78706	6.94105
Hb01g003240	2.06108	1.35215	7.50303	9.76251	11.4902	6.86867	4.81356
Hb01g003250	19.9467	84.8803	50.1922	17.4938	29.1098	29.2948	1.5037
Hb01g003260	1.0641	0.444882	6.27242e-149	0.0272597	0.305725	0.46963	0.363553
Hb01g003280	0	0.054527	0	0	0.23665	0.442643	0.0401731
Hb01g003290	12.3081	9.24104	3.86069	9.36766	23.1682	18.5029	11.7903
Hb01g003300	0.203522	0.246216	0.0385344	0.175269	0.693533	1.32825	0.708372
Hb01g003310	11.8418	8.10234	9.44754	7.06851	16.4755	17.7103	8.95464
Hb01g003320	4.21066	3.45598	1.25613	1.55175	2.11309	2.46913	0.606676
Hb01g003340	0.236329	0	0	0	0	0.2163	0.109531
Hb01g003350	0.0326138	0.0817892	0.0298485	0	0.333793	0.480555	0.304003
Hb01g003390	3.83406	5.12016	9.37612	4.26592	6.18007	6.17101	1.63658
Hb01g003410	5.28152	7.22267	0.760583	0.698751	2.59769	6.23738	0.942501
Hb01g003420	2.15944	0.023326	0	0.0117297	0.353815	0.856102	0.058
Hb01g003460	9.57105	0.623462	16.1464	9.77123	7.36987	5.71269	1.43485
Hb01g003490	0.0262716	0.0236836	0	0	0.0967753	0.0493037	0
Hb01g003530	0	0	0	0	0	0	0
Hb01g003540	13.1286	2.32549	100.713	40.9949	6.28382	7.90827	7.37536
Hb01g003550	7.21532	14.1396	6.17642	2.94724	5.66484	6.05687	1.23562
Hb01g003560	0.363283	0	5.48522	9.98613	0.68563	0.34531	0.168657
Hb01g003570	4.53184	0.170908	28.7768	65.0161	14.7289	20.5498	3.08362
Hb01g003580	3.37471	1.60888	3.20756	2.86009	4.08015	3.48956	4.55555
Hb01g003590	9.19399	3.02859	18.1668	16.3901	14.3864	11.6776	5.19676
Hb01g003600	13.3165	9.60473	13.4969	15.9628	15.7173	15.4314	15.0635
Hb01g003610	4.935	7.46104	7.88712	10.0713	7.64236	6.70812	4.59157
Hb01g003620	37.2942	49.1406	68.9996	16.8561	35.2019	32.1645	8.55127
Hb01g003630	30.6125	24.2986	94.9978	41.711	28.1953	27.2515	21.1758
Hb01g003640	0.185147	0	0	0.0400136	1.33436	1.74797	1.00918
Hb01g003730	0	0	0	0	0	0	0
Hb01g003740	0.171478	0	0	0	0.528288	1.82721	2.48115
Hb01g003750	0.838997	0.0648616	0.610366	0	1.85087	2.26523	0.412347
Hb01g003760	6.8972	14.5521	1.83288	0.940903	0.377157	2.63053	11.6049
Hb01g003770	0	0	0	0	0	3.28694	0
Hb01g003780	20.4153	7.41741	35.5035	29.8098	22.9199	23.7725	15.9291
Hb01g003860	5.07032	12.0537	7.94415	4.43841	14.2244	13.1414	6.36245
Hb01g003870	20.9424	15.5161	1.71358	4.75178	25.0048	43.0503	6.3207
Hb01g003880	33.6209	9.89277	0.351827	0.455401	17.2657	26.7668	6.3279
Hb01g003920	8.4767	2.27483	0.0232839	0.878977	5.10891	6.06447	1.14728
Hb01g003970	2.05384	0.140479	0.809356	3.01662	0.0934968	0.158211	0.601131
Hb01g003980	0	0	0	0	0	0	0
Hb01g003990	147.781	0.265603	0.335163	0.311357	5.67222	7.25092	2422.28
Hb01g004000	0.180105	4.90004	0	0.399103	1.4711	0.832056	0.0891492
Hb01g004010	2.85182	1.5409	0.729987	0.637631	2.71256	2.77814	2.2541
Hb01g004020	0	0.111768	0.0541397	0.0530345	0.709793	0.672102	0.16378
Hb01g004030	43.5774	7.94473	31.0056	12.3587	38.7896	38.6819	19.5589
Hb01g004040	0	0	0	0	0	0	0
Hb01g004060	0.0349707	0.0933245	0	0.0333643	4.61141	10.5479	0.131319
Hb01g004070	4.96596	6.36905	18.1213	11.6851	4.23392	5.41538	1.17386
Hb01g004080	12.3695	3.80217	4.29374	1.85271	3.61272	6.2763	2.09086
Hb01g004110	25.7582	48.2784	41.2241	45.2008	39.9556	41.1121	22.8878
Hb01g004120	29.0153	19.6659	115.443	343.27	46.8956	52.6506	36.7302
Hb01g004130	0	0	0	0	0	0	0
Hb01g004140	0	0	0	0	0	0	0
Hb01g004150	0.0626955	0.0576892	3.05474	0.0883922	0.0289017	0.0594416	0.0888742
Hb01g004160	0	0	0	0	0.0549484	0	0.22624
Hb01g004170	0.839749	0.135946	0.0444133	0.340451	18.8171	3.09048	0.175719
Hb01g004200	0	0.211026	0.610095	0.827788	0	0	0
Hb01g004210	0.713117	1.23577	0	0.107692	3.1232	4.42005	1.41368
Hb01g004220	9.94711	1.29869	17.5865	18.0902	3.07124	3.14101	7.2157
Hb01g004230	0.804982	3.76755	0.962162	1.21247	7.49934	4.97205	0.924847
Hb01g004240	20.9934	0.684161	4.02075	1.56486	10.2549	15.4406	14.8051
Hb01g004260	14.9315	14.989	8.55801	16.121	13.7621	18.5264	8.21478
Hb01g004280	1.79172	13.239	0	0	13.2542	16.9323	2.09782
Hb01g004290	16.6281	10.2129	6.41177	4.00502	32.7553	26.3617	7.31991
Hb01g004300	0	0	0	0	0.0589384	0.322423	0
Hb01g004310	16.2222	11.4426	14.9225	13.6609	10.3865	10.2548	11.0493
Hb01g004320	6.28532	4.35104	2.59882	4.366	7.93089	7.74361	7.6364
Hb01g004330	0	0	0	0	0	0	0
Hb01g004350	3.99618	7.27872	7.10587	10.3095	5.71853	3.58583	1.95084
Hb01g004380	36.1962	22.071	1.04458	16.6748	90.5812	93.334	122.405
Hb01g004390	5.35158	3.25104	5.11257	12.906	6.04428	6.79948	9.23507
Hb01g004410	9.36413	8.91736	6.68553	6.03093	7.13011	6.27443	3.30551
Hb01g004420	0	0.0757228	0	0	0	0	0
Hb01g004450	3.34644	67.6815	2.92182	5.82613	6.43208	29.4456	0.394453
Hb01g004480	0	0	0	0	0	0	0
Hb01g004490	1.60793	15.8972	4.65108	9.06027	1.45424	2.08366	0.166869
Hb01g004500	0.197383	0	0	0	0	0	0
Hb01g004510	14.9455	17.2592	33.9769	69.5667	33.5877	42.4849	12.2654
Hb01g004520	1.83177	0.555785	5.05221	7.64168	2.50938	1.3249	1.15072
Hb01g004530	0.333966	3.67531	0.196954	0.60613	1.70898	5.43934	0.200209
Hb01g004540	0.193701	0.252397	0	0	0.180173	0.316495	0.0739083
Hb01g004550	5.03615	16.0836	0.21701	0.156502	22.3243	35.2686	3.9474
Hb01g004560	47.4532	12.4719	223.832	154.061	54.9679	68.9843	18.0887
Hb01g004570	0.404432	0.695019	0.452358	0.153619	0.373105	0.391072	0.38437
Hb01g004580	5.81799	5.20585	10.2057	7.53365	4.28099	3.94172	2.64171
Hb01g004590	0.313788	0.106627	0.0558639	1.19587	0.161447	0.283163	0.579859
Hb01g004630	3.31761	0.169964	0	0.0232478	1.03702	0.833933	0.770354
Hb01g004640	0	0	0	0	0	0.101759	0.102944
Hb01g004650	0.0131392	0.194525	0	0	0	0.0244916	0.0162955
Hb01g004660	2.75559	3.6024	2.24478	3.69297	4.64848	4.14586	3.51525
Hb01g004670	189.313	361.736	106.515	105.508	329.414	300.537	165.915
Hb01g004680	0	1.56975	0	0	2.40725	1.05992	0
Hb01g004690	15.9818	135.311	3.08934	4.67708	9.64646	13.0116	5.2872
Hb01g004700	21.2101	10.7282	10.7161	13.3287	12.8393	15.3642	23.2432
Hb01g004710	184.096	276.72	116.081	40.5365	45.9974	53.5046	29.7888
Hb01g004720	19.3646	10.3181	1.31641	1.63473	17.5275	25.6235	15.4271
Hb01g004730	0.502429	4.41968	0	0	1.94972	4.719	1.26353
Hb01g004750	0	0.892839	0.0487442	0.111928	0.146905	0.0744242	0
Hb01g004760	0	0.0885789	0	0	0.0644365	0.103382	0
Hb01g004770	7.27714	1.24236	4.55163	3.87876	3.31074	4.10431	11.0935
Hb01g004790	8.62721	1.3676	0.299647	0.570026	3.89281	3.12847	2.95027
Hb01g004800	4.33718	0.781099	1.33139	4.40086	4.47937	6.02126	4.38829
Hb01g004810	4.3688	2.98483	2.08254	2.96886	7.90824	11.4377	4.13048
Hb01g004820	0	0	0	0	0	0	0
Hb01g004830	0	0	0	0	0	0	0
Hb01g004850	7.03785	6.79461	0.967471	1.55734	9.98039	10.6029	13.4755
Hb01g004870	7.48778	0.862401	4.13528	4.03008	8.59795	7.55041	8.10408
Hb01g004880	5.2643	2.29841	1.30482	1.09212	5.82356	5.82033	3.63779
Hb01g004890	2.37797	1.76046	1.83613	5.00177	2.66396	2.96822	2.53925
Hb01g004900	8.01582	0.789406	4.30999	5.50323	7.5137	5.82336	8.32336
Hb01g004920	0	0	0	0	0	0	0
Hb01g004930	151.723	168.272	201.573	323.179	213.969	224.556	118.274
Hb01g004940	58.2812	93.0676	160.797	172.654	59.6543	54.9187	32.1985
Hb01g004950	2.62253	5.50856	9.24703	6.61373	11.0589	11.7939	1.72535
Hb01g004970	1.51528	0.0970899	0	0	0.198083	0.0222526	0.134789
Hb01g004980	27.1818	5.57743	19.4692	10.017	15.3004	15.7317	11.2681
Hb01g005000	0.382047	0	4.56103	9.46859	1.72378	1.69871	0.485769
Hb01g005010	0.419499	0.436098	0	0	0.141005	0.145117	1.18584
Hb01g005020	5.05188	0.461339	0	0	1.04201	2.04593	16.4599
Hb01g005030	0	0.107556	0	0	0	0.148818	0
Hb01g005040	0.351954	57.3134	0	0.658524	7.18397	4.90663	0.722982
Hb01g005050	1.26765	0.157284	5.9866	1.76571	1.32226	0.809654	0.770593
Hb01g005060	6.98368	2.08446	19.9379	4.5935	5.08226	3.89185	5.51926
Hb01g005070	0	0.214945	0	0	0	0.0646398	0
Hb01g005080	0.365361	0.33383	0	0	0	0	1.22103
Hb01g005130	1.20163	0.622222	0.0922063	3.62568	0.988764	1.2384	4.96328
Hb01g005140	0	0	0	0	0	0	0
Hb01g005270	30.6407	33.247	76.6484	130.889	26.5576	26.1247	19.6105
Hb01g005280	0	0	0	0	0	0	0
Hb01g005290	52.2087	56.7849	39.7632	2.09468	71.1319	120.094	11.7864
Hb01g005320	2.32673	1.82159	0	0	6.38202	10.8694	0.368908
Hb01g005370	0	0	0	0	0.214458	0.324521	0
Hb01g005380	0.214551	0	0	0	0	0	0
Hb01g005390	10.5127	2.956	4.97209	5.98447	12.88	10.1652	6.3356
Hb01g005400	0.40114	0.277226	0	0	0.072756	0.147787	0.227143
Hb01g005430	21.7833	21.5162	261.782	247.15	31.898	24.2441	4.68679
Hb01g005440	1.14734	0.122057	1.45253	1.40157	0.708473	0.805359	0.804818
Hb01g005450	0	0	0	0	0	0	0.0767498
Hb01g005470	1.91592	2.55936	2.45111	2.75479	2.9084	3.01971	1.10939
Hb01g005480	2.29867	3.28847	0.330139	2.58018	3.38717	3.74733	0.590658
Hb01g005490	0	0	0.094491	0	0	0	0
Hb01g005500	5.91332	0.111283	124.657	101.639	7.40171	10.1133	0.823462
Hb01g005510	10.2942	4.80398	158.268	331.483	7.87334	7.04276	2.5786
Hb01g005520	0	0	0	0	0	0	0
Hb01g005530	0	0	0	0	0	0	0
Hb01g005580	1.73083	7.66191	2.57114	3.04325	4.16043	0.960067	2.00237
Hb01g005590	29.8731	23.4578	59.8389	38.5211	31.3087	27.1726	9.54159
Hb01g005600	0	0	1.38014e-87	0	0	0	0
Hb01g005610	0.945601	0.737019	0.260737	0.241257	0.556652	0.43755	0.536823
Hb01g005620	0	0	0	0	0	0	0
Hb01g005630	0	0.0481241	0	0	0.228997	0.0386744	0.116122
Hb01g005640	24.8425	1.42062	4.37649	2.95426	24.4393	19.0396	20.0157
Hb01g005650	13.4057	5.01694	144.369	118.714	16.2689	25.9991	47.2893
Hb01g005660	0	0	0	0	0	0	0
Hb01g005680	47.4478	59.3408	34.938	54.5451	58.0939	71.8968	46.7306
Hb01g005690	0	0	0	0	0	0	0
Hb01g005700	0	0.344975	0	0	0.0363826	0	0.0758032
Hb01g005710	2.25782	11.7664	0.0313772	0	6.55699	9.143	4.47156
Hb01g005780	3.0491	2.17088	0.244785	0.539396	2.10156	2.36521	4.59867
Hb01g005830	3.79985	9.246	0.758614	3.25883	9.5538	11.327	4.18479
Hb01g005840	0.100159	0	0	0	0.0229927	0.117617	0.0467887
Hb01g005850	0.121834	0	0	0	16.4015	23.5695	0.0570998
Hb01g005870	53.2645	52.3518	39.4131	28.9692	42.0924	51.146	53.2257
Hb01g005950	0	0	0	0	0	0	0
Hb01g005970	1.06061	0	0	0.297176	0.252612	0.0865757	0
Hb01g005980	11.9564	11.6645	2.32762	4.83321	13.8525	19.7828	12.0967
Hb01g006010	58.3176	10.4667	49.2638	14.3868	43.1718	47.494	20.794
Hb01g006030	0	0.0266876	0	0	0.0131738	0	0.0401065
Hb01g006050	1.99679	2.19924	0.036314	0.228268	1.52935	2.00225	2.62604
Hb01g006060	0.87104	2.85972	0	0.217007	1.49738	2.04373	1.86069
Hb01g006080	0.186871	0	0.0177043	2.72138	7.11174	17.8933	0.0537661
Hb01g006090	2.69715	0.315923	0.0353605	0.0341933	1.71818	2.95193	2.42297
Hb01g006100	1.14973	1.21389	0	0	1.5536	1.98407	2.18204
Hb01g006110	51.1189	40.7553	43.4807	123.676	149.413	89.8751	16.0671
Hb01g006130	4.62867	3.21994	1.54997	5.42688	4.17485	5.16134	6.91289
Hb01g006150	0	0.842894	0	0	0	0.344828	0
Hb01g006160	0	0.226115	0	0	0	0	0
Hb01g006170	0	0	0	0	0	0	0.0764536
Hb01g006190	0	0	0	0	0	0	0
Hb01g006200	0	0	0	0	0	0	0
Hb01g006220	0.102416	0.692954	0	0	0.864727	1.39173	0.261453
Hb01g006230	0.0428599	0.0546438	0	0	0.0393925	0	0.142229
Hb01g006290	0	0	0	0	0	0	0
Hb01g006300	0.181135	0.330214	0	0	1.19128	2.2757	0.785974
Hb01g006310	0.241036	1.1592	0.136139	1.08891	0.680339	0.73511	0.596638
Hb01g006330	1.31034	2.56596	0.758132	4.0392	1.28876	1.68927	0.243284
Hb01g006340	6.48976	5.50244	20.1898	20.4878	10.699	12.271	6.2209
Hb01g006350	9.69314	9.39577	14.4319	6.71593	12.4333	13.2212	27.5422
Hb01g006360	13.6525	4.21947	25.2439	52.9407	21.7054	19.3742	13.4926
Hb01g006380	0.0280518	0.131754	0	0	0.0357946	0	0.0726109
Hb01g006410	6.38105	11.2179	4.80018	2.16237	7.30115	7.00652	1.45244
Hb01g006420	7.23711	2.38205	5.8997	2.58369	8.69305	5.15109	5.14547
Hb01g006430	0.0161726	0.177867	0	0.0500056	0.177276	0.195381	0.112848
Hb01g006440	0.459744	0	0.425602	0.105538	0.646162	0.109392	0.109071
Hb01g006450	0	0	0.143901	0	0	0	0
Hb01g006460	9.26989	5.13893	18.2624	22.72	11.066	11.7706	7.75199
Hb01g006490	0.156814	0.230118	0	0	0.290065	0.0987641	0.345421
Hb01g006500	1.80711	0.263294	0	0	1.73502	1.72565	3.51708
Hb01g006520	0	0	0	0	0	0	0.28744
Hb01g006530	3.40628	3.88258	6.52165	10.1524	8.14321	7.33174	2.41669
Hb01g006560	0.410723	0	0	0	2.36799	1.37827	0
Hb01g006570	453.165	19.8157	0.202001	0.237141	27.3692	61.2507	1472.27
Hb01g006600	7.6251	16.0077	8.25303	16.425	12.214	16.1456	7.71711
Hb01g006610	9.85651	0.358207	0.998744	3.30692	4.75336	7.06193	21.4777
Hb01g006620	0.274463	0	0	0	0.382146	0	0.261052
Hb01g006630	13.0211	2.77681	0.798068	3.15919	6.52565	6.9207	23.4904
Hb01g006640	8.36627	56.2288	2.90036	2.3035	20.4095	22.2625	2.2241
Hb01g006660	0.150924	3.00184	0.277541	0.825289	1.00662	1.12843	0.855528
Hb01g006680	39.947	0.0592589	0.0406362	0.0172935	23.9859	50.385	153.216
Hb01g006690	12.3721	0.0501174	15.7705	5.58807	4.28394	5.22285	3.54977
Hb01g006700	0.0656188	0	0	0	1.25512	3.11835	0
Hb01g006740	1.85615	16.31	0.588925	0.797256	7.09393	5.33351	3.78749
Hb01g006780	18.1902	14.7519	15.321	8.90981	20.5342	14.9963	14.5828
Hb01g006790	3.96843	2.64282	3.80512	5.07241	6.08846	7.24707	2.16126
Hb01g006800	13.5668	14.4983	2.18133	3.70788	28.1825	36.5064	25.1869
Hb01g006810	35.3389	33.3275	85.8378	47.6869	52.5287	55.309	26.7784
Hb01g006820	12.3351	3.00356	4.91602	6.96058	12.739	14.4514	10.8729
Hb01g006830	0.187132	0	0	0	0.349569	0.173884	1.06633
Hb01g006840	5.33456	1.25553	4.55594	2.93483	4.63096	4.31975	3.75264
Hb01g006850	11.9446	6.1793	8.29628	6.91894	9.98043	12.416	8.65654
Hb01g006870	35.8235	14.2154	232.437	160.666	25.9363	24.68	9.14131
Hb01g006880	14.2403	1.77395	35.7125	20.8557	10.5954	7.77809	17.2937
Hb01g006890	23.467	17.6801	47.8706	24.4386	15.4976	9.64272	28.8723
Hb01g006900	14.4354	32.8079	10.6193	23.9607	37.9329	38.2548	13.3443
Hb01g006910	0	0	0	0	0	0	0
Hb01g006960	0.0451227	0.129604	0.0426168	0	0.736419	0.506014	0.255126
Hb01g007000	5.73399	4.94044	3.83662	5.83127	6.69874	8.51491	4.14424
Hb01g007010	0.601212	0.638405	3.69556	2.49455	1.04152	1.33305	0.327763
Hb01g007030	25.2464	44.0739	19.5037	28.7119	70.8578	73.6411	31.0083
Hb01g007040	2.12459	2.37683	0.294732	0.25648	2.27115	2.16772	1.88246
Hb01g007050	2.5924	6.26778	240.446	457.632	7.55372	6.91002	0.665576
Hb01g007080	4.66867	8.18517	6.44605	5.79518	6.7619	8.17645	3.1684
Hb01g007090	0	0.0844278	0.049241	2.06555	0.20612	0.315465	0.0516291
Hb01g007150	11.7191	5.04824	4.28763	3.14286	12.6603	12.2954	12.5236
Hb01g007160	21.6639	18.3695	13.606	11.3492	29.808	27.502	20.1172
Hb01g007200	0	0	0	0	0	0	0
Hb01g007260	0	0	0	0	0	0	0
Hb01g007270	0	0	0	0	0	0.0407173	0
Hb01g007300	0	0	0	0	0	0	0.209285
Hb01g007310	0	0	0	0	0.0768438	0	0
Hb01g007320	0	0.0348348	0	0	0.0327041	0	0.0334159
Hb01g007340	0	0	0	0	0	0	0
Hb01g007360	0	0	0	0	0.0409039	0.211206	0
Hb01g007390	0	0	0	0	0.0998839	0	0
Hb01g007420	0.022199	0.0808609	0	0	0	0.0428407	0
Hb01g007430	0	0	0	0	0	0	0
Hb01g007450	0	0	0	0	0	0	0
Hb01g007480	1.52741	0.323254	0.107645	0.104078	1.51654	1.5971	1.30267
Hb01g007510	0.0356443	0.0329368	0	0	0.0654904	0.0336335	0
Hb01g007540	0.280169	4.78034	0	0.0133124	0.0784675	0.37132	1.99034
Hb01g007580	0	0	0	0	0	0	0
Hb01g007650	4.75798	15.8095	0.107375	4.47534	14.8043	7.30527	1.23274
Hb01g007660	3.99588	0.0364297	0	0	0.354747	0.843077	18.0287
Hb01g007670	9.75768	0.802891	0	0	0.315057	1.41535	40.9624
Hb01g007680	0.519186	1.0043	1.17747	0.938295	0.769117	1.04474	0.359263
Hb01g007740	0	0.264977	0	0	0	0.201684	0.0356881
Hb01g007750	0	0	0	0	0	0	0.122968
Hb01g007840	0.0400053	0.118025	0	0	0.0398593	0	0.124217
Hb01g007870	0.0261715	0.141952	0	0	0.0246455	0.0255467	0.247736
Hb01g007900	0	0	0	0	0	0	0
Hb01g007950	0	0.0708888	0	0	0.0233405	0.164032	0
Hb01g007960	0	2.51225	0	0	0	0	0.07842
Hb01g007980	0	0	0	0	0	0	0
Hb01g007990	8.83529	9.04973	0.0244192	0.0237307	16.0946	26.1559	22.1943
Hb01g008000	0	0	0	0	0	0	0
Hb01g008010	0.959624	0.330951	0	0	0.345327	1.30937	0.927889
Hb01g008020	20.4182	135.838	14.6872	63.5869	44.1715	50.2031	15.4456
Hb01g008030	0	0	0	0	0	0	0
Hb01g008040	0	0.133772	0	0	0	0	0
Hb01g008050	0.0477838	4.75025	0	0.125871	0.366588	0.693791	0
Hb01g008060	0	0	0	0	0	0	0
Hb01g008070	67.0142	342.703	22.2514	71.3152	167.914	99.9003	8.31653
Hb01g008080	0.794886	0.0446828	0.0366347	0.0423439	0.838192	0.346351	0.806148
Hb01g008090	0.0556332	0.0526256	0	0	0.177763	0.0262191	0.131106
Hb01g008100	0	0	0	0	0	0	0
Hb01g008110	31.897	5.68039	9.3438	6.81456	11.8794	12.4036	71.8459
Hb01g008120	10.0998	11.3052	3.36134	8.36661	12.1904	14.8838	11.742
Hb01g008130	204.484	184.752	261.319	781.051	243.093	212.061	125.343
Hb01g008140	0	0	0	0	0	0	0.326708
Hb01g008170	0	0	0	0	0	0	0
Hb01g008180	0	0	0	0	0	0	0
Hb01g008190	0.251289	0.242328	0	0	0.156482	0	0.466646
Hb01g008200	0	0	0	0	0.010539	0	0.0106885
Hb01g008230	15.8631	20.1972	0.362489	2.76659	25.2367	16.3742	11.89
Hb01g008240	0	0.103926	0.0644119	0	0	0	0
Hb01g008260	5.83443	125.151	3.4453	5.41863	15.7708	14.2419	2.31784
Hb01g008320	15.0895	17.3327	4.66741	4.53055	28.5444	31.03	15.6148
Hb01g008330	0.295981	5.90965	0	0.0366785	2.44547	2.24811	0.137082
Hb01g008340	7.16958	9.12192	23.4534	17.727	7.43463	9.14274	0.966948
Hb01g008350	34.2625	4.00518	5.46178	32.5418	40.9	55.9093	22.8727
Hb01g008370	0	0	0	0.321379	0	0	0
Hb01g008400	0	0	0	0	0	0	0
Hb01g008410	0	0	0	0	0	0	0
Hb01g008420	4.39473	442.923	0.0147046	0.129274	16.0299	47.1733	3.26044
Hb01g008430	24.2123	57.2448	6.79972	6.33832	65.1043	52.6601	10.5489
Hb01g008450	0.0977211	0.285545	0	0.0895679	306.289	12.6439	0
Hb01g008460	0	0.745679	0	0	4.19997	0	0
Hb01g008470	0	0	0	0	0	0	0
Hb01g008480	0.0538617	0.159845	0.0503836	0	134.702	1.39459	0.0511027
Hb01g008570	0	0.0197211	0	0	0.055857	0	0.0208101
Hb01g008580	0	0	0	0	0	0	0
Hb01g008590	6.99753	3.15212	3.48588	2.90897	11.3274	9.41082	7.00346
Hb01g008600	0	0	0	0	0	0	0.127622
Hb01g008610	0	0	0	0	0	0	0
Hb01g008620	1.69776	2.80861	5.03627	5.19345	3.75533	2.66389	2.93495
Hb01g008630	8.42845	7.09334	4.00876	9.54961	9.39683	10.2981	9.16559
Hb01g008640	0	0	0	0	0	0	0
Hb01g008650	0	0	0	0	0	0	0
Hb01g008680	29.3704	20.335	17.8887	31.9517	20.8395	23.8726	20.2047
Hb01g008690	9.76026	1.25863	5.7132	6.45667	3.98161	4.28728	10.9665
Hb01g008700	15.5426	4.94844	22.201	5.82713	11.6454	10.1628	11.3902
Hb01g008740	0.704147	0.165252	0	0	10.2443	2.15868	0.315702
Hb01g008750	10.2051	4.93987	14.5859	4.44737	8.87311	9.27322	7.83063
Hb01g008760	0	0.0610639	0	0	0	0	0.0679586
Hb01g008860	0	0	0	0	0	0	0
Hb01g008880	0	0.0903483	0	0	0.0875674	0.35885	0.176415
Hb01g008900	27.8289	23.5625	10.7139	18.2556	17.5942	21.1493	18.1904
Hb01g008910	12.7483	8.60021	7.10023	3.08365	16.0888	19.0884	17.6832
Hb01g008960	1.67882	5.47791	2.25669	2.41138	9.1851	11.0782	3.83313
Hb01g008970	6.14952	0.258725	0.0370514	0.107143	3.07578	6.05913	20.6744
Hb01g008980	7.05855	13.2372	3.22993	7.01396	9.76104	9.84467	4.56377
Hb01g008990	0.316252	0.108833	0	0	0.0977862	0.201114	0.166244
Hb01g009000	0.0662176	0	0	0	0.151617	0.0466462	0.125283
Hb01g009010	20.4344	9.68035	11.533	11.885	12.3787	10.2991	10.4969
Hb01g009020	83.7084	86.4994	7.62254	5.00756	103.129	143.068	123.18
Hb01g009030	6.51371	12.6017	2.06049	25.7067	4.96657	4.41522	1.2544
Hb01g009050	10.144	3.36347	3.40281	2.59575	6.41209	6.70884	17.098
Hb01g009060	5.99472	0.185872	1.95981	1.91384	4.19388	3.61747	9.22533
Hb01g009080	0.202796	0	0.0382012	0	5.0648	25.3898	0
Hb01g009150	0	0	0	0	0	0	0
Hb01g009160	0	0	0	0	0	0	0
Hb01g009240	15.2937	3.62701	7.95077	13.8314	13.3596	9.60569	16.9784
Hb01g009250	0	0	0	0	0	0	0
Hb01g009310	0	0	0	0	0	0	0
Hb01g009340	27.7802	24.9966	26.1546	38.4495	31.7372	31.7327	21.4016
Hb01g009350	0	0.171544	0	0	3.96735	1.85636	0.0883954
Hb01g009380	4.35144	1.95704	4.60292	1.80137	5.68834	3.74161	2.25794
Hb01g009390	0	0	0	0	0	0	0
Hb01g009430	0	0	0	0	0	0	0
Hb01g009450	0	0	0	0	0	0	0
Hb01g009510	0	0	0	0	0	0	0.0187139
Hb01g009530	18.9073	7.11291	7.14686	3.20512	23.023	18.6112	17.4424
Hb01g009600	5.61275	6.32546	0.782549	0.386874	16.0498	15.039	1.07191
Hb01g009620	0	0	0	0	0	0	0
Hb01g009690	0.0232358	0.0203358	0	0	0	0	0
Hb01g009770	0	0	0	0	0	0	0
Hb01g009800	0.247145	0	0	0	0	0	0.0335196
Hb01g009810	1.76534	1.19405	0.0634905	0.0688857	1.96425	1.65739	0.164629
Hb01g009840	0	0	0	0	0	0	0
Hb01g009860	1.40216	5.43595	0	0	1.94764	1.11508	0.300146
Hb01g009900	0	0.1334	0	0	0	0	0
Hb01g009960	0.748015	0.506285	0.050964	0.198578	0.54189	0.999368	0.799528
Hb01g010000	0	0.0821548	0	0	0	0.312553	0
Hb01g010020	0	0.0640599	0	0	0.0216428	0.107846	0.130077
Hb01g010030	0	0.191201	0	0	0	0	0.169875
Hb01g010060	1.80499	13.5409	0	0	1.0418	2.20123	0.0673859
Hb01g010140	19.1891	10.5279	11.6142	10.3998	22.9353	22.8079	28.1847
Hb01g010150	0.316231	0.0721209	0	0	0.292081	0.0739239	0.778273
Hb01g010160	8.26298	13.955	3.69528	2.65174	7.59643	6.90915	13.606
Hb01g010180	50.801	26.8478	35.8394	54.1054	58.9174	69.7183	76.6481
Hb01g010190	0.175716	0	0	0.0808757	0	0.0833986	0.165559
Hb01g010240	0	0.0230055	0	0	0.021728	0	0
Hb01g010270	0	0	0	0	0	0	0
Hb01g010300	0	0.167994	0	0	0	0	0.141885
Hb01g010320	0	0.465309	0	0	0.212724	1.00371	0.0418796
Hb01g010350	18.0628	30.2501	53.4983	15.8835	28.4447	27.4347	10.576
Hb01g010360	1.05639	2.12081	0	0	1.68869	0.772326	1.35653
Hb01g010370	11.6347	7.79525	36.6743	12.9189	15.1568	14.884	9.0909
Hb01g010460	15.5129	6.44474	3.49006	6.49846	39.3166	29.5252	18.5341
Hb01g010470	0.439089	0.0536924	0	0	0.151314	0.0866993	0.326921
Hb01g010480	0	0.250046	0	0	0	0	0
Hb01g010490	12.4771	5.88331	0.952682	1.09567	8.7654	9.59348	4.15178
Hb01g010500	58.1577	34.9127	7.96601	21.781	80.3214	68.9481	57.3453
Hb01g010600	0.0305589	0	0	0	0.152195	0.371124	0.403199
Hb01g010650	2.19935	24.0929	2.13496	18.087	22.0249	26.4695	0.419171
Hb01g010670	0	0	0	0	0.10629	0.164024	0
Hb01g010730	0	0	0	0	0	1.16062	0
Hb01g010740	0	0	0	0	0	0	0
Hb01g010750	0	0	0	0	0.819334	1.38482	0
Hb01g010800	7.33838	0.634215	0	0.0366923	5.67901	5.18215	3.57351
Hb01g010870	1.65635	2.26742	0.876484	1.56545	2.51901	2.80042	1.50507
Hb01g010920	2.46677	0.465174	0	0.0690234	3.17464	3.46759	0.366385
Hb01g010940	15.5861	1.09933	0	0	6.48875	7.54292	17.9435
Hb01g011020	0	0.195879	0	0	0	0	0
Hb01g011200	4.12374	8.23921	0.318836	0.309032	6.54269	5.46632	3.58072
Hb01g011420	0	0	0	0	0.0136499	0.0280528	0.237623
Hb01g011550	0.294259	0	0	0	0	0	0
Hb01g011580	0.183239	0.0960259	0	0	3.02631	4.32543	0.103178
Hb01g011690	0	0	0	0	0	0	0
Hb01g011860	0	0	0	0	0	0	0.154683
Hb01g012350	1.51738	0	10.0042	14.773	4.91037	4.68329	0.0931571
Hb01g012500	0	0	0	0	0	0	0
Hb01g012660	0	0	0	0	0	0	0.10917
Hb01g012780	0	0	0	0	0	0	0
Hb01g013230	0.177806	0.610731	3.97372	6.01607	2.67601	2.56196	0.0555281
Hb01g013240	0	0	0	0	0	0	0
Hb01g013440	6.01204	4.08402	3.82668	4.75427	6.62796	9.27186	7.89181
Hb01g013830	0	0	0	0	0	0	0
Hb01g013840	0	0	0	0	0	0	0
Hb01g013960	0	0	0	0	0	0	0
Hb01g013970	0	0	0	0	0	0	0
Hb01g014050	0	0	0	0	0.14174	0	0
Hb01g014060	0	0	0	0	0	0	0
Hb01g014090	0	0	0	0	0	0	0.0394102
Hb01g014100	0	0	0	0	0	0	0
Hb01g014130	40.2273	37.0668	57.8176	60.9799	119.393	98.5991	50.8961
Hb01g014300	0	0	0.118738	0	0.0276121	0.0283285	0.0282663
Hb01g014420	0.314599	0.163431	5.67298	5.78547	2.25853	2.37505	0.193211
Hb01g014430	0.405206	0.829292	5.68292	5.05506	2.76746	2.5918	0.170022
Hb01g014560	0	0	0	0	0	0	0
Hb01g014590	0	0	0	0	0	0	0
Hb01g014680	7.29632	3.41933	0.804164	1.62658	9.4075	12.1113	9.33711
Hb01g014820	0	0.0456425	0	0	0.0393461	0	0.472514
Hb01g015200	0	0	0	0	0	0	0
Hb01g015430	0	0	0	0	0	0	0
Hb01g015470	0	0	0	0	0	0	0.0409282
Hb01g015610	0	0	0	0	0	0	0
Hb01g015680	0.128248	0.0332829	0.0175554	0	0.0335113	0.0517066	0.0683321
Hb01g015690	0.171566	0	0	0	0	0	0
Hb01g015710	1.19209	2.98652	0.0506503	0	6.29814	8.16709	4.17727
Hb01g015930	0	0	0	0	0	0	0
Hb01g015940	0	0	0	0	0	0	0.0779316
Hb01g015950	5.28155	0.0233623	0.0224127	0.0220259	21.6683	27.6088	2.62975
Hb01g015960	0	0	0	0.204961	0	0	0
Hb01g016110	0	0	0	0	0	0	0
Hb01g016230	0	0	0	0	0	0	0
Hb01g016430	0.514246	0.281378	0	0	0	0	0
Hb01g016590	0	0	0	0	0	0	0
Hb01g016630	0	0	0	0	0	0	0
Hb01g016690	0	0	0	0	0	0	0.106674
Hb01g016700	0	0	0	0	0	0	0
Hb01g016800	0.2025	0	0	0	0.0366742	0	0.0753132
Hb01g016910	0	0	0.0668608	0	0.20064	0.0694112	0.0679247
Hb01g016930	21.235	12.9171	21.3056	12.399	18.3027	18.185	13.8031
Hb01g017200	0.230994	0	0	0	0	0	0
Hb01g017300	11.1489	17.0662	5.23459	30.2403	17.341	27.3282	13.3631
Hb01g017310	0.0889895	0	0	0	0.244276	0	0
Hb01g017380	2.66024	2.89616	1.21949	3.9305	1.17474	2.29938	2.29632
Hb01g017460	0	0.256227	0	0	0	0	0
Hb01g017550	0	0.313102	0	0	0	0	0.580575
Hb01g017730	0	0.108538	0	0	0	0	0.0954602
Hb01g018130	0.608753	0.332043	0.0672312	0.886137	0.555508	0.369106	0.471809
Hb01g018140	16.2774	29.608	16.7948	34.7878	36.778	44.5213	18.9957
Hb01g018470	0	0	0	0	0	0	0
Hb01g018650	0	0	0	0	0	0	0
Hb01g018820	0	0	0	0	0	0	0
Hb01g018860	106.687	70.8783	70.6804	561.825	119.805	131.711	84.4151
Hb01g018910	0	0.0991613	0	0.0136859	0	0	0.0414988
Hb01g019060	0	0	0	0	0	0	0
Hb01g019070	0	0	0	0	0	0	0
Hb01g019180	0.200659	0	0	0	0	0	0.192185
Hb01g019580	0.0351007	0.234399	0	0.0184871	0.750492	0.57643	0.0749806
Hb01g019640	0.169431	0.150825	0	0	0	0	0
Hb01g019760	0.297066	0.428966	0	0	0.282949	0	0
Hb01g020210	0	0	0	0	0	0	0
Hb01g020310	0.0639835	0.00743136	0	0	0	0	0.033194
Hb01g020690	13.0763	4.46607	29.8793	16.3867	14.8235	11.903	12.8836
Hb01g020700	6.73695	2.48195	9.18135	6.61463	5.97044	6.03956	7.62454
Hb01g021650	0.189626	3.94519	0.139291	2.70193	3.10418	5.44432	0.220527
Hb01g021660	10.149	8.25148	9.24589	7.54389	8.03306	11.7252	5.69006
Hb01g021810	8.18202	5.72373	4.39842	4.18715	5.77655	6.85032	7.07493
Hb01g021830	0.303899	0	0	0	0	0	0
Hb01g022020	0	0	0	0	0	0	0.107113
Hb01g022460	0	0	0	0	0	0	0
Hb01g022490	0	0	0	0	0	0	0.0414477
Hb01g022830	23.2308	7.2962	13.2789	7.94625	13.7629	15.2079	19.0396
Hb01g022840	0.0422424	0	0.0403326	0	0	0.0396574	0
Hb01g022880	0	0	0	0	0	0	0.144747
Hb01g023440	0.280189	0	0.129531	0.193092	0.133275	0	0.133978
Hb01g023580	0	0.0964148	0	0	0.0964901	0	0.28999
Hb01g023620	23.1399	32.8256	6.26044	5.80061	27.4571	34.4757	13.6252
Hb01g024060	17.6749	17.8353	1.54961	6.98922	23.7263	30.9175	28.8561
Hb01g024070	0	0	0	0	0	0	0
Hb01g024140	12.8766	4.90577	6.36577	4.31327	13.7253	13.5925	10.8579
Hb01g024300	0	0	0	0	0	0	0
Hb01g024440	6.34492	7.62947	5.12525	6.67118	12.2807	15.6956	5.26844
Hb01g024450	14.0621	3.98522	5.86203	3.30848	11.705	13.869	8.39962
Hb01g024500	9.13851	4.32636	5.65972	11.7612	13.4659	15.0215	11.169
Hb01g024850	1.87761	0.0216181	0	0	3.08699	3.00797	0.432106
Hb01g025020	0	0	0	0	0	0	0.116981
Hb01g025120	0.134216	0	0	0	0.0308091	0	0
Hb01g025230	0	0	0	0	0	0	0
Hb01g025260	0	0	0	0	0	0	0
Hb01g025270	4.82058	15.852	0.37436	3.49964	11.2291	14.0787	6.86519
Hb01g025310	0	0	0	0	0	0	0
Hb01g025350	8.31846	1.74301	27.0805	8.9672	9.63581	8.31075	7.77756
Hb01g025540	0.0209646	0.0176087	0	0	0.0478251	0.00988302	0.048782
Hb01g025870	0	0	0	0	0	0	0
Hb01g027590	0	0	0	0	0	0	0
Hb01g027730	4.72437	0.628053	1.45938	1.59296	10.4593	12.9962	9.2524
Hb01g027750	12.5247	4.61589	2.71623	2.63808	18.6431	23.4063	15.7741
Hb01g027920	0	0	0	0	0	0	0.0427058
Hb01g027960	0	0	0	0	0	0	0
Hb01g028130	0	0	0	0	0	0	0
Hb01g028370	6.34023	16.1433	6.74072	8.64144	6.0927	7.09861	3.18513
Hb01g028450	0	0	0	0	0	0	0
Hb01g028850	7.35406	0.476245	0.149031	0.202967	4.20026	5.46627	2.61898
Hb01g028910	0	0.00800633	0	0	0	0	0.0236775
Hb01g029410	0	0	0	0	0	0	0
Hb01g029960	0	0	0	0	0	0	0.00987223
Hb01g030440	11.8073	4.18433	1.7773	3.43626	11.4323	12.7594	27.3139
Hb01g030450	1.24202	0.218375	0.197227	0.774388	1.71163	1.76497	2.72239
Hb01g030750	0.0064661	0	0	0	0	0	0.0120779
Hb01g031210	1.14706	0.684246	0.913528	1.69826	1.43608	1.94059	1.17627
Hb01g031530	4.76362	0.878699	1.63906	1.24868	2.86775	2.77492	6.10401
Hb01g031640	0.168269	0.0227901	0.0115364	0.0451519	0.2103	0.273817	0.234492
Hb01g031710	120.454	106.588	100.47	228.597	214.069	205.862	100.674
Hb01g032830	31.9585	19.4179	48.033	8.3423	16.9977	15.7793	11.289
Hb01g032840	5.64707	1.36969	10.82	2.10371	2.62791	4.02999	2.06047
Hb01g032850	27.6411	3.898	55.9549	10.3025	13.4473	13.9233	7.73728
Hb01g032870	1.3791	0	5.54295	1.49724	1.32223	1.3199	0.264566
Hb01g033200	0	0	0	0	0	0	0
Hb01g033610	0.0748568	5.11813	0	0	1.97028	3.83977	0.0219647
Hb01g033710	0	0	0	0	0	0	0
Hb01g033770	8.37493	2.53252	4.99291	4.22571	9.15277	9.51365	11.8734
Hb01g033900	0.0317805	0.449825	0.0169071	0	3.45625	3.14851	0.183994
Hb01g034020	0	0	0	0	0	0	0.155964
Hb01g034130	1.68278	0.67672	2.82966	1.83111	0.798744	1.24091	0.76785
Hb01g034140	0	0	0	0	0	0	0
Hb01g034390	21.097	5.90023	16.061	34.8945	27.125	35.0074	20.5578
Hb01g034500	2.41683	0.596058	0	1.41396	1.03409	1.05173	0.668496
Hb01g034510	20.5868	11.456	37.4387	19.8404	17.5902	22.1214	14.7834
Hb01g034550	0	0.279752	0	0	0	0	0
Hb01g035010	0.115596	0	0	0	0	0	0
Hb01g035060	0	0	0	0	0	0	0
Hb01g035070	0	0	0	0	0	0	0
Hb01g035090	0	0	0	0	0	0	0
Hb01g035100	0	0	0	0	0	0	0
Hb01g035120	0	0	0	0	0.140071	1.38452	0.715653
Hb01g035160	0.0498603	0	0	0	0.186245	0.618725	1.18709
Hb01g035370	3.68785	0.39994	0.53322	0.261847	2.28424	2.65824	1.33851
Hb01g035380	2.76863	1.08617	2.25674	1.56496	2.55908	1.7834	2.35284
Hb01g035480	4.35083	1.12205	0.142317	2.01183	2.1023	2.56756	1.50807
Hb01g035500	0	0	0	0	0	0	0.306763
Hb01g036080	6.59196	8.81755	4.20489	8.79389	8.91156	9.58875	4.88534
Hb01g036530	9.37726	0.453709	0	0	2.03465	3.94224	3.73471
Hb01g036550	0	0	0	0	0	0	0
Hb01g036650	0	0	0	0	0	0	0
Hb01g036750	0	0	0	0	0	0	0
Hb01g036950	4.38835	4.80624	2.33381	1.0131	6.39613	6.48516	3.79237
Hb01g037160	0	0	0	0	0.047261	0.141259	0
Hb01g037170	0	0	0	0	0	0	0
Hb01g037190	6.4343	1.53981	6.77922	1.63595	2.96724	3.27091	3.70233
Hb01g037230	0	0.119531	0	0	0.0418448	0	0
Hb01g037240	13.8692	1.26705	20.4353	6.65666	9.80147	10.0508	9.44818
Hb01g037280	0	0	0	0	0	0	0
Hb01g037440	17.1343	9.89245	3.06329	4.3879	20.6435	25.8974	22.6349
Hb01g037620	0	0	0	0	0	0.02174	0
Hb01g037760	130.651	75.1499	137.572	49.251	204.607	213.129	98.7532
Hb01g037780	5.23123	2.93599	12.5425	6.16725	6.16158	6.8803	4.55186
Hb01g037890	53.6965	21.6631	13.0752	20.3884	41.6191	50.055	36.3658
Hb01g037930	1.12941	2.7324	1.22731	1.14456	1.20159	1.80406	1.85521
Hb01g038100	5.02038	18.9405	6.2362	12.1128	5.23134	4.17143	1.00382
Hb01g038220	0.109301	0.0164019	0	0	0.117405	0.121579	0.103302
Hb01g038230	21.9676	6.39755	33.9302	10.4274	18.859	12.3838	15.9014
Hb01g038320	0.0724468	0	0.0706373	0	0.0349937	0	0
Hb01g038460	2.71745	5.71521	1.54534	3.27181	4.30847	5.19613	6.76545
Hb01g038510	1.31147	2.96962	0.205419	0.135705	5.06994	2.89754	0.244307
Hb01g038530	1.72632	1.21774	0.761407	0.847392	5.23782	3.97803	0.287828
Hb01g038650	0	0	0	0	0.0515549	0.0524615	0
Hb01g038660	1.9915	2.26891	2.75344	0.915902	5.99375	5.47054	1.94934
Hb01g038730	0	0	0	0	0	0	0
Hb01g038760	0	0	0	0	0	0	0.0087871
Hb01g038860	0.203254	0.582243	0.0639014	0.339549	0.292879	0.579484	0.337315
Hb01g038880	0	0	0	0	0	0	0.205884
Hb01g038990	0	0	0	0	0	0	0
Hb01g039490	0.237213	0	0	0	0	0	0
Hb01g039550	0	0	0	0.0928518	0	0	0
Hb01g039730	1.35186	0.970636	3.26493	1.2821	3.90418	5.34272	0.542534
Hb01g039740	17.3893	24.5863	149.161	40.8297	17.333	18.3069	5.99685
Hb01g039750	1.97899	2.13246	8.42538	2.40195	3.18075	1.26312	2.24415
Hb01g039760	0.237449	0	0	0	0.0552572	0.0557985	0
Hb01g039770	0.615024	0.680308	0.326345	6.41361	1.21644	0.753432	0.506235
Hb01g039780	7.64944	3.56821	23.4434	8.77168	8.83697	6.9212	4.57167
Hb01g040020	629.812	57.3123	1052.12	774.589	196.512	106.003	208.31
Hb01g040110	0	0	0	0	0	0	0
Hb01g040150	0	0	0	0	0	0	0.142246
Hb01g040170	0.0445111	2.26317	0	0	0.0625571	0.401615	0.0710555
Hb01g040200	0	0	0	0	0	0	0
Hb01g040280	12.8144	42.442	58.3765	84.3116	32.802	26.9512	4.00404
Hb01g040680	9.17576	4.11674	0.699673	0.497168	14.8932	13.8155	9.60971
Hb01g041240	0	0	0	0	0.0988358	0	0
Hb01g041660	1.11582	1.00933	0.481321	0.142763	0.210304	1.28763	0.358016
Hb01g042010	0	0.028213	0	0	0.135735	0.0837431	0
Hb01g042190	0	0	0	0	0	0	0
Hb01g042350	22.1364	2.46141	6.57564	1.89651	6.33841	6.6794	21.9167
Hb01g042370	0	0	0.24965	0.271321	0	0	0
Hb01g042380	0.305908	1.47689	0	0	1.45684	1.16301	0
Hb01g042390	0.125765	0.133488	0.215468	0	0	0	0
Hb01g042590	22.7055	8.50393	13.2702	8.09099	18.9467	16.8161	15.6241
Hb01g042630	0	0	0	0	0	0	0.262543
Hb01g042670	0.163375	0	0	0	0	0	0.305591
Hb01g042730	0.323388	0.291468	0	0	0.946107	0.376655	0.607796
Hb01g042760	0.166227	0.338382	0	0	0	0	0
Hb01g042770	0.0903021	0.112601	0	0	0.18658	0.312867	0.154341
Hb01g042840	8.34089	3.2141	6.84908	3.90415	7.85043	9.09895	7.37806
Hb01g042850	1.15032	1.20022	1.53808	1.51115	1.88962	2.3213	1.55009
Hb01g042930	0.894338	0.179121	0	0	0.81567	1.27015	0.110113
Hb01g043040	5.20487	32.8632	0	0	1.34172	0.658387	2.63283
Hb01g043050	18.0681	2.17132	24.3671	16.3346	12.1522	10.7848	16.5461
Hb01g043140	4.18362	7.94755	0	0.112865	8.14768	8.90513	7.91891
Hb01g043160	0	0	0	0	0	0.058683	0.0591482
Hb01g043170	23.0238	9.07059	43.636	14.8725	16.7735	20.2112	15.648
Hb01g043180	3.62453	1.19776	1.28458	3.10329	4.46658	7.26488	4.95636
Hb01g043220	2.46831	46.4637	0	0.0957481	1.59899	14.2544	0.0478208
Hb01g043270	11.7275	1.74255	1.31867	0.184986	26.4559	15.3759	10.1983
Hb01g043310	0	0	0	0	0	0	0
Hb01g043520	4.6857	3.40935	4.64721	5.32637	6.92189	5.79265	5.39779
Hb01g043690	0	0	0	0	0	0	0
Hb01g043740	5.21812	0.0252514	0	0	0.419376	0.259208	2.10705
Hb01g043800	0	0	0	0	0.407966	0	0
Hb01g043810	0	0	0	0	0	0	0
Hb01g043890	8.82587	6.18925	2.1704	2.21482	7.5031	8.71928	37.3012
Hb01g043910	4.39385	3.01479	1.05133	2.25726	4.54186	3.6582	3.27363
Hb01g043920	0	0	0	0	0	0	0
Hb01g043980	16.72	16.7517	8.98667	5.27669	7.27243	7.74172	16.3099
Hb01g043990	0	0	0	0	0	0	0
Hb01g044120	7.37086	2.96498	1.65817	6.73595	9.69878	12.0225	10.6056
Hb01g044220	27.3708	30.9573	30.1713	49.3824	25.852	25.7826	18.5738
Hb01g044240	4.23628	4.9755	3.16667	3.05919	7.04873	6.56691	3.08287
Hb01g044280	0	0	0	0	0	0	0
Hb01g044310	0	0	0	0	0	0	0
Hb01g044450	0	0	0	0	0	0	0
Hb01g044500	0	0	0	0	0	0	0
Hb01g044520	22.2423	20.1014	0.902979	0.945197	8.33073	8.69268	17.8869
Hb01g044580	0	0	0	0	0	0	0
Hb01g044630	20.246	34.3701	29.5537	83.2398	27.1577	17.2917	5.46631
Hb01g044640	2.63903	2.94421	0.27319	1.52114	2.97698	2.74242	1.97563
Hb01g044650	1.6907	2.09588	0.939368	1.05263	0.972946	1.26524	1.15396
Hb01g044700	8.90862	894.36	0.215215	0.289217	61.3598	158.005	16.3613
Hb01g044760	0	0.0890296	0	0	0	0	0.124336
Hb01g044840	6.12001	2.51131	0.497262	0.907621	5.62559	5.73191	19.715
Hb01g044850	0	0	0	0	0	0	0
Hb01g044970	29.0029	0.422971	348.665	673.207	68.2556	48.3636	2.35723
Hb01g045000	29.8142	0.241011	139.739	354.752	73.4481	67.8831	2.02525
Hb01g045010	19.1596	4.2769	8.21262	6.78483	21.5312	14.2078	6.35651
Hb01g045080	74.395	26.8863	59.1769	22.4473	45.2073	41.8882	55.6413
Hb01g045090	230.937	88.3635	527.579	525.109	188.67	162.384	167.408
Hb01g045280	0.637521	0.402024	0	0	0.528008	0	1.0574
Hb01g045290	5.39074	13.7325	0	0.0330947	5.51021	4.63087	10.3498
Hb01g045320	3.8278	10.4323	0	0	1.90392	1.98453	2.14752
Hb01g045360	0	0	0	0	0	0	0
Hb01g045400	0	0	0	0	0	0	0
Hb01g045430	2.13173	1.80301	0	0	2.66987	2.89664	0.659155
Hb01g045480	0	0.155386	0	0	0.0349952	0	0.078423
Hb01g045490	0	0.142187	0	0	0	0	0.119649
Hb01g045500	3.29424	5.96786	0	0	4.1316	4.57449	1.7035
Hb01g045570	0	0	0	0	0	0	0
Hb01g045710	0	0	0	0	0	0	0
Hb01g045860	7.90537	7.87689	0	0	8.63069	10.1154	3.40368
Hb01g045880	0	0	0	0	0	0	0
Hb01g045970	2.32886	14.5864	0	0	1.95122	0.5021	0.133546
Hb01g045990	0.303233	0	0	0	0.0713322	0.14282	0.713528
Hb01g046000	0	0	0	0	0	0	0.0275133
Hb01g046010	0	0.154464	0	0	0	0	0
Hb01g046020	1.77891	4.46688	0	0.03241	7.00644	5.01131	1.70355
Hb01g046070	1.56834	0.600719	0.7254	2.24205	3.76839	4.64234	0.632192
Hb01g046100	0	0.0888357	0	0	0	0.172376	5.45312
Hb01g046110	20.5722	19.3449	5.44178	6.29339	13.1732	16.3072	9.67716
Hb01g046130	52.3943	36.4591	54.7895	52.8106	37.5889	41.0436	16.4855
Hb01g046140	28.0097	29.0911	20.2139	27.4402	35.9992	36.0678	19.4983
Hb01g046150	0.30703	6.04338	0	0	9.51437	2.42311	0.405293
Hb01g046220	0.101044	0	0	0	0.0305384	0	0
Hb01g046230	0.281106	0.136278	0	0	0	0	0
Hb01g046290	22.092	5.22034	9.31818	10.6824	20.0637	19.3038	12.1116
Hb01g046300	15.3073	24.8854	3.43593	5.09855	117.92	115.648	11.1257
Hb01g046340	0.619815	0	0	0	0	0.0796133	0.079347
Hb01g046390	0	0	0	0	0	0	0
Hb01g046430	0	0	0	0	0	0	0
Hb01g046440	0	0.144049	0	0	0	0	0
Hb01g046450	3.05367	0.0977924	0	0	0.239919	0.590726	0.0484302
Hb01g046460	17.1628	11.5683	0	0	75.268	35.5184	0.799501
Hb01g046510	0.773169	1.45705	0	0	1.37874	2.4146	3.16987
Hb01g046540	0.277684	0.783216	0	0	0.363309	0.739209	0.598795
Hb01g046570	2.05504	0	0	0.0746031	3.42724	6.44949	0.310228
Hb01g046610	1.3362	2.42815	0.128808	0	6.81192	19.2296	0.738152
Hb01g046630	1.48844	53.4168	0.130754	0.115625	0.764748	10.2988	0.158938
Hb01g046700	18.9818	15.3078	1.41769	2.91867	16.073	20.0845	4.73413
Hb01g046760	22.1826	4.3482	122.909	29.7384	32.153	18.8942	4.56761
Hb01g046780	0	0	0	0	0	0	0
Hb01g046790	103.22	7.13444	13.7703	16.4823	16.9139	24.4967	466.765
Hb01g046810	13.8676	12.4082	37.8794	29.2179	17.7133	16.7751	16.5889
Hb01g046820	13.4792	3.43441	3.59377	4.52798	17.6981	18.125	49.1433
Hb01g046830	6.82686	93.0716	0.978556	0.188309	28.2879	48.6933	1.55161
Hb01g046860	7.19607	7.3588	0.850033	2.06271	11.6158	12.9631	6.14122
Hb01g046890	0.267827	0.362664	0	0.0281441	4.934	6.52967	0.0458164
Hb01g046990	0	0	0	0	0	0	0.141297
Hb01g047000	45.2258	26.4585	99.0327	81.5965	29.0565	28.2064	32.1791
Hb01g047010	29.3027	1.41099	3.53184	5.9372	14.3488	13.3945	110.647
Hb01g047020	23.9361	22.7733	17.96	5.27738	24.4009	25.5831	14.796
Hb01g047030	0	0	0	0	0	0	0.110381
Hb01g047040	21.5813	13.0515	51.9127	52.992	20.711	25.0214	13.868
Hb01g047050	296.049	387.627	71.8716	30.8496	204.774	177.266	31.436
Hb01g047070	3.50428	1.24772	0.493489	0.830497	3.12217	3.43051	4.50304
Hb01g047090	0	0	0	0	0	0	0.147186
Hb01g047100	0	0	0	0	0	0	0
Hb01g047110	0	0	0	0	0.158839	0	0
Hb01g047140	6.93954	0.0334575	0	0.0904589	256.492	141.166	22.8244
Hb01g047240	21.8828	1.15791	0.0558098	0	44.9696	64.3914	2.72839
Hb01g047250	9.19644	5.75825	4.97412	1.51134	8.28274	6.49521	19.7624
Hb01g047260	32.9615	1.55666	5.64381	10.9603	19.1187	27.0211	41.5691
Hb01g047280	26.4736	9.57633	6.05479	8.53282	30.0956	33.1544	21.8006
Hb01g047360	0.0625295	0.736738	0	0	6.2395	8.97586	2.47042
Hb01g047370	0.295697	0.631176	0	0	13.9863	20.3752	2.33355
Hb01g047390	12.474	0.617775	18.9841	5.73441	3.51119	3.26455	0.587265
Hb01g047400	0	0.260751	0	0	0	0	0
Hb01g047410	0	0	0	0	0	0	0.103894
Hb01g047460	11.1896	1.11475	67.9719	78.1261	3.21924	5.01287	1.54071
Hb01g047520	0.697722	0.228564	0	0	2.94533	1.86107	0.220734
Hb01g047530	0.0725559	0.0358132	0	0	0.572424	0.446833	0.0346577
Hb01g047550	0.0814668	0.0393802	0	0	0.877617	1.15822	0.233035
Hb01g047560	0.399952	0.0966967	0	0	0.18553	1.02956	0.317409
Hb01g047620	0.0389742	0.117334	0.0927556	0.111245	0.198081	0.722296	0.0364855
Hb01g047630	0	0	0	0	0	0	0
Hb01g047640	2.06202	1.35638	4.68006	3.43548	2.83846	3.28702	3.20152
Hb01g047650	0.257009	0	0	0	0.246005	0	0
Hb01g047690	0.0893035	0	0	0	3.32199	0.63283	0
Hb01g047710	0.0959541	0.265759	1.42778	5.02667	0.936166	0.597366	0.0605366
Hb01g047720	15.2784	7.26141	15.3541	13.5672	13.5194	12.0302	12.3466
Hb01g047730	23.3883	4.84521	0.053898	8.43852	14.1942	9.32556	3.06695
Hb01g047840	0.0788817	1.79055	0.0162355	0.117281	0.391816	0.205907	0
Hb01g047870	0	0	0	0	0	0	0.0396277
Hb01g047910	0.0780964	1.56055	0.0186968	0.405731	0.329015	0.27827	0
Hb01g048000	0	0.102421	0	0	0	0	0
Hb01g048070	0	0	0	0	0	0	0
Hb01g048090	0	0	0	0	0	0	0
Hb01g048210	0	0	0	0	0	0	0.0583292
Hb01g048250	0	0	0	0	0	0.0305912	0
Hb01g048310	0.440755	0.105018	0	0	0.244157	0.0173213	0.0687618
Hb01g048320	0	0	0	0	0	0	0
Hb01g048340	0	0	0	0	0	0	0
Hb01g048350	0	0	0	0	0	0	0
Hb01g048370	0.611583	3.33132	2.14083	4.1739	0.560957	1.26813	1.61307
Hb01g048380	0	0.14193	0	0.196212	0	0	0.136845
Hb01g048390	0	0	0	0.132264	0	0	0.13866
Hb01g048420	0	0	0	0	0	0	0
Hb01g048430	0	0	0	0	0	0	0
Hb01g048440	0	0	0.0659924	0.19369	0	0.0662935	0.135124
Hb01g048450	0	0	0	0.165421	0	0.080982	0
Hb01g048520	0.180591	2.93757	0.186129	1.15257	1.12089	0.595999	0
Hb01g048550	0	0	0	0	0	0	0
Hb01g048590	0	0	0	0	0	0.14969	0.157604
Hb01g048650	40.2619	13.7921	75.5008	38.3198	15.8624	17.7685	18.6077
Hb01g048660	0.605095	0.780438	0.781379	1.81006	0.971752	0.997888	0.802544
Hb01g048680	0.0900739	0.0224625	0	0	0.0208106	1.06785	0.0213079
Hb01g048690	0	0	0	0	0	0	0
Hb01g048700	0.0899617	0.0418516	0	0	0	0	0.0421772
Hb01g048720	0	0.0760119	0	0	0.138717	1.85405	0
Hb01g048730	3.30115	1.67471	1.52911	1.44982	6.07472	5.65824	4.22711
Hb01g048770	0	0	0	0	0	0	0.101056
Hb01g048800	0.109048	0.13194	0	0	3.39873	2.03725	0.158106
Hb01g049090	0	0	0.0227508	0	0	0	0
Hb01g049120	0	0.0161888	0	0	0	0	0.0369612
Hb01g049170	0	0	0	0	0	0	0
Hb01g049190	0.785228	0	0	0	0	0	0.252212
Hb01g049200	0	0	0	0	0	0	0
Hb01g049210	0	0	0	0	0	0.201184	0
Hb01g049220	0.0827279	0.15387	0	0	0.151724	0	0.156418
Hb01g049230	0	0	0	0	0	0	0
Hb01g049260	0	0	0	0.467385	0	0	0
Hb01g049270	5.25792	1.20502	39.9754	60.3452	14.0692	7.95663	3.08293
Hb01g049280	0	4.02181	0	0	0	0	0.353769
Hb01g049290	31.6721	4801.31	0.762464	0.571514	145.562	177.235	4.87356
Hb01g049310	0	0.019393	0	0	0.0369209	0.228859	0.0378955
Hb01g049320	0.49268	2.40697	0	0.672581	1.57192	2.82222	0.139232
Hb01g049330	5.57902	30.7963	8.57323	9.29213	5.41624	15.086	5.92881
Hb01g049350	15.9755	19.8954	14.8236	19.4697	6.10376	6.43539	25.6129
Hb01g049370	13.6801	0.626366	46.4457	125.852	37.1961	48.02	4.90141
Hb01g049430	0	0	0	0	0	0	0
Hb01g049520	27.0765	61.1809	24.1323	92.4839	18.3565	25.1771	27.4913
Hb01g049530	7.01262	5.75023	40.1973	28.926	6.06273	6.84149	5.58726
Hb01g049540	4.3283	3.48393	3.24283	3.98264	3.29725	4.08953	3.473
Hb01g049550	7.7886	4.14301	0.0717913	0	19.6718	23.072	42.0047
Hb01g049560	128.714	214.142	130.957	231.222	93.0427	83.4241	89.7277
Hb01g049580	1.82313	0.0421324	0	0.0792767	2.2699	1.07334	0.828319
Hb01g049590	0.164032	0	0	0	0.0750447	0.0775939	0.154313
Hb01g049600	4.40476	0.247429	0	0.0309532	3.37156	2.60038	1.91193
Hb01g049610	1.96776	0.174885	0	0.013152	2.60123	2.26477	0.74834
Hb01g049630	0.523664	0.115823	0	0.0136133	0.401773	0.477336	0.249932
Hb01g049640	0.0300918	0	0	0	0	0	0
Hb01g049660	2.19676	0.306394	0.00446676	0.00431421	0.754057	1.00743	0.612509
Hb01g049690	1.61817	0.0984477	0.00477252	0.0617253	1.088	1.13321	0.98529
Hb01g049720	0.603757	0.111745	0.00525618	0.0152533	0.550168	0.672633	0.418238
Hb01g049760	1.28187	0.445073	0	0.0244208	0.499893	0.653564	0.421789
Hb01g049770	1.21613	0.24359	0.00968326	0.0237227	0.894069	0.928201	0.657577
Hb01g049820	3.28804	0.336274	0.0130696	0.0295232	2.64803	3.09702	2.62923
Hb01g049830	0.724979	0.0819762	0.00775456	0.0679889	0.385073	0.581697	0.424201
Hb01g049890	0.633754	0.0548822	0	0.0183409	0.33292	0.382863	0.272903
Hb01g049920	1.00448	0.125579	0	0.0178185	0.726274	0.790504	0.516506
Hb01g049950	1.20191	0.190425	0.0192281	0.0240578	0.938972	1.10433	0.840241
Hb01g049970	0.613296	0.029729	0.00903467	0.0218679	0.477655	0.593621	0.473954
Hb01g049990	0	0	0	0	0	0	0
Hb01g050020	0.339883	0.0324023	0	0	0.154495	0.127682	0.0627165
Hb01g050030	0.18545	0	0	0	0.0308795	0.0159262	0.0628249
Hb01g050040	0.307899	0.056304	0	0	0.413169	0.259595	0.250981
Hb01g050070	10.3038	13.5681	0.325198	0.275943	5.50298	6.89557	10.5952
Hb01g050090	0	0	0	0	0	0	0
Hb01g050110	0	0.0324823	0	0	0.19479	0.157999	0
Hb01g050120	8.75282	8.08445	19.4422	17.7756	8.95577	10.3303	15.0859
Hb01g050130	2.00755	3.51679	0.260929	0.610295	4.6223	4.03346	1.57835
Hb01g050170	94.9703	8.76737	48.291	24.5643	36.9182	41.0556	107.73
Hb01g050180	20.2603	31.954	0.343199	0.138109	2.643	16.8314	1.16025
Hb01g050190	0.139502	0	0	0	0.2675	0.411906	0.131422
Hb01g050230	0	0	0	0	0.134379	0	0
Hb01g050260	0	0.0749615	0	0	0.0119851	0	0
Hb01g050290	0	0.0483817	0	0	0	0	0.0489843
Hb01g050330	0	0	0	0	0	0	0
Hb01g050340	1.31189	3.66833	0	0	0.356287	2.9098	0.165247
Hb01g050350	0	0	0	0	0	0	0
Hb01g050360	0	0.169298	0	0	0	0	0
Hb01g050400	5.98184	0.0531525	0	0	0.0472345	0.193313	2.90639
Hb01g050410	118.876	0.0686923	0.316222	0.0516905	8.51431	21.2891	61.8881
Hb01g050480	0	0	0	0	0	0	0
Hb01g050490	0	0	0	0	0	0	0.0750517
Hb01g050510	0	0	0	0	0	0	0
Hb01g050690	0	0	0	0	0	0	0.100162
Hb01g050700	3.06073	0	0.026536	0.026121	0.500648	0.736413	1.36842
Hb01g050940	0	0	0	0	0	0	0.16415
Hb01g050960	5.90625	0	0	0	0.271866	0.760406	0.12664
Hb01g050970	0.140457	0	0	0	0.129263	0	0
Hb01g050980	0	0	0	0	0	0.369839	0
Hb01g050990	5.04671	0.0321556	0	0	0.590472	1.0064	2.39777
Hb01g051060	0.426253	0	0	0	0.134667	0.133338	0.404511
Hb01g051120	0.493803	0	0	0	0.0820749	0.0842568	0.208694
Hb01g051210	0	0	0	0	0	0	0.181634
Hb01g051320	0.0946702	0.0371856	0	0	0.0351549	0.14261	0.178031
Hb01g051330	0	0.107696	0	0	0	0.186604	0
Hb01g051360	0	0	0	0	0	0	0
Hb01g051380	0.10613	0.106243	0	0	0	0.220379	0.205004
Hb01g051420	0.598897	0	0	0	0.12156	0.274068	0.276495
Hb01g051500	4.94208	0.380637	0.399929	0.757641	1.50598	2.05072	4.92916
Hb01g051520	0.214056	0	0	0	0	0	0
Hb01g051530	0	0	0	0	0	0	0.248137
Hb01g051540	0.072801	0.130445	0	0	0	0	0.0898062
Hb01g051560	0.158992	0.0710915	0	0	0	0.222395	0.13725
Hb01g051570	0	0	0	0	0.21124	0	0.208096
Hb01g051680	0	0.0832615	0	0	0.165155	0	0.337376
Hb01g051700	0	0.0798117	0	0	0	0	0.384217
Hb01g051750	0	0	0	0	0	0	0.15776
Hb01g051760	0	0.0973202	0	0	0.190151	0.0475664	0
Hb01g051840	0	0.155758	0	0	0.403725	0.131408	0
Hb01g051860	0.200047	0	0	0	0	0	0.189401
Hb01g051870	0	0.268736	0	0	0.424938	1.13131	0.0752839
Hb01g051910	0	0	0	0	0	0	0
Hb01g051920	0	0.0529021	0	0	0.0465253	0	0
Hb01g051970	0.768735	0.172062	0.194093	0.572467	0.350553	0.766523	0.20553
Hb01g051980	7.94651	8.3733	6.69201	6.724	3.70329	5.35718	2.48961
Hb01g051990	0.0448395	0	0	0	0.0829692	0.0832596	0.128002
Hb01g052000	2.90829	136.179	0.730953	0.741406	2.49649	2.80615	1.51246
Hb01g052010	3.05159	1.89047	0.973046	0.758276	1.80526	2.22244	1.82572
Hb01g052030	3.65958	1.57607	3.6496	1.55726	2.76819	2.94677	2.37207
Hb01g052040	4.2212	42.6414	8.36169	10.3793	3.60693	8.043	2.09065
Hb01g052060	0	0	0	0	0	0	0
Hb01g052130	0.577106	0.0890254	0.215451	1.02939	0.470734	0.742307	0.292125
Hb01g052140	6.19653	4.91875	2.52746	4.19654	3.18678	4.18956	1.17426
Hb01g052150	0.133629	0.0478025	0	0	0.244952	0.0987506	0.150359
Hb01g052160	1.73867	47.5855	0.407112	0.676414	0.927845	1.41485	0.899796
Hb01g052170	2.25904	0.974382	2.24497	1.01331	1.40946	1.47433	1.68262
Hb01g052190	1.00503	1.38189	0	0.109098	0	0.187046	0
Hb01g052310	0.122929	44.627	0	0	0.335408	2.77559	0
Hb01g052320	0.0712879	1.04531	0	0	0.490839	0.921181	0
Hb01g052340	0.0458314	0	0	0	0	0	0
Hb01g052350	19.7118	4.16492	0.0328624	0.0299158	9.72115	26.5631	1.08916
Hb01g052370	1.27563	1.68217	0.0358581	0.352004	0.623062	0.746432	0.283882
Hb01g052380	0.162105	0	0	0	0	0	0
Hb01g052400	0.0404866	0	0	0	0	0	0.0763259
Hb01g052420	0	0.031178	0	0	2.42518	6.81587	0.0294175
Hb01g052450	0.302469	0.864865	0.0411867	0.0405008	0.320559	0.393477	0.270226
Hb01g052490	0.182554	0.0241272	0	0	13.5654	31.9023	0.0287267
Hb01g052510	10.8412	7.86424	1.05841	3.39122	20.0796	31.2761	2.44923
Hb01g052520	8.79831	4.80822	1.41345	5.80324	12.7214	25.5943	15.8449
Hb01g052530	0.0420482	1.6063	0	0	5.4094	19.5185	0.0394215
Hb01g052540	16.4655	0	0	0	0.153724	1.08437	41.7063
Hb01g052550	0	0.110404	0	0	0	0	0
Hb01g052570	2.57833	2.01236	3.7579	4.46673	1.45649	2.12947	0.412339
Hb01g052580	0	0	0	0	0	0	0
Hb01g052600	0.0712456	0	0	0	0	0	7.23272
Hb01g052610	0.628163	0.781673	0	0	1.01831	1.10739	0.456988
Hb01g052620	0	0	0	0	0	0.084712	0
Hb01g052630	1.30534	0.140884	0	0.0814435	12.7506	35.2283	0.579077
Hb01g052640	0.252069	0.107432	0	0	14.854	19.6932	0
Hb01g052700	0	0	0	0	0	0	0
Hb01g052760	0	0	0	0	11.1455	1.46743	0
Hb01g052790	0.151953	0	0	0	0.184423	0.176984	0.0471599
Hb01g052810	0	0.0366651	0.0412866	0	149.671	18.9812	0.0348014
Hb01g052820	0	0.306029	0.163346	0.158748	677.265	43.8409	0.0612143
Hb01g052830	0	0	0	0	0	0	0.0732972
Hb01g052890	0.065717	0.223585	0.199847	0	1218.99	191.137	0.0776493
Hb01g052950	0	0.380981	0	0.710434	0	0.0634516	0
Hb01g052960	0.0225104	0.076977	0	0	0	0	0
Hb01g052980	0	0	0	0	1.7996	0.146896	0.0588591
Hb01g053120	0	0	0	0	0	0	0
Hb01g053140	0.0814025	0.428367	0	0.180181	256.323	33.7181	0
Hb01g053150	0.0572171	0	0	0.0695365	0.0691539	0.0352839	0
Hb01g053170	0	0	0	0	0	0	0
Hb01g053180	0	0	0	0.066875	0.325529	0.133061	0
Hb01g053190	0	0	0	0	0	0	0
Hb01g053210	0.120859	0.0363197	0.156121	0.0380318	645.683	51.4724	0
Hb01g053230	0	0.014412	0	0	0	0	0
Hb01g053240	0	0.0209489	0	0	0.0206806	0.0211829	0
Hb01g053250	1.5878	0.569259	1.05607	4.58991	2.52289	4.11819	2.04334
Hb01g053255	0	7.93229	0	0	2.44967	10.1996	0
Hb01g053260	2.11228	0.0539585	0	0	0.042024	0.116318	4.87546
Hb01g053280	3.19676	3.22491	1.43359	3.02905	6.05278	5.63445	4.58509
Hb01g053290	0.299691	0	1.25114	0	0.278964	0	0.141025
Hb01g053300	0	0	0	0	3.49324	3.85091	0.0394596
Hb01g053310	0	0	0	0	0	0	0
Hb01g053330	8.55537	1.81198	3.96231	3.12351	9.46146	8.79284	8.63227
Hb01g053360	8.06066	1.97895	4.03935	2.83193	6.03173	4.41625	6.43402
Hb01g053370	0.068859	0.0283953	0	0	0.0942958	0.0320514	0.0977247
Hb01g053400	0.0142217	0	0.0139851	0	0.038812	0.0532305	0.0131463
Hb01g053410	33.9639	5.78577	13.9352	6.90825	30.281	26.6031	31.347
Hb01g053420	11.3594	1360.95	0.388176	0.385931	149.654	136.642	2.9584
Hb01g053430	0	0	0	0	0	0	0
Hb01g053450	0	0	0	0	0	0	0
Hb01g053460	18.0477	5.53618	4.21491	11.2594	55.5566	38.1817	39.3883
Hb01g053480	2.89703	4.32098	1.12759	3.1062	18.7676	11.8441	3.60134
Hb01g053490	20.3505	5.65388	8.02848	7.2554	18.3345	19.2835	17.928
Hb01g053500	6.01871	0.0613417	3.67244	2.78231	5.76244	7.84742	6.78755
Hb01g053510	2.29396	0.891287	1.96411	1.28618	0.467566	0.464611	0.457256
Hb01g053540	1.69855	0.337568	1.97283	1.52568	0.740933	0.873866	0.614952
Hb01g053550	0	0	0	0.139963	0	0	0
Hb01g053560	2.73191	0.7732	0.0151169	0.118111	1.2195	1.84884	2.27502
Hb01g053600	0.71625	0.207667	0.0447371	0.144477	0.761667	0.757833	0.892325
Hb01g053610	0.0939011	0	0.177275	0.263286	0	0	0
Hb01g053620	0.133865	0.820296	0.129222	0	3.11429	1.15388	0.102233
Hb01g053630	6.67459	1.81071	0.742285	2.65447	6.37453	7.92481	13.8553
Hb01g053640	0	0	0	0	0	0	0
Hb01g053700	0.0246815	0	0	0	0	0	0
Hb01g053810	0	0	0	0	0	0	0.0211321
Hb01g053820	0.168983	0	0	0	0.71122	0.403877	0.0801322
Hb01g053920	11.853	0.114578	0	0	42.0137	24.1028	20.4341
Hb01g053960	0	0	0	0	0.107436	0	0.10617
Hb01g053970	0	0	0	0	0	0	0
Hb01g054000	1.8342e-200	2.43503e-47	0	1.03553e-68	5.38502e-116	9.53595e-49	0
Hb01g054010	6.52454	3.33504	12.5346	21.0851	9.68014	5.63205	0.211258
Hb01g054020	14.8673	25.4998	54.9942	29.9762	20.9203	14.1675	13.094
Hb01g054030	0	0	0	0	0	0	0
Hb01g054040	8.76915	11.8082	5.17288	5.67277	9.00248	9.03922	5.47361
Hb01g054050	0	0	0	0	0.378772	0	0
Hb01g054060	0	0	0	0	0	0	0
Hb01g054070	0	0	0	0	0	0	0.315868
Hb01g054090	0.0293795	0	0	0	0.0267075	0	0
Hb01g054110	0	0.139143	0	0	0	0	0
Hb01g054120	0	0.0774469	0	0	0.0443337	0	0.561553
Hb01g054130	0	0	0	0	0	0.0758217	0.0862065
Hb01g054190	0	0.0704945	0	0	0.0252654	0	0.148399
Hb01g054200	0	0.237494	0	0	0	0	0
Hb01g054210	0.567327	0.233228	0	0	66.7307	108.362	72.0245
Hb01g054220	91.2524	107.742	169.035	248.558	46.3864	30.0286	13.663
Hb01g054230	0.275036	0	0	0	0	0	0
Hb01g054240	0	0	0	0	0.277176	2.46422	0
Hb01g054310	0	0.192799	0	0	0	0	0
Hb01g054330	0.410036	0	0	0	1.34161	1.54332	1.56872
Hb01g054340	0	0	0	0	2.32804	9.14699	0.228349
Hb01g054350	0	0	0	0	0.434196	0.942384	0.085334
Hb01g054390	0	0	0	0	0	0	0.131381
Hb01g054400	0	0	0	0	0.0451246	0.324173	0.0457816
Hb01g054440	0	0	0	0	0	0	0.217414
Hb01g054450	0	0	0	0	0	0	0
Hb01g054460	0	0	0	0	0	0	0.199744
Hb01g054480	0	0.144068	0	0	0.213621	0	0.163425
Hb01g054520	0	0	0	0	0	0	0.0349005
Hb01g054550	0	0	0	0	0.239478	0.481759	0.362007
Hb01g054580	0.152073	0.0401862	0	0	0.787475	2.45572	0.15264
Hb01g054590	2.98159	5.85854	0.65182	1.15695	7.02105	6.96991	3.52298
Hb01g054600	9.28701	24.5459	3.88958	3.30762	22.7382	26.0682	5.97859
Hb01g054620	29.8384	17.1954	7.8092	16.7822	25.422	32.0564	17.2529
Hb01g054630	22.9246	8.77217	1.73607	2.3357	24.0088	34.7411	42.4109
Hb01g054650	0	0	0	0.0366571	0.0358488	0.0368209	0
Hb01g054670	0.403693	2.35132	0	0.0317971	2.32591	1.58307	0.415245
Hb01g054680	3.81767	8.97865	0.225469	1.17067	7.397	9.76799	4.60957
Hb01g054690	3.41739	2.90956	0.789059	0.503912	3.01643	4.00439	14.8791
Hb01g054700	10.3932	46.8463	5.7853	4.738	10.8048	10.0002	7.10116
Hb01g054710	11.4475	7.05669	5.28884	3.21371	6.82881	8.72505	4.84408
Hb01g054730	0	0	0	0	0	0	0
Hb01g054740	3.52809	0.847573	5.48024	1.61612	6.24345	6.11614	0.759268
Hb01g054750	2.80099	0.541505	0.919506	3.24651	0.898351	0.928872	1.83966
Hb01g054760	11.2392	11.2255	5.26119	3.97386	12.7407	16.2101	8.38289
Hb01g054770	4.87401	7.80665	1.19276	2.41676	6.29517	9.56373	17.2892
Hb01g054790	0.0322622	0.397074	0.50323	1.02123	0.282777	0.283284	2.26456
Hb01g054810	0.805392	0.588053	0.0865066	0.0826896	0.114473	0.100657	0.0333869
Hb01g054830	0	0	0	0	0.166616	0	0
Hb01g054860	48.7583	6.7444	6.33857	29.4227	23.7094	30.2521	98.0507
Hb01g054880	0	0	0	0	0	0	0
Hb01g054900	0.0154826	0.0291691	0.0147756	0.0870879	0.0285195	0.0443815	0.0291255
Hb01g054920	0.330441	0	0	0	0	0.0162764	0.245816
Hb01g054940	3.5688	2.35924	1.40247	1.8228	6.08609	8.09879	3.87397
Hb01g054950	7.34511	2.95262	0.350963	0.113563	9.91195	11.9717	6.66048
Hb01g054960	0	0	0	0	0	0	0.202288
Hb01g054970	0	0	0	0	0	0	0
Hb01g054980	0	0.0198329	0	0	0	0.0204033	0.020404
Hb01g054990	0.183021	0.459329	0.0437126	0.0745628	0.38438	0.282011	0.241812
Hb01g055020	0.0375649	3.49029	0	0	0.348223	0.423625	0.071453
Hb01g055030	3.28373	2.2743	0.383619	1.13456	2.06525	3.30637	11.3953
Hb01g055040	203.363	28.9323	118.59	50.2361	52.0733	51.7692	75.5373
Hb01g055070	20.7541	44.6447	4.97597	10.153	37.1087	36.2754	18.1766
Hb01g055080	39.1154	26.8299	74.2567	21.6173	29.3551	33.5848	33.1226
Hb01g055090	4.95565	1.38166	0	0.0333209	5.56565	5.04281	5.18387
Hb01g055100	0	0.0623173	3.18741	6.9366	0.0608196	0	0
Hb01g055110	0.402061	0.12564	5.7567	13.5575	0.74293	0.370752	0.503216
Hb01g055140	0	0	0	0	0.0262741	0	0
Hb01g055150	0	0	0	0	0.0215126	0	0
Hb01g055190	0	0.00689536	0	0	0.00666666	0	0
Hb01g055210	0	0	0	0	0	0.180566	0
Hb01g055220	0	0	0	0	0	0	0
Hb01g055240	0.043411	0	0	0	0	0	0
Hb01g055280	0	0	0	0	0	0	0
Hb01g055300	0.0866053	0	0	0	0.127227	0.197527	1.98369
Hb01g055320	0.555873	0.0223799	0	0	0.276991	0.54963	3.6392
Hb01g055360	0	0	0	0	0.0866253	1.23364	0.0883821
Hb01g055380	0	0	0	0	0	0.893968	0
Hb01g055390	0	0	0	0	0	0.423776	0
Hb01g055410	34.1929	5.2943	12.6385	20.4191	28.7414	32.2102	23.5452
Hb01g055420	14.838	5.3578	13.6655	5.09594	8.71327	11.7947	5.91503
Hb01g055430	25.5228	0.0909329	0	0.0236844	36.5655	42.6373	0.810009
Hb01g055470	2.01303	3.09328	71.1616	35.705	5.23787	3.95703	0.241516
Hb01g055480	86.3945	228.669	60.5095	99.3294	546.508	542.8	210.372
Hb01g055500	20.8718	8.6985	1.79701	4.42721	22.0528	23.332	32.4335
Hb01g055520	14.1589	2.84505	45.0085	14.6678	10.2696	11.4052	8.3622
Hb01g055530	17.485	22.657	60.5107	92.5327	17.1523	16.2278	16.6768
Hb01g055540	1.7058	41.7896	1.48172	4.25633	6.57748	3.87892	1.53438
Hb01g055550	15.3761	5.99868	31.3385	17.8695	14.3468	13.3994	13.0187
Hb01g055560	0	0	0	0	0	0	0
Hb01g055570	8.48597	2.42004	0.660012	0.944536	6.76955	9.21234	20.9306
Hb01g055580	432.017	41.0601	390.865	287.219	321.382	254.839	135.099
Hb01g055590	0.453846	0.358707	0.0957135	1.02814	0.462409	0.700346	2.19508
Hb01g055600	0	0	0	0	0.0346109	0.0357619	0
Hb01g055610	35.6479	18.0645	17.8833	58.6878	44.4303	44.2679	18.9994
Hb01g055620	2.05882	2.6632	12.2579	9.54466	2.64253	3.50906	0.55276
Hb01g055630	0	0	0	0	0.0179475	0.131849	0.263544
Hb01g055640	0	0	0	0	0	0	0
Hb01g055660	0.0179782	0.0283936	0	0	0.620435	0.297942	0
Hb01g055700	0.443633	0.0397467	0	0	31.3816	9.96203	0
Hb01g055710	0	0	0	0	0	0	0
Hb01g055730	3.89763	0.864703	3.81153	2.29603	4.50736	6.70437	1.77302
Hb01g055740	14.4053	5.91477	21.303	9.69009	1.35084	4.86363	10.9364
Hb01g055760	2.05905	0.85416	4.84857	2.50317	0.410629	0.976696	0.83068
Hb01g055770	0.778896	0.906803	0.111837	0.937761	0.0563718	0	0.589376
Hb01g055780	0.640776	0.464076	0.119353	0.172848	0	0	0.427586
Hb01g055790	0	0.0872059	0	0	0	0	0.0751315
Hb01g055800	0.638363	0.12191	0.233978	0.472192	0.181022	0.124161	0.554357
Hb01g055810	0.987954	0.93054	0.083412	0.655536	0	0	0.256561
Hb01g055840	1.06056	1.19283	0.602834	3.7169	0.250648	0.0716514	1.02143
Hb01g055860	0	0.242857	0	0	0	0	0
Hb01g055870	6.90853	2.97933	7.13522	6.83053	14.1818	11.7993	3.38477
Hb01g055880	12.3432	11.1834	7.39396	18.7257	22.0108	24.2409	4.74081
Hb01g055890	0	0.185068	0	0	0	0	0
Hb01g055900	0	0	0	0	5.28211	12.6817	0.130669
Hb01g055930	0	0	0	0	1.00962	2.12787	0.0910899
Hb01g055950	0	0.0482302	0	0	0.10727	0.385907	0.0312722
Hb01g055960	0.0885698	0.087083	0	0	4.34068	7.95261	0
Hb01g055970	0	0	0	0	0	0	0
Hb01g055980	0	0.772283	0	0	0.26987	0	0.273907
Hb01g055990	0.59132	0.572285	0.3786	0.469294	0.806362	1.10836	0.384106
Hb01g056000	1.4901	3.50938	0	0.449785	0.47207	0.94336	1.44765
Hb01g056010	0.285561	0.414869	0.144546	0.758602	0.139514	0.271701	0.180163
Hb01g056020	0	0	0	0	0	0	0
Hb01g056040	0	0.0674259	0	0.0421189	4.10091	8.53006	0.206091
Hb01g056060	0	0	0	0	0	0	0
Hb01g056070	0	0	0	0	0	0	0
Hb01g056100	0	0	0	0	1.69386	2.91124	0
Hb01g056110	0	0.0567689	0	0	0.100854	0	0
Hb01g056170	0.39055	0	0	0	0.120768	0	0
Hb01g056180	0	0	0	0	0	0.0477139	0
Hb01g056220	0	0	0	0	0	0	0
Hb01g056240	0.0575291	0.152504	0	1.67621	0	0.10956	0
Hb01g056250	0	0	0	0	0	0	0
Hb01g056270	12.5679	10.4006	2.82228	4.43508	11.0459	12.7333	16.5176
Hb01g056280	4.83475	2.5692	0.152818	0	6.27555	4.26506	3.1822
Hb01g056290	30.6058	12.015	24.2344	41.6558	67.8438	49.1895	28.8667
Hb01g056310	0.0600516	2.3186	0.111444	0.166674	0.833526	1.26107	0.111351
Hb01g056320	11.0348	3.90167	2.61248	7.94968	37.6382	11.2259	10.4387
Hb01g056330	8.78423	0.382124	0.301318	0.762487	11.196	5.99376	2.0605
Hb01g056340	0.220192	0.0272334	0	0.0490605	0.245118	0.722523	0
Hb01g056350	5.01309	2.07902	4.13114	2.2339	4.23266	3.43319	2.57829
Hb01g056360	37.2434	13.6013	38.8654	42.256	41.1109	32.8323	20.0416
Hb01g056370	28.4627	0.153551	0.228812	0.0560104	17.1655	21.6596	270.802
Hb01g056390	0	0	0	0.658583	0.0669014	0.136685	0
Hb01g056410	0	0	0.0377013	0.40325	0.0742302	0.0759932	0
Hb01g056430	6.18797	0.29824	0.0233871	0.0878431	6.19662	10.1588	0.888119
Hb01g056440	8.73666	3.45577	8.42099	4.9626	6.40791	5.59387	5.15423
Hb01g056450	0.229471	0.105356	0	0.104615	0.15935	2.52312	0.107107
Hb01g056460	16.6309	1.0921	3.84208	3.0969	12.2405	7.79254	8.77807
Hb01g056470	0	0	0	0	0	0	0
Hb01g056490	0.626729	1.05873	0	0	1.80896	4.48217	5.45774
Hb01g056500	3.39289	44.6412	22.4313	22.5516	9.14076	12.3824	10.8916
Hb01g056510	0.945664	14.5477	5.59197	7.47103	4.77356	5.65728	8.44898
Hb01g056520	2.0522	0.142198	0.0379192	0	0.0770032	0.21015	0.551044
Hb01g056530	44.9665	105.798	73.4823	26.1226	85.5601	79.7416	35.6311
Hb01g056540	0	0.0406025	0	0.0809906	0.573435	2.90457	0.0740536
Hb01g056550	0	0.0571162	0	0	0.265287	0.270361	0
Hb01g056560	29.5074	4.16333	0	0.0880088	5.57389	12.6832	43.8191
Hb01g056570	2.06821	0.0354999	6.25108	22.1929	0.418677	0.377164	0.260083
Hb01g056580	0.146365	0.0287999	6.5371	16.886	0.348842	0.19181	0
Hb01g056600	0.276096	0	4.0097	16.753	0.295841	0.135563	0
Hb01g056620	0	0	0	0	0	0	0
Hb01g056640	2.65456	0.0573645	43.2313	131.342	3.24132	2.8399	0.25354
Hb01g056650	12.8339	0.0380507	5.75581	43.6993	2.4767	3.73142	161.822
Hb01g056660	0	0.0341302	0	0	0	0	0.0567981
Hb01g056670	0.123785	0.454558	0	0.0573937	0.456242	0.352562	0.354256
Hb01g056700	4.67162	0.371875	0.144937	0.295942	0.632206	1.34667	18.2002
Hb01g056710	11.5846	12.5761	6.30361	5.91715	6.37527	10.819	7.51095
Hb01g056720	45.9468	82.9685	9.02825	9.77254	209.742	43.2391	13.2257
Hb01g056730	1.65305	1.19864	0.123177	2.50544	44.7324	12.835	3.51496
Hb01g056760	0	0	0	0	0.441904	2.59146	1.85062
Hb01g056780	0	0	0	0	0	0	0
Hb01g056790	0	0.0664501	0	0	0	0	0
Hb01g056800	0.137793	0.0290061	0	0.36828	0.196402	0.704865	2.01655
Hb01g056820	0.699712	0.158016	0.0264423	1.48195	1.36955	3.07725	13.6284
Hb01g056830	0.288661	0	0.0266536	0.600678	0.833338	1.81887	2.28737
Hb01g056870	0.241733	0	0	0.545941	0.542072	1.21463	1.70992
Hb01g056890	0	0.0844062	0	0	0	0	0.174249
Hb01g056910	0.0638145	0.0299012	0	0.0888631	0.116906	0.269499	0.0299735
Hb01g056930	0.238112	0.0537508	0	0.235171	0.990614	1.50168	1.27888
Hb01g056940	0.0303024	0.0372463	0	0.0279925	0.225583	0.200036	0
Hb01g056950	0.334501	0	0	0	0.818039	1.15491	0
Hb01g056960	0.658356	0.117716	0	0.084067	0.66089	1.04339	0.809918
Hb01g056970	6.35916	0.134134	0	0.0353752	2.57143	4.20882	3.68119
Hb01g056980	0.281057	0	0	0	0.0856797	0.352916	0.178534
Hb01g056990	0.772068	0.0372766	0	0	0.0915316	0.284677	0.295201
Hb01g057000	0.331691	0	0	0	0	0.0519262	0.0519271
Hb01g057010	1.18679	0.193954	0	0	0.812324	0.594108	0.157758
Hb01g057030	0.0329451	0	0	0	0.120237	0	0
Hb01g057040	0	0	0	0	0	0	0.111238
Hb01g057050	0.0925485	0.0485322	0	0	0	0.181231	0.0480748
Hb01g057070	0	0	0	0	0	0	0
Hb01g057080	1.09679	0.0524181	0	0	2.03697	1.34339	1.11634
Hb01g057090	11.6619	3.07494	17.9085	10.8778	7.78696	9.2585	7.32747
Hb01g057100	27.6452	25.6007	64.3101	58.1766	24.4887	27.6245	19.0155
Hb01g057110	0.543978	1.7226	0.207069	0.532755	0.627664	1.05304	0.749533
Hb01g057120	5.26964	2.92335	8.23958	41.4304	5.28744	8.71132	2.45385
Hb01g057130	3.31726	5.4151	0.0117043	0.07789	7.90318	8.91634	2.14713
Hb01g057140	0	0	0	0.260023	0	0.271099	0.136635
Hb01g057150	21.7028	8.5653	11.7855	9.0981	17.6688	15.0317	12.5421
Hb01g057160	0.102179	0	0	0	3.58747	3.54274	2.1421
Hb01g057170	5.20951	4.71463	3.45163	3.76531	6.65887	6.83159	4.05418
Hb01g057180	13.2534	9.85555	4.70195	6.13835	15.8564	17.2304	12.5688
Hb01g057190	19.3116	17.9971	3.54043	6.09905	17.9803	26.1422	22.2421
Hb01g057200	3.13425	1.95525	0	0.0902107	0.0578623	1.28439	3.14653
Hb01g057210	1.7429	2.29609	0.247842	2.13274	1.47325	2.25251	2.02677
Hb01g057220	1.10542	0.154607	13.8135	26.4653	6.24409	10.3821	0.146578
Hb01g057230	10.4567	4.72245	3.88047	5.00868	10.0895	10.7406	10.9354
Hb01g057250	0.214825	0	0	0	0	0	0
Hb01g057260	0.0407852	0	0	0	0.18915	0.309429	0.0381928
Hb01g057270	0.0960199	0	0	0	0.174787	0	0.0910829
Hb01g057280	4.20449	11.3097	1.12682	5.53686	21.0811	50.1222	12.4133
Hb01g057290	0	0.0489731	0	0	0	0	0
Hb01g057310	0	0	0	0	0.176732	0.174709	0
Hb01g057320	0	0.14403	0	0	0	0	0
Hb01g057330	1.44326	15.1494	1.86565	1.01399	8.12115	5.05628	0.301235
Hb01g057340	0.375168	0	0	0.172581	0	0	0.177993
Hb01g057350	5.18873	2.96132	0.798949	2.67489	4.15175	5.00322	6.77758
Hb01g057360	1.21227	0.41782	0.14709	0.281484	1.25364	4.50533	2.83576
Hb01g057370	1.37704	2.28251	0	0	1.20228	1.46158	3.42315
Hb01g057390	91.0106	1.73822	0.11205	0.110493	81.5101	184.168	125.813
Hb01g057400	0	0	0	0	0	0	0.110152
Hb01g057410	0.611941	0.254247	0	0	1.82143	4.63427	5.05691
Hb01g057440	0	0	0	0	0	0	0
Hb01g057450	0	0	0	0	0.0590185	0.09098	0
Hb01g057460	0	0	0	0	0	0	0
Hb01g057500	71.432	0.891364	0.0179441	0.0347351	21.8911	51.8891	22.3621
Hb01g057530	0.283923	0.0253408	0	0	4.0808	10.2955	0.140562
Hb01g057550	0	0	0	0.0331182	0.71598	0.368366	0
Hb01g057560	11.6775	6.34106	7.69829	9.91735	13.204	15.2112	19.8561
Hb01g057580	0	0.0383042	0.0610774	0.0593828	0.176269	0.0200561	0.0200518
Hb01g057590	0	1.02834	0.0686833	0.135365	0.136285	0.488891	0.208135
Hb01g057600	1.65292	0.693076	1.12184	3.29699	2.07014	1.67285	2.3124
Hb01g057640	0.0332052	0.0504115	0.348336	0.617881	0.165042	0.164485	0.27487
Hb01g057660	0	0.049779	0.0541892	0.137003	0.104962	0.266154	0.0663374
Hb01g057690	1.06359	3.46561	0.693658	1.76066	1.51284	0.557726	0.993599
Hb01g057710	1.37488	1.40237	0.705285	0.536748	1.90536	1.80673	0.578472
Hb01g057730	0.0735232	0.13339	0.525315	0.278384	0	0.208384	0.0695148
Hb01g057740	0	0	0	0	0.0553516	0	0.328932
Hb01g057800	0.0320171	0.0108171	0	0	0	0	0.129897
Hb01g057930	0.153598	0.181927	0.0582211	0.290071	0.2868	0.325628	0.082063
Hb01g057950	0.0538015	0.23028	0.163103	0.54746	0.472373	0.413809	0.103451
Hb01g057960	2.67588	2.54617	2.40664	5.03474	2.54606	2.70025	3.19024
Hb01g057970	0.136694	0.0768008	0	0.099385	0.0994026	0.0791129	0.101179
Hb01g057980	2.2796	2.44795	0.77093	3.24637	0.717009	1.55352	1.13932
Hb01g057990	12.8931	1.1685	3.4003	3.11687	2.7798	4.16251	21.4053
Hb01g058000	2.60983	6.63958	0.534547	1.67004	6.41695	6.84244	2.8837
Hb01g058040	0.154291	0.987903	0.29222	0.575355	0.539615	0.952979	0.0367963
Hb01g058050	5.21695	2.41831	4.20079	2.51668	8.69611	8.13784	5.6737
Hb01g058060	1.53666	0.377833	1.551	1.05078	1.97027	2.39397	2.02748
Hb01g058070	0.483785	0.597536	5.90059	22.8539	3.04819	1.53027	9.14353
Hb01g058080	1.7434	2.35664	3.16246	7.00304	4.01403	3.77444	2.8646
Hb01g058090	1.69108	3.59697	1.96196	4.26865	2.77363	3.06189	1.00465
Hb01g058100	0.310615	0	0	0	0	0	0
Hb01g058110	0.504647	0.0387015	0.117161	0.113328	0	0.160782	0.274414
Hb01g058120	5.69891	2.00566	29.0684	28.7778	5.40191	4.60847	4.8933
Hb01g058130	0.623504	0.288953	0.0381928	0.0615258	0.106115	0.0851308	0.667902
Hb01g058160	0	0.0827496	0	0	0	0.128684	0
Hb01g058240	0.0154307	0	0	0	0.0116808	0	0.0144816
Hb01g058250	0	0.0732294	0	0	0	0	0
Hb01g058270	0	0	0	0	0	0	0.0476094
Hb01g058280	15.6758	9.39955	6.73407	15.243	20.058	19.4914	22.4202
Hb01g058290	2.36386	4.49221	3.03631	3.21984	2.8409	2.69488	1.6376
Hb01g058300	0.0483092	0	0.366353	0.224545	0	0	0.135599
Hb01g058320	0	0	0	0	0	0.176547	0
Hb01g058350	0	0	0	0	0	0	0
Hb01g058360	0	0	0	0	0	0	0
Hb01g058380	0.344034	0.395457	0.196381	0.0808709	0.163891	0.175717	0.198738
Hb01g058390	1.67674	0.744079	0.944886	2.15792	1.30359	1.09578	0.762909
Hb01g058400	0	0.272934	0	0	0	0	0.57809
Hb01g058410	0	0	0	0	0	0	0
Hb01g058420	0	0.224725	0	0.116636	0.140944	0.395675	0.0668032
Hb01g058440	0.0386116	0	0	0	0	0.0368145	0.109549
Hb01g058450	1.3212	1.44542	0.900166	0.811976	2.06457	1.74384	1.11952
Hb01g058460	0.874425	1.91765	0.426643	0.202543	1.30939	1.00296	0.621726
Hb01g058470	0.338184	0	0	0	0	0	0
Hb01g058500	1.52527	0.390474	0.963407	1.31964	2.67246	2.26471	1.01337
Hb01g058510	0.0891309	0.215974	0	0	0.0646068	0	0.206913
Hb01g058520	0	0	0	0	0	0.329005	0
Hb01g058530	0	0	0	0.0472307	0.13548	0.259753	0.167857
Hb01g058540	1.302	1.83218	1.26852	2.47107	2.31322	1.57562	0.474317
Hb01g058550	2.1189	0.969098	2.04315	4.71549	2.21294	2.15161	3.52679
Hb01g058560	0.296743	0.487988	0.032776	0.216582	0.425721	0.500775	0.17197
Hb01g058570	25.7579	41.6927	18.8882	23.6213	57.7013	52.3246	27.4507
Hb01g058580	39.45	3.37335	6.75318	7.22825	5.69436	9.29174	66.6864
Hb01g058590	2.18419	8.02718	0.438273	1.27205	6.75972	7.61336	5.6674
Hb01g058600	0	0	0	0	0	0	0
Hb01g058610	0	0	0	0	0	0	0
Hb01g058620	0	0.0607547	0	0	0.0473938	0	0.0211443
Hb01g058630	0.0311311	0.787339	0.499791	0.728286	0.60558	0.469986	0
Hb01g058640	3.46412	1.53516	7.26914	21.6681	5.44528	4.96641	11.9875
Hb01g058650	4.88786	15.9851	7.33777	15.4331	9.25699	8.60427	4.1644
Hb01g058660	0	0	0	0	0	0	0
Hb01g058670	0.535419	0.0380233	0.53576	0.184815	0.536346	0.314565	0.807208
Hb01g058680	4.583	2.40862	78.6446	95.2621	6.39386	4.65176	5.65887
Hb01g058690	0.436941	0.240394	0.0930736	0.24471	0.116536	0.224544	0.410548
Hb01g058750	0.174905	0.0124137	0	0	0.179906	0.482236	8.28907
Hb01g058770	0.027796	0.0792093	0	0	0.378497	0.718775	0.588857
Hb01g058800	0	0	0	0	0	0	0
Hb01g058840	0	0	0	0	0	0	0.0242407
Hb01g058850	0	0	0	0	0	0	0
Hb01g058900	0	0.0333984	0	0	0	0	0.0175323
Hb01g058930	0.128236	0	0	0	0	8.35949e-293	0
Hb01g058940	1.82729	1.96352	0.161523	0.415729	2.93459	3.01491	1.10962
Hb01g058950	11.3982	34.8328	7.92841	23.088	26.4057	29.5582	11.9559
Hb01g058960	16.5239	17.8868	32.1324	35.9649	31.223	25.4686	12.2061
Hb01g058990	136.85	19.5981	218.131	108.159	110.293	93.6896	76.5261
Hb01g059000	45.7705	29.2308	44.1359	88.7675	57.4969	61.7029	28.9863
Hb01g059010	53.3541	89.9549	94.6238	84.3381	61.0497	48.6376	21.0683
Hb01g059020	0	0	0	0	0	29.4692	0
Hb01g059040	140.819	68.442	416.387	264.449	114.995	104.956	65.5492
Hb01g059050	0.444609	0.139218	1.12316	0.675636	0	0.270439	0
Hb01g059060	139.88	18.344	290.283	245.903	32.6939	32.2153	44.8573
Hb01g059070	18.5066	3.94923	3.77459	7.29279	9.8921	10.0717	28.5498
Hb01g059080	61.4685	22.5383	53.5392	26.7119	51.7906	54.613	11.3832
Hb01g059090	7.96908	0.122047	0.0306137	0	0.472858	1.26379	2.7762
Hb01g059100	16.9396	3.01351	7.59474	7.45131	7.15786	5.07689	16.1803
Hb01g059110	8.26699	7.88018	5.72264	10.2779	12.2177	10.5758	16.7711
Hb01g059130	18.7666	0	0	0	2.50079	0.623426	0
Hb01g059140	2.49929	1.27111	0.136803	0.46515	1.6394	1.52576	10.7416
Hb01g059150	54.7769	12.8308	5.71763	1.91594	26.1322	29.7275	39.6642
Hb01g059160	54.891	5.06525	18.2618	10.8504	29.6862	35.4726	145.009
Hb01g059170	5.10364	4.54607	4.7257	5.07131	8.9842	7.91346	4.94687
Hb01g059180	0	0	0	0	0.14253	0.0493977	0
Hb01g059190	50.9075	61.6529	5.79612	10.4162	78.8168	54.3187	21.7101
Hb01g059200	50.2307	19.5744	233.674	139.965	51.1194	50.9413	54.4081
Hb01g059210	15.7281	2.16743	3.2941	3.04424	16.0265	16.0413	14.675
Hb01g059220	19.3786	20.2074	3.25119	3.09324	17.6215	18.3007	16.9744
Hb01g059230	17.5189	5.74246	3.72628	2.21424	20.3506	20.1458	20.4776
Hb01g059240	5.66052	1.51201	1.4877	1.67418	5.83791	5.90319	1.88129
Hb01g059250	1.30034	0.411958	0.152744	0.0534491	1.92459	1.53159	0.241227
Hb01g059260	0	0	0	0	0	0	0
Hb01g059270	17.8108	1.5436	7.98713	3.57494	6.72985	12.712	5.99482
Hb01g059280	0.0979372	0	0	0.0509833	0	3.44986	0
Hb01g059290	1.8415	1.54505	0.118037	0.645306	4.82802	3.0966	1.93352
Hb01g059300	0.319939	7.60019	0.313811	3.76153e-07	137.092	123.557	8.7066e-09
Hb01g059310	6.09591	12.2962	1.96676	2.3026	14.1961	13.3928	2.97528
Hb01g059340	0.337924	0.0793222	0	0	1.58099	1.3484	0.0401002
Hb01g059350	1.42617	0.178217	0.606148	0.349038	0.526105	1.13963	0.397662
Hb01g059360	0.0557788	0	0	0	0	3.16617	0
Hb01g059370	2.4433	0.738634	0.155698	0.815854	5.44265	4.38354	3.23917
Hb01g059380	0.168176	1.00326	0	0.0192769	35.2963	29.4329	0
Hb01g059400	5.9167	4.67164	2.61524	1.79746	17.0972	14.048	3.9325
Hb01g059410	0	0.0387198	0	0	0.0368133	0.0252324	0.0254353
Hb01g059440	0	0.0635118	0	0.0103945	0.100025	2.32986	0.02093
Hb01g059470	0.415614	0.727613	1.27875	10.071	0.887531	1.2761	0.134083
Hb01g059480	9.43844	8.26787	1.08938	3.81997	6.59963	8.16408	11.9178
Hb01g059490	0.414411	3.06506	1.15918	1.59488	2.15188	2.40514	0.234294
Hb01g059510	23.8135	16.8344	19.227	17.9619	21.3114	25.7564	26.5096
Hb01g059520	9.15959	49.4206	11.8127	24.711	26.8505	23.6806	8.88085
Hb01g059530	13.7099	35.2307	21.8112	86.0124	17.5142	19.97	13.4547
Hb01g059540	10.4523	10.6479	2.03449	4.82101	9.73931	14.21	12.0046
Hb01g059550	18.6762	9.55336	102.522	31.343	16.9422	11.7799	4.09493
Hb01g059560	0.610569	0.20208	0	0	0	0	0.569964
Hb01g059570	0.137671	0.13263	3.78343	3.42439	0	0	0.39191
Hb01g059580	4.29498	0.270257	1.64706	1.89607	0.891691	1.58676	1.26024
Hb01g059590	0	0	0	0	0.113344	0	0.230941
Hb01g059610	0	0.0300929	0	0	0	0	0
Hb01g059620	2.91452	52.1305	0.528371	3.52041	4.64987	7.40628	2.33178
Hb01g059650	0	0	0	0	0.105914	0	0
Hb01g059680	0.193074	0.856116	0.387075	1.57769	2.26266	0.530914	0.551895
Hb01g059690	0	0	0	0	0	0	0
Hb01g059720	0	0	0	0	0.1008	0	0
Hb01g059730	0	0	0	0	0	0	0
Hb01g059740	0	0	0	0	0.0797076	0	0
Hb01g059750	5.97923	2.6976	1.6513	1.24882	5.45335	6.33019	10.598
Hb01g059760	14.6282	6.14869	14.2788	21.8983	12.5984	10.1119	28.2336
Hb01g059770	0	0.110081	0	0.0419326	0.221481	0.146981	0.112288
Hb01g059780	421.895	155.125	22.9817	10.278	83.0713	86.1367	676.935
Hb01g059790	0	0	0	0	0	0	0
Hb01g059830	0	0	0	0	0	0	0
Hb01g059860	0	0.0693679	0	0	0.0340456	0	0
Hb01g059890	0.47419	0	0.0734541	2.5456	0.145944	0.14716	0.0751342
Hb01g059900	0.225307	1.33105	0.422172	1.34607	0.415885	0.423468	0.210993
Hb01g059910	0.0317476	0.316158	0	0.0294488	0.0574931	0	0.0594823
Hb01g059940	0	0	0	0	0	0	0
Hb01g059950	1.02204	22.6799	1.75515	23.5738	0.434473	0.0918647	0.178298
Hb01g059960	6.47229	8.32445	1.60312	6.41179	11.4839	17.9207	3.03143
Hb01g059970	0.517424	1.58593	0.413383	1.46648	0.60701	0.826178	0.341358
Hb01g059980	8.46047	5.95206	9.09447	11.7792	9.60845	9.2139	6.25082
Hb01g059990	5.36759	0.312571	0.428534	3.83864	4.72293	2.40254	9.23662
Hb01g060000	30.9942	3.01599	0	0	9.41607	13.0039	21.3535
Hb01g060010	29.0863	4.95363	0.0220865	0.00714383	8.68463	10.9779	27.4084
Hb01g060020	8.75969	0.126974	0	0	0.486306	4.85624	20.5933
Hb01g060030	1.0022	0.57302	0	0	0.0840486	0.236741	1.97719
Hb01g060040	1.03714	0	0	0	0.388892	0.396089	0.294709
Hb01g060050	0.408665	0	0	0	0.263798	0.524914	1.03931
Hb01g060060	0.0254826	0.0337148	0	0	0.125979	0.0920319	0.0874862
Hb01g060080	10.5934	5.59885	0.878749	1.95647	6.88044	9.87874	22.0652
Hb01g060090	21.9413	4.21167	0.031733	0.0189099	12.6944	14.5912	19.3557
Hb01g060100	0	0	0	0	0	0	0
Hb01g060150	0	0	0	0	0	0	0
Hb01g060170	0	0	0	0	0.0583506	0	0.180683
Hb01g060220	63.051	69.3317	57.0286	62.5332	114.277	141.695	51.6354
Hb01g060230	1.94791	2.39704	1.19774	1.48495	1.75866	1.88212	1.40643
Hb01g060270	0	0	0	0	0	0	0
Hb01g060290	2.61371	2.20309	1.28971	1.66421	2.63721	3.32766	2.26359
Hb01g060300	0	0	0	0	0	0	0
Hb01g060320	0	0	0	0	0	0	0.0158477
Hb01g060330	3.49264	0.615949	0	0	0.065192	0.180288	0.262529
Hb01g060350	19.4328	0.836219	10.9696	14.92	9.2883	11.1317	24.7881
Hb01g060360	6.44694	8.26791	7.06543	7.9914	8.4083	9.1809	7.13234
Hb01g060370	3.87052	0.722109	2.34835	3.121	1.67576	2.36018	2.14078
Hb01g060380	9.53137	33.5663	0.463771	3.00037	7.59535	13.6112	10.5163
Hb01g060390	17.1633	1.21837	18.6139	1.61047	2.73842	4.2355	12.8918
Hb01g060400	1.37	6.40717	0.945315	1.1262	4.62386	5.66108	0.895161
Hb01g060410	0.216721	1.02889	0.0307048	0.0898572	2.51139	1.45026	0.306348
Hb01g060420	0	0	0	0	0	0	0
Hb01g060460	8.30388	3.17762	2.18344	2.07852	7.79783	7.14596	7.7421
Hb01g060470	0	0.121211	0	0	0.205851	0.626717	0.07788
Hb01g060480	152.98	17.346	236.514	314.099	47.5163	36.9702	100.021
Hb01g060500	20.7386	0	0	0	0	0.511493	1.94784
Hb01g060520	0.334016	0.0828672	0	0	0.828671	1.32659	0.0841289
Hb01g060530	9.09315	3.33759	2.06287	3.94621	11.4154	10.3503	10.0711
Hb01g060550	42.9874	2.53165	5.90269	5.64554	9.84152	14.8034	112.189
Hb01g060570	8.04525	3.64359	0.571381	2.1363	10.8007	13.4885	17.6323
Hb01g060580	0	4.41835	0	0	34.7351	103.728	0.369538
Hb01g060590	0	0	0	0	0	0	0
Hb01g060600	2.43083	0.243269	0	0	0.33186	0.450541	2.14559
Hb01g060620	0	0.432307	0	0	0.0563417	0	0.114352
Hb01g060630	0	3.97749	0	0	0	0	2.43933
Hb01g060660	6.41101	142.263	0.0472804	0.045987	1.75987	7.30935	0.0622536
Hb01g060670	0	0	0	0	0	0	0.0466208
Hb01g060690	49.4777	3.6592	0	0.0448767	8.4591	16.2004	0.797454
Hb01g060700	0.113907	0.0445012	0	0	0	0	0
Hb01g060720	1.29185	0.123464	1.36111	3.68411	2.46691	1.94117	2.41078
Hb01g060730	0	0.058804	0	9.19568	4.70216	1.68961	0
Hb01g060740	0.177543	0	0	0	0	0	0
Hb01g060750	4.02587	22.242	1.56047	0.931772	7.07108	6.27881	0.352094
Hb01g060760	14.5912	5.80756	5.954	7.76929	6.63538	6.12232	3.32174
Hb01g060780	0	0.0245871	0	0	0.0441431	24.7924	0.0224466
Hb01g060790	0	0	0	0	0	0	0
Hb01g060800	0	0.0222348	0	0	0.0404066	0	0.0621195
Hb01g060810	11.5256	3.97333	7.45963	3.90412	6.52458	7.12606	7.81326
Hb01g060820	0.644116	0.157713	1.07431	1.45783	1.6404	1.69518	1.11457
Hb01g060830	9.27353	22.8878	9.78032	20.1409	24.696	31.3445	11.4383
Hb01g060840	0	0	0.52166	8.22917	0	10.5655	0
Hb01g060850	4.76765	2.24155	1.15478	0.841308	4.89984	4.0508	0.904477
Hb01g060860	11.9294	2.31731	1.43088	0.568813	2.7285	3.84816	3.95213
Hb01g060880	8.1102	0.860749	5.04423	8.68445	4.65148	4.22471	14.7859
Hb01g060900	0	0	0	0	0.152735	0.137105	0.0533774
Hb01g060910	10.3556	11.3443	2.39988	2.12893	5.55936	14.1784	11.8393
Hb01g060920	30.4008	25.2883	39.1572	85.0431	29.1872	40.0121	30.1148
Hb01g060930	0	0.0812147	0	0.406535	0	0.608204	0
Hb01g060940	0.0685877	0	0	0	0	0.163645	0
Hb01g060950	0.316881	0	0	0.0135305	0.210794	0.35445	0.1223
Hb01g060960	0	0	0	0	0	0	0
Hb01g060980	0	0	0	0	0	0	0
Hb01g060990	4.68793	10.1976	0.778067	4.7328	9.72761	12.3336	3.5187
Hb01g061030	0	0.0440835	0	0	0	0	0.0281746
Hb01g061040	1.26458	0.572084	0.238907	0.193815	1.69026	1.40403	1.21742
Hb01g061050	0.0616923	0.344626	0	0	0.17274	0	0.0582105
Hb01g061060	2.83626	0.102988	3.36465	7.17003	3.57091	3.80922	0
Hb01g061080	0.605974	0.323614	0.122112	0.160429	8.50912	15.7613	6.19425
Hb01g061090	8.89827	15.8245	0.316559	1.21954	15.7318	12.9895	12.3753
Hb01g061100	16.3505	15.3428	31.3136	17.5241	26.9678	27.0838	15.0454
Hb01g061120	0	0	0	0	0	0	0
Hb01g061130	4.83016	15.9091	2.29174	4.44404	3.5751	5.86696	11.651
Hb01g061140	19.5274	18.3059	1.56883	1.61184	3.05928	7.49164	19.2827
Hb01g061150	0	0.072075	0.319062	0.670895	0.333445	0.12268	0.0491706
Hb01g061170	0.0193265	0.0404001	0.351422	0.249259	0.0352169	0.0547273	0.0539569
Hb01g061190	0.091715	0	0.043606	0.335138	0.167201	0.128526	0.085923
Hb01g061200	0.0663899	0.188769	0.126505	0.288488	0.183751	0.0425327	0.0929316
Hb01g061220	0.0424502	0.0221465	0.720767	1.22717	0.265583	0.282076	0.0714711
Hb01g061230	3.69625	0.669825	4.69102	7.12429	0.822552	1.21231	4.61696
Hb01g061240	1.28001	0	0	0.0228418	0.158559	0.162517	0.968054
Hb01g061250	0	0.401607	0	0	0	0	0.211161
Hb01g061260	2.94645	0.923068	0.166868	0.237741	1.27598	1.99556	5.01896
Hb01g061270	12.797	6.69382	9.50543	24.3124	12.4748	10.5795	10.7907
Hb01g061280	0.0547358	0.0510151	0.0528464	0.05165	0.0254459	0.0261836	0.0508205
Hb01g061290	10.4823	6.66579	12.5199	15.5892	8.38252	7.60037	10.6327
Hb01g061300	0.0255354	0.0904382	0	0	0.915481	0.638026	0.241914
Hb01g061320	0.222774	0.109987	0	0.207637	0.102828	0	0.0789063
Hb01g061330	4.26081	0.309987	0.612954	0.762449	2.3659	2.934	7.32966
Hb01g061340	0	0.569524	0.367065	0	0.983919	0.192924	0.80347
Hb01g061350	8.41915	23.0609	1.68734	0.700001	14.1269	20.4918	56.4887
Hb01g061370	14.6745	2.82525	4.69833	3.17163	8.79305	10.1979	56.3651
Hb01g061380	5.40966	1.26408	27.4343	7.60273	7.20775	7.191	5.47469
Hb01g061390	51.898	2.04529	1.3077	2.1961	36.1416	28.8563	128.126
Hb01g061400	0	0	0	0	0	0	0
Hb01g061410	0	0	0	0	0	0	0.029889
Hb01g061420	0	0	0	0	0	0	0.12678
Hb01g061440	0	0	0	0	0	0	0
Hb01g061450	0.0160248	0	0	0	0.0147776	0.0632195	0.0454759
Hb01g061460	0	0	0	0	0	0	0
Hb01g061490	0	0	0	0	0	0	0.0375221
Hb01g061500	0	0.0199662	0	0.0103436	0	0.104683	0.0419111
Hb01g061530	0	0	0	0	0	0.0245196	0.024425
Hb01g061540	0	0.0187951	0	0	0	0.270507	0.00994917
Hb01g061550	0	0	0	0	0	0	0
Hb01g061560	0	0	0	0	0	0	0
Hb01g061570	0	0.0545165	0	0	0.0995488	0.0286848	0.226085
Hb01g061590	260.592	4.23317	0	0	0.0268916	0.716858	0.142428
Hb01g061610	0.0135637	0	0	0	0.0124547	0.0255241	0.0234324
Hb01g061620	11.5528	2.3323	0.0256395	0.049943	0.185901	0.461919	8.36063
Hb01g061630	0.335645	0.0581701	0	0	0.1221	0.0614849	0.189615
Hb01g061640	0.0215497	0.0405839	0	0	0	0.0202742	0.0202794
Hb01g061650	0	0	0	0	0	0	0
Hb01g061680	0	0	0	0	0	0	0.170104
Hb01g061690	1.89882	0.238121	0.0258553	0.298008	0.664039	0.880889	0.478684
Hb01g061700	0.827107	0.0980878	0.122114	0.215018	0.758751	0.632645	1.09889
Hb01g061710	2.66231	1.39312	0.394443	0.899321	2.0002	2.59167	4.26799
Hb01g061730	0.104996	0.2877	1.00255	0.876675	0.0482762	0.100771	0
Hb01g061750	0	0	0	0	0	0	0
Hb01g061770	0	0	0	0	0	0	0
Hb01g061780	0.337832	0.891997	0.769253	1.31619	0.157962	0.349201	0.0727668
Hb01g061790	0	0	0	0	0	0	0
Hb01g061800	0	0	0	0	0	0	0.0850916
Hb01g061810	0.263992	0.424069	0.488712	0.883199	0.2285	0.26208	0.415355
Hb01g061820	0.0766659	0.148466	0.0702794	0	0	0	0.072609
Hb01g061830	0	0	0	0	0	0	0
Hb01g061840	0.131696	0.150587	0.26194	0.240169	0.0347153	0.0361996	0.070578
Hb01g061850	2.08445	3.09942	3.33265	3.16677	0.238989	1.15082	1.33806
Hb01g061910	0.753831	0.60926	0.119169	0.205713	0.610293	0.602117	1.00964
Hb01g061920	2.55647	0.286334	0.0153093	0.110579	1.07986	1.85146	11.7114
Hb01g061930	0.0513874	0	0	0	0.0477026	0.0983402	0.048126
Hb01g061940	0.171942	0.0333782	0	0	0.0447885	0.092579	0.607743
Hb01g061960	0	0	0	0	0	0	0
Hb01g061980	0.463538	0	0.179631	0.176627	0.553475	0.82885	0.953143
Hb01g061990	8.88513	2.11077	0.0684021	0.923315	3.00187	3.11107	1.03492
Hb01g062000	0	0.123799	0	0.0590769	0.147258	0.212104	0.0601419
Hb01g062010	0	0.13513	0	0.252087	0	0.263156	0.660383
Hb01g062020	6.29556	0.759484	0.101358	0.629656	1.43354	1.4777	1.23796
Hb01g062030	0.877269	0.175496	0.411101	0.329251	1.1577	1.12725	2.17599
Hb01g062070	0	0	0	0	0	0	0.0509073
Hb01g062080	0	0	0	0	0	0	0
Hb01g062110	0.945241	0.589074	2.44257	2.11985	0.816847	0.979514	0.896866
Hb01g062190	0	0	0	0	0	0	0
Hb01g062220	0	0	0	0	0	0.020901	0
Hb01g062250	0	0	0	0	0	0	0
Hb01g062260	0	0	0	0	0	0	0
Hb01g062290	0	0	0	0	0.0311062	0	0.0631453
Hb01g062300	0	0	0	0	0	0	0
Hb01g062320	0.159245	0	0	0	0	0	0
Hb01g062330	0	0.0423098	0	0	0	0	0
Hb01g062370	0	0.0156178	0	0	0	0	0.034317
Hb01g062390	0	0	0	0	0	0	0
Hb01g062430	108.112	36.417	41.996	4.46268	52.3689	40.2448	24.8854
Hb01g062440	0	0	0	0	0	0	0
Hb01g062450	67.3292	10.6285	16.5695	19.7248	59.2116	36.0032	43.9111
Hb01g062460	5.13209	0.020367	0	0.0399894	0.0415911	1.03318	0
Hb01g062470	0	29.3796	0	0	0.767174	2.51462	0.0826296
Hb01g062480	0.0389445	0.073058	0	0.359369	0.141618	0	0.0360969
Hb01g062490	5.67652e-08	0.324425	0.081019	0.166831	0.118898	1.30047e-06	0
Hb01g062500	1.5963	32.6778	0.925204	8.81134	2.9167	2.3174	0.915494
Hb01g062510	0.224334	0.929381	0	0	2.22796	2.23592	0.389676
Hb01g062520	0.0617876	0.114782	0	0	0.226188	0.0584809	0.0584982
Hb01g062530	11.6496	31.2596	21.0023	22.4879	72.799	73.0038	15.7448
Hb01g062540	0	0	0	0	0	0	0
Hb01g062550	0.0341155	0.0671945	0	0	0.031909	0.0327602	0.0642841
Hb01g062570	0	0	0	0	0	0	0
Hb01g062610	6.29469	0	0	0	0.0471519	4.08734	9.35606
Hb01g062650	0.0348402	118.237	0	0	0.0446878	1.28911	0
Hb01g062680	44.1017	10.2478	100.442	68.7003	36.2739	34.8962	42.192
Hb01g062690	0.481055	0	0	0	0	0	0
Hb01g062720	1.72053	2.50423	1.484	1.50275	2.85359	2.54045	1.86696
Hb01g062730	60.3625	118.623	367.213	388.136	62.3404	75.2958	19.8541
Hb01g062740	41.7056	21.6925	50.1705	75.5888	31.5641	39.3253	29.5513
Hb01g062750	178.499	251.832	226.125	472.279	171.674	186.911	110.665
Hb01g062760	0.456947	0.0748205	0.211921	0.205716	0.592953	0.449665	0.491138
Hb01g062770	0.255991	0.0230308	0.0494206	0.0945655	2.71516	0.567584	0
Hb01g062790	0	0.135899	0	0	0.0943895	0	0
Hb01g062800	0	0	0.134737	0	0	0.0710138	0
Hb01g062810	0.285285	0.0459466	0.172888	0.206862	2.40584	1.23319	0.0680669
Hb01g062820	0	0.0896675	0	0	0.131936	0.454056	0
Hb01g062830	0.185476	42.2501	0.0433715	0	227.233	84.3632	0.129895
Hb01g062850	8.31045	3.61968	2.7917	2.72396	19.4686	19.7149	22.0919
Hb01g062860	11.5492	9.42929	6.04131	7.58257	13.2273	18.2634	14.9625
Hb01g062870	0	0.0651684	0	0	0	0.0521894	0
Hb01g062880	22.6865	13.7301	24.0968	23.2736	15.7882	15.2967	8.56987
Hb01g062890	0	0	0	0	0.0296716	0	0
Hb01g062900	0.0225777	0	0	0	0.637483	0.167735	0.0632085
Hb01g062930	0	0	0	0	0.0732113	0.239953	0.024846
Hb01g062940	0	0.08687	0	0	0	82.7025	0.257958
Hb01g062950	0	0	0	0	0	0	0
Hb01g062960	18.9873	7.15708	10.6496	6.6759	20.2235	26.4085	25.8673
Hb01g062970	59.1096	76.3313	87.4296	115.08	105.119	120.703	47.6515
Hb01g062980	0.595548	0.112609	0.378704	0.154809	0.988361	0.845938	0.560987
Hb01g062990	60.8264	35.9136	132.137	627.048	90.0561	88.6238	83.5876
Hb01g063000	0.516026	0.700522	0.49759	1.37259	2.28288	2.47092	0.846051
Hb01g063020	0	0.0263676	0	0.0238794	0	0	0.0242795
Hb01g063030	0	0	0	0	0	0	0
Hb01g063040	0	0.0283355	0	0	0	0.0142467	0.0277749
Hb01g063050	0	0	0	0	0	0	0
Hb01g063060	0.751465	21.3381	0.95683	0.433468	1.65959	4.03094	0.968252
Hb01g063070	0	0.0106032	0	0	0	0	0.0111696
Hb01g063080	0	13.0008	0	0	0.380555	0.660849	0.0317592
Hb01g063090	0	28.8843	0	0	0.573102	1.97047	0
Hb01g063110	0.00916567	8.53442	0.0140189	0	1.0817	39.902	0
Hb01g063130	2.85975	0.391189	0	0.0323334	0.271333	0.364235	0.0487909
Hb01g063170	137.409	20.58	1.28178	1.30984	87.06	107.074	13.5752
Hb01g063180	0	0	0	0	0	0	0
Hb01g063190	0.228914	0.0539692	0	0.262215	0.105674	0.161766	0.162501
Hb01g063200	8.976	26.2267	11.9484	8.85342	11.9812	12.9045	10.4745
Hb01g063210	0	0.101385	0	0	0.0984185	0.0500798	0
Hb01g063220	0	0	0	0	0	0	0
Hb01g063230	0	0	0	0	0	0	0
Hb01g063240	1.06663	0.0290024	0	0.0896421	0.708369	1.51654	0.618135
Hb01g063250	34.7151	7.2679	43.5627	14.1434	18.9539	17.9429	19.0339
Hb01g063260	6.10478	6.19299	26.1315	95.4231	9.43179	8.31913	0.884543
Hb01g063270	8.70899	3.5199	6.79988	8.2914	7.11958	6.64531	11.3735
Hb01g063280	0.53347	0.0982058	0	0.0449101	0.222601	0.273168	2.47662
Hb01g063290	0.225381	0	0	0	0	0	0.861012
Hb01g063300	14.458	7.74573	1.91245	5.06118	28.1427	37.3358	20.5289
Hb01g063310	0.0848009	0	0	0.335738	0.232975	0.32405	0.0796677
Hb01g063320	0	0.0833918	0	0	0.0792022	0.562533	0.081886
Hb01g063330	0.0742725	4.13145	0	0.0339868	0.103305	0.107563	0
Hb01g063340	0.0578778	0	0	0	0.668345	0.0828807	0.0272092
Hb01g063370	0.0729055	0	0	0	0.377334	0.0817056	0
Hb01g063460	0	0	0	0	0	0	0
Hb01g063500	0.690919	0.0204258	0	0	0.733467	2.26947	0.332303
Hb01g063520	2.52653	0.760123	0.0169096	0.384969	0.920618	1.07862	0.507045
Hb01g063540	1.34462	1.10865	0.393579	0.237325	1.35925	1.27528	2.0358
Hb01g063580	0	0	0	0.109713	0	0.109997	0.223877
Hb01g063600	0	0	0	0.148028	0	0	1.08271
Hb01g063610	0.564209	2.493	2.73419	3.1	0.216081	0.677684	0.757383
Hb01g063620	0	0	0	0.034976	0	0.585878	0.125004
Hb01g063690	2.60566	5.97638	4.40371	6.68233	1.20184	2.60668	2.48967
Hb01g063700	0	0	0	0	0	0.286892	0
Hb01g063710	0.274415	0.143882	0	0	0.243209	0.245995	0.336604
Hb01g063720	0.263737	0.459398	0	0.245784	0.341589	0.599996	0.71771
Hb01g063730	11.0774	0.318644	0.0725383	0.428302	1.37166	3.01724	11.3681
Hb01g063740	1.66493	1.40235	0.0962695	0.77578	1.523	2.19659	2.35237
Hb01g063750	6.16698	3.26797	0.801446	1.17518	11.6325	11.516	6.79637
Hb01g063760	0	1.5504	0	0	6.64008	42.6409	0
Hb01g063770	0.375974	3.6204	0.686002	0.667037	2.65604	2.82504	0.735423
Hb01g063780	8.81788	9.61318	34.7051	64.8451	16.1446	14.444	8.44316
Hb01g063790	1.81742	2.44836	1.12499	0.696716	7.21094	11.7313	0.141691
Hb01g063820	0	0	0	0	0	0	0
Hb01g063880	0	0	0	0	0	0	0
Hb01g063890	0	0	0	0	0	0	0.00985221
Hb01g063910	0	0	0	0	0	0	0
Hb01g063930	0	0	0	0	0	0	0
Hb01g063940	0.0417497	0.0593593	0	0.00965628	2.01622	0.777373	0.00965963
Hb01g063950	13.6158	9.47543	8.24476	9.48787	23.1431	17.3804	16.4755
Hb01g063960	22.7717	16.0594	2.87673	1.97274	7.30061	8.85164	16.5746
Hb01g063970	0.248851	2.34074	0.848793	0.944094	2.05312	1.82303	0.513658
Hb01g063980	0	0	0	0	0.0409378	0.238976	0.0141331
Hb01g063990	0	0	0	0	0.102019	0	0
Hb01g064000	0.0410114	0.0492217	0.0394735	0.0253216	0.174774	0.385879	0.0896394
Hb01g064010	31.0398	21.9075	35.0742	84.5818	39.0051	37.3694	22.8693
Hb01g064030	3.49163	2.32447	1.81468	2.3138	4.24948	3.4264	2.40869
Hb01g064040	0.211854	0.0835329	0	0	0.16427	1.40694	0.0208318
Hb01g064050	6.53406	0.78131	4.58448	3.28691	3.56812	5.23529	3.56521
Hb01g064060	15.5137	8.51187	4.28884	8.61097	10.3594	6.14777	15.5408
Hb01g064080	1.01714	2.40805	0.740411	0.596222	0.821207	1.29844	1.81834
Hb01g064090	0.0341473	0.0155451	0	0	0	0.385342	18.4017
Hb01g064130	0	0	0	0	0	0	0
Hb01g064140	0	0	0	0	0	0	0
Hb01g064220	0	0	0	0	0	0	0
Hb01g064250	0	0	0	0	0	0	0
Hb01g064270	0	0.0445827	0	0	0	0.0305357	0
Hb01g064300	0	0	0	0	0	0	0
Hb01g064320	0	0	0	0	0	0	0
Hb01g064340	0.16505	0.164634	0	0	0.0516554	0	0.0521481
Hb01g064350	0	0	0	0	0	0	0
Hb01g064370	0	0	0	0	0	0	0
Hb01g064390	0	0	0	0	0	0.0876105	0
Hb01g064410	0	0	0	0	0	0.300339	0
Hb01g064450	0.0984263	0.099257	0	0	0	0	0.194276
Hb01g064460	0.0920053	0	0	0	0	0.257733	0.128631
Hb01g064500	0	0	0	0	0	0	0
Hb01g064520	0.220333	0.129235	0	0.0425962	0.207951	0.170185	0.209659
Hb01g064540	0.0831897	0.159618	0	0	0.0780582	0.160352	0.0784698
Hb01g064640	0	0	0	0	0	0	0
Hb01g064700	0	0	0	0	0	0	0
Hb01g064710	0	0	0	0	0	0	0
Hb01g064720	0	0	0	0	0	0	0
Hb01g064740	0	0	0	0	0	0	0
Hb01g064760	0	0	0	0	0	0	0
Hb01g064770	0	0	0	0	0	0	0
Hb01g064780	0	0	0	0	0	0	0
Hb01g064810	0	0.00868873	0	0	0.00935643	0	0
Hb01g064880	0	0	0	0	0	0.102723	0
Hb01g064890	0	0	0	0	0	0	0.301955
Hb01g064900	0	0.145087	0	0	0	0	0
Hb01g064910	0	0.0311977	0	0	0	0.0616591	0
Hb01g064920	0	0	0	0	0	0	0.485159
Hb02g000030	0.755602	0.859665	0.0585502	0.180048	0.289787	0.893793	0.591505
Hb02g000050	0.123086	0	0	0	0	0	0
Hb02g000060	30.7183	9.36114	34.7412	14.0457	28.4853	24.4853	26.76
Hb02g000070	18.0451	16.9988	8.75432	9.12861	30.2804	22.3812	16.2575
Hb02g000080	0.52309	0.159374	0	0	0.322463	0	0.275568
Hb02g000090	14.1189	16.642	38.3176	32.7498	12.0821	9.63844	3.47584
Hb02g000100	0	0	0	0	0	0	0
Hb02g000110	1.746	0.357287	2.32633	6.02868	0.812597	0.838493	1.45178
Hb02g000120	1.35589	0.535722	2.54415	3.28626	0.809975	0.910597	0.883644
Hb02g000130	0.160168	0.233799	0	0	5.97111	10.0624	0.286291
Hb02g000140	0	0.0386868	0	0	0	0	0
Hb02g000150	0.088093	0.0695972	0	0	0.186524	0.237911	0.253269
Hb02g000160	48.0673	28.4853	46.8532	52.6093	83.5236	84.1752	48.2258
Hb02g000200	0.256207	2.01479	0.639322	0.639555	3.63422	3.15088	0.274134
Hb02g000220	0.9911	0.85581	0.0735387	0.140231	1.62927	0.896718	1.64515
Hb02g000230	1.10702	13.3337	0.161675	0.0815892	6.04008	9.15644	0.243611
Hb02g000240	8.23504	6.84817	15.0981	5.92713	10.2646	8.73486	6.05942
Hb02g000250	34.0779	28.3097	57.9897	28.9824	34.4845	44.057	40.9669
Hb02g000260	4.88695	5.5234	0.840262	1.39851	10.8104	10.3311	4.04206
Hb02g000270	0	0.107098	0	0	0	0	0.0964594
Hb02g000290	0	0	0	0	0.194735	0.194153	0
Hb02g000300	3.87518	1.64728	0.761705	7.29847	3.83181	6.59157	0.736982
Hb02g000310	5.47756	17.219	0.35558	1.6264	4.42841	7.26242	4.139
Hb02g000320	3.54797	3.19425	2.04266	2.6817	2.93421	4.50662	4.55553
Hb02g000330	0.0250277	1.60695	0.166685	0.0700733	1.49588	1.96039	0.035356
Hb02g000340	4.13017	21.0587	11.8867	15.4858	7.13008	8.0161	2.37206
Hb02g000350	0.265015	0.256728	0	0.233456	0	0.250977	0
Hb02g000360	0.251468	1.73105	0	0.335307	1.51473	1.99548	0.378778
Hb02g000390	0.136022	1.49668	0	0.0198899	6.70629	2.52345	0.225516
Hb02g000400	16.385	10.8375	5.59914	4.00622	17.4661	16.1506	12.6623
Hb02g000410	17.535	2.55723	16.0716	28.657	11.3236	11.3452	13.998
Hb02g000420	0.131866	0.269107	0	0	0.365826	0.453975	0.202904
Hb02g000430	7.30538	2.5944	3.85198	4.16708	5.31372	4.64774	4.32635
Hb02g000440	6.10851	0.671123	1.57739	2.50796	2.70027	3.68849	2.91304
Hb02g000450	1.30442	0.724736	1.13665	1.94179	2.92901	3.04832	0.522331
Hb02g000460	0	0.150836	0	0	0.110074	0.0376954	0
Hb02g000470	2.35759	1.26352	5.66465	8.63949	1.53111	3.29397	1.33195
Hb02g000480	0.479577	0.540452	0	0.0376901	1.88103	3.4415	0.337498
Hb02g000490	0.250592	0.101197	0.0946376	0.0940886	0.465192	1.84979	0.472827
Hb02g000510	0.843454	0.17923	0.0628556	0.280383	0.30841	0.48814	3.00067
Hb02g000520	3.61151	0.269735	0.446761	1.33789	1.63121	2.10626	13.5614
Hb02g000530	11.2651	8.82831	24.0411	27.8302	9.77222	6.66434	6.15105
Hb02g000540	3.03714	0.502599	0.73705	4.32494	0.661567	0.849623	1.3437
Hb02g000560	0.122158	0	0	0.0284721	0.0281732	0	0.142718
Hb02g000570	38.8151	8.709	0.100311	0.0970165	7.89608	9.95039	94.1063
Hb02g000580	15.2592	7.67112	15.1519	13.3145	14.1882	17.1205	13.0371
Hb02g000600	3.07998	0.0357561	0.696698	1.01383	1.90779	2.30211	4.27324
Hb02g000610	17.927	1.12664	171.667	218.895	34.7433	29.1742	3.39652
Hb02g000620	35.7708	0.391702	70.2446	244.037	68.5075	73.9722	3.04493
Hb02g000630	0.567573	89.1672	0.135798	1.19805	70.3416	43.1994	0.309669
Hb02g000650	0.090051	0.165726	0	0	0.33655	0.430267	0.761401
Hb02g000670	8.68459	15.5426	10.0433	12.9863	11.5807	15.3654	9.70806
Hb02g000680	0	0	0	0	0.162509	0	0
Hb02g000690	4.75115	10.6468	1.12314	4.30213	12.976	11.2865	1.29388
Hb02g000700	9.18987	13.6868	11.9568	5.73494	9.285	7.70604	5.59998
Hb02g000710	0.0576429	5.69419	0.136517	0.0534175	0.384445	0.827904	0.026731
Hb02g000720	0.175278	0.211116	0.0414907	0.0409454	1.61285	1.81033	3.461
Hb02g000730	37.6895	103.348	186.513	107.823	13.2497	12.6859	7.35184
Hb02g000740	0.292357	0.169341	3.45522	2.03959	0.271478	0.546431	0.0916337
Hb02g000760	0.248246	0.114782	0.0394126	0.115915	0.224581	0.229715	0.348772
Hb02g000770	3.13608	0.477961	0.752073	1.68732	2.28513	2.6312	3.44436
Hb02g000790	0.486532	0.0302735	0.423622	1.03525	0.412277	0.339672	0.528992
Hb02g000800	6.9319	15.1421	4.80176	10.8294	9.48998	8.19917	4.32278
Hb02g000810	2.73634	0.186568	0.287777	0.293045	2.56639	2.60881	1.10163
Hb02g000820	12.7278	6.19594	3.91909	4.34797	13.6894	15.4442	10.9523
Hb02g000830	2.91703	3.11538	1.08846	0.749464	6.58035	5.04551	3.23436
Hb02g000850	1.5394	0.436881	34.8058	18.961	0.237293	0.885632	0.780597
Hb02g000870	142.361	0	0.0341595	0	21.9198	38.3454	67.2005
Hb02g000880	0	0	0	0	0	0	0
Hb02g000890	0	0.0324527	0	0	0.244762	0.759386	0.0312287
Hb02g000900	0.115457	0	0	0	0.211984	0.145393	0
Hb02g000910	0.544237	0	0.849341	0.107854	0.338843	0.552207	0.616585
Hb02g000930	0.0289459	0	0	0	0	0	0
Hb02g000940	0	0	0	0	0	0	0
Hb02g000950	0	0	0	0	0	0	0
Hb02g000960	0	0	0	0	0	0	0
Hb02g000970	0	0	0	0	0	0	0
Hb02g000980	0.235747	8.09553	0	0	0.166192	0	0.338704
Hb02g000990	0.78333	0	0	0	0.341158	0.544479	0.0818143
Hb02g001000	0	0	0	0	0	0	0
Hb02g001010	15.598	7.26366	2.86633	23.2747	20.1274	23.5111	18.2123
Hb02g001020	0.301135	0.711853	0.103535	0.398137	0.600306	0.897253	0.412153
Hb02g001030	24.94	37.675	0.0359243	0	114.945	118.563	0.507981
Hb02g001040	0.194304	0.575142	0	0	0.248433	0.162488	0.0544286
Hb02g001060	45.5934	1.67638	8.76634	7.5498	22.4896	24.6921	73.9442
Hb02g001070	0	0	0.0878107	0.0317929	0	0.0322432	0
Hb02g001080	11.1777	12.0354	2.87334	2.44946	8.37019	7.28047	5.8144
Hb02g001100	1.3679	2.10763	0.443226	0.508676	2.23403	2.75454	1.31261
Hb02g001110	0	0.0189857	0	0	0.00616187	0	0.006384
Hb02g001130	0	0	0	0	0	0	0
Hb02g001150	0.432213	0.0110399	0	0	0.859244	0.981708	0.471915
Hb02g001160	10.5565	0.721371	0	0	1.25929	2.24117	8.64766
Hb02g001170	0.146131	0.0503272	0	0	0	0	0.0404601
Hb02g001180	0	0.121116	0	0	0.0384552	0.0392592	0.0196968
Hb02g001200	0.845108	2.14865	1.13786	2.17503	1.47293	1.23567	0.128905
Hb02g001210	3.08646	4.63669	1.36704	3.86771	6.74916	6.86729	3.41245
Hb02g001230	8.74188	5.55191	4.29358	4.84707	11.0137	12.0692	8.12704
Hb02g001240	70.2364	134.281	86.7968	96.8949	61.367	61.1893	39.5617
Hb02g001250	30.3238	10.2766	22.5244	48.2067	33.2833	39.2501	52.6248
Hb02g001260	84.4645	43.6585	55.3826	123.583	86.0453	85.8743	180.051
Hb02g001270	41.055	10.9068	15.5767	22.0509	20.5848	22.5876	27.1666
Hb02g001280	10.143	6.28548	24.442	5.72503	0.661755	2.41058	9.36839
Hb02g001290	0	0.626646	0	0	0	0	0
Hb02g001300	14.7402	3.38402	16.2798	8.59018	10.8708	8.80411	12.8354
Hb02g001310	0	0.0939709	0	0	0.0910259	0	0
Hb02g001320	6.99349	11.1101	9.18933	20.1171	7.00885	10.9484	5.48005
Hb02g001330	41.5014	2.04194	0	0.0333609	28.4563	35.7209	266.637
Hb02g001340	0	15.1802	1.70779	13.4327	32.9987	29.2628	1.17082
Hb02g001350	0	0.321321	0	0	0.145612	0.146248	0
Hb02g001390	6.73649	0.145802	0	0	0.104913	0.994934	13.1091
Hb02g001400	0.0199853	0.271871	0	0	0.49616	0.495823	0.0162404
Hb02g001410	15.1628	3.82322	23.977	15.5173	24.7986	18.0467	17.4887
Hb02g001420	24.5607	19.0895	11.0236	16.8902	22.0452	20.1038	21.6426
Hb02g001460	0	0	0	0	0	0	0
Hb02g001470	0	0	0	0	0.0158409	0	0
Hb02g001480	0	0	0	0	0	0	0.0772597
Hb02g001490	14.9588	7.55593	8.20997	5.62664	22.786	17.8485	5.68573
Hb02g001500	0.0565473	0.217211	0.0543153	0.0528752	0.144066	1.3738	0.0591255
Hb02g001510	0	0.13725	0	0.19707	0.0653975	0.265482	0.0675278
Hb02g001520	6.38892	5.53831	6.13558	5.2084	8.35926	7.67873	5.18807
Hb02g001530	2.2533	1.00412	1.30463	0.300936	2.46006	2.57335	5.09046
Hb02g001540	16.5218	11.5854	10.2273	10.2614	13.105	11.404	9.5855
Hb02g001550	0.237157	0.0932696	0.0971241	0.0962387	0.11513	0.215949	0.0650415
Hb02g001560	2.31209	0.489251	0	0	3.68059	5.67931	0.0312431
Hb02g001580	71.7834	74.1716	84.9786	168.813	98.9886	94.7342	74.821
Hb02g001590	1.56005	1.22875	0.241675	0.825322	2.06553	2.56924	1.47056
Hb02g001600	6.57861	6.35398	2.41804	5.04185	8.32354	9.52304	10.0519
Hb02g001610	0	0.255301	0	0.0165503	0.0162487	0.133425	0.0167718
Hb02g001620	1.4925	1.43732	0.240106	2.96265	2.31849	6.28096	0.925398
Hb02g001630	4.32781	3.86367	5.92726	10.0932	6.36318	7.60408	6.27474
Hb02g001640	44.0617	0.555258	0.580794	2.47141	43.7742	49.7837	3.84451
Hb02g001650	36.8278	3.37477	56.57	19.2546	35.8622	26.6219	19.8781
Hb02g001670	0.125931	0.199636	0	0.0337503	1.28427	0.815815	0.205412
Hb02g001680	0.514302	1.30631	0.615094	0.394453	1.17102	1.12808	0.465522
Hb02g001690	0.113766	0.186204	0	0.07752	0.565046	0.962094	0.188374
Hb02g001700	0.918074	0.0848254	0	0	0.545577	1.12855	0.848052
Hb02g001710	0.158909	0.0436213	54.04	97.8129	1.28403	0.590634	0.0998759
Hb02g001740	0.305494	0.275372	0	0	0.571533	0.186934	0.171468
Hb02g001750	0.179606	0.309738	0	0	0.196944	0.187335	0.0317701
Hb02g001760	0.425215	0.0954987	0.614306	0.223912	0.400924	0.379514	0.0810546
Hb02g001770	41.3746	24.4722	5.93695	2.27523	16.887	16.303	10.9702
Hb02g001780	47.6468	15.5367	56.2578	36.5213	77.4164	78.9682	38.694
Hb02g001790	8.31505	0.346656	11.2325	3.76853	10.9631	7.58569	5.75474
Hb02g001800	13.6904	5.63718	13.3257	4.0432	16.4273	12.4273	10.2797
Hb02g001810	11.3599	54.3537	5.41235	4.79551	27.033	25.1605	13.5608
Hb02g001820	2.18455	1.05811	1.03355	1.09604	4.07954	4.04454	1.07509
Hb02g001830	76.5215	31.4434	312.907	203.608	35.8078	46.2137	43.5386
Hb02g001840	13.7524	46.9956	0.398208	0.529974	199.156	147.305	10.1825
Hb02g001850	6.51269	8.29218	3.67651	4.55717	12.6454	15.3187	9.16974
Hb02g001860	21.7845	45.1346	11.5734	26.4018	47.0884	61.2853	28.0727
Hb02g001870	7.96351	5.02519	12.6105	16.3156	8.01621	6.98819	14.2292
Hb02g001880	83.6376	9.03749	0.191926	0.362549	33.6302	26.2347	0.885252
Hb02g001890	11.4246	4.40098	19.6509	24.5216	13.5817	13.9912	8.89569
Hb02g001900	3.25057	0.583873	0	0	0	0.297673	16.8843
Hb02g001910	1.08037	5.70928	0.459003	6.75692	1.35845	0.222002	1.19126
Hb02g001920	0.386883	2.40122	3.94824	5.49952	4.85207	2.74215	0.0992406
[truncated: 36,597 more rows]

## Sheet: Figure 1_VII
Source Data of Fig. 1_VII. The distribution of guanine-cytosine content in CATAS8-79 genome.
Chromosome	Start (bp)	End (bp)	GC content (%)
Chr1E	0	500000	35.3364
Chr1E	200000	700000	34.299
Chr1E	400000	900000	33.8758
Chr1E	600000	1100000	32.916
Chr1E	800000	1300000	32.7134
Chr1E	1000000	1500000	32.2335
Chr1E	1200000	1700000	32.9749
Chr1E	1400000	1900000	33.1097
Chr1E	1600000	2100000	32.3536
Chr1E	1800000	2300000	32.6486
Chr1E	2000000	2500000	32.6702
Chr1E	2200000	2700000	32.9818
Chr1E	2400000	2900000	34.3816
Chr1E	2600000	3100000	34.2683
Chr1E	2800000	3300000	34.6763
Chr1E	3000000	3500000	33.4992
Chr1E	3200000	3700000	33.1028
Chr1E	3400000	3900000	33.9154
Chr1E	3600000	4100000	34.6562
Chr1E	3800000	4300000	34.6752
Chr1E	4000000	4500000	33.6316
Chr1E	4200000	4700000	33.0818
Chr1E	4400000	4900000	32.1212
Chr1E	4600000	5100000	32.4922
Chr1E	4800000	5300000	33.5988
Chr1E	5000000	5500000	34.3796
Chr1E	5200000	5700000	34.1636
Chr1E	5400000	5900000	33.7084
Chr1E	5600000	6100000	32.8018
Chr1E	5800000	6300000	33.139
Chr1E	6000000	6500000	34.509
Chr1E	6200000	6700000	34.2934
Chr1E	6400000	6900000	33.3236
Chr1E	6600000	7100000	31.9704
Chr1E	6800000	7300000	32.7074
Chr1E	7000000	7500000	33.5842
Chr1E	7200000	7700000	33.7612
Chr1E	7400000	7900000	32.5032
Chr1E	7600000	8100000	31.4927
Chr1E	7800000	8300000	32.615
Chr1E	8000000	8500000	33.3468
Chr1E	8200000	8700000	32.8266
Chr1E	8400000	8900000	33.1584
Chr1E	8600000	9100000	33.2366
Chr1E	8800000	9300000	33.6438
Chr1E	9000000	9500000	33.9248
Chr1E	9200000	9700000	33.992
Chr1E	9400000	9900000	33.025
Chr1E	9600000	10100000	32.0964
Chr1E	9800000	10300000	33.3312
Chr1E	10000000	10500000	33.8092
Chr1E	10200000	10700000	33.7368
Chr1E	10400000	10900000	32.5742
Chr1E	10600000	11100000	33.6688
Chr1E	10800000	11300000	34.111
Chr1E	11000000	11500000	34.6356
Chr1E	11200000	11700000	35.135
Chr1E	11400000	11900000	35.7472
Chr1E	11600000	12100000	35.4138
Chr1E	11800000	12300000	34.5604
Chr1E	12000000	12500000	33.916
Chr1E	12200000	12700000	34.3264
Chr1E	12400000	12900000	34.473
Chr1E	12600000	13100000	34.1406
Chr1E	12800000	13300000	33.9416
Chr1E	13000000	13500000	34.4296
Chr1E	13200000	13700000	34.3872
Chr1E	13400000	13900000	34.7236
Chr1E	13600000	14100000	34.4454
Chr1E	13800000	14300000	35.716
Chr1E	14000000	14500000	35.2548
Chr1E	14200000	14700000	35.246
Chr1E	14400000	14900000	36.062
Chr1E	14600000	15100000	36.3126
Chr1E	14800000	15300000	35.8124
Chr1E	15000000	15500000	35.341
Chr1E	15200000	15700000	35.2348
Chr1E	15400000	15900000	35.6046
Chr1E	15600000	16100000	35.9908
Chr1E	15800000	16300000	35.8812
Chr1E	16000000	16500000	35.5368
Chr1E	16200000	16700000	35.2518
Chr1E	16400000	16900000	35.4108
Chr1E	16600000	17100000	35.8514
Chr1E	16800000	17300000	36.1994
Chr1E	17000000	17500000	35.8346
Chr1E	17200000	17700000	35.4434
Chr1E	17400000	17900000	35.3206
Chr1E	17600000	18100000	35.1248
Chr1E	17800000	18300000	35.6034
Chr1E	18000000	18500000	35.9324
Chr1E	18200000	18700000	36.1322
Chr1E	18400000	18900000	35.5504
Chr1E	18600000	19100000	35.9202
Chr1E	18800000	19300000	35.8677
Chr1E	19000000	19500000	35.562
Chr1E	19200000	19700000	35.6142
Chr1E	19400000	19900000	35.5704
Chr1E	19600000	20100000	35.1524
Chr1E	19800000	20300000	35.981
Chr1E	20000000	20500000	35.6888
Chr1E	20200000	20700000	35.4662
Chr1E	20400000	20900000	35.5258
Chr1E	20600000	21100000	35.9418
Chr1E	20800000	21300000	36.067
Chr1E	21000000	21500000	35.5158
Chr1E	21200000	21700000	35.535
Chr1E	21400000	21900000	36.005
Chr1E	21600000	22100000	36.5816
Chr1E	21800000	22300000	36.4046
Chr1E	22000000	22500000	36.0804
Chr1E	22200000	22700000	35.7472
Chr1E	22400000	22900000	35.3234
Chr1E	22600000	23100000	34.8558
Chr1E	22800000	23300000	34.5414
Chr1E	23000000	23500000	34.6962
Chr1E	23200000	23700000	36.062
Chr1E	23400000	23900000	36.607
Chr1E	23600000	24100000	36.6464
Chr1E	23800000	24300000	36.1922
Chr1E	24000000	24500000	36.0458
Chr1E	24200000	24700000	35.7834
Chr1E	24400000	24900000	36.2414
Chr1E	24600000	25100000	36.6706
Chr1E	24800000	25300000	36.6716
Chr1E	25000000	25500000	36.1574
Chr1E	25200000	25700000	35.2412
Chr1E	25400000	25900000	33.8758
Chr1E	25600000	26100000	31.529
Chr1E	25800000	26300000	31.0412
Chr1E	26000000	26500000	31.4787
Chr1E	26200000	26700000	33.7353
Chr1E	26400000	26900000	36.3285
Chr1E	26600000	27100000	35.4686
Chr1E	26800000	27300000	35.1
Chr1E	27000000	27500000	35.8848
Chr1E	27200000	27700000	36.4
Chr1E	27400000	27900000	35.3169
Chr1E	27600000	28100000	35.4973
Chr1E	27800000	28300000	35.6508
Chr1E	28000000	28500000	35.6294
Chr1E	28200000	28700000	35.5036
Chr1E	28400000	28900000	35.568
Chr1E	28600000	29100000	36.412
Chr1E	28800000	29300000	36.5322
Chr1E	29000000	29500000	36.5046
Chr1E	29200000	29700000	36.2104
Chr1E	29400000	29900000	35.9842
Chr1E	29600000	30100000	35.7236
Chr1E	29800000	30300000	35.6582
Chr1E	30000000	30500000	36.2696
Chr1E	30200000	30700000	35.9758
Chr1E	30400000	30900000	35.6774
Chr1E	30600000	31100000	36.5642
Chr1E	30800000	31300000	36.668
Chr1E	31000000	31500000	35.9366
Chr1E	31200000	31700000	35.295
Chr1E	31400000	31900000	35.2272
Chr1E	31600000	32100000	35.5976
Chr1E	31800000	32300000	36.0084
Chr1E	32000000	32500000	36.155
Chr1E	32200000	32700000	36.4326
Chr1E	32400000	32900000	36.4966
Chr1E	32600000	33100000	36.437
Chr1E	32800000	33300000	35.5461
Chr1E	33000000	33500000	35.9928
Chr1E	33200000	33700000	36.1818
Chr1E	33400000	33900000	35.9988
Chr1E	33600000	34100000	35.7032
Chr1E	33800000	34300000	36.1202
Chr1E	34000000	34500000	35.9786
Chr1E	34200000	34700000	35.6996
Chr1E	34400000	34900000	35.9403
Chr1E	34600000	35100000	36.1636
Chr1E	34800000	35300000	36.155
Chr1E	35000000	35500000	36.1154
Chr1E	35200000	35700000	37.455
Chr1E	35400000	35900000	36.9382
Chr1E	35600000	36100000	37.0128
Chr1E	35800000	36300000	35.6944
Chr1E	36000000	36500000	35.2864
Chr1E	36200000	36700000	35.1506
Chr1E	36400000	36900000	34.9172
Chr1E	36600000	37100000	35.6208
Chr1E	36800000	37300000	36.0184
Chr1E	37000000	37500000	36.9432
Chr1E	37200000	37700000	36.319
Chr1E	37400000	37900000	36.3862
Chr1E	37600000	38100000	35.365
Chr1E	37800000	38300000	35.1834
Chr1E	38000000	38500000	35.1776
Chr1E	38200000	38700000	35.672
Chr1E	38400000	38900000	35.4976
Chr1E	38600000	39100000	35.7798
Chr1E	38800000	39300000	35.6098
Chr1E	39000000	39500000	35.5564
Chr1E	39200000	39700000	35.9694
Chr1E	39400000	39900000	35.9155
Chr1E	39600000	40100000	35.3622
Chr1E	39800000	40300000	34.6274
Chr1E	40000000	40500000	34.8416
Chr1E	40200000	40700000	35.1114
Chr1E	40400000	40900000	35.937
Chr1E	40600000	41100000	36.3562
Chr1E	40800000	41300000	36.1742
Chr1E	41000000	41500000	36.0948
Chr1E	41200000	41700000	35.2476
Chr1E	41400000	41900000	34.6898
Chr1E	41600000	42100000	35.1798
Chr1E	41800000	42300000	35.5273
Chr1E	42000000	42500000	35.6747
Chr1E	42200000	42700000	35.5453
Chr1E	42400000	42900000	35.7776
Chr1E	42600000	43100000	35.4582
Chr1E	42800000	43300000	36.1302
Chr1E	43000000	43500000	36.7748
Chr1E	43200000	43700000	37.0226
Chr1E	43400000	43900000	36.183
Chr1E	43600000	44100000	35.4788
Chr1E	43800000	44300000	35.8698
Chr1E	44000000	44500000	36.605
Chr1E	44200000	44700000	35.6834
Chr1E	44400000	44900000	35.551
Chr1E	44600000	45100000	36.06
Chr1E	44800000	45300000	36.4784
Chr1E	45000000	45500000	35.618
Chr1E	45200000	45700000	35.5058
Chr1E	45400000	45900000	36.0228
Chr1E	45600000	46100000	36.022
Chr1E	45800000	46300000	35.5168
Chr1E	46000000	46500000	35.2286
Chr1E	46200000	46700000	35.6701
Chr1E	46400000	46900000	35.1506
Chr1E	46600000	47100000	35.5778
Chr1E	46800000	47300000	35.6398
Chr1E	47000000	47500000	36.0334
Chr1E	47200000	47700000	35.8619
Chr1E	47400000	47900000	35.7235
Chr1E	47600000	48100000	35.8878
Chr1E	47800000	48300000	35.2334
Chr1E	48000000	48500000	35.3754
Chr1E	48200000	48700000	35.4104
Chr1E	48400000	48900000	35.3024
Chr1E	48600000	49100000	35.3254
Chr1E	48800000	49300000	35.6266
Chr1E	49000000	49500000	36.103
Chr1E	49200000	49700000	35.9064
Chr1E	49400000	49900000	35.5046
Chr1E	49600000	50100000	35.7528
Chr1E	49800000	50300000	36.6376
Chr1E	50000000	50500000	36.5456
Chr1E	50200000	50700000	36.4912
Chr1E	50400000	50900000	36.9212
Chr1E	50600000	51100000	36.2388
Chr1E	50800000	51300000	35.9072
Chr1E	51000000	51500000	36.0866
Chr1E	51200000	51700000	36.216
Chr1E	51400000	51900000	35.3626
Chr1E	51600000	52100000	35.2226
Chr1E	51800000	52300000	35.1758
Chr1E	52000000	52500000	35.5252
Chr1E	52200000	52700000	35.7542
Chr1E	52400000	52900000	36.0674
Chr1E	52600000	53100000	36.4106
Chr1E	52800000	53300000	36.6184
Chr1E	53000000	53500000	36.015
Chr1E	53200000	53700000	36.0986
Chr1E	53400000	53900000	35.815
Chr1E	53600000	54100000	36.464
Chr1E	53800000	54300000	36.768
Chr1E	54000000	54500000	36.5846
Chr1E	54200000	54700000	35.8274
Chr1E	54400000	54900000	35.683
Chr1E	54600000	55100000	35.4136
Chr1E	54800000	55300000	35.4354
Chr1E	55000000	55500000	35.432
Chr1E	55200000	55700000	35.5518
Chr1E	55400000	55900000	35.1782
Chr1E	55600000	56100000	35.8722
Chr1E	55800000	56300000	35.859
Chr1E	56000000	56500000	35.1678
Chr1E	56200000	56700000	35.4794
Chr1E	56400000	56900000	35.6718
Chr1E	56600000	57100000	35.427
Chr1E	56800000	57300000	36.1542
Chr1E	57000000	57500000	35.445
Chr1E	57200000	57700000	35.7854
Chr1E	57400000	57900000	36.1878
Chr1E	57600000	58100000	36.4716
Chr1E	57800000	58300000	36.581
Chr1E	58000000	58500000	36.3536
Chr1E	58200000	58700000	35.2302
Chr1E	58400000	58900000	35.4168
Chr1E	58600000	59100000	35.8124
Chr1E	58800000	59300000	35.9152
Chr1E	59000000	59500000	35.6188
Chr1E	59200000	59700000	35.6936
Chr1E	59400000	59900000	36.0898
Chr1E	59600000	60100000	35.5308
Chr1E	59800000	60300000	35.9932
Chr1E	60000000	60500000	35.739
Chr1E	60200000	60700000	35.3046
Chr1E	60400000	60900000	36.4638
Chr1E	60600000	61100000	36.4618
Chr1E	60800000	61300000	36.6498
Chr1E	61000000	61500000	36.381
Chr1E	61200000	61700000	36.5494
Chr1E	61400000	61900000	35.3246
Chr1E	61600000	62100000	35.3376
Chr1E	61800000	62300000	35.1305
Chr1E	62000000	62500000	35.0623
Chr1E	62200000	62700000	34.7906
Chr1E	62400000	62900000	34.9704
Chr1E	62600000	63100000	34.9386
Chr1E	62800000	63300000	35.807
Chr1E	63000000	63500000	36.2734
Chr1E	63200000	63700000	36.19
Chr1E	63400000	63900000	35.3702
Chr1E	63600000	64100000	35.4084
Chr1E	63800000	64300000	35.5634
Chr1E	64000000	64500000	35.5188
Chr1E	64200000	64700000	35.58
Chr1E	64400000	64900000	35.591
Chr1E	64600000	65100000	35.6044
Chr1E	64800000	65300000	35.571
Chr1E	65000000	65500000	35.696
Chr1E	65200000	65700000	35.7298
Chr1E	65400000	65900000	35.2784
Chr1E	65600000	66100000	35.45
Chr1E	65800000	66300000	35.1576
Chr1E	66000000	66500000	34.59
Chr1E	66200000	66700000	34.5818
Chr1E	66400000	66900000	35.4446
Chr1E	66600000	67100000	36.9992
Chr1E	66800000	67300000	36.723
Chr1E	67000000	67500000	36.4208
Chr1E	67200000	67700000	35.7198
Chr1E	67400000	67900000	35.9142
Chr1E	67600000	68100000	36.5248
Chr1E	67800000	68300000	36.2974
Chr1E	68000000	68500000	35.2126
Chr1E	68200000	68700000	34.8232
Chr1E	68400000	68900000	34.7266
Chr1E	68600000	69100000	34.1714
Chr1E	68800000	69300000	34.472
Chr1E	69000000	69500000	35.9706
Chr1E	69200000	69700000	36.1684
Chr1E	69400000	69900000	35.7174
Chr1E	69600000	70100000	35.3646
Chr1E	69800000	70300000	35.1526
Chr1E	70000000	70500000	34.7974
Chr1E	70200000	70700000	35.5
Chr1E	70400000	70900000	36.2844
Chr1E	70600000	71100000	35.9118
Chr1E	70800000	71300000	35.6858
Chr1E	71000000	71500000	35.6118
Chr1E	71200000	71700000	35.556
Chr1E	71400000	71900000	35.5516
Chr1E	71600000	72100000	35.4396
Chr1E	71800000	72300000	35.5454
Chr1E	72000000	72500000	36.1562
Chr1E	72200000	72700000	35.9626
Chr1E	72400000	72900000	36.1476
Chr1E	72600000	73100000	35.7514
Chr1E	72800000	73300000	35.6098
Chr1E	73000000	73500000	36.0652
Chr1E	73200000	73700000	35.9838
Chr1E	73400000	73900000	35.3914
Chr1E	73600000	74100000	34.9118
Chr1E	73800000	74300000	33.8064
Chr1E	74000000	74500000	33.839
Chr1E	74200000	74700000	35.387
Chr1E	74400000	74900000	36.1382
Chr1E	74600000	75100000	36.0142
Chr1E	74800000	75300000	35.8406
Chr1E	75000000	75500000	34.6402
Chr1E	75200000	75700000	33.911
Chr1E	75400000	75900000	34.8834
Chr1E	75600000	76100000	36.1056
Chr1E	75800000	76300000	36.5076
Chr1E	76000000	76500000	35.6614
Chr1E	76200000	76700000	35.4448
Chr1E	76400000	76900000	33.866
Chr1E	76600000	77100000	34.6704
Chr1E	76800000	77300000	34.6426
Chr1E	77000000	77500000	34.8569
Chr1E	77200000	77700000	35.1878
Chr1E	77400000	77900000	35.4864
Chr1E	77600000	78100000	33.7131
Chr1E	77800000	78300000	31.5153
Chr1E	78000000	78500000	31.6102
Chr1E	78200000	78700000	31.8952
Chr1E	78400000	78900000	32.29
Chr1E	78600000	79100000	32.166
Chr1E	78800000	79300000	33.9306
Chr1E	79000000	79500000	34.4122
Chr1E	79200000	79700000	34.2364
Chr1E	79400000	79900000	33.3114
Chr1E	79600000	80100000	33.6344
Chr1E	79800000	80300000	34.2362
Chr1E	80000000	80500000	33.2076
Chr1E	80200000	80700000	33.9862
Chr1E	80400000	80900000	33.0902
Chr1E	80600000	81100000	33.6762
Chr1E	80800000	81300000	33.2692
Chr1E	81000000	81500000	33.4238
Chr1E	81200000	81700000	34.476
Chr1E	81400000	81900000	34.4074
Chr1E	81600000	82100000	35.1768
Chr1E	81800000	82300000	33.1072
Chr1E	82000000	82500000	32.3149
Chr1E	82200000	82700000	31.96
Chr1E	82400000	82900000	33.511
Chr1E	82600000	83100000	34.8156
Chr1E	82800000	83300000	34.9402
Chr1E	83000000	83500000	34.6556
Chr1E	83200000	83700000	33.2494
Chr1E	83400000	83900000	33.1668
Chr1E	83600000	84100000	33.4656
Chr1E	83800000	84300000	33.344
Chr1E	84000000	84500000	32.4694
Chr1E	84200000	84700000	32.7314
Chr1E	84400000	84900000	33.1526
Chr1E	84600000	85100000	33.6816
Chr1E	84800000	85300000	32.5912
Chr1E	85000000	85500000	31.9972
Chr1E	85200000	85700000	33.243
Chr1E	85400000	85900000	34.5522
Chr1E	85600000	86100000	34.555
Chr1E	85800000	86300000	33.7976
Chr1E	86000000	86500000	34.5812
Chr1E	86200000	86700000	33.9383
Chr1E	86400000	86900000	34.177
Chr1E	86600000	87100000	33.7108
Chr1E	86800000	87300000	34.3286
Chr1E	87000000	87500000	35.0016
Chr1E	87200000	87700000	34.0126
Chr1E	87400000	87900000	33.1643
Chr1E	87600000	88100000	32.6849
Chr1E	87800000	88300000	33.1382
Chr1E	88000000	88500000	32.44
Chr1E	88200000	88700000	32.7464
Chr1E	88400000	88900000	33.8002
Chr1E	88600000	89100000	33.6725
Chr1E	88800000	89300000	32.4026
Chr1E	89000000	89500000	33.5233
Chr1E	89200000	89700000	33.872
Chr1E	89400000	89900000	34.7936
Chr1E	89600000	90100000	34.945
Chr1E	89800000	90300000	35.3862
Chr1E	90000000	90500000	34.2562
Chr1E	90200000	90700000	32.9522
Chr1E	90400000	90900000	31.9228
Chr1E	90600000	91100000	31.7086
Chr1E	90800000	91300000	31.9192
Chr1E	91000000	91500000	33.1186
Chr1E	91200000	91700000	33.551
Chr1E	91400000	91900000	33.1538
Chr1E	91600000	92100000	33.277
Chr1E	91800000	92300000	33.2528
Chr1E	92000000	92500000	33.5294
Chr1E	92200000	92700000	33.1236
Chr1E	92400000	92900000	32.7556
Chr1E	92600000	93100000	33.854
Chr1E	92800000	93300000	34.5318
Chr1E	93000000	93500000	34.378
Chr1E	93200000	93700000	34.1023
Chr1E	93400000	93900000	33.0028
Chr1E	93600000	94100000	32.761
Chr1E	93800000	94300000	32.8988
Chr1E	94000000	94500000	32.349
Chr1E	94200000	94700000	31.917
Chr1E	94400000	94900000	32.239
Chr1E	94600000	95100000	32.5481
Chr1E	94800000	95300000	34.7516
Chr1E	95000000	95500000	35.2982
Chr1E	95200000	95700000	34.7137
Chr1E	95400000	95900000	32.5938
Chr1E	95600000	96100000	32.3389
Chr1E	95800000	96300000	32.6666
Chr1E	96000000	96500000	32.8296
Chr1E	96200000	96700000	33.1924
Chr1E	96400000	96900000	33.1978
Chr1E	96600000	97100000	33.1908
Chr1E	96800000	97300000	33.5293
Chr1E	97000000	97500000	32.9422
Chr1E	97200000	97700000	33.7002
Chr1E	97400000	97900000	32.924
Chr1E	97600000	98100000	32.9122
Chr1E	97800000	98300000	33.0586
Chr1E	98000000	98500000	34.0354
Chr1E	98200000	98700000	34.4264
Chr1E	98400000	98900000	34.4298
Chr1E	98600000	99100000	33.2108
Chr1E	98800000	99300000	33.4614
Chr1E	99000000	99500000	33.4364
Chr1E	99200000	99700000	33.9458
Chr1E	99400000	99900000	33.5136
Chr1E	99600000	100100000	33.3213
Chr1E	99800000	100300000	33.4955
Chr1E	100000000	100500000	34.3554
Chr1E	100200000	100700000	33.8172
Chr1E	100400000	100900000	33.1094
Chr1E	100600000	101100000	33.4242
Chr1E	100800000	101300000	33.201
Chr1E	101000000	101500000	32.9694
Chr1E	101200000	101700000	33.788
Chr1E	101400000	101900000	34.7874
Chr1E	101600000	102100000	33.9962
Chr1E	101800000	102300000	33.2358
Chr1E	102000000	102500000	33.5652
Chr1E	102200000	102700000	34.9106
Chr1E	102400000	102900000	35.3226
Chr1E	102600000	103100000	34.88
Chr1E	102800000	103300000	35.0895
Chr1E	103000000	103500000	34.6235
Chr1E	103200000	103700000	35.0098
Chr2E	0	500000	34.8634
Chr2E	200000	700000	35.3166
Chr2E	400000	900000	34.6514
Chr2E	600000	1100000	33.7894
Chr2E	800000	1300000	34.4476
Chr2E	1000000	1500000	35.08
Chr2E	1200000	1700000	34.5468
Chr2E	1400000	1900000	32.8052
Chr2E	1600000	2100000	32.3148
Chr2E	1800000	2300000	33.6678
Chr2E	2000000	2500000	33.594
Chr2E	2200000	2700000	33.6154
Chr2E	2400000	2900000	34.011
Chr2E	2600000	3100000	33.9778
Chr2E	2800000	3300000	34.9022
Chr2E	3000000	3500000	34.8838
Chr2E	3200000	3700000	35.0274
Chr2E	3400000	3900000	33.8102
Chr2E	3600000	4100000	32.4144
Chr2E	3800000	4300000	32.73
Chr2E	4000000	4500000	33.1802
Chr2E	4200000	4700000	33.4254
Chr2E	4400000	4900000	33.5768
Chr2E	4600000	5100000	33.706
Chr2E	4800000	5300000	33.454
Chr2E	5000000	5500000	33.7698
Chr2E	5200000	5700000	33.3876
Chr2E	5400000	5900000	33.405
Chr2E	5600000	6100000	34.0968
Chr2E	5800000	6300000	34.4798
Chr2E	6000000	6500000	34.3152
Chr2E	6200000	6700000	33.3864
Chr2E	6400000	6900000	33.904
Chr2E	6600000	7100000	33.9852
Chr2E	6800000	7300000	34.4674
Chr2E	7000000	7500000	33.1654
Chr2E	7200000	7700000	32.8542
Chr2E	7400000	7900000	33.4058
Chr2E	7600000	8100000	32.9262
Chr2E	7800000	8300000	33.1664
Chr2E	8000000	8500000	33.5804
Chr2E	8200000	8700000	33.3492
Chr2E	8400000	8900000	32.8522
Chr2E	8600000	9100000	30.8978
Chr2E	8800000	9300000	30.843
Chr2E	9000000	9500000	31.9768
Chr2E	9200000	9700000	32.868
Chr2E	9400000	9900000	32.7132
Chr2E	9600000	10100000	33.241
Chr2E	9800000	10300000	33.4636
Chr2E	10000000	10500000	32.9712
Chr2E	10200000	10700000	32.157
Chr2E	10400000	10900000	32.1248
Chr2E	10600000	11100000	32.58
Chr2E	10800000	11300000	33.3824
Chr2E	11000000	11500000	34.8196
Chr2E	11200000	11700000	34.4529
Chr2E	11400000	11900000	34.4865
Chr2E	11600000	12100000	34.4238
Chr2E	11800000	12300000	33.4656
Chr2E	12000000	12500000	32.432
Chr2E	12200000	12700000	32.8924
Chr2E	12400000	12900000	34.1236
Chr2E	12600000	13100000	34.2886
Chr2E	12800000	13300000	34.5976
Chr2E	13000000	13500000	34.09
Chr2E	13200000	13700000	33.8638
Chr2E	13400000	13900000	32.7996
Chr2E	13600000	14100000	31.592
Chr2E	13800000	14300000	31.7478
Chr2E	14000000	14500000	32.6876
Chr2E	14200000	14700000	32.0624
Chr2E	14400000	14900000	32.885
Chr2E	14600000	15100000	33.3494
Chr2E	14800000	15300000	33.3474
Chr2E	15000000	15500000	33.7854
Chr2E	15200000	15700000	34.5842
Chr2E	15400000	15900000	34.492
Chr2E	15600000	16100000	34.2836
Chr2E	15800000	16300000	33.565
Chr2E	16000000	16500000	34.2906
Chr2E	16200000	16700000	34.3886
Chr2E	16400000	16900000	34.0688
Chr2E	16600000	17100000	34.039
Chr2E	16800000	17300000	34.9474
Chr2E	17000000	17500000	34.0528
Chr2E	17200000	17700000	32.6226
Chr2E	17400000	17900000	32.5074
Chr2E	17600000	18100000	34.2976
Chr2E	17800000	18300000	34.4406
Chr2E	18000000	18500000	34.4024
Chr2E	18200000	18700000	34.6368
Chr2E	18400000	18900000	33.4464
Chr2E	18600000	19100000	34.1918
Chr2E	18800000	19300000	34.3
Chr2E	19000000	19500000	35.6428
Chr2E	19200000	19700000	34.8304
Chr2E	19400000	19900000	34.602
Chr2E	19600000	20100000	34.318
Chr2E	19800000	20300000	34.5976
Chr2E	20000000	20500000	35.0154
Chr2E	20200000	20700000	35.28
Chr2E	20400000	20900000	34.351
Chr2E	20600000	21100000	34.3346
Chr2E	20800000	21300000	35.4256
Chr2E	21000000	21500000	34.853
Chr2E	21200000	21700000	34.737
Chr2E	21400000	21900000	34.4034
Chr2E	21600000	22100000	34.841
Chr2E	21800000	22300000	34.4806
Chr2E	22000000	22500000	34.0911
Chr2E	22200000	22700000	34.9524
Chr2E	22400000	22900000	35.1053
Chr2E	22600000	23100000	36.8216
Chr2E	22800000	23300000	37.1604
Chr2E	23000000	23500000	36.1348
Chr2E	23200000	23700000	35.8438
Chr2E	23400000	23900000	36.2122
Chr2E	23600000	24100000	36.433
Chr2E	23800000	24300000	37.3976
Chr2E	24000000	24500000	35.8116
Chr2E	24200000	24700000	34.917
Chr2E	24400000	24900000	33.438
Chr2E	24600000	25100000	33.902
Chr2E	24800000	25300000	34.4006
Chr2E	25000000	25500000	35.4192
Chr2E	25200000	25700000	36.2318
Chr2E	25400000	25900000	36.2946
Chr2E	25600000	26100000	35.8202
Chr2E	25800000	26300000	34.9608
Chr2E	26000000	26500000	34.8526
Chr2E	26200000	26700000	34.6744
Chr2E	26400000	26900000	34.541
Chr2E	26600000	27100000	35.1754
Chr2E	26800000	27300000	35.4678
Chr2E	27000000	27500000	35.4898
Chr2E	27200000	27700000	35.2048
Chr2E	27400000	27900000	35.8
Chr2E	27600000	28100000	35.768
Chr2E	27800000	28300000	35.0594
Chr2E	28000000	28500000	34.6478
Chr2E	28200000	28700000	34.585
Chr2E	28400000	28900000	34.8102
Chr2E	28600000	29100000	35.0406
Chr2E	28800000	29300000	35.6656
Chr2E	29000000	29500000	35.2842
Chr2E	29200000	29700000	35.0924
Chr2E	29400000	29900000	35.082
Chr2E	29600000	30100000	35.6856
Chr2E	29800000	30300000	35.407
Chr2E	30000000	30500000	34.9692
Chr2E	30200000	30700000	35.7122
Chr2E	30400000	30900000	35.6356
Chr2E	30600000	31100000	36.3268
Chr2E	30800000	31300000	36.7698
Chr2E	31000000	31500000	36.6892
Chr2E	31200000	31700000	35.3592
Chr2E	31400000	31900000	35.1016
Chr2E	31600000	32100000	35.2268
Chr2E	31800000	32300000	34.4926
Chr2E	32000000	32500000	35.1394
Chr2E	32200000	32700000	35.7604
Chr2E	32400000	32900000	36.2364
Chr2E	32600000	33100000	35.4488
Chr2E	32800000	33300000	35.2354
Chr2E	33000000	33500000	35.481
Chr2E	33200000	33700000	35.6608
Chr2E	33400000	33900000	36.3506
Chr2E	33600000	34100000	36.3746
Chr2E	33800000	34300000	36.3964
Chr2E	34000000	34500000	36.006
Chr2E	34200000	34700000	35.7244
Chr2E	34400000	34900000	35.903
Chr2E	34600000	35100000	34.9968
Chr2E	34800000	35300000	35.006
Chr2E	35000000	35500000	34.782
Chr2E	35200000	35700000	35.177
Chr2E	35400000	35900000	35.4226
Chr2E	35600000	36100000	35.4618
Chr2E	35800000	36300000	35.4894
Chr2E	36000000	36500000	35.6856
Chr2E	36200000	36700000	35.9202
Chr2E	36400000	36900000	35.0166
Chr2E	36600000	37100000	34.8002
Chr2E	36800000	37300000	34.9598
Chr2E	37000000	37500000	35.2534
Chr2E	37200000	37700000	35.6738
Chr2E	37400000	37900000	36.36
Chr2E	37600000	38100000	36.0998
Chr2E	37800000	38300000	35.1496
Chr2E	38000000	38500000	35.4718
Chr2E	38200000	38700000	35.6152
Chr2E	38400000	38900000	35.6372
Chr2E	38600000	39100000	35.2212
Chr2E	38800000	39300000	35.1612
Chr2E	39000000	39500000	35.79
Chr2E	39200000	39700000	36.2622
Chr2E	39400000	39900000	35.6584
Chr2E	39600000	40100000	35.3214
Chr2E	39800000	40300000	37.0854
Chr2E	40000000	40500000	37.5622
Chr2E	40200000	40700000	38.269
Chr2E	40400000	40900000	35.934
Chr2E	40600000	41100000	35.4758
Chr2E	40800000	41300000	35.3946
Chr2E	41000000	41500000	34.9514
Chr2E	41200000	41700000	34.41
Chr2E	41400000	41900000	34.475
Chr2E	41600000	42100000	34.1136
Chr2E	41800000	42300000	35.1204
Chr2E	42000000	42500000	34.7926
Chr2E	42200000	42700000	35.7912
Chr2E	42400000	42900000	35.6164
Chr2E	42600000	43100000	35.8344
Chr2E	42800000	43300000	35.6394
Chr2E	43000000	43500000	34.6124
Chr2E	43200000	43700000	34.2542
Chr2E	43400000	43900000	32.8308
Chr2E	43600000	44100000	30.657
Chr2E	43800000	44300000	28.7566
Chr2E	44000000	44500000	29.7368
Chr2E	44200000	44700000	29.9858
Chr2E	44400000	44900000	30.7136
Chr2E	44600000	45100000	33.2312
Chr2E	44800000	45300000	35.3794
Chr2E	45000000	45500000	34.6412
Chr2E	45200000	45700000	34.94
Chr2E	45400000	45900000	35.0958
Chr2E	45600000	46100000	36.0676
Chr2E	45800000	46300000	36.3934
Chr2E	46000000	46500000	36.2658
Chr2E	46200000	46700000	35.71
Chr2E	46400000	46900000	37.0296
Chr2E	46600000	47100000	36.3912
Chr2E	46800000	47300000	35.9024
Chr2E	47000000	47500000	36.011
Chr2E	47200000	47700000	35.6966
Chr2E	47400000	47900000	35.2224
Chr2E	47600000	48100000	35.1854
Chr2E	47800000	48300000	35.1406
Chr2E	48000000	48500000	35.0728
Chr2E	48200000	48700000	35.927
Chr2E	48400000	48900000	35.951
Chr2E	48600000	49100000	36.125
Chr2E	48800000	49300000	35.475
Chr2E	49000000	49500000	35.3222
Chr2E	49200000	49700000	34.7806
Chr2E	49400000	49900000	34.9274
Chr2E	49600000	50100000	35.725
Chr2E	49800000	50300000	36.6498
Chr2E	50000000	50500000	36.3286
Chr2E	50200000	50700000	36.443
Chr2E	50400000	50900000	36.141
Chr2E	50600000	51100000	35.7862
Chr2E	50800000	51300000	35.6934
Chr2E	51000000	51500000	35.9292
Chr2E	51200000	51700000	36.271
Chr2E	51400000	51900000	35.9616
Chr2E	51600000	52100000	36.0894
Chr2E	51800000	52300000	36.3314
Chr2E	52000000	52500000	36.7634
Chr2E	52200000	52700000	37.02
Chr2E	52400000	52900000	36.801
Chr2E	52600000	53100000	36.061
Chr2E	52800000	53300000	35.6752
Chr2E	53000000	53500000	35.1766
Chr2E	53200000	53700000	34.9778
Chr2E	53400000	53900000	34.8792
Chr2E	53600000	54100000	34.8946
Chr2E	53800000	54300000	35.222
Chr2E	54000000	54500000	35.9047
Chr2E	54200000	54700000	36.2807
Chr2E	54400000	54900000	35.0646
Chr2E	54600000	55100000	35.0758
Chr2E	54800000	55300000	35.25
Chr2E	55000000	55500000	34.9338
Chr2E	55200000	55700000	34.8056
Chr2E	55400000	55900000	35.0616
Chr2E	55600000	56100000	35.6808
Chr2E	55800000	56300000	35.9198
Chr2E	56000000	56500000	36.414
Chr2E	56200000	56700000	35.7604
Chr2E	56400000	56900000	35.7282
Chr2E	56600000	57100000	35.3734
Chr2E	56800000	57300000	35.3302
Chr2E	57000000	57500000	35.3304
Chr2E	57200000	57700000	35.6746
Chr2E	57400000	57900000	36.1104
Chr2E	57600000	58100000	35.7834
Chr2E	57800000	58300000	36.1308
Chr2E	58000000	58500000	37.0304
Chr2E	58200000	58700000	38.0284
Chr2E	58400000	58900000	37.5384
Chr2E	58600000	59100000	35.8164
Chr2E	58800000	59300000	35.5292
Chr2E	59000000	59500000	35.8662
Chr2E	59200000	59700000	36.6416
Chr2E	59400000	59900000	36.6452
Chr2E	59600000	60100000	35.89
Chr2E	59800000	60300000	35.6084
Chr2E	60000000	60500000	35.3596
Chr2E	60200000	60700000	35.5162
Chr2E	60400000	60900000	35.5494
Chr2E	60600000	61100000	35.4104
Chr2E	60800000	61300000	35.2794
Chr2E	61000000	61500000	35.8808
Chr2E	61200000	61700000	35.5492
Chr2E	61400000	61900000	36.0586
Chr2E	61600000	62100000	36.47
Chr2E	61800000	62300000	36.6972
Chr2E	62000000	62500000	36.1566
Chr2E	62200000	62700000	35.8678
Chr2E	62400000	62900000	34.5366
Chr2E	62600000	63100000	34.5806
Chr2E	62800000	63300000	35.3014
Chr2E	63000000	63500000	36.1098
Chr2E	63200000	63700000	36.3092
Chr2E	63400000	63900000	36.2582
Chr2E	63600000	64100000	35.8352
Chr2E	63800000	64300000	35.3374
Chr2E	64000000	64500000	35.261
Chr2E	64200000	64700000	35.3372
Chr2E	64400000	64900000	35.7118
Chr2E	64600000	65100000	35.2948
Chr2E	64800000	65300000	35.718
Chr2E	65000000	65500000	35.7768
Chr2E	65200000	65700000	36.2782
Chr2E	65400000	65900000	35.9528
Chr2E	65600000	66100000	35.6316
Chr2E	65800000	66300000	35.6998
Chr2E	66000000	66500000	35.6756
Chr2E	66200000	66700000	36.711
Chr2E	66400000	66900000	36.3242
Chr2E	66600000	67100000	35.4932
Chr2E	66800000	67300000	35.71
Chr2E	67000000	67500000	35.6866
Chr2E	67200000	67700000	35.8916
Chr2E	67400000	67900000	35.2712
Chr2E	67600000	68100000	35.3978
Chr2E	67800000	68300000	35.0458
Chr2E	68000000	68500000	34.838
Chr2E	68200000	68700000	33.0098
Chr2E	68400000	68900000	31.3798
Chr2E	68600000	69100000	31.406
Chr2E	68800000	69300000	35.1192
Chr2E	69000000	69500000	34.8424
Chr2E	69200000	69700000	34.9266
Chr2E	69400000	69900000	35.3118
Chr2E	69600000	70100000	36.8
Chr2E	69800000	70300000	36.9792
Chr2E	70000000	70500000	36.0044
Chr2E	70200000	70700000	35.2418
Chr2E	70400000	70900000	33.83
Chr2E	70600000	71100000	33.342
Chr2E	70800000	71300000	34.3182
Chr2E	71000000	71500000	34.234
Chr2E	71200000	71700000	34.0978
Chr2E	71400000	71900000	33.8336
Chr2E	71600000	72100000	34.6844
Chr2E	71800000	72300000	34.3114
Chr2E	72000000	72500000	34.8994
Chr2E	72200000	72700000	34.5592
Chr2E	72400000	72900000	34.7626
Chr2E	72600000	73100000	35.2936
Chr2E	72800000	73300000	35.3762
Chr2E	73000000	73500000	35.199
Chr2E	73200000	73700000	35.338
Chr2E	73400000	73900000	35.3784
Chr2E	73600000	74100000	35.5882
Chr2E	73800000	74300000	35.3104
Chr2E	74000000	74500000	35.4734
Chr2E	74200000	74700000	35.7968
Chr2E	74400000	74900000	36.118
Chr2E	74600000	75100000	35.6096
Chr2E	74800000	75300000	34.068
Chr2E	75000000	75500000	34.3832
Chr2E	75200000	75700000	33.965
Chr2E	75400000	75900000	34.469
Chr2E	75600000	76100000	34.3182
Chr2E	75800000	76300000	34.333
Chr2E	76000000	76500000	34.9078
Chr2E	76200000	76700000	35.4146
Chr2E	76400000	76900000	33.929
Chr2E	76600000	77100000	32.4518
Chr2E	76800000	77300000	33.6048
Chr2E	77000000	77500000	33.9926
Chr2E	77200000	77700000	34.1296
Chr2E	77400000	77900000	34.4978
Chr2E	77600000	78100000	34.656
Chr2E	77800000	78300000	35.1084
Chr2E	78000000	78500000	34.4126
Chr2E	78200000	78700000	34.9132
Chr2E	78400000	78900000	34.7862
Chr2E	78600000	79100000	34.5902
Chr2E	78800000	79300000	33.6476
Chr2E	79000000	79500000	33.6424
Chr2E	79200000	79700000	34.1942
Chr2E	79400000	79900000	34.5369
Chr2E	79600000	80100000	35.7037
Chr2E	79800000	80300000	35.4682
Chr2E	80000000	80500000	34.6288
Chr2E	80200000	80700000	33.226
Chr2E	80400000	80900000	33.1924
Chr2E	80600000	81100000	33.6456
Chr2E	80800000	81300000	33.754
Chr2E	81000000	81500000	34.463
Chr2E	81200000	81700000	34.3884
Chr2E	81400000	81900000	32.7688
Chr2E	81600000	82100000	32.015
Chr2E	81800000	82300000	32.369
Chr2E	82000000	82500000	32.842
Chr2E	82200000	82700000	34.3056
Chr2E	82400000	82900000	34.0402
Chr2E	82600000	83100000	32.1508
Chr2E	82800000	83300000	31.7636
Chr2E	83000000	83500000	32.4822
Chr2E	83200000	83700000	33.927
Chr2E	83400000	83900000	34.396
Chr2E	83600000	84100000	34.2156
Chr2E	83800000	84300000	33.9596
Chr2E	84000000	84500000	34.644
Chr2E	84200000	84700000	34.1888
Chr2E	84400000	84900000	32.9464
Chr2E	84600000	85100000	32.7497
Chr2E	84800000	85300000	33.3528
Chr2E	85000000	85500000	33.8661
Chr2E	85200000	85700000	32.6798
Chr2E	85400000	85900000	32.8168
Chr2E	85600000	86100000	33.052
Chr2E	85800000	86300000	33.5346
Chr2E	86000000	86500000	33.8712
Chr2E	86200000	86700000	34.5736
Chr2E	86400000	86900000	34.1406
Chr2E	86600000	87100000	34.6798
Chr2E	86800000	87300000	34.2262
Chr2E	87000000	87500000	32.6434
Chr2E	87200000	87700000	32.235
Chr2E	87400000	87900000	32.1886
Chr2E	87600000	88100000	32.39
Chr2E	87800000	88300000	32.4048
Chr2E	88000000	88500000	32.3994
Chr2E	88200000	88700000	31.5466
Chr2E	88400000	88900000	31.7978
Chr2E	88600000	89100000	31.8612
Chr2E	88800000	89300000	32.3384
Chr2E	89000000	89500000	32.4792
Chr2E	89200000	89700000	33.0592
Chr2E	89400000	89900000	33.5028
Chr2E	89600000	90100000	33.8878
Chr2E	89800000	90300000	34.1414
Chr2E	90000000	90500000	34.9002
Chr2E	90200000	90700000	34.1176
Chr2E	90400000	90900000	33.0786
Chr2E	90600000	91100000	31.4204
Chr2E	90800000	91300000	31.5632
Chr2E	91000000	91500000	32.797
Chr2E	91200000	91700000	33.2584
Chr2E	91400000	91900000	32.6672
Chr2E	91600000	92100000	31.553
Chr2E	91800000	92300000	31.547
Chr2E	92000000	92500000	31.067
Chr2E	92200000	92700000	31.8738
Chr2E	92400000	92900000	32.2382
Chr2E	92600000	93100000	33.0652
Chr2E	92800000	93300000	32.9602
Chr2E	93000000	93500000	33.5696
Chr2E	93200000	93700000	32.9532
Chr2E	93400000	93900000	32.238
Chr2E	93600000	94100000	32.6526
Chr2E	93800000	94300000	33.047
Chr2E	94000000	94500000	33.8064
Chr2E	94200000	94700000	33.6704
Chr2E	94400000	94900000	33.0008
Chr2E	94600000	95100000	33.2614
Chr2E	94800000	95300000	34.9631
Chr3E	0	500000	35.0666
Chr3E	200000	700000	34.1102
Chr3E	400000	900000	33.8416
Chr3E	600000	1100000	34.9532
Chr3E	800000	1300000	34.0356
Chr3E	1000000	1500000	32.475
Chr3E	1200000	1700000	32.3926
Chr3E	1400000	1900000	32.704
Chr3E	1600000	2100000	33.2114
Chr3E	1800000	2300000	33.7064
Chr3E	2000000	2500000	33.2152
Chr3E	2200000	2700000	33.1294
Chr3E	2400000	2900000	33.0824
Chr3E	2600000	3100000	32.741
Chr3E	2800000	3300000	33.1668
Chr3E	3000000	3500000	33.6494
Chr3E	3200000	3700000	34.0022
Chr3E	3400000	3900000	33.9672
Chr3E	3600000	4100000	35.1718
Chr3E	3800000	4300000	34.529
Chr3E	4000000	4500000	33.3634
Chr3E	4200000	4700000	32.6132
Chr3E	4400000	4900000	32.917
Chr3E	4600000	5100000	33.7036
Chr3E	4800000	5300000	34.6162
Chr3E	5000000	5500000	34.3788
Chr3E	5200000	5700000	34.4886
Chr3E	5400000	5900000	32.8498
Chr3E	5600000	6100000	33.5536
Chr3E	5800000	6300000	33.1844
Chr3E	6000000	6500000	34.6724
Chr3E	6200000	6700000	35.5566
Chr3E	6400000	6900000	35.8654
Chr3E	6600000	7100000	35.313
Chr3E	6800000	7300000	34.7694
Chr3E	7000000	7500000	34.7824
Chr3E	7200000	7700000	34.486
Chr3E	7400000	7900000	35.2254
Chr3E	7600000	8100000	34.0742
Chr3E	7800000	8300000	33.6514
Chr3E	8000000	8500000	34.0718
Chr3E	8200000	8700000	34.9012
Chr3E	8400000	8900000	34.786
Chr3E	8600000	9100000	34.1946
Chr3E	8800000	9300000	33.972
Chr3E	9000000	9500000	33.404
Chr3E	9200000	9700000	32.1922
Chr3E	9400000	9900000	32.5786
Chr3E	9600000	10100000	34.1238
Chr3E	9800000	10300000	34.2146
Chr3E	10000000	10500000	34.0032
Chr3E	10200000	10700000	33.1372
Chr3E	10400000	10900000	33.3528
Chr3E	10600000	11100000	32.1894
Chr3E	10800000	11300000	33.4982
Chr3E	11000000	11500000	33.7722
Chr3E	11200000	11700000	34.514
Chr3E	11400000	11900000	35.7628
Chr3E	11600000	12100000	34.9632
Chr3E	11800000	12300000	34.5896
Chr3E	12000000	12500000	35.8286
Chr3E	12200000	12700000	35.1852
Chr3E	12400000	12900000	34.0096
Chr3E	12600000	13100000	33.944
Chr3E	12800000	13300000	34.9078
Chr3E	13000000	13500000	35.6714
Chr3E	13200000	13700000	34.6388
Chr3E	13400000	13900000	34.082
Chr3E	13600000	14100000	32.9864
Chr3E	13800000	14300000	33.7221
Chr3E	14000000	14500000	33.8422
Chr3E	14200000	14700000	35.4186
Chr3E	14400000	14900000	34.4954
Chr3E	14600000	15100000	34.1364
Chr3E	14800000	15300000	34.5994
Chr3E	15000000	15500000	33.794
Chr3E	15200000	15700000	34.6016
Chr3E	15400000	15900000	35.317
Chr3E	15600000	16100000	36.1336
Chr3E	15800000	16300000	35.2366
Chr3E	16000000	16500000	34.5876
Chr3E	16200000	16700000	35.5764
Chr3E	16400000	16900000	34.6882
Chr3E	16600000	17100000	35.0006
Chr3E	16800000	17300000	34.4939
Chr3E	17000000	17500000	35.1704
Chr3E	17200000	17700000	34.6198
Chr3E	17400000	17900000	35.1572
Chr3E	17600000	18100000	35.2666
Chr3E	17800000	18300000	34.8676
Chr3E	18000000	18500000	34.442
Chr3E	18200000	18700000	34.3346
Chr3E	18400000	18900000	35.1632
Chr3E	18600000	19100000	36.0336
Chr3E	18800000	19300000	35.3928
Chr3E	19000000	19500000	34.553
Chr3E	19200000	19700000	33.9496
Chr3E	19400000	19900000	34.227
Chr3E	19600000	20100000	34.1738
Chr3E	19800000	20300000	35.0116
Chr3E	20000000	20500000	35.8238
Chr3E	20200000	20700000	35.717
Chr3E	20400000	20900000	35.2552
Chr3E	20600000	21100000	34.6918
Chr3E	20800000	21300000	35.34
Chr3E	21000000	21500000	35.4016
Chr3E	21200000	21700000	36.3382
Chr3E	21400000	21900000	35.8002
Chr3E	21600000	22100000	34.954
Chr3E	21800000	22300000	34.4602
Chr3E	22000000	22500000	34.4744
Chr3E	22200000	22700000	35.2616
Chr3E	22400000	22900000	36.4276
Chr3E	22600000	23100000	36.9806
Chr3E	22800000	23300000	36.3038
Chr3E	23000000	23500000	36.3976
Chr3E	23200000	23700000	35.8034
Chr3E	23400000	23900000	35.0953
Chr3E	23600000	24100000	34.7175
Chr3E	23800000	24300000	34.717
Chr3E	24000000	24500000	34.9606
Chr3E	24200000	24700000	34.9676
Chr3E	24400000	24900000	35.1623
Chr3E	24600000	25100000	35.3594
Chr3E	24800000	25300000	34.9728
Chr3E	25000000	25500000	34.8628
Chr3E	25200000	25700000	35.4654
Chr3E	25400000	25900000	35.6416
Chr3E	25600000	26100000	35.712
Chr3E	25800000	26300000	35.7032
Chr3E	26000000	26500000	35.7738
Chr3E	26200000	26700000	35.4252
Chr3E	26400000	26900000	35.5186
Chr3E	26600000	27100000	35.8072
Chr3E	26800000	27300000	35.4246
Chr3E	27000000	27500000	35.1444
Chr3E	27200000	27700000	35.1888
Chr3E	27400000	27900000	35.1002
Chr3E	27600000	28100000	34.4944
Chr3E	27800000	28300000	34.7704
Chr3E	28000000	28500000	35.0858
Chr3E	28200000	28700000	35.3762
Chr3E	28400000	28900000	35.2522
Chr3E	28600000	29100000	35.1682
Chr3E	28800000	29300000	34.7456
Chr3E	29000000	29500000	34.9392
Chr3E	29200000	29700000	36.0318
Chr3E	29400000	29900000	35.8862
Chr3E	29600000	30100000	35.8022
Chr3E	29800000	30300000	35.5224
Chr3E	30000000	30500000	34.861
Chr3E	30200000	30700000	35.0212
Chr3E	30400000	30900000	35.3686
Chr3E	30600000	31100000	36.56
Chr3E	30800000	31300000	36.3998
Chr3E	31000000	31500000	36.0432
Chr3E	31200000	31700000	35.2862
Chr3E	31400000	31900000	34.8946
Chr3E	31600000	32100000	35.0774
Chr3E	31800000	32300000	35.9674
Chr3E	32000000	32500000	36.3832
Chr3E	32200000	32700000	36.1128
Chr3E	32400000	32900000	36.665
Chr3E	32600000	33100000	36.1228
Chr3E	32800000	33300000	35.7524
Chr3E	33000000	33500000	35.7544
Chr3E	33200000	33700000	35.1836
Chr3E	33400000	33900000	35.3098
Chr3E	33600000	34100000	35.5438
Chr3E	33800000	34300000	35.5902
Chr3E	34000000	34500000	35.6056
Chr3E	34200000	34700000	35.5106
Chr3E	34400000	34900000	35.6622
Chr3E	34600000	35100000	36.1048
Chr3E	34800000	35300000	35.4524
Chr3E	35000000	35500000	35.2008
Chr3E	35200000	35700000	35.497
Chr3E	35400000	35900000	35.5714
Chr3E	35600000	36100000	35.5878
Chr3E	35800000	36300000	35.771
Chr3E	36000000	36500000	36.2238
Chr3E	36200000	36700000	36.2576
Chr3E	36400000	36900000	36.0096
Chr3E	36600000	37100000	35.86
Chr3E	36800000	37300000	35.2612
Chr3E	37000000	37500000	35.5446
Chr3E	37200000	37700000	35.3484
Chr3E	37400000	37900000	35.6134
Chr3E	37600000	38100000	35.4878
Chr3E	37800000	38300000	35.8022
Chr3E	38000000	38500000	36.159
Chr3E	38200000	38700000	36.5758
Chr3E	38400000	38900000	36.3592
Chr3E	38600000	39100000	36.1036
Chr3E	38800000	39300000	35.6962
Chr3E	39000000	39500000	35.7348
Chr3E	39200000	39700000	36.3298
Chr3E	39400000	39900000	35.5852
Chr3E	39600000	40100000	35.4716
Chr3E	39800000	40300000	35.1994
Chr3E	40000000	40500000	35.533
Chr3E	40200000	40700000	35.721
Chr3E	40400000	40900000	35.6604
Chr3E	40600000	41100000	35.5428
Chr3E	40800000	41300000	35.3214
Chr3E	41000000	41500000	35.8886
Chr3E	41200000	41700000	36.1982
Chr3E	41400000	41900000	35.9232
Chr3E	41600000	42100000	35.7464
Chr3E	41800000	42300000	35.4772
Chr3E	42000000	42500000	35.9712
Chr3E	42200000	42700000	35.987
Chr3E	42400000	42900000	35.779
Chr3E	42600000	43100000	35.2254
Chr3E	42800000	43300000	35.6342
Chr3E	43000000	43500000	35.217
Chr3E	43200000	43700000	34.8702
Chr3E	43400000	43900000	35.6846
Chr3E	43600000	44100000	36.0932
Chr3E	43800000	44300000	35.6904
Chr3E	44000000	44500000	35.5714
Chr3E	44200000	44700000	35.6832
Chr3E	44400000	44900000	35.954
Chr3E	44600000	45100000	36.1676
Chr3E	44800000	45300000	36.1228
Chr3E	45000000	45500000	35.8818
Chr3E	45200000	45700000	36.6436
Chr3E	45400000	45900000	36.3894
Chr3E	45600000	46100000	35.8756
Chr3E	45800000	46300000	35.169
Chr3E	46000000	46500000	34.912
Chr3E	46200000	46700000	35.8626
Chr3E	46400000	46900000	36.4432
Chr3E	46600000	47100000	35.6558
Chr3E	46800000	47300000	35.4284
Chr3E	47000000	47500000	35.723
Chr3E	47200000	47700000	36.3334
Chr3E	47400000	47900000	36.1976
Chr3E	47600000	48100000	35.545
Chr3E	47800000	48300000	34.9016
Chr3E	48000000	48500000	35.225
Chr3E	48200000	48700000	34.9434
Chr3E	48400000	48900000	36.0594
Chr3E	48600000	49100000	35.4328
Chr3E	48800000	49300000	35.504
Chr3E	49000000	49500000	35.9582
Chr3E	49200000	49700000	35.9036
Chr3E	49400000	49900000	36.575
Chr3E	49600000	50100000	37.1648
Chr3E	49800000	50300000	37.1652
Chr3E	50000000	50500000	36.6826
Chr3E	50200000	50700000	35.925
Chr3E	50400000	50900000	36.0664
Chr3E	50600000	51100000	35.9642
Chr3E	50800000	51300000	36.1276
Chr3E	51000000	51500000	35.7174
Chr3E	51200000	51700000	36.5738
Chr3E	51400000	51900000	36.09
Chr3E	51600000	52100000	36.0634
Chr3E	51800000	52300000	35.2746
Chr3E	52000000	52500000	35.6248
Chr3E	52200000	52700000	35.961
Chr3E	52400000	52900000	36.3928
Chr3E	52600000	53100000	36.579
Chr3E	52800000	53300000	36.8166
Chr3E	53000000	53500000	36.1188
Chr3E	53200000	53700000	35.8152
Chr3E	53400000	53900000	36.0932
Chr3E	53600000	54100000	36.2246
Chr3E	53800000	54300000	35.9178
Chr3E	54000000	54500000	35.6198
Chr3E	54200000	54700000	35.7708
Chr3E	54400000	54900000	36.0522
Chr3E	54600000	55100000	35.7944
Chr3E	54800000	55300000	36.5232
Chr3E	55000000	55500000	37.3848
Chr3E	55200000	55700000	36.9642
Chr3E	55400000	55900000	36.2218
Chr3E	55600000	56100000	35.994
Chr3E	55800000	56300000	36.079
Chr3E	56000000	56500000	35.9966
Chr3E	56200000	56700000	36.1764
Chr3E	56400000	56900000	36.6652
Chr3E	56600000	57100000	36.4402
Chr3E	56800000	57300000	35.5998
Chr3E	57000000	57500000	35.5434
Chr3E	57200000	57700000	35.938
Chr3E	57400000	57900000	36.0044
Chr3E	57600000	58100000	36.2564
Chr3E	57800000	58300000	36.174
Chr3E	58000000	58500000	36.6938
Chr3E	58200000	58700000	36.6994
Chr3E	58400000	58900000	36.645
Chr3E	58600000	59100000	36.4126
Chr3E	58800000	59300000	36.0948
Chr3E	59000000	59500000	36.1538
Chr3E	59200000	59700000	35.5223
Chr3E	59400000	59900000	36.1493
Chr3E	59600000	60100000	35.5836
Chr3E	59800000	60300000	35.9572
Chr3E	60000000	60500000	35.8174
Chr3E	60200000	60700000	35.8716
Chr3E	60400000	60900000	36.1632
Chr3E	60600000	61100000	36.3022
Chr3E	60800000	61300000	36.1234
Chr3E	61000000	61500000	36.016
Chr3E	61200000	61700000	36.3438
Chr3E	61400000	61900000	36.3968
Chr3E	61600000	62100000	36.1804
Chr3E	61800000	62300000	36.1692
Chr3E	62000000	62500000	36.297
Chr3E	62200000	62700000	36.1986
Chr3E	62400000	62900000	36.363
Chr3E	62600000	63100000	35.6218
Chr3E	62800000	63300000	35.5338
Chr3E	63000000	63500000	35.57
Chr3E	63200000	63700000	35.8768
Chr3E	63400000	63900000	35.5762
Chr3E	63600000	64100000	35.69
Chr3E	63800000	64300000	35.4504
Chr3E	64000000	64500000	35.2798
Chr3E	64200000	64700000	35.2346
Chr3E	64400000	64900000	35.367
Chr3E	64600000	65100000	36.472
Chr3E	64800000	65300000	36.972
Chr3E	65000000	65500000	36.5514
Chr3E	65200000	65700000	35.4028
Chr3E	65400000	65900000	35.045
Chr3E	65600000	66100000	35.217
Chr3E	65800000	66300000	35.6346
Chr3E	66000000	66500000	36.0186
Chr3E	66200000	66700000	35.2524
Chr3E	66400000	66900000	34.9064
Chr3E	66600000	67100000	35.3404
Chr3E	66800000	67300000	35.5792
Chr3E	67000000	67500000	35.5624
Chr3E	67200000	67700000	36.0836
Chr3E	67400000	67900000	36.4954
Chr3E	67600000	68100000	36.574
Chr3E	67800000	68300000	36.1168
Chr3E	68000000	68500000	35.988
Chr3E	68200000	68700000	36.3614
Chr3E	68400000	68900000	35.7088
Chr3E	68600000	69100000	34.8961
Chr3E	68800000	69300000	35.0118
Chr3E	69000000	69500000	36.1
Chr3E	69200000	69700000	36.0262
Chr3E	69400000	69900000	35.807
Chr3E	69600000	70100000	36.603
Chr3E	69800000	70300000	36.4456
Chr3E	70000000	70500000	35.8278
Chr3E	70200000	70700000	36.0516
Chr3E	70400000	70900000	36.0012
Chr3E	70600000	71100000	36.0148
Chr3E	70800000	71300000	35.4798
Chr3E	71000000	71500000	35.4376
Chr3E	71200000	71700000	35.4698
Chr3E	71400000	71900000	36.1036
Chr3E	71600000	72100000	36.287
Chr3E	71800000	72300000	36.5294
Chr3E	72000000	72500000	36.136
Chr3E	72200000	72700000	35.6016
Chr3E	72400000	72900000	35.4868
Chr3E	72600000	73100000	35.4096
Chr3E	72800000	73300000	35.8176
Chr3E	73000000	73500000	36.4204
Chr3E	73200000	73700000	36.5164
Chr3E	73400000	73900000	35.1928
Chr3E	73600000	74100000	34.917
Chr3E	73800000	74300000	35.1492
Chr3E	74000000	74500000	35.1632
Chr3E	74200000	74700000	35.6719
Chr3E	74400000	74900000	36.3069
Chr3E	74600000	75100000	36.0701
Chr3E	74800000	75300000	35.9244
Chr3E	75000000	75500000	35.9126
Chr3E	75200000	75700000	35.8702
Chr3E	75400000	75900000	35.8754
Chr3E	75600000	76100000	36.0268
Chr3E	75800000	76300000	35.5278
Chr3E	76000000	76500000	35.551
Chr3E	76200000	76700000	35.4652
Chr3E	76400000	76900000	36.0808
Chr3E	76600000	77100000	36.2598
Chr3E	76800000	77300000	35.6474
Chr3E	77000000	77500000	34.274
Chr3E	77200000	77700000	34.0482
Chr3E	77400000	77900000	34.3746
Chr3E	77600000	78100000	35.2798
Chr3E	77800000	78300000	35.2152
Chr3E	78000000	78500000	36.3814
Chr3E	78200000	78700000	36.617
Chr3E	78400000	78900000	35.7364
Chr3E	78600000	79100000	33.97
Chr3E	78800000	79300000	33.9414
Chr3E	79000000	79500000	34.4716
Chr3E	79200000	79700000	34.8372
Chr3E	79400000	79900000	35.8398
Chr3E	79600000	80100000	35.5394
Chr3E	79800000	80300000	34.7306
Chr3E	80000000	80500000	34.2722
Chr3E	80200000	80700000	34.4388
Chr3E	80400000	80900000	34.3296
Chr3E	80600000	81100000	34.6444
Chr3E	80800000	81300000	35.2402
Chr3E	81000000	81500000	35.5468
Chr3E	81200000	81700000	35.7054
Chr3E	81400000	81900000	35.67
Chr3E	81600000	82100000	35.6468
Chr3E	81800000	82300000	36.4308
Chr3E	82000000	82500000	36.216
Chr3E	82200000	82700000	35.6834
Chr3E	82400000	82900000	35.6828
Chr3E	82600000	83100000	35.976
Chr3E	82800000	83300000	35.463
Chr3E	83000000	83500000	34.698
Chr3E	83200000	83700000	35.3944
Chr3E	83400000	83900000	36.1418
Chr3E	83600000	84100000	36.2694
Chr3E	83800000	84300000	35.9804
Chr3E	84000000	84500000	35.7756
Chr3E	84200000	84700000	35.857
Chr3E	84400000	84900000	34.4924
Chr3E	84600000	85100000	34.2406
Chr3E	84800000	85300000	34.2438
Chr3E	85000000	85500000	34.4818
Chr3E	85200000	85700000	34.0634
Chr3E	85400000	85900000	34.6088
Chr3E	85600000	86100000	34.4532
Chr3E	85800000	86300000	33.1938
Chr3E	86000000	86500000	33.2478
Chr3E	86200000	86700000	34.1268
Chr3E	86400000	86900000	35
Chr3E	86600000	87100000	34.7598
Chr3E	86800000	87300000	34.4788
Chr3E	87000000	87500000	34.5392
Chr3E	87200000	87700000	33.5336
Chr3E	87400000	87900000	32.5918
Chr3E	87600000	88100000	33.1368
Chr3E	87800000	88300000	33.854
Chr3E	88000000	88500000	33.7514
Chr3E	88200000	88700000	33.376
Chr3E	88400000	88900000	34.056
Chr3E	88600000	89100000	35.9834
Chr3E	88800000	89300000	34.6294
Chr3E	89000000	89500000	34.1016
Chr3E	89200000	89700000	33.4992
Chr3E	89400000	89900000	34.1128
Chr3E	89600000	90100000	33.2602
Chr3E	89800000	90300000	33.848
Chr3E	90000000	90500000	33.9514
Chr3E	90200000	90700000	35.2208
Chr3E	90400000	90900000	35.45
Chr3E	90600000	91100000	36.1534
Chr3E	90800000	91300000	33.546
Chr3E	91000000	91500000	33.259
Chr3E	91200000	91700000	33.7164
Chr3E	91400000	91900000	34.834
Chr3E	91600000	92100000	34.6648
Chr3E	91800000	92300000	35.1328
Chr3E	92000000	92500000	33.666
Chr3E	92200000	92700000	33.0884
Chr3E	92400000	92900000	33.4006
Chr3E	92600000	93100000	34.0288
Chr3E	92800000	93300000	33.8914
Chr3E	93000000	93500000	32.8516
Chr3E	93200000	93700000	34.4604
Chr3E	93400000	93900000	33.7542
Chr3E	93600000	94100000	33.3986
Chr3E	93800000	94300000	33.211
Chr3E	94000000	94500000	35.1758
Chr3E	94200000	94700000	35.1356
Chr3E	94400000	94900000	33.6518
Chr3E	94600000	95100000	32.527
Chr3E	94800000	95300000	32.252
Chr3E	95000000	95500000	31.7478
Chr3E	95200000	95700000	33.14
Chr3E	95400000	95900000	33.4752
Chr3E	95600000	96100000	33.9096
Chr3E	95800000	96300000	33.5548
Chr3E	96000000	96500000	33.6518
Chr3E	96200000	96700000	33.638
Chr3E	96400000	96900000	34.166
Chr3E	96600000	97100000	34.8206
Chr3E	96800000	97300000	33.9932
Chr3E	97000000	97500000	33.744
Chr3E	97200000	97700000	33.7966
Chr3E	97400000	97900000	33.9228
Chr3E	97600000	98100000	33.8704
Chr3E	97800000	98300000	33.3682
Chr3E	98000000	98500000	32.4888
Chr3E	98200000	98700000	32.8398
Chr3E	98400000	98900000	32.8612
Chr3E	98600000	99100000	33.6272
Chr3E	98800000	99300000	33.6884
Chr3E	99000000	99500000	33.0214
Chr3E	99200000	99700000	31.9055
Chr3E	99400000	99900000	33.5035
Chr3E	99600000	100100000	35.6784
Chr3E	99800000	100300000	36.2868
Chr3E	100000000	100500000	36.0138
Chr3E	100200000	100700000	34.9448
Chr3E	100400000	100900000	34.3378
Chr3E	100600000	101100000	34.5458
Chr3E	100800000	101300000	34.3372
Chr3E	101000000	101500000	33.7238
Chr3E	101200000	101700000	33.41
Chr3E	101400000	101900000	34.4454
Chr3E	101600000	102100000	34.0282
Chr3E	101800000	102300000	33.9504
Chr3E	102000000	102500000	33.5932
Chr3E	102200000	102700000	33.253
Chr3E	102400000	102900000	33.6082
Chr3E	102600000	103100000	33.546
Chr3E	102800000	103300000	34.3714
Chr3E	103000000	103500000	34.4214
Chr3E	103200000	103700000	33.802
Chr3E	103400000	103900000	33.2454
Chr3E	103600000	104100000	33.5822
Chr3E	103800000	104300000	34.2708
Chr3E	104000000	104500000	34.6388
Chr3E	104200000	104700000	34.2408
Chr3E	104400000	104900000	33.5124
Chr3E	104600000	105100000	33.4592
Chr3E	104800000	105300000	32.6032
Chr3E	105000000	105500000	31.4729
Chr3E	105200000	105700000	30.9037
Chr3E	105400000	105900000	32.2084
Chr3E	105600000	106100000	33.383
Chr3E	105800000	106300000	34.02
Chr3E	106000000	106500000	34.3324
Chr3E	106200000	106700000	34.5356
Chr3E	106400000	106900000	34.4936
Chr3E	106600000	107100000	33.1848
Chr3E	106800000	107300000	33.8816
Chr3E	107000000	107500000	34.3768
Chr3E	107200000	107700000	34.2278
Chr3E	107400000	107900000	34.3506
Chr3E	107600000	108100000	35.3343
Chr3E	107800000	108300000	35.4692
Chr3E	108000000	108500000	34.3514
Chr3E	108200000	108700000	33.811
Chr3E	108400000	108900000	34.0884
Chr3E	108600000	109100000	34.6936
Chr3E	108800000	109300000	35.2918
Chr3E	109000000	109500000	35.196
Chr3E	109200000	109700000	33.6566
Chr3E	109400000	109900000	33.9938
Chr3E	109600000	110100000	34.6272
Chr3E	109800000	110300000	34.098
Chr3E	110000000	110500000	34.674
Chr3E	110200000	110700000	34.724
Chr3E	110400000	110900000	35.7264
Chr3E	110600000	111100000	36.2832
Chr3E	110800000	111300000	35.6222
Chr3E	111000000	111500000	34.471
Chr3E	111200000	111700000	34.6566
Chr3E	111400000	111900000	35.6732
Chr3E	111600000	112100000	35.7603
Chr3E	111800000	112300000	36.173
Chr3E	112000000	112500000	37.0445
Chr4E	0	500000	34.9986
Chr4E	200000	700000	34.7972
Chr4E	400000	900000	34.7598
Chr4E	600000	1100000	34.4084
Chr4E	800000	1300000	34.343
Chr4E	1000000	1500000	34.695
Chr4E	1200000	1700000	34.202
Chr4E	1400000	1900000	34.4814
Chr4E	1600000	2100000	34.6872
Chr4E	1800000	2300000	34.593
Chr4E	2000000	2500000	34.522
Chr4E	2200000	2700000	34.8492
Chr4E	2400000	2900000	34.304
Chr4E	2600000	3100000	35.5658
Chr4E	2800000	3300000	35.9358
Chr4E	3000000	3500000	34.462
Chr4E	3200000	3700000	33.5236
Chr4E	3400000	3900000	32.9492
Chr4E	3600000	4100000	33.7384
Chr4E	3800000	4300000	33.2676
Chr4E	4000000	4500000	33.3854
Chr4E	4200000	4700000	32.9592
Chr4E	4400000	4900000	32.9948
Chr4E	4600000	5100000	33.687
Chr4E	4800000	5300000	33.664
Chr4E	5000000	5500000	34.0582
Chr4E	5200000	5700000	34.464
Chr4E	5400000	5900000	33.416
Chr4E	5600000	6100000	33.178
Chr4E	5800000	6300000	33.668
Chr4E	6000000	6500000	34.8694
Chr4E	6200000	6700000	34.4974
Chr4E	6400000	6900000	33.7366
Chr4E	6600000	7100000	33.6062
Chr4E	6800000	7300000	34.5059
Chr4E	7000000	7500000	34.5696
Chr4E	7200000	7700000	34.9346
Chr4E	7400000	7900000	34.3842
Chr4E	7600000	8100000	33.2628
Chr4E	7800000	8300000	33.0426
Chr4E	8000000	8500000	34.7852
Chr4E	8200000	8700000	34.5301
Chr4E	8400000	8900000	33.9572
Chr4E	8600000	9100000	33.7752
Chr4E	8800000	9300000	33.9872
Chr4E	9000000	9500000	33.6396
Chr4E	9200000	9700000	33.7912
Chr4E	9400000	9900000	34.2724
Chr4E	9600000	10100000	34.4982
Chr4E	9800000	10300000	34.0388
Chr4E	10000000	10500000	33.1094
Chr4E	10200000	10700000	32.133
Chr4E	10400000	10900000	32.5658
Chr4E	10600000	11100000	32.861
Chr4E	10800000	11300000	32.6188
Chr4E	11000000	11500000	34.1932
Chr4E	11200000	11700000	34.028
Chr4E	11400000	11900000	33.6386
Chr4E	11600000	12100000	33.3148
Chr4E	11800000	12300000	33.468
Chr4E	12000000	12500000	33.5122
Chr4E	12200000	12700000	33.1614
Chr4E	12400000	12900000	33.469
Chr4E	12600000	13100000	32.9994
Chr4E	12800000	13300000	32.7492
Chr4E	13000000	13500000	33.1456
Chr4E	13200000	13700000	33.7166
Chr4E	13400000	13900000	32.9138
Chr4E	13600000	14100000	33.2478
Chr4E	13800000	14300000	33.5184
Chr4E	14000000	14500000	33.1622
Chr4E	14200000	14700000	33.9868
Chr4E	14400000	14900000	33.6142
Chr4E	14600000	15100000	33.4892
Chr4E	14800000	15300000	34.6216
Chr4E	15000000	15500000	34.5498
Chr4E	15200000	15700000	34.125
Chr4E	15400000	15900000	33.477
Chr4E	15600000	16100000	33.6946
Chr4E	15800000	16300000	34.869
Chr4E	16000000	16500000	35.8294
Chr4E	16200000	16700000	36.6464
Chr4E	16400000	16900000	35.5796
Chr4E	16600000	17100000	35.8664
Chr4E	16800000	17300000	35.5246
Chr4E	17000000	17500000	34.895
Chr4E	17200000	17700000	35.1016
Chr4E	17400000	17900000	34.8062
Chr4E	17600000	18100000	34.932
Chr4E	17800000	18300000	33.5848
Chr4E	18000000	18500000	33.5584
Chr4E	18200000	18700000	34.569
Chr4E	18400000	18900000	34.949
Chr4E	18600000	19100000	34.9576
Chr4E	18800000	19300000	34.7136
Chr4E	19000000	19500000	34.437
Chr4E	19200000	19700000	34.67
Chr4E	19400000	19900000	35.2208
Chr4E	19600000	20100000	36.0622
Chr4E	19800000	20300000	35.5376
Chr4E	20000000	20500000	34.4862
Chr4E	20200000	20700000	34.778
Chr4E	20400000	20900000	34.75
Chr4E	20600000	21100000	35.2558
Chr4E	20800000	21300000	33.811
Chr4E	21000000	21500000	34.145
Chr4E	21200000	21700000	34.3906
Chr4E	21400000	21900000	34.9436
Chr4E	21600000	22100000	34.9528
Chr4E	21800000	22300000	34.8092
Chr4E	22000000	22500000	35.0418
Chr4E	22200000	22700000	34.7998
Chr4E	22400000	22900000	35.3406
Chr4E	22600000	23100000	35.6128
Chr4E	22800000	23300000	35.2438
Chr4E	23000000	23500000	35.3122
Chr4E	23200000	23700000	34.8358
Chr4E	23400000	23900000	34.8666
Chr4E	23600000	24100000	34.4158
Chr4E	23800000	24300000	34.8266
Chr4E	24000000	24500000	35.618
Chr4E	24200000	24700000	35.925
Chr4E	24400000	24900000	35.9268
Chr4E	24600000	25100000	35.576
Chr4E	24800000	25300000	35.8414
Chr4E	25000000	25500000	35.1916
Chr4E	25200000	25700000	35.096
Chr4E	25400000	25900000	34.9992
Chr4E	25600000	26100000	34.7576
Chr4E	25800000	26300000	34.3648
Chr4E	26000000	26500000	34.0841
Chr4E	26200000	26700000	34.7578
Chr4E	26400000	26900000	35.5302
Chr4E	26600000	27100000	35.2452
Chr4E	26800000	27300000	35.364
Chr4E	27000000	27500000	36.2728
Chr4E	27200000	27700000	35.6896
Chr4E	27400000	27900000	34.9156
Chr4E	27600000	28100000	34.8664
Chr4E	27800000	28300000	35.101
Chr4E	28000000	28500000	35.9466
Chr4E	28200000	28700000	35.893
Chr4E	28400000	28900000	35.4026
Chr4E	28600000	29100000	35.1422
Chr4E	28800000	29300000	35.8336
Chr4E	29000000	29500000	36.1692
Chr4E	29200000	29700000	36.6638
Chr4E	29400000	29900000	35.4186
Chr4E	29600000	30100000	35.1678
Chr4E	29800000	30300000	35.2186
Chr4E	30000000	30500000	35.1836
Chr4E	30200000	30700000	34.8934
Chr4E	30400000	30900000	34.9692
Chr4E	30600000	31100000	35.2918
Chr4E	30800000	31300000	35.5242
Chr4E	31000000	31500000	35.6962
Chr4E	31200000	31700000	35.9534
Chr4E	31400000	31900000	36.0066
Chr4E	31600000	32100000	36.1446
Chr4E	31800000	32300000	35.9826
Chr4E	32000000	32500000	36.4956
Chr4E	32200000	32700000	35.5474
Chr4E	32400000	32900000	35.8875
Chr4E	32600000	33100000	35.8523
Chr4E	32800000	33300000	35.7182
Chr4E	33000000	33500000	35.7574
Chr4E	33200000	33700000	36.0488
Chr4E	33400000	33900000	35.457
Chr4E	33600000	34100000	35.0064
Chr4E	33800000	34300000	35.0754
Chr4E	34000000	34500000	36.2188
Chr4E	34200000	34700000	36.4972
Chr4E	34400000	34900000	36.7499
Chr4E	34600000	35100000	36.2376
Chr4E	34800000	35300000	35.6608
Chr4E	35000000	35500000	36.1331
Chr4E	35200000	35700000	36.3245
Chr4E	35400000	35900000	35.7272
Chr4E	35600000	36100000	35.958
Chr4E	35800000	36300000	35.5976
Chr4E	36000000	36500000	35.5924
Chr4E	36200000	36700000	35.7402
Chr4E	36400000	36900000	35.9908
Chr4E	36600000	37100000	36.3261
Chr4E	36800000	37300000	36.2933
Chr4E	37000000	37500000	36.0226
Chr4E	37200000	37700000	34.9598
Chr4E	37400000	37900000	36.015
Chr4E	37600000	38100000	36.676
Chr4E	37800000	38300000	35.9998
Chr4E	38000000	38500000	35.9958
Chr4E	38200000	38700000	35.6564
Chr4E	38400000	38900000	35.0818
Chr4E	38600000	39100000	34.5224
Chr4E	38800000	39300000	34.5534
Chr4E	39000000	39500000	35.7716
Chr4E	39200000	39700000	35.5836
Chr4E	39400000	39900000	35.233
Chr4E	39600000	40100000	35.2312
Chr4E	39800000	40300000	34.8882
Chr4E	40000000	40500000	35.2472
Chr4E	40200000	40700000	35.0882
Chr4E	40400000	40900000	35.1954
Chr4E	40600000	41100000	34.1656
Chr4E	40800000	41300000	34.8601
Chr4E	41000000	41500000	35.0923
Chr4E	41200000	41700000	35.7954
Chr4E	41400000	41900000	35.5278
Chr4E	41600000	42100000	35.071
Chr4E	41800000	42300000	35.0222
Chr4E	42000000	42500000	35.2786
Chr4E	42200000	42700000	35.0986
Chr4E	42400000	42900000	35.7466
Chr4E	42600000	43100000	36.435
Chr4E	42800000	43300000	36.4754
Chr4E	43000000	43500000	36.0846
Chr4E	43200000	43700000	34.9888
Chr4E	43400000	43900000	35.6602
Chr4E	43600000	44100000	36.103
Chr4E	43800000	44300000	36.4024
Chr4E	44000000	44500000	35.6432
Chr4E	44200000	44700000	34.7116
Chr4E	44400000	44900000	35.4018
Chr4E	44600000	45100000	36.0096
Chr4E	44800000	45300000	36.0754
Chr4E	45000000	45500000	35.5764
Chr4E	45200000	45700000	35.63
Chr4E	45400000	45900000	35.4886
Chr4E	45600000	46100000	35.6818
Chr4E	45800000	46300000	35.4096
Chr4E	46000000	46500000	34.8118
Chr4E	46200000	46700000	34.3994
Chr4E	46400000	46900000	34.1816
Chr4E	46600000	47100000	33.7662
Chr4E	46800000	47300000	33.9408
Chr4E	47000000	47500000	34.9108
Chr4E	47200000	47700000	35.693
Chr4E	47400000	47900000	35.7534
Chr4E	47600000	48100000	35.126
Chr4E	47800000	48300000	35.1922
Chr4E	48000000	48500000	35.5648
Chr4E	48200000	48700000	35.7606
Chr4E	48400000	48900000	35.5164
Chr4E	48600000	49100000	35.6502
Chr4E	48800000	49300000	36.173
Chr4E	49000000	49500000	36.3066
Chr4E	49200000	49700000	36.0628
Chr4E	49400000	49900000	35.4532
Chr4E	49600000	50100000	35.1808
Chr4E	49800000	50300000	35.5234
Chr4E	50000000	50500000	35.1654
Chr4E	50200000	50700000	35.3282
Chr4E	50400000	50900000	34.9636
Chr4E	50600000	51100000	35.6164
Chr4E	50800000	51300000	35.3832
Chr4E	51000000	51500000	35.3139
Chr4E	51200000	51700000	35.6442
Chr4E	51400000	51900000	35.814
Chr4E	51600000	52100000	35.646
Chr4E	51800000	52300000	35.6813
Chr4E	52000000	52500000	35.1974
Chr4E	52200000	52700000	35.1998
Chr4E	52400000	52900000	35.751
Chr4E	52600000	53100000	35.6888
Chr4E	52800000	53300000	35.7432
Chr4E	53000000	53500000	35.9478
Chr4E	53200000	53700000	35.6602
Chr4E	53400000	53900000	34.9848
Chr4E	53600000	54100000	35.1366
Chr4E	53800000	54300000	35.7248
Chr4E	54000000	54500000	36.424
Chr4E	54200000	54700000	36.4768
Chr4E	54400000	54900000	35.4828
Chr4E	54600000	55100000	35.1474
Chr4E	54800000	55300000	35.5702
Chr4E	55000000	55500000	35.9596
Chr4E	55200000	55700000	35.5068
Chr4E	55400000	55900000	35.427
Chr4E	55600000	56100000	35.2138
Chr4E	55800000	56300000	34.787
Chr4E	56000000	56500000	35.0524
Chr4E	56200000	56700000	35.7648
Chr4E	56400000	56900000	36.2134
Chr4E	56600000	57100000	35.896
Chr4E	56800000	57300000	36.1886
Chr4E	57000000	57500000	36.2976
Chr4E	57200000	57700000	35.6846
Chr4E	57400000	57900000	35.1124
Chr4E	57600000	58100000	34.3544
Chr4E	57800000	58300000	35.097
Chr4E	58000000	58500000	35.9488
Chr4E	58200000	58700000	36.483
Chr4E	58400000	58900000	35.9644
Chr4E	58600000	59100000	35.499
Chr4E	58800000	59300000	35.583
Chr4E	59000000	59500000	35.6918
Chr4E	59200000	59700000	35.401
Chr4E	59400000	59900000	35.4284
Chr4E	59600000	60100000	35.3068
Chr4E	59800000	60300000	35.0266
Chr4E	60000000	60500000	35.4928
Chr4E	60200000	60700000	35.5314
Chr4E	60400000	60900000	35.5496
Chr4E	60600000	61100000	35.3912
Chr4E	60800000	61300000	35.6648
Chr4E	61000000	61500000	35.543
Chr4E	61200000	61700000	35.3056
Chr4E	61400000	61900000	35.7053
Chr4E	61600000	62100000	35.4204
Chr4E	61800000	62300000	34.1235
Chr4E	62000000	62500000	33.804
Chr4E	62200000	62700000	34.8308
Chr4E	62400000	62900000	35.7338
Chr4E	62600000	63100000	35.6966
Chr4E	62800000	63300000	35.3588
Chr4E	63000000	63500000	34.9442
Chr4E	63200000	63700000	34.4338
Chr4E	63400000	63900000	35.1352
Chr4E	63600000	64100000	35.6348
Chr4E	63800000	64300000	35.5836
Chr4E	64000000	64500000	35.0018
Chr4E	64200000	64700000	34.9308
Chr4E	64400000	64900000	34.6262
Chr4E	64600000	65100000	35.194
Chr4E	64800000	65300000	34.5204
Chr4E	65000000	65500000	34.3124
Chr4E	65200000	65700000	34.6336
Chr4E	65400000	65900000	35.0582
Chr4E	65600000	66100000	34.9268
Chr4E	65800000	66300000	34.5928
Chr4E	66000000	66500000	35.286
Chr4E	66200000	66700000	35.586
Chr4E	66400000	66900000	34.964
Chr4E	66600000	67100000	34.8656
Chr4E	66800000	67300000	33.9878
Chr4E	67000000	67500000	33.4408
Chr4E	67200000	67700000	33.6732
Chr4E	67400000	67900000	33.3958
Chr4E	67600000	68100000	33.524
Chr4E	67800000	68300000	34.4346
Chr4E	68000000	68500000	36.0928
Chr4E	68200000	68700000	35.3628
Chr4E	68400000	68900000	32.6808
Chr4E	68600000	69100000	32.462
Chr4E	68800000	69300000	32.549
Chr4E	69000000	69500000	32.9752
Chr4E	69200000	69700000	33.827
Chr4E	69400000	69900000	34.0278
Chr4E	69600000	70100000	34.3098
Chr4E	69800000	70300000	34.7122
Chr4E	70000000	70500000	34.8012
Chr4E	70200000	70700000	35.3516
Chr4E	70400000	70900000	34.9526
Chr4E	70600000	71100000	34.2684
Chr4E	70800000	71300000	32.9486
Chr4E	71000000	71500000	32.6088
Chr4E	71200000	71700000	33.2773
Chr4E	71400000	71900000	33.0816
Chr4E	71600000	72100000	31.6764
Chr4E	71800000	72300000	30.619
Chr4E	72000000	72500000	29.4008
Chr4E	72200000	72700000	29.7186
Chr4E	72400000	72900000	29.2543
Chr4E	72600000	73100000	31.3028
Chr4E	72800000	73300000	31.2066
Chr4E	73000000	73500000	31.651
Chr4E	73200000	73700000	32.5868
Chr4E	73400000	73900000	33.4726
Chr4E	73600000	74100000	33.7056
Chr4E	73800000	74300000	34.3068
Chr4E	74000000	74500000	35.0834
Chr4E	74200000	74700000	34.9242
Chr4E	74400000	74900000	34.272
Chr4E	74600000	75100000	34.0118
Chr4E	74800000	75300000	34.3404
Chr4E	75000000	75500000	34.086
Chr4E	75200000	75700000	35.0498
Chr4E	75400000	75900000	35.7576
Chr4E	75600000	76100000	34.083
Chr4E	75800000	76300000	33.5456
Chr4E	76000000	76500000	33.2078
Chr4E	76200000	76700000	32.4432
Chr4E	76400000	76900000	31.8532
Chr4E	76600000	77100000	33.0138
Chr4E	76800000	77300000	32.8566
Chr4E	77000000	77500000	32.7984
Chr4E	77200000	77700000	32.8488
Chr4E	77400000	77900000	32.8504
Chr4E	77600000	78100000	32.4072
Chr4E	77800000	78300000	32.9582
Chr4E	78000000	78500000	33.8806
Chr4E	78200000	78700000	34.4864
Chr4E	78400000	78900000	33.1956
Chr4E	78600000	79100000	32.8824
Chr4E	78800000	79300000	33.341
Chr4E	79000000	79500000	33.5742
Chr4E	79200000	79700000	33.54
Chr4E	79400000	79900000	34.2098
Chr4E	79600000	80100000	35.0028
Chr4E	79800000	80300000	34.7862
Chr4E	80000000	80500000	34.0964
Chr4E	80200000	80700000	33.9416
Chr4E	80400000	80900000	34.3176
Chr4E	80600000	81100000	35.296
Chr4E	80800000	81300000	35.075
Chr4E	81000000	81500000	33.878
Chr4E	81200000	81700000	32.7862
Chr4E	81400000	81900000	34.184
Chr4E	81600000	82100000	34.4811
Chr4E	81800000	82300000	36.3632
Chr4E	82000000	82500000	36.6544
Chr4E	82200000	82700000	35.461
Chr4E	82400000	82900000	34.891
Chr4E	82600000	83100000	34.6078
Chr4E	82800000	83300000	35.092
Chr4E	83000000	83500000	34.3214
Chr4E	83200000	83700000	34.0444
Chr4E	83400000	83900000	33.8098
Chr4E	83600000	84100000	34.4424
Chr4E	83800000	84300000	34.5364
Chr4E	84000000	84500000	34.2298
Chr4E	84200000	84700000	35.3406
Chr4E	84400000	84900000	35.9472
Chr4E	84600000	85100000	36.134
Chr4E	84800000	85300000	36.7772
Chr4E	85000000	85500000	37.4251
Chr4E	85200000	85700000	40.5462
Chr5E	0	500000	33.8044
Chr5E	200000	700000	34.2176
Chr5E	400000	900000	34.4468
Chr5E	600000	1100000	34.6214
Chr5E	800000	1300000	34.2476
Chr5E	1000000	1500000	33.7026
Chr5E	1200000	1700000	34.163
Chr5E	1400000	1900000	34.154
Chr5E	1600000	2100000	33.9418
Chr5E	1800000	2300000	32.9606
Chr5E	2000000	2500000	32.618
Chr5E	2200000	2700000	32.8028
Chr5E	2400000	2900000	32.9932
Chr5E	2600000	3100000	33.5088
Chr5E	2800000	3300000	32.9186
Chr5E	3000000	3500000	33.1144
Chr5E	3200000	3700000	32.9436
Chr5E	3400000	3900000	33.0576
[truncated: 5,785 more rows]

## Sheet: Figure 2g
Source Data of Fig. 2g. Latex production of rubber tree accessions.
Accession	Latex production (ml)			Accession	Latex production (ml)			Accession	Latex production (ml)			Accession	Latex production (ml)
WAC-1	5.5			WRO-1	2			WMG-1	7.5			Cul-1	308.33
WAC-10	4			WRO-10	8.66667			WMG-10	4.5			Cul-10	185.56
WAC-11	10			WRO-11	4			WMG-11	8.33333			Cul-11	235
WAC-12	20			WRO-12	14.1667			WMG-12	3.83333			Cul-12	35
WAC-13	3.66667			WRO-13	1			WMG-13	1			Cul-13	275
WAC-14	1.5			WRO-14	4.16667			WMG-14	35			Cul-14	81.67
WAC-15	4			WRO-15	4			WMG-15	12.6667			Cul-15	10
WAC-16	3.83333			WRO-16	2			WMG-16	30.8333			Cul-16	31.6667
WAC-17	31.6667			WRO-17	18.3333			WMG-17	15.3333			Cul-17	86.6667
WAC-18	3.5			WRO-18	8.16667			WMG-18	11			Cul-18	103.333
WAC-19	4.33333			WRO-19	2.33333			WMG-19	6.5			Cul-19	39.4444
WAC-2	7.16667			WRO-2	5			WMG-2	4.5			Cul-2	197.78
WAC-20	2			WRO-20	3.5			WMG-20	1			Cul-20	75
WAC-21	7			WRO-21	5.33333			WMG-21	1.5			Cul-21	68.3333
WAC-22	1			WRO-22	7.16667			WMG-22	2			Cul-22	180
WAC-23	9			WRO-23	3.66667			WMG-23	2			Cul-23	25
WAC-24	14.1667			WRO-24	2			WMG-24	5			Cul-24	73.33
WAC-25	8			WRO-25	20			WMG-25	15			Cul-25	2
WAC-26	3.83333			WRO-26	4.5			WMG-26	10			Cul-26	70.5556
WAC-27	2			WRO-27	2.5			WMG-27	3.25			Cul-27	316.667
WAC-28	3			WRO-28	1			WMG-28	2.16667			Cul-28	1
WAC-29	9.33333			WRO-29	5.16667			WMG-29	9.25			Cul-29	156.667
WAC-3	37.5			WRO-3	3			WMG-3	32.2222			Cul-3	110
WAC-30	1			WRO-30	11.3333			WMG-4	233.333			Cul-30	12.5
WAC-31	5.83333			WRO-31	4.5			WMG-5	37.5			Cul-31	100
WAC-32	25			WRO-32	7			WMG-6	20			Cul-32	20
WAC-33	6			WRO-33	8.25			WMG-7	3.16667			Cul-33	133.333
WAC-4	9.25			WRO-34	3.66667			WMG-8	17.5			Cul-34	380
WAC-5	5			WRO-35	8.33333			WMG-9	7.5			Cul-35	370
WAC-6	2			WRO-36	3							Cul-36	150
WAC-7	3.5			WRO-37	2.83333							Cul-37	200
WAC-8	1			WRO-38	3							Cul-38	150
WAC-9	4			WRO-39	10							Cul-39	171.67
				WRO-4	5.83333							Cul-4	95
				WRO-40	9.16667							Cul-40	183.33
				WRO-41	4.66667							Cul-41	103.33
				WRO-42	12.1667							Cul-42	303.333
				WRO-43	7.66667							Cul-43	188.89
				WRO-44	2.16667							Cul-44	137.5
				WRO-45	4.83333							Cul-45	105.5
				WRO-46	10							Cul-46	98.3333
				WRO-47	3.33333							Cul-47	28.33
				WRO-48	5							Cul-48	250
				WRO-49	10							Cul-49	240
				WRO-5	7							Cul-5	122.222
				WRO-50	2.75							Cul-50	110.556
				WRO-51	1							Cul-51	74.1667
				WRO-52	31.6667							Cul-52	278.889
				WRO-53	13.3333							Cul-53	250
				WRO-6	12.5							Cul-54	233.333
				WRO-7	1							Cul-55	141.667
				WRO-8	8.25							Cul-56	111.667
				WRO-9	9.66667							Cul-57	122.5
												Cul-58	295.556
												Cul-59	186.667
												Cul-6	283.33
												Cul-60	235
[truncated: 36 more rows]

[truncated: 25 more sheets: Figure 3b, Figure 3c, Figure 3d, Figure 4e, Figure 4f, Figure 4g, Figure 4h, Figure 4j, Figure 4k, Figure 4l, Figure 4m, Figure 4n, Supplementary Figure 2b, Supplementary Figure 3e, Supplementary Figure 4b, Supplementary Figure 5a, Supplementary Figure 5c, Supplementary Figure 5d, Supplementary Figure 5e, Supplementary Figure 8a …]
